# Supplementary material for: Network analysis of transcriptomic diversity amongst resident tissue macrophages and dendritic cells in the mouse mononuclear phagocyte system
Source: PLoS Biol. 2020 Oct 8;18(10):e3000859. doi: 10.1371/journal.pbio.3000859 (PMC7575120; doi:10.1371/journal.pbio.3000859)
Supplement: S1 Data — Separate sheet highlights genes of interest encoding surface markers and transcription factors. Analysis includes means, standard deviation, CoV, and Mac:DC expression ratios. CoV, coefficient of variance; DC, dendritic cell; Mac, macrophage; MPS, mononuclear phagocyte system. (XLSX) [file pbio.3000859.s009.xlsx]

## Sheet: Mouse macrophage dataset
Gene name (if multiple genes have the same name, shown as 'gene name/gene ID')	Gene ID (Ensembl if available, else NCBI)	Transcript IDs (Ensembl and/or NCBI)	No. of transcripts	No. of Ensembl-sourced transcripts	No. of NCBI-sourced transcripts	Description	Coordinates	SRS2037964 | brown adipose tissue	SRS2037965 | brown adipose tissue	SRS2037966 | brown adipose tissue	SRS2037981 | brown adipose tissue	SRS2037982 | brown adipose tissue	SRS2037983 | brown adipose tissue	SRS2037984 | brown adipose tissue	SRS2037985 | brown adipose tissue	SRS2037986 | brown adipose tissue	SRS2037987 | brown adipose tissue	SRS2037988 | brown adipose tissue	SRS2514355 | anti-inflammatory white adipose tissue macrophages from subcutaneous fat	SRS2514356 | anti-inflammatory white adipose tissue macrophages from subcutaneous fat	SRS2514360 | anti-inflammatory white adipose tissue macrophages from visceral fat	SRS2514361 | anti-inflammatory white adipose tissue macrophages from visceral fat	SRS4291423 | fat	SRS4291424 | fat	SRS4291425 | fat	SRS4291426 | fat	SRS4291427 | fat	SRS4291430 | fat	SRS2514350 | sympathetic-associated macrophages fibers	SRS2514351 | sympathetic-associated macrophages ganglia	SRS2514352 | sympathetic-associated macrophages fibers	SRS2514353 | sympathetic-associated macrophages ganglia	SRS2514354 | sympathetic-associated macrophages ganglia	SRS2014509 | blood	SRS2014510 | blood	SRS2014512 | blood	SRS2014514 | blood	SRS2014515 | blood	SRS2014516 | blood	SRS2014517 | blood	SRS2014518 | blood	SRS2014520 | blood	SRS2014521 | blood	SRS2014535 | blood	SRS2014536 | blood	SRS2014537 | blood	SRS2014538 | blood	SRS2014540 | blood	SRS2021839 | blood
Tissue/cell description								brown adipose tissue	brown adipose tissue	brown adipose tissue	brown adipose tissue	brown adipose tissue	brown adipose tissue	brown adipose tissue	brown adipose tissue	brown adipose tissue	brown adipose tissue	brown adipose tissue	anti-inflammatory white adipose tissue macrophages from subcutaneous fat	anti-inflammatory white adipose tissue macrophages from subcutaneous fat	anti-inflammatory white adipose tissue macrophages from visceral fat	anti-inflammatory white adipose tissue macrophages from visceral fat	fat	fat	fat	fat	fat	fat	sympathetic-associated macrophages fibers	sympathetic-associated macrophages ganglia	sympathetic-associated macrophages fibers	sympathetic-associated macrophages ganglia	sympathetic-associated macrophages ganglia	blood	blood	blood	blood	blood	blood	blood	blood	blood	blood	blood	blood	blood	blood	blood	blood
SRA sample ID								SRS2037964	SRS2037965	SRS2037966	SRS2037981	SRS2037982	SRS2037983	SRS2037984	SRS2037985	SRS2037986	SRS2037987	SRS2037988	SRS2514355	SRS2514356	SRS2514360	SRS2514361	SRS4291423	SRS4291424	SRS4291425	SRS4291426	SRS4291427	SRS4291430	SRS2514350	SRS2514351	SRS2514352	SRS2514353	SRS2514354	SRS2014509	SRS2014510	SRS2014512	SRS2014514	SRS2014515	SRS2014516	SRS2014517	SRS2014518	SRS2014520	SRS2014521	SRS2014535	SRS2014536	SRS2014537	SRS2014538	SRS2014540	SRS2021839
GEO accession								GSM2527208	GSM2527207	GSM2527206	GSM2527224	GSM2527226	GSM2527227	GSM2527225	GSM2527228	GSM2527229	GSM2527230	GSM2527231	GSM2784586	GSM2784587	GSM2784591	GSM2784592	GSM3579881	GSM3579882	GSM3579883	GSM3579884	GSM3579885	GSM3579886	GSM2784581	GSM2784583	GSM2784582	GSM2784584	GSM2784585	GSM2510178	GSM2510180	GSM2510179	GSM2510182	GSM2510181	GSM2510183	GSM2510184	GSM2510185	GSM2510187	GSM2510186	GSM2510222	GSM2510220	GSM2510223	GSM2510221	GSM2510224	GSM2510203
BioSample ID								SAMN06554768	SAMN06554769	SAMN06554770	SAMN06554782	SAMN06554780	SAMN06554779	SAMN06554781	SAMN06554778	SAMN06554777	SAMN06554776	SAMN06554775	SAMN07645345	SAMN07645344	SAMN07645340	SAMN07645339	SAMN10820199	SAMN10820198	SAMN10820197	SAMN10820196	SAMN10820195	SAMN10820194	SAMN07645350	SAMN07645348	SAMN07645349	SAMN07645347	SAMN07645346	SAMN06468049	SAMN06468044	SAMN06468046	SAMN06468040	SAMN06468042	SAMN06468038	SAMN06468036	SAMN06468034	SAMN06468029	SAMN06468032	SAMN06468079	SAMN06468084	SAMN06468078	SAMN06468081	SAMN06468076	SAMN06471611
BioProject ID								PRJNA378611	PRJNA378611	PRJNA378611	PRJNA378611	PRJNA378611	PRJNA378611	PRJNA378611	PRJNA378611	PRJNA378611	PRJNA378611	PRJNA378611	PRJNA407286	PRJNA407286	PRJNA407286	PRJNA407286	PRJNA517143	PRJNA517143	PRJNA517143	PRJNA517143	PRJNA517143	PRJNA517143	PRJNA407286	PRJNA407286	PRJNA407286	PRJNA407286	PRJNA407286	PRJNA377059	PRJNA377059	PRJNA377059	PRJNA377059	PRJNA377059	PRJNA377059	PRJNA377059	PRJNA377059	PRJNA377059	PRJNA377059	PRJNA377059	PRJNA377059	PRJNA377059	PRJNA377059	PRJNA377059	PRJNA377059
Age								unknown	unknown	unknown	unknown	unknown	unknown	unknown	unknown	unknown	unknown	unknown	unknown	unknown	unknown	unknown	unknown	unknown	unknown	unknown	unknown	unknown	unknown	unknown	unknown	unknown	unknown	16 weeks	16 weeks	16 weeks	16 weeks	16 weeks	16 weeks	16 weeks	16 weeks	16 weeks	16 weeks	8 weeks	8 weeks	8 weeks	8 weeks	8 weeks	7 weeks
Sex								unknown	unknown	unknown	unknown	unknown	unknown	unknown	unknown	unknown	unknown	unknown	unknown	unknown	unknown	unknown	unknown	unknown	unknown	unknown	unknown	unknown	unknown	unknown	unknown	unknown	unknown	unknown	unknown	unknown	unknown	unknown	unknown	unknown	unknown	unknown	unknown	unknown	unknown	unknown	unknown	unknown	unknown
Breed								unknown	unknown	unknown	unknown	unknown	unknown	unknown	unknown	unknown	unknown	unknown	C57BL/6J	C57BL/6J	C57BL/6J	C57BL/6J	unknown	unknown	unknown	unknown	unknown	unknown	C57BL/6J	C57BL/6J	C57BL/6J	C57BL/6J	C57BL/6J	mixed background	mixed background	mixed background	mixed background	mixed background	mixed background	mixed background	mixed background	mixed background	mixed background	C57BL/6	C57BL/6	C57BL/6	C57BL/6	C57BL/6	C57BL/6
Other information								source_name: CX3CR1_3, selection_marker: CD11b+ Ly6C- f4/80+ cd64+ CD14+MerTK+MHCII+	source_name: CX3CR1_2, selection_marker: CD11b+ Ly6C- f4/80+ cd64+ CD14+MerTK+MHCII+	source_name: CX3CR1_1, selection_marker: CD11b+ Ly6C- f4/80+ cd64+ CD14+MerTK+MHCII+	source_name: YW_5neg, selection_marker: CD11b+ Ly6C- f4/80+ cd64+ CD14+MerTK+MHCII+dTomato-	source_name: YW_6neg, selection_marker: CD11b+ Ly6C- f4/80+ cd64+ CD14+MerTK+MHCII+dTomato-	source_name: YW_6pos, selection_marker: CD11b+ Ly6C- f4/80+ cd64+ CD14+MerTK+MHCII+dTomato+	source_name: YW_5pos, selection_marker: CD11b+ Ly6C- f4/80+ cd64+ CD14+MerTK+MHCII+dTomato+	source_name: YW_7neg, selection_marker: CD11b+ Ly6C- f4/80+ cd64+ CD14+MerTK+MHCII+dTomato-	source_name: YW_7pos, selection_marker: CD11b+ Ly6C- f4/80+ cd64+ CD14+MerTK+MHCII+dTomato+	source_name: YW_8neg, selection_marker: CD11b+ Ly6C- f4/80+ cd64+ CD14+MerTK+MHCII+dTomato-	source_name: YW_8pos, selection_marker: CD11b+ Ly6C- f4/80+ cd64+ CD14+MerTK+MHCII+dTomato+	none	none	none	none	Lyve1+	Lyve1+	Lyve1+	Lyve1-	Lyve1-	Lyve1-	none	none	none	none	none	none	none	none	none	none	none	none	none	none	none	Ly6C- host cells (24h)	Ly6Cint host cells (24h)	Ly6C+ host cells (24h)	Ly6C- host cells (24h)	Ly6C+ host cells (24h)	none
Cell type								Macrophage	Macrophage	Macrophage	Macrophage	Macrophage	Macrophage	Macrophage	Macrophage	Macrophage	Macrophage	Macrophage	Macrophage	Macrophage	Macrophage	Macrophage	Macrophage	Macrophage	Macrophage	Macrophage	Macrophage	Macrophage	Macrophage	Macrophage	Macrophage	Macrophage	Macrophage	Macrophage	Macrophage	Macrophage	Macrophage	Macrophage	Macrophage	Macrophage	Macrophage	Macrophage	Macrophage	Macrophage	Macrophage	Macrophage	Macrophage	Macrophage	Macrophage
Tissue source								Adipose	Adipose	Adipose	Adipose	Adipose	Adipose	Adipose	Adipose	Adipose	Adipose	Adipose	Adipose	Adipose	Adipose	Adipose	Adipose	Adipose	Adipose	Adipose	Adipose	Adipose	Adipose	Adipose	Adipose	Adipose	Adipose	Blood	Blood	Blood	Blood	Blood	Blood	Blood	Blood	Blood	Blood	Blood	Blood	Blood	Blood	Blood	Blood
0610009B22Rik	ENSMUSG00000007777	ENSMUST00000007921.8, ENSMUST00000109098.1, NM_025319, XM_006533917, XM_006533919	5	2	3	RIKEN cDNA 0610009B22 gene	11:51685385-51688634:-1	12.067	8.016	9.545	23.338	17.292	12.769	5.312	8.319	23.85	6.39	10.082	8.907	9.491	9.626	10.532	14.488	27.325	28.584	14.836	22.741	27.641	1.689	1.096	2.288	17.223	7.794	15.742	9.512	6.908	11.645	6.308	13.749	5.884	4.606	10.108	8.002	21.834	10.971	18.003	9.673	14.089	11.328
0610010F05Rik	ENSMUSG00000042208	ENSMUST00000043356.12, ENSMUST00000093267.10, ENSMUST00000109532.8, ENSMUST00000123909.1, ENSMUST00000131612.1, ENSMUST00000141353.7, ENSMUST00000155903.7, ENSMUST00000180260.7, XM_006514810, XM_006514811, XM_011243750, XM_017314769, XM_030246329	13	8	5	RIKEN cDNA 0610010F05 gene	11:23612143-23633633:-1	1.902	1.306	1.209	4.833	6.123	8.617	3.721	5.997	7.722	1.689	1.662	5.629	3.053	6.512	4.52	12.023	20.863	15.372	18.892	20.443	20.136	4.485	1.44	2.628	6.406	4.534	1.472	1.223	1.793	1.221	1.053	1.747	1.13	1.758	1.274	1.162	1.122	1.119	1.363	4.134	1.782	0.517
0610010K14Rik/104457	104457	XM_017314213, XM_030245456	2	0	2	RIKEN cDNA 0610010K14 gene	11:339710-342421:-1	0	0	0	0	0	0	0	0	0	0	0	0	0	0	0	5.136	0	0.845	0	2.438	0.377	0	0	0	0	0	0	0	0	0	0	0	0	0	0	0	0	0	0	0.357	0	0
0610010K14Rik/ENSMUSG00000020831	ENSMUSG00000020831	ENSMUST00000021180.7, ENSMUST00000021181.12, ENSMUST00000100950.9, ENSMUST00000102569.9, ENSMUST00000108575.8, ENSMUST00000108576.9, ENSMUST00000108577.7, ENSMUST00000108578.8, ENSMUST00000108579.7, ENSMUST00000134700.7, ENSMUST00000135390.1, ENSMUST00000138658.8, ENSMUST00000148878.8, ENSMUST00000150504.2	14	14	0	RIKEN cDNA 0610010K14 gene	11:70235206-70237914:-1	139.509	144.22	57.819	79.815	91.805	76.909	93.32	79.652	99.604	131.888	107.895	15.852	48.5	73.017	90.658	80.297	90.347	85.144	57.209	82.273	86.56	23.998	16.574	9.162	121.734	34.776	54.937	64.437	60.791	63.219	51.581	55.67	58.876	72.848	67.718	88.01	49.497	78.198	73.909	66.72	48.495	46.709
0610012G03Rik	ENSMUSG00000107002	ENSMUST00000202722.1	1	1	0	RIKEN cDNA 0610012G03 gene	16:31947050-31948494:-1	110.704	93.683	64.772	75.362	83.019	48.415	63.79	49.481	45.998	77.509	86.162	11.404	32.239	31.775	45.44	28.977	51.254	55.971	20.39	36.407	43.487	6.115	4.395	7.721	46.318	16.207	99.651	59.261	83.869	53.41	63.264	46.06	88.59	111.276	74.354	70.114	48.286	33.487	43.787	36.115	54.096	104.133
0610030E20Rik/ENSMUSG00000058706	ENSMUSG00000058706	ENSMUST00000077783.4, ENSMUST00000204152.1, ENSMUST00000205472.1, ENSMUST00000205578.1	4	4	0	RIKEN cDNA 0610030E20 gene	6:72347317-72353148:1	4.339	3.896	2.401	4.479	4.421	6.95	5.599	2.433	5.318	2.897	3.468	2.144	3.762	4.957	4.068	5.843	7.888	9.132	8.537	7.458	7.771	3.165	1.378	1.433	7.907	3.575	2.684	1.871	2.995	3.363	3.227	2.729	2.694	3.191	3.071	2.73	5.123	3.53	3.323	5.375	3.594	2.226
0610040J01Rik	ENSMUSG00000060512	ENSMUST00000081747.7, ENSMUST00000196367.4, ENSMUST00000196575.4, ENSMUST00000199667.1, NM_029554, XM_006504178	6	4	2	RIKEN cDNA 0610040J01 gene	5:63812495-63899619:1	3.415	0.932	2.194	0.17	2.458	2.378	2.177	0.305	3.672	1.664	7.532	1.095	1.922	2.792	2.81	9.366	14.217	18.35	2.943	8.989	7.822	4.847	1.677	3.338	18.961	6.923	5.87	1.222	4.62	0.788	2.116	1.822	2.797	3.362	1.985	1.441	2.084	3.224	4.635	2.98	5.446	3.412
1110004F10Rik	ENSMUSG00000030663	ENSMUST00000032899.11, ENSMUST00000106607.1, ENSMUST00000106608.7, ENSMUST00000151254.1, ENSMUST00000205427.1, ENSMUST00000205450.1, NM_019772, XM_030242810, XM_030242811	9	6	3	RIKEN cDNA 1110004F10 gene	7:116093380-116105210:1	45.502	33.834	25.701	19.261	33.078	15.182	25.336	21.167	29.555	33.181	25.418	18.124	41.282	49.989	36.773	38.16	81.428	84.843	56.252	83.73	86.103	12.839	10.923	12.791	49.886	21.051	44.366	43.176	56.571	50.369	50.074	69.788	48.208	53.649	52.001	53.775	46.338	41.23	51.098	50.1	50.759	42.536
1110008P14Rik	ENSMUSG00000039195	ENSMUST00000048792.4, ENSMUST00000146423.1, NM_198001	3	2	1	RIKEN cDNA 1110008P14 gene	2:32379101-32381915:-1	48.738	66.055	37.971	24.711	42.855	52.307	25.47	52.21	19.683	54.916	28.917	22.973	39.276	39.412	36.127	13.929	22.065	23.978	18.034	15.169	18.463	12.037	1.619	9.552	24.596	11.57	87.692	89.212	88.557	137.432	94.186	128.602	92.669	73.07	70.453	57.026	182.576	117.487	72.481	102.133	84.456	86.255
1110012L19Rik	ENSMUSG00000045237	ENSMUST00000053981.5, NM_026787	2	1	1	RIKEN cDNA 1110012L19 gene	X:70385913-70389416:1	12.264	13.981	8.261	4.672	13.252	3.722	4.172	13.332	6.37	6.472	9.878	1.525	5.043	4.886	7.857	7.414	10.098	14.539	7.557	12.226	12.407	2.021	0	1.182	15.9	2.454	8.95	5.24	9.177	13.912	9.663	8.029	8.536	10.492	6.995	8.158	6.822	2.887	7.517	6.25	11.663	10.039
1110017D15Rik	ENSMUSG00000028441	ENSMUST00000030152.12, ENSMUST00000095126.4, ENSMUST00000123356.7, ENSMUST00000123865.7, ENSMUST00000124019.7, ENSMUST00000125303.7, ENSMUST00000134546.1, ENSMUST00000138217.1, NM_001253778, NM_001253780, XM_030253836	11	8	3	RIKEN cDNA 1110017D15 gene	4:41505014-41507764:-1	0	1.909	0	1.988	0	0	0.522	6.943	0.322	5.71	0	0	1.357	2.234	0.708	1.713	0	0	2.032	1.926	2.198	2.389	0	1.908	1.186	3.35	0	0.808	0	1.293	0	0	0	0	0	0	0	0	3.561	0	0	0
1110032A03Rik	ENSMUSG00000037971	ENSMUST00000042468.8, ENSMUST00000042576.10, ENSMUST00000176160.1, ENSMUST00000176238.1, ENSMUST00000176682.1, ENSMUST00000176894.1, ENSMUST00000177022.1, ENSMUST00000177142.1, ENSMUST00000177546.7, NM_001311073, NM_023483, XM_006510578	12	9	3	RIKEN cDNA 1110032A03 gene	9:50763335-50766111:-1	18.319	14.018	6.84	27.258	18.472	10.664	14.439	22.148	9.619	9.118	6.686	4.191	9.87	20.213	16.601	20.667	33.87	52.597	20.926	56.913	32.589	14.203	1.614	10.108	23.281	13.512	18.406	7.208	12.129	16.78	14.189	21.04	7.103	5.913	5.195	5.992	14.8	6.408	5.92	12.873	9.024	5.491
1110038F14Rik	ENSMUSG00000063236	ENSMUST00000071792.6, ENSMUST00000229229.1, ENSMUST00000230274.1, ENSMUST00000231058.1	4	4	0	RIKEN cDNA 1110038F14 gene	15:76948506-76950979:1	46.805	35.478	26.89	40.248	43.667	77.913	45.802	55.832	46.721	40.701	41.929	16.911	17.321	24.651	17.51	14.908	31.538	31.27	13.948	26.845	24.448	35.542	3.931	12.616	37.042	11.605	30.305	35.335	38.434	42.482	34.144	54.172	36.228	29.658	32.988	36.007	36.471	25.71	40.97	37.874	21.798	32.246
1110051M20Rik	ENSMUSG00000040591	ENSMUST00000064652.13, ENSMUST00000094835.8, ENSMUST00000102594.10, ENSMUST00000132092.1, ENSMUST00000139490.7, ENSMUST00000139807.7, ENSMUST00000141262.1, ENSMUST00000145573.7, XM_011239456	9	8	1	RIKEN cDNA 1110051M20 gene	2:91278243-91424694:-1	27.937	33.626	12.598	7.018	23.356	22.917	19.81	19.578	13.669	23.066	23.589	0.921	3.523	13.411	8.507	13.784	19.484	27.519	11.36	14.59	11.41	10.664	0.546	5.191	8.3	8.693	17.43	19.369	13.813	20.329	12.564	15.912	14.905	16.012	9.511	17.877	0	3.269	7.712	1.06	5.53	35.058
1110059E24Rik	ENSMUSG00000035171	ENSMUST00000038830.9, ENSMUST00000177577.1, ENSMUST00000177605.1, ENSMUST00000178012.1, ENSMUST00000178523.1, ENSMUST00000178781.1, ENSMUST00000179553.1, ENSMUST00000179768.7, ENSMUST00000180304.1, NM_025423	10	9	1	RIKEN cDNA 1110059E24 gene	19:21597313-21652791:-1	9.503	5.653	4.439	27.959	3.948	0.213	3.766	12.288	3.239	4.935	3.792	6.442	8.285	7.838	10.37	23.557	33.099	33.101	12.884	34.169	27.183	10.185	3.229	46.828	9.504	10.238	5.847	3.236	5.522	7.965	5.527	5.678	7.297	8.054	4.34	5.144	6.117	5.337	3.938	8.201	8.925	2.826
1110059G10Rik	ENSMUSG00000032551	ENSMUST00000035154.3, ENSMUST00000118422.1, ENSMUST00000215129.1	3	3	0	RIKEN cDNA 1110059G10 gene	9:122945089-122951000:-1	23.295	34.075	7.63	34.42	21.736	8.716	19.073	14.453	13.685	10.276	19.724	8.931	14.09	22.636	12.844	13.987	26.958	28.384	12.666	25.813	20.112	7.104	4.261	3.811	18.161	8.703	39.391	17.88	27.565	32.531	25.532	28.161	32.915	31.192	16.585	26.11	19.214	24.659	30.633	27.668	32.394	25.306
1110065P20Rik	ENSMUSG00000078570	ENSMUST00000106190.9, ENSMUST00000125776.7, ENSMUST00000137769.2, ENSMUST00000163946.1, ENSMUST00000184704.1, ENSMUST00000185036.1, NM_001347196, XM_011240609	8	6	2	RIKEN cDNA 1110065P20 gene	4:124849486-124850617:-1	28.626	32.289	16.194	5.916	35.114	24.094	27.382	8.165	6.831	37.794	33.285	3.315	12.286	18.216	15.498	4.343	8.22	9.995	5.805	6.27	4.459	7.453	1.095	6.484	22.253	5.5	30.346	30.594	33.377	37.339	44.173	39.442	38.451	24.044	43.008	44.056	6.064	11.38	15.102	23.639	20.027	50.639
1190005I06Rik	ENSMUSG00000043687	ENSMUST00000123927.7, ENSMUST00000144417.1, ENSMUST00000180677.1, NM_197988	4	3	1	RIKEN cDNA 1190005I06 gene	8:120608602-120634390:-1	0.584	0	0.423	2.46	0	0	0	0.873	3.724	2.601	0.179	0	0.403	1.303	1.649	0.245	0	2.027	0.241	2.122	0	0.517	0	0	0	1.148	0	0.41	0.347	0	0	0	0	0	0.905	0	0	0	0	0	0	0
1190007I07Rik	ENSMUSG00000063320	ENSMUST00000079648.11, ENSMUST00000176200.7, ENSMUST00000183363.1, ENSMUST00000183416.1, ENSMUST00000185168.7	5	5	0	RIKEN cDNA 1190007I07 gene	10:82619851-82623228:-1	24.849	35.606	13.36	15.246	19.287	30.292	29.525	6.513	15.894	25.913	17.374	4.41	13.01	8.747	7.37	8.374	13.468	15.925	8.706	6.681	12.845	11.139	3.576	6.682	13.014	11.476	5.512	12.804	12.412	14.829	8.173	21.557	12.248	13.714	5.969	9.506	32.808	18.122	17.106	17.373	16.361	17.159
1300017J02Rik	ENSMUSG00000033688	ENSMUST00000035163.9, ENSMUST00000123530.7, ENSMUST00000142540.1, ENSMUST00000150524.1, ENSMUST00000151073.2, ENSMUST00000154357.1, NM_027918, XM_006511835	8	6	2	RIKEN cDNA 1300017J02 gene	9:103250530-103288297:-1	0	0.933	0	0	0	0.683	0	0.06	0.411	0	0.454	3.512	0.999	0.18	2.35	0.956	0.395	1.116	1.126	1.803	1.29	4.017	0	1.506	3.523	3.779	0.075	0	0.115	0.179	0	0.306	0	0	0	0	0.245	0.25	0.17	0.207	0	0
1500009L16Rik	ENSMUSG00000087651	ENSMUST00000150459.2, ENSMUST00000218196.1, ENSMUST00000218623.1, XM_011243557, XM_011243558	5	3	2	RIKEN cDNA 1500009L16 gene	10:83722870-83762762:1	2.087	0.264	0.105	0.133	0.153	0	0.081	0.316	0.153	0.369	0.247	0.942	3.09	3.598	3.379	0.143	0.146	1.033	0.864	0.986	0.243	7.601	0	3.907	1.615	6.69	0	0.113	0.403	0	0	0	0	0	0	0	0.226	0	0.175	0	0	0
1500011B03Rik	ENSMUSG00000072694	ENSMUST00000061251.5, ENSMUST00000100850.5, ENSMUST00000112160.3, ENSMUST00000140374.1, ENSMUST00000234046.1	5	5	0	RIKEN cDNA 1500011B03 gene	5:114808196-114823468:-1	25.226	21.319	10.657	13.921	19.543	10.197	7.369	21.467	10.712	15.978	31.849	17.79	53.943	25.89	75.596	33.616	54.94	64.702	48.984	57.028	60.872	128.536	4.991	72.616	55.664	78.301	95.937	66.534	67.462	51.609	56.044	66.54	124.428	108.035	51.374	70.262	34.141	18.129	36.445	27.497	25.494	34.093
1520401A03Rik	ENSMUSG00000043747	ENSMUST00000062827.11, ENSMUST00000176095.3, ENSMUST00000177300.7, ENSMUST00000178006.7, ENSMUST00000201734.3, XM_017317746, XM_017317747, XM_017317748, XM_017317749, XM_017317750, XM_017317751, XM_017317752, XM_017317753, XM_017317755, XM_017317756, XM_017317757, XM_017317758	17	5	12	RIKEN cDNA 1520401A03 gene	17:23704608-23721002:-1	0	0	0	0	0	0.139	0.078	0	0	0	0	0.107	0.676	0.482	0.742	0	0.134	0	0.177	0.065	0	1.988	0	0.801	1.147	1.771	0	0	0	0	0	0	0	0	0.147	0	0	0	0	0	0	0
1600002K03Rik	ENSMUSG00000035595	ENSMUST00000041882.6, NM_027207	2	1	1	RIKEN cDNA 1600002K03 gene	10:80172944-80175119:1	32.469	35.981	21.988	74.487	36.53	34.952	30.241	38.953	28.603	76.124	69.525	1.913	22.74	24.54	28.527	13.138	15.839	19.331	12.035	14.811	17.041	5.108	5.547	3.681	44.336	11.475	36.368	35.29	40.05	22.277	39.795	29.907	42.82	42.64	28.017	39.372	19.412	19.459	35.406	15.912	19.995	44.657
1600012H06Rik	ENSMUSG00000050088	ENSMUST00000052691.8, ENSMUST00000164837.2, ENSMUST00000174004.1, ENSMUST00000174163.1, NM_001083882	5	4	1	RIKEN cDNA 1600012H06 gene	17:14943184-14945939:1	14.833	14.2	11.256	17.154	13.977	18.443	16.796	11.969	12.66	12.269	11.642	5.428	9.144	12.551	9.199	19.1	30.976	33.6	15.688	32.83	24.229	5.207	2.19	4.319	16.13	8.099	12.242	6.799	13.913	13.336	13.822	18.593	12.835	11.664	14.769	13.453	15.634	7.79	5.209	6.75	7.965	6.535
1600014C10Rik	ENSMUSG00000054676	ENSMUST00000067854.9, ENSMUST00000165308.7, ENSMUST00000177983.1, ENSMUST00000178207.7, ENSMUST00000178876.7, ENSMUST00000178890.1, ENSMUST00000179503.2, ENSMUST00000179525.7, ENSMUST00000179992.7	9	9	0	RIKEN cDNA 1600014C10 gene	7:38183217-38197568:1	2.15	2.453	1.605	0.29	3.347	3.281	6.141	4.341	1.798	2.901	5.394	5.825	8.246	3.97	2.955	2.388	6.774	5.487	8.392	9.595	11.032	5.379	3.147	3.223	15.229	10.864	21.12	7.813	21.261	6.224	6.135	6.73	15.278	18.927	7.224	7.999	1.602	4.742	19.616	6.159	21.324	29.593
1700001C19Rik/ENSMUSG00000047150	ENSMUSG00000047150	ENSMUST00000061885.8, ENSMUST00000073143.6, ENSMUST00000125507.1, ENSMUST00000160678.1	4	4	0	RIKEN cDNA 1700001C19 gene	17:47412734-47437376:-1	0	0.162	0	0	0.86	0	0.708	0.478	0.251	0.155	0.303	0.299	0.349	0.568	0.616	0	0.059	0.111	0.209	0.135	0.184	1.719	0	0.592	0	1.24	0	0	0	0	0	0	0	0	0	0.069	0	0	0.163	0.185	0.09	0
1700001F09Rik	ENSMUSG00000095384	ENSMUST00000178178.1, NM_027940	2	1	1	RIKEN cDNA 1700001F09 gene	14:43342384-43347811:-1	0	0	0	0	0	0	0	0	0	0	0	1.466	0	0	0	0	0	0	0	0	2.039	2.689	0	0.514	0.093	0	0.358	0	0	0	0	0	0	0	0	0	0	0	0	0	0	0
1700001J03Rik	ENSMUSG00000095040	ENSMUST00000073721.6, ENSMUST00000188052.1, NM_001008547, XM_030254790	4	2	2	RIKEN cDNA 1700001J03 gene	5:146182759-146188828:-1	0.417	1.138	0	0	0	7.573	0	4.53	1.178	5.433	0	2.596	0	2.297	0.776	0	0	0	1.013	1.585	0	4.379	0	1.615	1.256	2.18	0	0.434	0	0.692	0	0	0	1.008	0	0	0	0	0	0	0	0
1700001K19Rik	ENSMUSG00000056508	ENSMUST00000070659.6, ENSMUST00000222915.1, NM_025488, XM_006516144, XM_006516145, XM_006516147, XM_006516148, XM_011244159, XM_030246851, XM_030246854	10	2	8	RIKEN cDNA 1700001K19 gene	12:110668211-110682558:-1	0	0	0	0	0	0	0	0	0	0	0	0.953	0	1.578	0.544	1.376	0.421	2.407	2.277	0.347	0	0	0	0.502	1.247	2.304	0	0	0	0.177	0	0	0	0	0	0	0	0	0.497	1.702	0	0
1700001L19Rik	ENSMUSG00000021534	ENSMUST00000022007.7, ENSMUST00000222604.1, NM_027035	3	2	1	RIKEN cDNA 1700001L19 gene	13:68597439-68614231:1	0	0	0.575	0	0	0	4.031	0	0	0	0	0	1.15	0	0.805	0	0	0	0	1.211	0.004	2.936	0.261	0.456	1.011	1.238	0	0.204	0	0	0.125	0	0	0	0.101	0	2.372	1.288	0	5.403	0	0
1700001O22Rik	ENSMUSG00000044320	ENSMUST00000050003.8, ENSMUST00000126898.7, ENSMUST00000129484.7, ENSMUST00000130396.7, ENSMUST00000131315.7, ENSMUST00000131937.7, ENSMUST00000133380.7, ENSMUST00000135556.7, ENSMUST00000136883.7, ENSMUST00000138959.7, ENSMUST00000139968.7, ENSMUST00000140168.1, ENSMUST00000150205.7, NM_198000, XM_006498375, XM_011239195, XM_011239196, XM_011239197, XM_011239198, XM_011239199, XM_011239200, XM_0…	24	13	11	RIKEN cDNA 1700001O22 gene	2:30797893-30803086:-1	0.58	1.183	0	0	0	0	0	0	0	0.213	0	0.746	1.096	2.106	1.909	0.47	0	0	0.259	0	0.966	4.503	0	2.286	1.491	1.486	0	0	0	0	0	0	0	0	0	0	0	0	0	0	0	0
1700003F12Rik	ENSMUSG00000038523	ENSMUST00000045116.10, ENSMUST00000109709.3, ENSMUST00000135641.1, NM_029305	4	3	1	RIKEN cDNA 1700003F12 gene	2:154548921-154550004:1	4.921	2.525	0.82	50.927	5.539	0.673	2.337	13.516	5.457	14.107	0.572	0	0.663	3.444	1.871	0.327	0.707	1.523	1.278	1.416	1.407	1.641	0	0	2.38	2.095	0	0.411	0.333	0.69	0	0	0	0	1.275	0	0	0	0.737	0	0.966	0.944
1700003H04Rik	ENSMUSG00000039174	ENSMUST00000047110.13, ENSMUST00000177772.2, ENSMUST00000178485.7, ENSMUST00000178953.2, ENSMUST00000180033.7, ENSMUST00000180162.7, NM_001368235	7	6	1	RIKEN cDNA 1700003H04 gene	3:124565891-124581091:-1	0	0	0	0	0	0	0	0	0	0	0	0	0.402	0	1.008	0.379	1.339	0	0.181	1.131	0.324	4.779	0	1.675	0	2.66	0	0	0	0	0	0	0	0	0	0	0	0	0	0	0	0
1700008O03Rik	ENSMUSG00000008028	ENSMUST00000107933.7, ENSMUST00000134535.1, ENSMUST00000137946.1, ENSMUST00000150034.1, ENSMUST00000150886.1, XM_006541171, XM_011250899, XM_011250900, XM_017312286, XM_030242968, XM_030242969	11	5	6	RIKEN cDNA 1700008O03 gene	7:44360288-44374980:-1	2.036	0.263	0.705	0.918	0.44	1.794	5.205	3.484	3.784	4.169	11.612	3.082	5.297	0.732	9.163	1.086	1.069	0.623	2.587	0.327	1.69	21.335	0.534	6.838	5.572	13.625	1.874	1.313	2.758	2.094	1.897	1.442	5.934	6.522	1.574	3.749	1.477	0.793	3.872	1.026	0	0
1700010B08Rik	ENSMUSG00000057047	ENSMUST00000073081.5, NM_029308	2	1	1	RIKEN cDNA 1700010B08 gene	2:173719415-173722086:1	0.725	0	0	0	0	0	0	0	0	6.351	0.141	0.886	2.154	0	5.903	0	0	2.505	3.494	1.255	0	4.899	0	5.187	2.275	5.317	0	0	0	0	0	0	0	0	0	0	4.427	2.436	1.676	2.026	3.499	0
1700010I14Rik	ENSMUSG00000023873	ENSMUST00000024650.11, ENSMUST00000136954.2, ENSMUST00000151609.1, ENSMUST00000232775.1, ENSMUST00000233654.1	5	5	0	RIKEN cDNA 1700010I14 gene	17:8988333-9011949:1	0.306	0.279	0.892	0.372	0.237	1.411	0	0.583	0	0	0	0.183	0.891	1.661	1.713	1.411	1.302	0	1.273	1.771	1.695	1.664	0.176	0.567	0	1.62	0.953	0.531	0.65	0.337	0	1.082	0.693	0.482	0.43	0.48	1.282	2.462	1.438	0	0.292	0.23
1700012B09Rik	ENSMUSG00000031927	ENSMUST00000060330.4, ENSMUST00000186706.1, ENSMUST00000188350.6, ENSMUST00000191047.6, ENSMUST00000191167.1	5	5	0	RIKEN cDNA 1700012B09 gene	9:14756587-14771030:-1	0	0	0	0	0	0	0	0	0	0	0	0	0	0	0	0.323	0.341	0	2.427	1.669	0	1.699	0	1.217	0	0.543	0.725	0	1.107	0	0	3.164	0	0.709	0.725	0.351	0	2.145	0	0.821	0	1.556
1700012P22Rik	ENSMUSG00000028589	ENSMUST00000030323.2, NM_027056, XM_006539154	3	1	2	RIKEN cDNA 1700012P22 gene	4:144418191-144438772:-1	0	0	0	0	0	0	0	0	0	0	0	0	0	0	1.117	0	0.6	0	0	0.389	0	0.866	0	1.158	0	0.744	0	0	0	0	0	0	0	0	0	0	0	0	0	0	0	0
1700013D24Rik	76921	XM_030255704	1	0	1	RIKEN cDNA 1700013D24 gene	6:124347587-124357086:-1	1.134	1.551	0	1.105	12.991	0	0	0.495	0	3.232	1.687	0	1.318	0	1.912	2.607	1.846	0	0	3.651	0	1.568	0	0	0	3.67	0	0	0.481	0	0	0	1.383	0	1.253	0	0	0	0	0	0	0
1700013F07Rik	ENSMUSG00000027886	ENSMUST00000029485.5, ENSMUST00000138210.1, ENSMUST00000138375.1, NM_029314	4	3	1	RIKEN cDNA 1700013F07 gene	3:108537584-108544697:1	0	0.961	0	0	0	0	0.871	0.403	0	0	0	1.292	0.725	1.819	3.721	0	0.688	0	0	0	1.506	2.918	0	3.676	0	4.679	0	0	0	0	0	0	0	0	0	0	0	0	0	0	0.579	0
1700013G24Rik	ENSMUSG00000041399	ENSMUST00000048893.3, NM_027063	2	1	1	RIKEN cDNA 1700013G24 gene	4:137453296-137455461:1	0	0	0	0	0	0	0	0	0	0	0	0	0	0.621	1.714	0	0	0.238	0	1.448	0.953	3.177	0	0.281	0.663	0.358	0	0	0	0	0	0	0	0	0	0	0	0	0	0	0	0
1700015F17Rik	ENSMUSG00000079666	ENSMUST00000115447.1, ENSMUST00000128151.7, ENSMUST00000156282.1, XM_006503594	4	3	1	RIKEN cDNA 1700015F17 gene	5:5437830-5479141:-1	0	0	0	0	0	0	0	0	0	0	0	0	0.31	3.694	0.435	0	0	0	0	1.415	0	3.133	0	1.232	0	1.574	0	0	0	0	0	0	0	0	0	0	0	0	0	0	0	0
1700015G11Rik	ENSMUSG00000094445	ENSMUST00000180038.7, ENSMUST00000185758.1, ENSMUST00000185841.1, ENSMUST00000190307.6, NM_001195601	5	4	1	RIKEN cDNA 1700015G11 gene	7:52011680-52015716:-1	0	0	0	0	0	0	0	0	0	0	0	0	2.164	3.981	0	0	0	0	0	1.828	1.849	2.617	0	1.589	3.615	0	0	0	0	0	0	0	0	2.45	0	0	0	0	0	0	0	0
1700016C15Rik	ENSMUSG00000015962	ENSMUST00000016106.5, NM_027077, XM_006496976, XM_006496978, XM_017322429	5	1	4	RIKEN cDNA 1700016C15 gene	1:177729821-177742254:1	0	0	0	0	0	0	0	0	0	0	0	0.706	0.834	1.385	1.867	0	0	0	1.278	1.353	0.58	1.709	0	0	0	1.287	0	0	0	0	0	0	0	0	0	0.282	0	0	0	1.251	0	0
1700016D06Rik	ENSMUSG00000031509	ENSMUST00000033906.10, ENSMUST00000190741.1, ENSMUST00000190787.1, ENSMUST00000191350.1, NM_024271	5	4	1	RIKEN cDNA 1700016D06 gene	8:11655478-11678749:-1	0.305	0.379	0.5	0.511	0	0.663	0.635	0.134	0.397	0.248	0.195	0.558	2.206	1.313	4.921	2.025	0	0.639	0.335	1.116	0	7.705	0.121	3.251	1.019	6.364	0	0.159	0	0	0.679	0.59	0	0	0	0	1.514	0.849	0	1.211	0.717	0
1700017B05Rik	ENSMUSG00000032300	ENSMUST00000034846.6, ENSMUST00000213199.1, ENSMUST00000214583.1, ENSMUST00000215298.1, ENSMUST00000215426.1, ENSMUST00000217657.1, NM_028820	7	6	1	RIKEN cDNA 1700017B05 gene	9:57253117-57262404:-1	13.899	18.303	8.809	1.466	5.586	4.083	4.796	10.179	20.068	4.678	5.906	3.325	5.738	9.184	9.718	32.372	55.54	50.062	20.869	41.612	36.531	4.887	4.268	6.276	35.707	11.056	1.473	1.624	2.204	1.094	1.112	2.291	1.39	1.455	1.195	2.621	4.099	4.575	6.208	2.235	1.798	1.365
1700017D01Rik	ENSMUSG00000024729	ENSMUST00000025635.7, ENSMUST00000188756.1, XM_006527323, XM_006527325, XM_011247334, XM_030251070	6	2	4	RIKEN cDNA 1700017D01 gene	19:11096816-11130878:-1	1.24	1.143	0	0.652	1.058	0.768	0.979	2.882	0.242	0.687	0.324	1.37	3.122	0.636	5.886	0.95	0.804	0.383	0.451	1.208	0.751	12.044	0.167	6.222	3.199	6.875	0.683	0.507	0.918	0.302	0.469	0.613	0.33	0.684	1.654	1.109	0.937	0	0.167	0.598	0.501	1.144
1700018G05Rik	ENSMUSG00000109745	ENSMUST00000211116.1	1	1	0	RIKEN cDNA 1700018G05 gene	X:102928372-102929094:1	0	0	0	0	0	0	0	0	0	0	0	1.083	0	1.893	1.758	0	0	0	0	0	0	0	0	0	0	1.077	0	0	0	0	0	0	0	0	0	0	0	0	0	0	0	0
1700019A02Rik	ENSMUSG00000060715	ENSMUST00000072235.9, ENSMUST00000190748.1, NM_027070, XM_006496255	4	2	2	RIKEN cDNA 1700019A02 gene	1:53158577-53187617:-1	0	0	0	0	0	0	0	0	0	0	0.523	0	0	1.659	1.502	0	0	0	0	1.283	0.645	5.025	0	1.856	0	1.399	0	0	0	0	0	0	0	0	0	0	0	0	0	0	0	0
1700019D03Rik	ENSMUSG00000043629	ENSMUST00000050567.10, ENSMUST00000114492.7, ENSMUST00000114493.1, ENSMUST00000186266.1, ENSMUST00000190726.1, ENSMUST00000190831.6, ENSMUST00000191441.1, NM_001368278, NM_001368279, NM_001368281, NM_144953	11	7	4	RIKEN cDNA 1700019D03 gene	1:52922324-52947980:-1	0.962	1.552	0.751	0.745	1.296	0	0.819	0.564	0.537	0.58	0.448	0.454	1.284	1.749	1.661	0.778	0.088	1.674	1.615	1.035	2.047	5.874	0.171	1.291	1.746	2.643	0.634	0.515	0.641	0.693	0.393	1.138	1.195	0.634	1.037	0.75	0.143	0.243	0.108	0.145	0.113	0.611
1700020L24Rik	ENSMUSG00000035085	ENSMUST00000037378.5, ENSMUST00000188702.1, NM_025492	3	2	1	RIKEN cDNA 1700020L24 gene	11:83437694-83441232:1	2.555	0	0.179	9.82	0.692	0	0	0	0	0	1.084	0	0.322	0	0.749	0	0	0	0	0.852	0.434	0	0	0.451	0	0.533	5.717	2.986	8.466	6.833	5.049	1.154	3.109	1.237	1.42	0	1.314	3.728	1.534	1.275	3.327	1.548
1700020N01Rik	ENSMUSG00000050844	ENSMUST00000057341.5, ENSMUST00000186635.1	2	2	0	RIKEN cDNA 1700020N01 gene	10:21593145-21622376:1	0	0	0	0	0	0	0	0	0	0	0	0	0	0	0.412	0	0.184	0	0	0	0	0	0	0	0.482	0.294	0	0	0	0	0	0	0	0	0	0	0	0	0	0	0	0
1700021F05Rik	ENSMUSG00000019797	ENSMUST00000126463.1, ENSMUST00000147196.2, ENSMUST00000152926.1, ENSMUST00000214198.1, XM_006512834, XM_011243202, XM_017314069, XM_030245239	8	4	4	RIKEN cDNA 1700021F05 gene	10:43525629-43541041:-1	44.407	37.362	45.407	12.829	17.274	77.469	17.531	43.09	39.951	32.355	55.139	3.443	14.755	21.793	20.765	15.69	22.904	28.828	16.553	15.83	24.579	7.381	3.094	6.58	37.277	9.46	41.891	36.112	53.242	55.752	38.187	53.181	51.126	45.031	32.411	37.902	23.123	12.844	19.03	21.899	14.75	54.145
1700022I11Rik	ENSMUSG00000028451	ENSMUST00000030163.11, ENSMUST00000139127.2, ENSMUST00000185904.1, ENSMUST00000189414.1, ENSMUST00000190902.1, NM_026088	6	5	1	RIKEN cDNA 1700022I11 gene	4:42969946-42974325:1	0	0.242	0	0	0	3.428	0	0	0.069	0.143	0	0.926	2.539	0.943	2.538	0	0.441	0	1.337	0.434	0.77	6.397	0.453	3.848	1.885	5.147	0.191	0	0	0	0	0	0	0	0	0	0	1.281	0	0	0	0
1700023F06Rik	ENSMUSG00000020940	ENSMUST00000021323.10, ENSMUST00000107026.8, ENSMUST00000140559.2, ENSMUST00000172850.7, ENSMUST00000174567.2, XM_011249227	6	5	1	RIKEN cDNA 1700023F06 gene	11:103198944-103208548:-1	0	0	0	0	0	0	0	0	0	0	0	0.443	0.471	0	0	0	0	0	0	0.664	0	2.68	0	1.063	0.96	3.68	0	0	0	0	0	0	0	0	0	0	0	0	0	0	0	0
1700025C18Rik	ENSMUSG00000078935	ENSMUST00000109304.1	1	1	0	RIKEN cDNA 1700025C18 gene	2:165078693-165090750:-1	0.877	1.48	0	5.41	0	2.203	0.318	0	0	0	0.942	0.644	1.925	0.986	2.042	0	0.502	0	3.799	0	2.434	1.284	0.2	1.326	1.063	3.089	0	0	0.166	0	0	0.206	0	0.708	0	0	0	0.586	0.669	2.442	0	0
1700025G04Rik	ENSMUSG00000032666	ENSMUST00000044581.13, ENSMUST00000121533.2, ENSMUST00000128433.7, ENSMUST00000187603.6, XM_011248069, XM_030242805	6	4	2	RIKEN cDNA 1700025G04 gene	1:151890848-152055485:-1	8.788	5.652	6.39	27.953	45.009	22.338	31.881	12.825	46.604	8.792	21.285	3.358	14.836	18.251	11.27	1.965	2.771	2.666	4.983	9.021	12.138	9.33	2.957	6.164	10.328	11.869	6.734	1.612	6.414	2.727	4.473	2.988	14.878	19.894	27.712	12.999	2.065	12.327	19.063	6.378	14.836	3.373
1700028J19Rik	ENSMUSG00000038782	ENSMUST00000037220.4, ENSMUST00000206366.1, ENSMUST00000206686.1, ENSMUST00000208099.1, ENSMUST00000236952.1, ENSMUST00000237383.1	6	6	0	RIKEN cDNA 1700028J19 gene	7:44229811-44246695:-1	0.152	1.72	1.421	0	4.737	0	0.625	0	0.13	1.013	0.995	1.458	3.722	2.345	5.178	0.682	1.179	2.218	1.09	1.955	2.259	10.25	1.328	4.072	8.192	10.063	0.43	1.353	0.595	0.624	0.988	1.209	2.567	0.42	1.185	0.878	1.574	2.531	2.535	1.885	0	0
1700028K03Rik	ENSMUSG00000089798	ENSMUST00000058921.14, ENSMUST00000159902.3, ENSMUST00000162591.1, ENSMUST00000163064.7, ENSMUST00000238787.1, ENSMUST00000239050.1, NM_182745	7	6	1	RIKEN cDNA 1700028K03 gene	5:107534720-107548377:1	0.286	0.196	0.211	0.388	0.155	0.123	0.308	0.188	0.235	0.139	0.308	0.804	2.676	0.958	4.396	0.525	0.338	0.308	0.453	0.15	0.334	9.933	0.142	3.412	1.322	7.798	0.062	0.151	0.098	0.054	0.079	0.062	0.002	0	0.181	0.077	0.489	0.588	0.536	0.296	0.376	0.067
1700029F12Rik	ENSMUSG00000052075	ENSMUST00000091377.4, ENSMUST00000221277.1, ENSMUST00000222360.1, NM_001284205, XM_011244689	5	3	2	RIKEN cDNA 1700029F12 gene	13:97024420-97034389:-1	0	3.939	0.17	2.745	0.764	3.117	0.27	0	1.011	0	1.293	0.747	4.357	1.673	10.429	0.922	1.585	1.859	0.617	1.943	3.863	21.242	0.428	8.14	4.139	15.838	0	0.125	0	0.202	0.322	0.521	0	0	0	0	0	1.985	1.603	0	0	0
1700029I15Rik	ENSMUSG00000044916	ENSMUST00000054316.8, ENSMUST00000111280.2, ENSMUST00000189714.1, ENSMUST00000191292.1	4	4	0	RIKEN cDNA 1700029I15 gene	2:92382538-92385708:1	4.844	2.954	5.447	6.518	13.415	4.164	0	7.331	0.257	1.581	10.283	1.41	2.451	0.481	2.809	0.307	1.837	2.071	2.116	1.12	0.326	1.92	0.249	0.229	2.207	3.671	7.27	2.04	1.903	0	0.9	1.28	1.582	0	1.221	0.808	0.577	0	1.47	4.991	1.567	11.702
1700029J07Rik	ENSMUSG00000071103	ENSMUST00000095323.7, ENSMUST00000098786.2	2	2	0	RIKEN cDNA 1700029J07 gene	8:45953606-45975252:-1	0.061	1.096	0.873	0.249	0	1.012	0	0.334	0.664	0.239	0	0	0.461	0.363	0.968	1.031	0.574	0.575	0.368	1.532	1.272	2.43	0.044	0.44	0	1.129	0	0	0.201	0.111	0.241	0.263	0	0	0.134	0	0	0.11	0.149	0.767	0	0
1700030K09Rik	ENSMUSG00000052794	ENSMUST00000064853.12, ENSMUST00000121902.1, ENSMUST00000139130.1, NM_028170, XM_006509750, XM_011242328	6	3	3	RIKEN cDNA 1700030K09 gene	8:72444007-72460541:1	17.667	17.237	10.673	11.937	6.01	16.868	11.156	8.773	20.096	16.109	18.981	1.329	2.163	3.163	3.652	3.694	5.327	9.754	5.753	4.564	3.443	1.995	0.27	1.442	2.928	2.277	10.948	17.477	14.858	14.611	11.439	14.346	13.53	14.959	10.486	8.623	14.247	18.064	13.893	9.759	8.84	37.676
1700031F05Rik	ENSMUSG00000032894	ENSMUST00000048061.12, ENSMUST00000124592.2, NM_028496, XM_006528312	4	2	2	RIKEN cDNA 1700031F05 gene	X:102859187-102866353:-1	0	0	0	0	0	0	0	0	0	0	0	0.537	0.678	0.93	1.482	0	0	0.129	0.754	0	0	3.88	0	1.395	1.351	3.048	0	0	0	0	0	0	0	0	0	0	0	0	0	0	0	0
1700037C18Rik	ENSMUSG00000005983	ENSMUST00000006139.7, ENSMUST00000115859.7, ENSMUST00000123235.2, ENSMUST00000177221.1, ENSMUST00000177323.7, ENSMUST00000177519.1, NM_028484	7	6	1	RIKEN cDNA 1700037C18 gene	16:3905798-3908689:-1	68.064	68.815	40.593	30.927	27.923	38.426	35.212	32.557	28.272	48.023	42.011	1.908	5.422	7.284	6.221	4.812	5.463	8.17	4.038	10.133	9.393	5.576	0.278	2.985	4.217	5.854	48.917	43.058	46.226	60.653	39.261	47.192	49.301	44.517	37.051	36.235	24.994	15.209	27.346	22.265	26.864	87.582
1700037H04Rik	ENSMUSG00000027327	ENSMUST00000028800.11, ENSMUST00000103188.9, ENSMUST00000133602.7, ENSMUST00000136838.7, ENSMUST00000152961.1, ENSMUST00000184121.7, ENSMUST00000184535.7, XM_011239745, XM_030251987	9	7	2	RIKEN cDNA 1700037H04 gene	2:131146317-131157149:-1	12.885	14.87	12.326	12.987	20.94	29.441	7.811	16.986	8.118	19.298	19.212	5.37	22.726	18.088	25.22	17.763	40.511	40.666	28.809	34.438	28.779	9.602	1.55	5.383	22.169	13.343	19.473	18.161	22.571	8.52	16.407	9.262	27.568	29.682	29.115	31.422	8.829	12.538	25.673	18.019	19.752	9.559
1700042G07Rik	ENSMUSG00000078593	ENSMUST00000106492.2	1	1	0	RIKEN cDNA 1700042G07 gene	4:116173372-116174290:1	0	0	0	0	0	0	0	0	0	0	0	0	0.954	1.531	1.317	0	0	0	0	0	0.827	1.318	0	0.731	0	0.843	0	0	0	0	0	0	0	0	0	0	0	0	0	0	0	0
1700047I17Rik2	ENSMUSG00000094103	ENSMUST00000177978.2, XM_006515319	2	1	1	RIKEN cDNA 1700047I17 gene 2	12:55199592-55217168:1	12.571	13.651	7.529	24.63	11.201	24.269	11.661	9.471	13.453	11.421	14.458	2.929	3.928	11.097	5.786	1.334	1.955	0	2.989	0.875	0	4.322	1.312	4.81	10.005	3.397	11.948	4.329	15.935	14.117	11.869	6.385	9.393	3.19	8.21	9.227	0.307	1.66	0	1.643	0	10.542
1700056E22Rik	ENSMUSG00000044854	ENSMUST00000050306.7, ENSMUST00000193919.1	2	2	0	RIKEN cDNA 1700056E22 gene	1:184033030-184034301:-1	6.254	8.833	0.914	5.899	0.468	22.235	0	6.602	2.125	2.113	3.987	1.66	1.414	4.01	2.209	0.575	0.891	1.333	0.861	3.04	0.667	1.807	0	1.01	3.751	0.329	3.399	6.8	2.765	5.383	6.015	3.511	5.267	7.162	11.868	7.544	4.912	1.845	1.013	3.167	1.1	1.055
1700057G04Rik	ENSMUSG00000074139	ENSMUST00000098477.7, ENSMUST00000126606.7, ENSMUST00000134712.2, ENSMUST00000135182.2, ENSMUST00000150594.7, ENSMUST00000185580.6, XM_011242838, XM_011242839	8	6	2	RIKEN cDNA 1700057G04 gene	9:92343619-92357873:1	2.436	2.231	1.177	0.514	1.14	1.693	0.629	4.805	1.374	1.067	2.083	3.165	9.754	1.576	17.728	0.619	0.98	0.654	1.518	0.546	1.187	38.033	0.372	17.219	8.407	25.625	2.899	2.592	1.332	3.668	2.494	3.527	1.901	5.979	1.683	4.902	0.85	2.297	1.27	1.547	0	1.886
1700064H15Rik	ENSMUSG00000082766	ENSMUST00000119133.1	1	1	0	RIKEN cDNA 1700064H15 gene	3:19610368-19628677:-1	0	1.463	0	0	0	0	5.061	0	0	0	0	0	0.818	0	0	0	0	0	0.718	0	3.087	1.142	0	0	0	1.656	0.587	0.869	0.45	0	0	0	2.563	1.329	0	0	0	0	0	0	0	0
1700065D16Rik	73410	NM_001271569	1	0	1	RIKEN cDNA 1700065D16 gene	9:95855418-95857882:-1	0	0	0	0	0	16.008	0	0	0.523	0	0	1.134	0	0	1.706	1.032	0	0	0	0	0	4.533	0	2.794	0	4.453	0	0	0	0	0	0	0	1.772	0	0	2.117	0	0	3.829	0	0
1700066B19Rik	ENSMUSG00000073598	ENSMUST00000097617.2, ENSMUST00000143778.1, XM_006526290	3	2	1	RIKEN cDNA 1700066B19 gene	18:35726989-35730869:1	0.229	0.104	0	0.676	0.149	0.591	0.083	0	0	0.112	0.349	1.178	1.634	0.98	3.28	0.188	0.267	0.267	0.975	0.26	0.596	6.28	0.248	1.813	1.525	5.544	0.078	0.038	0.12	0.248	0	1.14	0	0.533	0	0.087	0.705	0.127	0.175	1.522	0	0
1700066C05Rik	78654	NM_030146	1	0	1	RIKEN cDNA 1700066C05 gene	16:79999376-80000544:1	0	0	0	0	0	0	0	0	0	0	0	3.581	7.919	2.115	14.524	0	0	0	0	0	0	27.145	0.515	14.872	6.93	25.133	0	0	0	0	0	0	0	0	0	0	0	0	0	0	0	0
1700066M21Rik	ENSMUSG00000038323	ENSMUST00000042734.2, ENSMUST00000185952.1, ENSMUST00000187255.1, XM_030243183	4	3	1	RIKEN cDNA 1700066M21 gene	1:57377620-57385423:1	0.854	2.347	0.219	21.016	1.452	0	2.83	0	1.739	0.772	2.273	0.426	1.49	1.215	2.208	3.339	9.609	8.367	3.559	5.318	3.817	2.052	0.652	0.389	2.871	1.086	1.127	0.517	0.585	1.515	1.388	1.867	0.354	0.122	0.624	0.187	2.98	2.378	0.5	1.359	1.436	0
1700067K01Rik	ENSMUSG00000046408	ENSMUST00000060357.13, ENSMUST00000140120.2, ENSMUST00000172548.1, ENSMUST00000174570.7, NM_183097	5	4	1	RIKEN cDNA 1700067K01 gene	8:84001706-84004770:1	0.475	0.473	2.932	0.761	0	10.053	0	0	0.113	1.366	2.93	0.755	0.526	0	1.154	0.409	0.493	0	0.264	1.378	0.285	1.459	0	0.6	0	3.429	0.73	0.794	1.048	0.914	0	0.856	0	1.103	0.852	1.149	1.946	1.152	0	0	0	1.49
1700069L16Rik	ENSMUSG00000042184	ENSMUST00000047891.5, ENSMUST00000159233.1, ENSMUST00000162388.7	3	3	0	RIKEN cDNA 1700069L16 gene	5:113692422-113724772:-1	0	0	0	0	0	0	0	0	0	0	0	0	0.938	1.754	3.559	0.382	0	0	0	0	0.605	11.061	0.188	3.058	5.401	7.031	0.3	0	0	0	0	0	0	0	0	0	0	0	0	0	0	0
1700088E04Rik	ENSMUSG00000033029	ENSMUST00000169604.7, ENSMUST00000185944.1, ENSMUST00000186053.6, ENSMUST00000186459.6, ENSMUST00000186559.6, ENSMUST00000187550.6, ENSMUST00000188562.6, ENSMUST00000189761.6, ENSMUST00000190400.1, ENSMUST00000190509.6, ENSMUST00000190730.6, ENSMUST00000190959.6, ENSMUST00000191006.1, NM_001310576, NM_138581	15	13	2	RIKEN cDNA 1700088E04 gene	15:79134655-79141251:-1	0.132	0.21	0.473	0	0.264	0.641	0.14	0.85	1.584	0.509	0.97	0.626	1.518	1.821	4.497	1.659	1.309	0.843	2.034	0.755	1.578	5.751	0.027	3.424	0.897	4.475	0.132	0.769	0.251	0.533	0.318	0	0	1.163	0.147	0.074	6.122	20.21	4.561	5.296	1.082	0
1700092M07Rik	ENSMUSG00000090840	ENSMUST00000163172.1, ENSMUST00000187020.1	2	2	0	RIKEN cDNA 1700092M07 gene	19:8740718-8741225:1	0.635	4.347	1.4	0	10.255	0	0	0	0	0	1.026	0	1.02	3.369	1.453	0	0	0.57	0.778	0.835	0	1.326	0	0.742	1.778	0.968	0.672	0.323	1.032	0	0.853	0	1.47	0	1.36	0	0	0.99	0	0	0	1.455
1700093K21Rik	ENSMUSG00000020286	ENSMUST00000020527.11, ENSMUST00000140122.1, ENSMUST00000156629.1, ENSMUST00000169264.7, NM_001110133, NM_001370913, NM_026105, XM_006514790	8	4	4	RIKEN cDNA 1700093K21 gene	11:23516203-23519701:-1	1.454	0.231	0.224	0	0.243	0	0	0	0.223	0	0	0.779	2.981	0.681	3.47	0.353	0	0.376	0.345	0.422	0.373	9.679	0.338	5.288	2.234	4.007	0	0	0	0	0	0	0	0	0.337	0	0	0.404	0	0.674	0	0
1700094D03Rik	ENSMUSG00000118506	ENSMUST00000029551.2, ENSMUST00000238911.1, NM_028567	3	2	1	RIKEN cDNA 1700094D03 gene	3:90062808-90068347:1	0.801	1.948	1.304	2.851	2.685	2.503	1.661	0.513	0.332	0.337	1.576	1.025	1.901	2.921	4.671	0.481	0.979	0.904	0.515	0.779	1.006	2.118	0.049	1.232	1.044	1.587	0.633	0.88	0.802	1.155	1.508	2.293	0.325	0.353	0.296	0.539	2.428	1.034	0.844	2.378	0.818	0.652
1700109H08Rik	ENSMUSG00000008307	ENSMUST00000008451.11, ENSMUST00000125740.1, ENSMUST00000147801.7, ENSMUST00000156973.1, ENSMUST00000198134.1, NM_029843	6	5	1	RIKEN cDNA 1700109H08 gene	5:3571716-3584341:1	0.79	0.21	2.805	1.431	0.309	1.957	0.341	0	1.887	0.129	0.453	1.67	3.49	2.475	7.633	4.724	1.396	3.972	9.314	3.687	2.536	13.554	1.152	4.197	5.765	7.272	0.397	1.069	0.06	6.557	2.24	3.484	1.184	3.194	0.081	0.832	8.56	0.663	0	1.99	1.41	2.912
1700123K08Rik	ENSMUSG00000029526	ENSMUST00000031501.1, ENSMUST00000198778.1, ENSMUST00000199968.4, XM_011240959, XM_011240960, XM_011240961, XM_017321155	7	3	4	RIKEN cDNA 1700123K08 gene	5:138562931-138564719:-1	0	0	0	0	0	0	0	0	0	0	0	0	3.228	0	3.134	0	0	0	0	0	0	12.502	0	3.497	2.106	4.709	0	0	0	0	0	0	0	0	0	0	0	0	0	0	0	0
1700123O20Rik	ENSMUSG00000040822	ENSMUST00000038539.7, ENSMUST00000226235.1, ENSMUST00000227269.1, ENSMUST00000228027.1	4	4	0	RIKEN cDNA 1700123O20 gene	14:54686216-54690741:1	14.231	17.24	7.219	8.331	26.215	0.745	5.555	20.615	10.599	5.326	26.549	3.732	9.712	11.1	12.173	12.597	21.275	23.471	11.052	21.55	31.454	4.149	1.685	2.247	7.207	6.742	12.662	9.659	12.76	17.526	12.166	16.906	14.377	14.772	10.928	14.247	13.724	15.668	14.56	15.212	11.146	20.749
1700129C05Rik	ENSMUSG00000021977	ENSMUST00000022548.9, ENSMUST00000159858.1, ENSMUST00000162271.1, ENSMUST00000162674.7, XM_006519481, XM_006519482, XM_030247982	7	4	3	RIKEN cDNA 1700129C05 gene	14:59141402-59142929:-1	0	0	0	0	3.546	0	0	2.292	0	0	0	1.977	3.692	1.104	4.726	3.485	1.21	2.303	6.57	2.603	2.304	10.237	2.847	2.339	6.234	5.563	1.459	0	3.51	1.283	2.404	0	0	1.672	0	0	3.932	1.174	0	3.59	0	0
1810009A15Rik	ENSMUSG00000071653	ENSMUST00000096251.9, ENSMUST00000185488.6, ENSMUST00000186647.6, ENSMUST00000187037.6, ENSMUST00000190843.1, NM_025463	6	5	1	RIKEN cDNA 1810009A15 gene	19:8888883-8890759:1	52.556	43.627	57.98	50.865	35.304	29.407	27.326	41.295	34.467	34.734	37.827	15.549	23.205	45.493	30.488	19.798	31.46	30.71	36.257	41.68	44.443	10.315	8.665	14.504	38.551	14.187	50.71	57.1	48.679	68.76	58.343	101.481	62.244	44.045	57.338	54.085	78.01	75.141	76.763	66.781	64.528	51.779
1810010H24Rik	ENSMUSG00000078607	ENSMUST00000106767.2, ENSMUST00000140447.3, XM_017314735, XM_017314737, XM_017314738, XM_017314739, XM_017314740, XM_030246269, XM_030246270, XM_030246272	10	2	8	RIKEN cDNA 1810010H24 gene	11:107028223-107030443:1	0.167	0.229	0	0	0	0	0.629	0	0.485	0	0.164	0	0.714	0.467	0.845	0.166	0.605	0.177	0.205	0.346	0.812	1.835	0.114	0.458	0.728	0.863	0.533	2.173	0.666	1.261	1.57	3.257	1.153	0.801	0.181	0	1.561	0.864	2.94	0	3.084	0
1810013L24Rik	ENSMUSG00000022507	ENSMUST00000023150.6, ENSMUST00000229318.1	2	2	0	RIKEN cDNA 1810013L24 gene	16:8830100-8858922:1	9.631	10.716	5.488	24.572	10.954	6.452	6.707	12.617	7.777	7.179	5.324	9.245	6.314	14.968	10.965	17.066	18.188	20.412	19.429	16.121	13.995	5.461	1.785	8.393	16.625	4.017	7.168	4.715	8.506	9.693	6.996	9.46	6.912	6.6	8.7	5.408	7.38	7.011	4.958	5.709	5.426	2.027
1810024B03Rik	ENSMUSG00000044145	ENSMUST00000056146.1, ENSMUST00000150956.1, XM_006499777, XM_006499778	4	2	2	RIKEN cDNA 1810024B03 gene	2:127186355-127208280:-1	0.796	0	0.338	1.13	0.702	0.833	0.464	0.113	0.433	0.524	0.769	0.335	1.588	1.796	2.945	0.287	0.15	0.293	0.268	0.146	0.888	3.578	0.048	2.141	0.807	2.789	1.281	1.491	1.369	2.319	0.717	2.149	2.087	0.91	1.901	1.705	1.936	0.954	3.751	3.826	0.852	1.86
1810030O07Rik	ENSMUSG00000044148	ENSMUST00000060108.6, NM_175141, XM_006527698, XM_011247495	4	1	3	RIKEN cDNA 1810030O07 gene	X:12670936-12673756:-1	6.511	7.409	4.202	6.069	4.817	9.897	6.78	8.92	10.001	8.513	6.603	7.669	12.278	10.549	15.32	15.976	22.228	20.62	16.564	22.314	30.674	3.785	2.356	5.085	16.419	5.869	8.768	5.764	9.465	8.946	7.212	10.315	8.522	13.265	10.686	9.199	12.731	10.84	11.815	13.149	12.066	7.011
1810037I17Rik	ENSMUSG00000054091	ENSMUST00000106429.5, NM_024461	2	1	1	RIKEN cDNA 1810037I17 gene	3:122924397-122926194:1	71.58	81.012	33.454	72.481	50.895	59.632	37.682	43.013	39.728	56.948	46.014	18.843	33.614	40.112	32.056	31.116	52.449	57.311	34.464	36.286	43.332	9.994	7.244	13.123	36.977	18.383	79.744	87.799	78.84	115.655	84.211	118.733	72.06	69.701	65.776	69.021	120.422	101.3	81.564	145.083	84.293	125.738
1810049J17Rik	ENSMUSG00000097221	ENSMUST00000180521.1	1	1	0	RIKEN cDNA 1810049J17 gene	15:12321438-12321899:-1	1.583	0	0	17.963	0	0	0	1.409	0	0	0	0	0	0	0	0	0	1.832	2.05	0	1.417	0	0	0	0	0	0.668	0	0	0	0.815	0	0	0	0	0	0	0	0	0	1.746	0
1810055G02Rik	ENSMUSG00000035372	ENSMUST00000039048.1, ENSMUST00000235295.1, ENSMUST00000235763.1, ENSMUST00000235837.1, ENSMUST00000237320.1, ENSMUST00000237955.1	6	6	0	RIKEN cDNA 1810055G02 gene	19:3708293-3717881:1	7.724	5.885	5.403	0	1.504	0	7.719	1.47	4.546	2.342	4.86	2.028	3.951	4.095	7.171	6.637	10.888	7.739	7.032	12.513	10.738	4.682	0.601	2.127	6.615	6.171	1.365	2.084	1.657	3.93	3.249	0.753	2.419	3.034	3.88	5.911	1.553	0.603	1.558	1.705	1.444	3.828
1810058I24Rik	ENSMUSG00000073155	ENSMUST00000130875.7, ENSMUST00000136110.1, ENSMUST00000152147.7	3	3	0	RIKEN cDNA 1810058I24 gene	6:35252654-35263496:1	86.944	103.756	67.804	45.205	91.188	132.056	55.183	62.328	54.572	72.243	87.731	26.755	68.629	94.672	72.631	48.906	72.081	73.12	62.624	67.223	69.16	14.453	7.703	14.444	72.511	22.928	146.388	114.768	135.179	117.15	117.532	112.775	127.286	129.887	127.088	134.262	100.467	86.086	130.384	142.459	119.749	112.942
1810065E05Rik	ENSMUSG00000013653	ENSMUST00000013797.2, NM_027239	2	1	1	RIKEN cDNA 1810065E05 gene	11:58421111-58426023:1	0.204	0.557	0.296	0.381	0	0	0	0.171	0.146	0	0	0	0.355	0	0.669	0	0	0	0	0	0	1.848	0	0.721	0	1.02	0	0	0	0	0.378	0	0	0	0	0	0	0	0	0	0	0
2010003K11Rik	ENSMUSG00000042041	ENSMUST00000048482.7	1	1	0	RIKEN cDNA 2010003K11 gene	19:4496788-4498583:-1	0	0	0.761	0	0.34	0	0	0	0.117	0	0	0	0.279	0.448	0.788	0	0	0	0	0	0	0.364	0	0.42	0	1.066	0	0	0	0	0	0	0	0	0	0	0	0	0	0	0	0
2010106E10Rik	ENSMUSG00000025528	ENSMUST00000026602.8, ENSMUST00000113412.2	2	2	0	RIKEN cDNA 2010106E10 gene	X:112495274-112558343:1	0	0	0	0	0	0	0	0	0	0.102	0	0.217	0	0	0.729	0	0	0	0.286	0	0	1.017	0	0.611	0	1.288	0	0	0	0	0	0	0	0	0	0	0	0	0	0	0	0
2010109A12Rik	ENSMUSG00000029384	ENSMUST00000031330.4, ENSMUST00000201993.1, NM_029363	3	2	1	RIKEN cDNA 2010109A12 gene	5:93206518-93213474:1	1.194	0	0.292	0	0	0	2.055	4.008	2.72	0	0	0	0.345	2.124	3.881	0	0.454	0	0.212	1.338	1.133	3.296	0	1.676	0.556	1.394	0.209	0.306	0.641	0	0.53	0	0	0	0	0	0	0.337	0	1.129	0.493	0
2010300C02Rik	ENSMUSG00000026090	ENSMUST00000160023.5, ENSMUST00000160589.1, ENSMUST00000162875.7, NM_028096, XM_006496292	5	3	2	RIKEN cDNA 2010300C02 gene	1:37611677-37665955:-1	0.313	0.427	0.057	0	0	0	0	0.547	0	0.056	0	0.114	0.468	0.715	1.123	0.061	0.132	0.132	0.514	0.32	0.131	1.37	0	0.393	1.178	2.314	0	0	0	0	0	0	0	0	0.079	0	0	1.77	0	0	0	0.17
2010315B03Rik/630836	630836	NM_001243119, XM_011249866	2	0	2	RIKEN cDNA 2010315B03 gene	9:23266-44156:-1	0	0	0	0	0	0.881	0	0	0.841	0	0	0	0	0	0	0	2.79	0	3.999	1.042	1.48	0	0	0.175	0	0.503	0	0	0	0	0	0	0	0	0	0	0	0	0	0	0	0
2010315B03Rik/ENSMUSG00000074829	ENSMUSG00000074829	ENSMUST00000071300.12, ENSMUST00000177714.7, ENSMUST00000185949.1, ENSMUST00000186041.1, ENSMUST00000189915.6	5	5	0	RIKEN cDNA 2010315B03 gene	9:124291804-124312696:-1	2.912	2.923	1.389	3.624	5.22	3.953	0.867	2.649	4.171	2.139	3.372	2.769	5.743	4.214	6.903	7.471	9.676	9.601	4.394	6.56	7.551	15.622	0.898	7.088	4.605	10.799	2.419	1.65	2.387	2.445	2.18	4.244	1.402	0.829	1.794	1.791	2.902	3.195	1.925	4.69	1.726	0.904
2200002D01Rik	ENSMUSG00000030587	ENSMUST00000032808.5, ENSMUST00000151339.1, NM_028179	3	2	1	RIKEN cDNA 2200002D01 gene	7:29247521-29248467:-1	11.858	8.032	16.469	3.962	14.754	5.295	1.958	14.207	8.264	10.086	19.264	23.034	25.325	8.55	12.324	3.203	2.363	1.022	3.85	4.559	0	21.285	1.886	8.226	12.162	6.811	0	1.952	0.634	5.203	0	0	0	0.855	3.777	0.977	123.447	77.147	86.887	139.137	66.724	24.384
2200002J24Rik	ENSMUSG00000013083	ENSMUST00000013227.7, ENSMUST00000207260.1, ENSMUST00000207437.1, ENSMUST00000207565.1, XM_017312281, XM_017312282, XM_017312283	7	4	3	RIKEN cDNA 2200002J24 gene	7:30698926-30700534:1	1.124	0.512	0.271	0	3.321	0.77	0	0.626	0.534	1.465	0.26	0	0	1.94	1.687	0	0	0.795	0	0	0	2.44	0	1.393	1.087	4.213	1.638	1.14	0.597	0	1.938	0.82	0	2.778	0.779	0.443	0	0.61	0	0	0	2.609
2210010C04Rik	ENSMUSG00000029882	ENSMUST00000031931.5	1	1	0	RIKEN cDNA 2210010C04 gene	6:41030268-41035509:-1	0	0	0	22.016	7.642	2.852	44.912	5.589	15.893	3.725	0.471	0.493	2.384	0.441	4.723	0.686	1.049	0.404	1.185	0.235	0.637	12.387	0.159	4.062	3.492	7.451	0.082	0	0.188	0	8.034	0.33	0	0.185	0	0.093	0	0	0	0.224	0	0
2210011C24Rik	ENSMUSG00000074217	ENSMUST00000056686.11, ENSMUST00000185457.1, ENSMUST00000188195.1, ENSMUST00000190457.1, ENSMUST00000191523.1	5	5	0	RIKEN cDNA 2210011C24 gene	8:84010222-84012171:-1	5.982	8.831	0	0	0	0	0	1.883	0.321	1.406	6.801	0	0.702	0	0	4.159	11.727	8.272	2.812	2.441	0.451	0.902	0	1.48	2.252	0.244	0	0	0	0.381	0	0	0	0	0	0	0	0	0	0	0	0
2210016F16Rik	ENSMUSG00000021550	ENSMUST00000022032.6, NM_027335	2	1	1	RIKEN cDNA 2210016F16 gene	13:58380046-58385225:-1	20.302	23.865	13.041	9.649	30.672	20.048	23.919	19.39	21.373	22.384	29.215	12.971	27.824	23.749	35.105	35.758	63.677	59.345	50.965	54.677	56.616	17.988	4.582	8.784	68.779	15.461	23.024	22.5	15.292	29.077	29.303	29.529	15.35	11.689	18.27	23.789	21.975	28.889	18.129	20.509	23.855	17.413
2210016L21Rik	ENSMUSG00000029559	ENSMUST00000031538.8, ENSMUST00000131427.7, ENSMUST00000131771.2, ENSMUST00000140090.1, ENSMUST00000147743.7, NM_028211, XM_017321112	7	5	2	RIKEN cDNA 2210016L21 gene	5:114942202-114948540:1	12.705	15.487	16.032	33.021	21.89	40.695	53.53	38.349	30.186	20.344	16.076	9.743	14.697	21.309	21.618	18.662	34.878	22.225	17.7	23.964	33.461	9.027	3.848	6.097	17.951	9.89	12.996	9.791	19.883	12.467	10.44	11.449	12.027	11.828	18.558	13.186	37.144	16.015	33.85	31.77	21.925	11.433
2210017I01Rik	ENSMUSG00000103523	ENSMUST00000195278.1	1	1	0	RIKEN cDNA 2210017I01 gene	3:92604718-92607492:-1	0.672	0	0	0.412	0	0	0	0.37	0	0.169	0	0.914	5.748	1.896	8.288	1.367	0.673	0.64	5.047	2.187	2.049	19.644	0.164	6.421	2.78	7.951	0	0.232	0	0.8	0.29	1.425	1.018	0	0	0	1.461	1.005	0.605	3.108	0	0.511
2210407C18Rik	ENSMUSG00000037145	ENSMUST00000048801.7, ENSMUST00000108821.7, ENSMUST00000126695.1	3	3	0	RIKEN cDNA 2210407C18 gene	11:58608204-58616075:-1	0	0	0	0	0.608	0	0	0	0.632	0	0	0.329	0.504	0	1.841	0.965	0.225	0	0	0	0	0.973	0	0.715	0	1.267	0	0	0	0	0	0	0	0	0	0	0	0	0.696	0	0	0
2210408I21Rik	ENSMUSG00000071252	ENSMUST00000168779.2, ENSMUST00000225605.1, ENSMUST00000225760.1, ENSMUST00000225960.1, ENSMUST00000225992.1, NM_001145676, XM_006517397	7	5	2	RIKEN cDNA 2210408I21 gene	13:77135536-77193906:1	0.031	0.934	0	0	1.385	0	0	3.408	2.887	0.437	0	0.907	2.089	2.324	3.765	0.756	5.51	4.076	1.715	4.657	1.361	4.094	0.869	1.938	1.389	3.508	0.395	0.303	0.082	0.637	0.137	0	0.097	0	0.068	0.038	0	0	0.895	1.024	0	0
2210418O10Rik	ENSMUSG00000078894	ENSMUST00000099009.8, ENSMUST00000135430.1, ENSMUST00000136719.1, ENSMUST00000166464.1	4	4	0	RIKEN cDNA 2210418O10 gene	2:176226569-176240328:1	0.42	0.647	0.616	9.064	1.21	3.625	0.446	18.911	0.212	0.667	0.432	0.526	1.357	7.86	2.456	2.42	3.026	2.835	1.342	2.422	3.673	5.019	0.483	1.956	2.015	3.296	0.039	0.067	0.161	0.115	0.2	0.088	0.188	0.136	0.237	0.16	0.724	0.242	0.511	0.852	0.597	0.096
2300009A05Rik	ENSMUSG00000032403	ENSMUST00000168665.2, ENSMUST00000185528.1, ENSMUST00000186165.1, ENSMUST00000187234.1	4	4	0	RIKEN cDNA 2300009A05 gene	9:63394447-63399246:-1	27.24	43.832	24.232	14.967	33.132	34.009	35.115	40.61	36.406	41.828	30.645	2.16	12.063	20.358	14.833	11.908	7.492	8.446	9.466	14.886	5.735	11.539	3.317	3.223	17.651	10.102	60.304	55.479	75.886	67.18	75.129	72.198	79.417	70.916	69.956	66.941	47.591	45.59	43.922	33.28	32.69	44.858
2310009A05Rik	ENSMUSG00000098332	ENSMUST00000184126.2, ENSMUST00000184319.1	2	2	0	RIKEN cDNA 2310009A05 gene	9:73039718-73042779:1	40.307	30.184	26.068	15.672	29.834	63.645	35.312	32.96	23.059	27.767	25.189	9.587	25.914	46.863	28.878	16.28	36.672	30.932	20.121	27.452	29.09	13.929	7.476	10.973	49.211	12.664	64.649	55.969	68.205	64.939	68.831	79.634	76.739	73.099	70.411	62.146	43.048	56.471	51.051	55.726	61.791	50.434
2310009B15Rik	ENSMUSG00000079283	ENSMUST00000112025.2, ENSMUST00000193374.1, ENSMUST00000195075.1	3	3	0	RIKEN cDNA 2310009B15 gene	1:138851983-138856852:-1	53.685	46.868	21.915	26.003	47.812	64.686	46.007	66.758	25.817	55.414	33.297	8.133	25.548	43.949	31.223	11.648	15.285	9.174	16.892	21.281	9.563	10.174	1.608	4.356	14.844	8.674	115.269	91.195	136.497	60.791	92.694	80.465	156.185	140.044	93.367	109.622	47.826	67.005	55.062	40.482	92.075	146.055
2310011J03Rik	ENSMUSG00000020133	ENSMUST00000020341.8, NM_025521	2	1	1	RIKEN cDNA 2310011J03 gene	10:80318255-80320548:-1	40.401	38.547	19.829	28.167	30.399	33.889	13.397	17.671	16.834	24.844	26.504	5.786	14.355	16.599	15.025	21.23	39.88	44.719	36.482	41.132	38.606	0.755	2.57	1.747	25.047	5.795	42.081	50.734	31.093	66.949	45.076	59.565	32.167	39.421	46.273	49.31	46.236	36.745	27.446	51.809	24.865	45.407
2310022A10Rik	ENSMUSG00000049643	ENSMUST00000067386.13, ENSMUST00000186501.1, ENSMUST00000186826.1, ENSMUST00000187032.1, ENSMUST00000187960.6, ENSMUST00000190656.1, ENSMUST00000190903.1, ENSMUST00000191126.6, NM_175107	9	8	1	RIKEN cDNA 2310022A10 gene	7:27560476-27582099:1	11.956	12.485	5.304	7.485	6.397	9.52	6.573	7.632	9.115	10.262	10.674	9.094	13.576	19.401	16.19	44.305	52.375	48.682	73.261	63.658	70.256	12.835	1.111	11.157	14.637	8.735	24.226	18.794	25.41	14.038	21.351	18.187	31.271	40.654	34.215	44.613	9.839	18.119	23.04	13.121	18.384	9.528
2310022B05Rik	ENSMUSG00000031983	ENSMUST00000034464.7	1	1	0	RIKEN cDNA 2310022B05 gene	8:124635756-124663369:-1	5.221	4.22	1.677	3.585	5.194	7.976	5.635	3.704	4.058	2.436	5.057	1.506	3.479	3.443	4.014	2.471	4.446	6.027	3.58	6.027	5.155	1.183	0.48	0.674	5.884	1.375	2.421	6.32	4.705	4.129	4.138	3.716	2.758	2.333	2.178	3.324	3.285	2.063	1.75	1.327	1.733	9.122
2310030G06Rik	ENSMUSG00000032062	ENSMUST00000034564.2, ENSMUST00000215877.1, NM_025865	3	2	1	RIKEN cDNA 2310030G06 gene	9:50739691-50746527:-1	0.143	0	0	0	0	0	0	0	0.173	0.354	0.195	0.714	2.149	1.223	2.32	0.433	0	0.475	0	1.039	0.308	5.03	0.097	1.852	2.411	4.232	0.3	0.45	0.115	0.119	0	0.306	0	0	0	0	0	0.251	0.331	1.214	1.419	0
2310033P09Rik	ENSMUSG00000020441	ENSMUST00000020719.6, NM_024210	2	1	1	RIKEN cDNA 2310033P09 gene	11:59208361-59210736:1	79.988	68.128	54.55	46.328	55.1	92.86	85.102	64.991	87.643	49.397	86.517	15.065	25.25	34.044	31.319	8.922	11.564	15.024	12.662	17.021	10.978	4.522	4.709	14.226	36.443	11.466	34.04	75.219	43.187	93.965	57.927	124.021	38.176	35.997	65.01	47.951	83.625	71.005	45.079	72.648	33.99	33.861
2310034P14Rik	69579	XM_006508373	1	0	1	RIKEN cDNA 2310034P14 gene	7:83883634-83886739:1	0	0	1.072	0	16.427	12.368	4.453	12.872	0	16.642	0.999	0	0	0	0	0.438	3.201	1.89	0.463	0	1.408	0.318	0	0	0	0	0	0.346	0	0	0	0	0	0	0	0	0	0	0	0	0	0
2310039H08Rik	ENSMUSG00000062619	ENSMUST00000071430.6	1	1	0	RIKEN cDNA 2310039H08 gene	17:46772635-46773396:1	23.217	21.889	14.367	8.876	13.029	9.024	13.239	17.253	10.973	13.506	15.553	5.747	13.718	14.532	17.581	11.537	12.498	9.628	12.015	9.984	13.549	0.603	0.195	2.068	17.197	3.558	28.242	20.751	36.071	25.583	27.401	32.351	31.027	37.869	27.532	36.812	22.926	16.425	20.547	28.357	23.381	18.229
2310046K23Rik	ENSMUSG00000102308	ENSMUST00000193521.1	1	1	0	RIKEN cDNA 2310046K23 gene	3:92532505-92534511:-1	0	0	0	0	0	0	0	0	0	0.227	0	0	0.546	0	0	0	0	0	0	0	0	1.37	0	1.638	0	0	0	0	0	0	0	0	0	0	0	0	0	0	0	0	0	0
2310057J18Rik	ENSMUSG00000015519	ENSMUST00000015663.6, ENSMUST00000140558.7, ENSMUST00000141350.1, ENSMUST00000152363.7	4	4	0	RIKEN cDNA 2310057J18 gene	10:28972288-28986303:-1	0	0	0	0	0	0	0	0	0.079	0.207	0	1.779	1.989	2.669	4.061	0.387	0	0	0.249	0	0	10.005	0.284	6.245	1.583	5.789	0	0	0	0	0.149	0	0	0	0	0	0	0	0	0	0	0
2310057M21Rik	ENSMUSG00000040177	ENSMUST00000059438.10, ENSMUST00000207117.1, ENSMUST00000207305.1, ENSMUST00000207354.1, ENSMUST00000208509.1, ENSMUST00000208526.1, NM_026655, XM_011241888, XM_030242951	9	6	3	RIKEN cDNA 2310057M21 gene	7:131341611-131362726:-1	2.073	3.534	1.358	1.246	3.94	12.654	5.173	10.062	9.355	2.619	1.463	1.899	4.568	5.114	5	1.898	8.829	8.045	6.089	5.797	8.328	12.481	0.625	4.746	5.894	9.618	0.5	0.903	0.611	1.549	0.971	0.863	0.584	2.399	1.076	1.716	2.779	3.432	1.132	2.337	7.262	0.274
2310057N15Rik	ENSMUSG00000048830	ENSMUST00000054223.3, NM_027170	2	1	1	RIKEN cDNA 2310057N15 gene	16:88773181-88774206:-1	0	0	0	0	0	0	0	0	0	0	0	0	1.132	0	0	0	0	0	0.165	0	0	2.21	0	0.571	0.497	2.242	0	0	0	0	0	0	0	0	0	0	0	0	0	0	0	0
2310061I04Rik/69662	69662	NM_001033630	1	0	1	RIKEN cDNA 2310061I04 gene	17:2225769-2230458:-1	0	0	0	0	0	0.085	0	0	0	0	0	0	0.462	0	0	0	0	4.141	0.543	7.267	5.397	0	0	0	0	0	0	0	0	0	0	0	0	0	0	0	0	1.873	0	0	0	0
2310061I04Rik/ENSMUSG00000050705	ENSMUSG00000050705	ENSMUST00000059740.14, ENSMUST00000146451.7, ENSMUST00000148482.7, ENSMUST00000148721.7, ENSMUST00000150056.1, ENSMUST00000151274.1, ENSMUST00000154272.1, ENSMUST00000154670.7, ENSMUST00000156817.1	9	9	0	RIKEN cDNA 2310061I04 gene	17:35892677-35897431:-1	39.365	51.079	14.375	42.667	15.552	13.869	25.365	23.514	18.965	26.631	13.416	7.703	7.404	12.765	14.028	10.251	15.214	10.757	9.355	7.705	3.807	3.64	1.714	2.354	16.376	4.923	49.168	51.607	41.605	52.149	40.485	41.046	28.42	43.471	35.167	33.454	32.46	19.519	25.424	28.567	16.804	49.577
2410002F23Rik	ENSMUSG00000045411	ENSMUST00000055858.13, ENSMUST00000071296.10, ENSMUST00000084937.10, ENSMUST00000107948.7, ENSMUST00000107949.7, ENSMUST00000107950.8, ENSMUST00000136210.2, ENSMUST00000137702.7, ENSMUST00000138978.7, ENSMUST00000144905.2, ENSMUST00000145653.7, ENSMUST00000146155.7, ENSMUST00000185481.6, ENSMUST00000186606.1, ENSMUST00000187524.6, ENSMUST00000187581.6, ENSMUST00000188111.6, ENSMUST00000188382.1, …	29	20	9	RIKEN cDNA 2410002F23 gene	7:44247329-44252317:1	4.795	8.513	1.991	2.124	6.279	8.89	1.993	9.256	6.761	4.623	6.661	2.653	7.259	10.208	11.926	38.962	22.6	21.814	44.048	35.124	26.43	6.12	3.589	4.798	15.36	7.298	6.398	4.842	4.578	9.621	6.36	7.737	4.062	6.25	9.214	10.942	10.481	5.567	6.444	9.212	6.616	4.098
2410004B18Rik	ENSMUSG00000036873	ENSMUST00000039571.13, ENSMUST00000134575.7, ENSMUST00000138876.1, ENSMUST00000152783.1, ENSMUST00000188034.1, ENSMUST00000189656.1, ENSMUST00000190472.1	7	7	0	RIKEN cDNA 2410004B18 gene	3:145938014-145944829:1	28.15	27.886	14.387	40.799	43.767	33.126	42.907	35.177	42.404	34.067	37.638	5.797	14.798	15.653	15.103	9.025	22.532	22.075	20.139	20.337	15.16	6.752	2.161	7.535	13.999	12.859	21.813	24.425	24.493	43.842	27.842	29.261	39.658	30.856	34.735	29.679	23.521	20.484	12.587	14.24	28.617	26.535
2410004P03Rik	ENSMUSG00000071398	ENSMUST00000095823.8, ENSMUST00000189479.1, ENSMUST00000190691.1, NM_001201332, XM_006515231	5	3	2	RIKEN cDNA 2410004P03 gene	12:17005712-17011758:-1	0	0.175	0.263	0.099	0.063	0.123	0	0.093	0.243	0.041	0.159	1.25	6.249	1.482	7.561	1.171	1.668	0.832	1.035	0.594	0.945	18.251	0.294	5.562	4.62	11.961	0.51	0.202	0.583	0.228	0.074	0.243	0.255	0.904	0.478	0.085	0.861	1.528	1.178	0.96	0.666	0.641
2410131K14Rik	ENSMUSG00000032840	ENSMUST00000049138.7, NM_001081236	2	1	1	RIKEN cDNA 2410131K14 gene	5:118245227-118263114:1	0.825	0.909	0.287	0.578	0.352	1.513	0.993	0.732	1.379	0.024	0.674	2.011	1.196	1.715	2.222	1.758	6.697	1.866	2.753	1.905	4.432	8.998	0.222	2.842	3.418	2.053	1.015	2.06	1.205	1.356	1.399	1.265	1.21	0.891	0.967	1.364	0.841	1.028	1.051	1.567	1.395	0.353
2410137M14Rik	ENSMUSG00000064308	ENSMUST00000039846.11, ENSMUST00000173707.1	2	2	0	RIKEN cDNA 2410137M14 gene	17:36977701-36981237:-1	0	0	0	0	0	0	0	0	0	0	0	0	0	0	0.546	0.266	0	0	0	0	0	1.006	0	0.358	0.779	1.228	0	0	0	0	0	0	0	0	0	0	0	0	0	0	0	0
2410141K09Rik	ENSMUSG00000074832	ENSMUST00000091541.10, ENSMUST00000172579.3, ENSMUST00000172688.3, ENSMUST00000173583.7, NM_001290196, XM_030247461	6	4	2	RIKEN cDNA 2410141K09 gene	13:66431028-66441118:-1	0	0	0.087	0	0	0	0.369	0.318	0	0.152	0	0.607	12.014	2.429	12.32	0	0.14	0	0.373	0	0	27.922	1.759	21.755	15.774	27.037	0.418	0.037	0	0	0	0	1.7	0	0	0	0	0	0.835	0.598	0	0
2510002D24Rik/72307	72307	NM_001033164	1	0	1	RIKEN cDNA 2510002D24 gene	16:140260-143793:1	242.828	211.847	178.688	279.196	241.885	103.979	293.812	243.958	330.938	143.958	169.784	43.232	11.58	53.385	12.844	0	0	0	0	0	0	55.319	15.814	34.343	31.099	20.557	40.808	74.292	37.658	144.291	47.451	49.648	45.071	26.261	169.158	93.399	122.346	68.273	386.716	140.847	229.052	70.646
2510002D24Rik/ENSMUSG00000071632	ENSMUSG00000071632	ENSMUST00000055413.12, ENSMUST00000123146.7, ENSMUST00000190776.1, ENSMUST00000191388.1	4	4	0	RIKEN cDNA 2510002D24 gene	16:18836578-18840160:1	1.48	0.673	1.45	0	0.487	0.953	0.539	0.393	4.385	1.123	0.162	4.791	6.757	11.585	8.808	12.171	16.616	12.494	9.47	16.463	13.314	1.059	1.775	2.736	20.054	6.612	0.75	1.672	0.763	3.215	3.193	4.078	1.082	1.703	1.965	1.694	11.771	0.822	3.533	17.285	0.938	2.676
2510009E07Rik	ENSMUSG00000043391	ENSMUST00000053336.7, ENSMUST00000231592.1, ENSMUST00000232164.1, ENSMUST00000232634.1	4	4	0	RIKEN cDNA 2510009E07 gene	16:21649045-21694665:-1	3.232	2.997	3.022	0	1.077	7.319	5.223	0.245	5.221	0.947	7.971	0.349	2.614	5.185	2.701	2.161	2.039	0.655	4.914	3.363	1.394	4.451	2.332	3.617	15.129	4.552	0.854	1.123	0.73	0.668	0.285	0.138	1.43	1.108	2.547	3.836	0.31	0.17	0.39	0.094	0.246	2.027
2510039O18Rik/77034	77034	XM_006539279	1	0	1	RIKEN cDNA 2510039O18 gene	4:1345398-1351726:1	0	0	0	0	0	0	0	0	0	0	0	2.083	0.812	0.782	0	1.428	0	0.69	0	1.46	0.506	0	0	0.127	0	0.543	0	0	0	0	0	0	0	0	0	0	0	0	0	0	0	0
2510039O18Rik/ENSMUSG00000044496	ENSMUSG00000044496	ENSMUST00000103232.1	1	1	0	RIKEN cDNA 2510039O18 gene	4:147940895-147947314:1	18.695	16.173	6.541	6.344	7.71	14.491	6.41	9.961	5.452	12.638	9.732	5.042	9.532	13.027	10.043	5.535	12.958	14.842	6.897	13.318	8.765	1.64	1.619	2.257	22.597	3.928	17.293	24.708	21.85	23.544	15.94	28.024	18.715	23.528	16.01	19.271	27.877	21.355	18.099	21.957	14.15	18.406
2610001J05Rik	ENSMUSG00000052419	ENSMUST00000139231.1, ENSMUST00000155856.1, ENSMUST00000185219.1, ENSMUST00000185361.1	4	4	0	RIKEN cDNA 2610001J05 gene	6:13867735-13871518:-1	62.049	56.787	23.508	38.104	25.906	35.154	28.851	32.628	15.521	15.355	35.943	5.664	13.49	31.048	23.199	72.356	123.087	144.283	73.932	128.102	136.187	9.51	3.657	4.632	25.306	9.531	37.263	33.152	32.137	44.024	32.539	50.652	32.979	38.336	29.608	38.556	53	42.841	46.423	61.94	61.092	25.538
2610002M06Rik	ENSMUSG00000031242	ENSMUST00000120722.1, ENSMUST00000191183.1	2	2	0	RIKEN cDNA 2610002M06 gene	X:107782751-107816334:-1	2.234	1.626	0.787	1.214	3.752	1.98	2.369	3.29	3.01	1.928	2.638	2.172	4.405	4.327	7.122	2.685	4.576	3.779	4.447	6.22	4.494	11.581	0.466	5.798	4.211	7	1.975	0.87	1.577	1.543	1.712	1.989	1.672	1.178	2.366	1.587	2.884	1.768	4.682	3.857	2.691	0.775
2610008E11Rik	ENSMUSG00000060301	ENSMUST00000039271.6, ENSMUST00000218854.1, ENSMUST00000219729.1, ENSMUST00000220220.1, NM_001359717, XM_017314115	6	4	2	RIKEN cDNA 2610008E11 gene	10:79064374-79068728:-1	2.485	1.998	1.194	3.237	3.58	0.389	6.05	1.175	4.674	3.109	4.906	1.915	3.531	2.868	4.72	3.985	3.689	3.191	3.584	4.831	4.627	5.843	1.092	3.38	6.076	4.658	0.674	0.824	0.762	1.036	1.204	1.601	0.43	1.611	0.819	0.948	1.819	2.298	2.246	0.888	1.723	0.868
2610021A01Rik	ENSMUSG00000091474	ENSMUST00000163475.2, ENSMUST00000205433.1, ENSMUST00000205587.1, ENSMUST00000205721.1, ENSMUST00000206757.1, ENSMUST00000206985.1	6	6	0	RIKEN cDNA 2610021A01 gene	7:41599230-41628533:1	0.885	2.053	0	0.145	1.396	0.241	6.926	0.88	1.643	0.964	1.389	0.761	3.253	2.145	7.28	2.481	6.24	11.815	8.82	2.586	8.343	7.334	0.628	2.879	4.838	7.516	0.903	0.042	0.098	0.162	0.23	0.083	1.591	0.823	0.278	0.047	0.249	0.792	0.57	1.843	0.394	0.089
2610042L04Rik	ENSMUSG00000079388	ENSMUST00000112778.3, ENSMUST00000165466.7, XM_017316087, XM_017316088, XM_017316089, XM_017316090, XM_017316091, XM_017316092, XM_017316093, XM_017316094, XM_030247892	11	2	9	RIKEN cDNA 2610042L04 gene	14:4334836-4353492:1	0	0	0.493	0	0.529	0	0.811	0	1.444	0.831	0.353	2.477	27.155	4.478	44.025	0	0	0	0.599	0.392	1.303	13.572	0.963	12.903	44.36	15.537	0	0.537	0	0	0	0	0	0	0	0	0	0	0	0	0	0
2610044O15Rik8	ENSMUSG00000071302	ENSMUST00000079272.12, ENSMUST00000186619.6, ENSMUST00000188757.6, ENSMUST00000189965.1, ENSMUST00000190157.6, ENSMUST00000191043.6	6	6	0	RIKEN cDNA 2610044O15 gene	8:129216354-129234406:-1	4.517	5.224	4.469	4.217	8.115	4.233	12.077	4.178	7.804	5.931	4.513	8.094	11.869	11.389	16.521	22.007	26.01	27.867	20.674	22.949	27.94	30.067	3.481	13.9	14.185	19.817	3.365	1.407	3.772	2.278	2.982	5.959	3.322	4.283	4.119	2.608	4.747	7.04	3.908	7.489	3.873	3.108
2610301B20Rik	ENSMUSG00000059482	ENSMUST00000080517.13, ENSMUST00000101504.2, ENSMUST00000131437.7, ENSMUST00000142026.1, ENSMUST00000156124.7, XM_006538200	6	5	1	RIKEN cDNA 2610301B20 gene	4:10874498-10899425:1	1.03	1.277	1.387	2.725	20.816	0	0	0.614	0.93	1.084	0.555	1.252	2.061	2.177	2.192	1.735	6.003	7.284	4.914	2.741	3.661	4.879	0.833	0.79	4.204	3.485	1.821	0.471	1.957	0.806	0.699	1.028	3.686	4.03	2.264	2.02	1.012	0.698	0.767	1.618	0.603	0
2610318N02Rik	ENSMUSG00000049916	ENSMUST00000093336.7, ENSMUST00000231297.1, ENSMUST00000231303.1, ENSMUST00000231558.1, ENSMUST00000231630.1, ENSMUST00000231681.1, ENSMUST00000232601.1, ENSMUST00000232615.1, XM_006522539, XM_006522540, XM_030249273	11	8	3	RIKEN cDNA 2610318N02 gene	16:17113662-17121828:-1	1.408	0	2.222	12.789	0	0	0	0	2.651	0.336	5.516	0	2.183	3.319	2.748	0	0.548	0	1.342	3.738	3.745	5.279	0	2.623	4.278	4.11	0.625	0.299	0.182	0.48	0.297	0.97	4.03	0.541	2.407	1.334	1.695	0	2.539	0	0	4.148
2610507B11Rik	ENSMUSG00000010277	ENSMUST00000010421.6, ENSMUST00000125459.1, ENSMUST00000126928.1, ENSMUST00000132756.1, ENSMUST00000136184.1, ENSMUST00000141331.1, ENSMUST00000145145.1, ENSMUST00000147432.1, NM_001002004, XM_006534312, XM_006534313, XM_030246365	12	8	4	RIKEN cDNA 2610507B11 gene	11:78261754-78290625:1	28.94	26.743	11.403	28.857	28.736	35.544	29.682	26.7	32.74	28.341	31.424	12.657	14.624	21.275	20.735	30.63	66.871	60.316	31.096	62.057	66.125	6.779	8.323	9.275	31.629	12.461	6.229	9.66	8.559	9.444	6.205	9.238	6.775	9.275	10.794	9.026	18.616	29.064	32.488	31.467	56.199	12.739
2610528A11Rik	ENSMUSG00000096001	ENSMUST00000179488.2, ENSMUST00000191317.1	2	2	0	RIKEN cDNA 2610528A11 gene	14:37102140-37114022:-1	0.567	0	2.676	0	3.84	0.591	0	4.783	4.112	1.108	0.397	0	1.803	2.115	1.866	0	0.906	0.908	0	0.295	1.197	1.819	0.674	0.782	4.533	3.038	0.306	0.749	1.174	0.721	1.926	0.622	0.664	2.78	0.309	1.024	6.05	4.246	1.956	0.79	2.063	0.658
2610528J11Rik	ENSMUSG00000028536	ENSMUST00000030261.5, ENSMUST00000106367.7, NM_025572	3	2	1	RIKEN cDNA 2610528J11 gene	4:118527275-118530217:1	0	0.829	1.183	0	0	0	0	0	0	0	0	0	0.612	0	0	0	0	0	0	0	0	0.833	0	0.477	0.706	0.401	0	0	0	0.25	0	0	0	0	0	0	0	0	0	0	0	0
2700049A03Rik	ENSMUSG00000034601	ENSMUST00000045907.15, ENSMUST00000134748.1, ENSMUST00000149564.7, XM_006516364, XM_006516365, XM_006516366, XM_030246978	7	3	4	RIKEN cDNA 2700049A03 gene	12:71136853-71184031:1	4.987	3.302	2.808	6.9	2.069	3.711	10.735	6.263	9.672	2.313	1.968	4.102	3.02	3.01	2.862	1.097	5.324	3.662	3.041	3.064	2.861	2.346	1.262	3.212	2.581	4.831	2.102	0.865	1.213	1.636	1.987	4.246	1.145	2.375	0.2	0.885	1.432	2.392	1.084	2.609	0.659	1.104
2700062C07Rik	ENSMUSG00000024273	ENSMUST00000097646.4, ENSMUST00000234303.1, ENSMUST00000234559.1, ENSMUST00000234955.1, ENSMUST00000235029.1, NM_026529	6	5	1	RIKEN cDNA 2700062C07 gene	18:24470871-24477767:1	13.885	12.023	12.646	50.165	10.18	19.077	21.805	7.517	15.445	25.898	19.783	3.215	6.788	8.422	8.796	4.75	17.02	9.553	4.161	9.118	12.317	3.138	0.658	3.173	11.912	3.846	13.831	10.283	16.399	13.653	15.115	28.716	13.482	12.432	12.943	9.191	9.637	6.259	6.484	9.774	6.105	9.469
2700081O15Rik	ENSMUSG00000053080	ENSMUST00000159346.1, ENSMUST00000159348.2, ENSMUST00000160561.2, ENSMUST00000161907.1, ENSMUST00000189779.1, ENSMUST00000191580.1, XM_011247115	7	6	1	RIKEN cDNA 2700081O15 gene	19:7417758-7425908:1	2.206	1.778	0.815	0.211	0.393	0.693	0.773	1.445	1.736	0.799	1.342	0.702	3.481	1.174	3.503	1.155	0.453	0.637	1.428	0.971	0.866	5.924	0.52	2.375	3.818	3.882	0.268	0.06	0.277	0.259	0.253	0	0.618	0.273	0.243	1.041	0.486	0.788	0.36	0.996	0.195	0.176
2700097O09Rik	ENSMUSG00000062198	ENSMUST00000021406.5, ENSMUST00000136281.1, ENSMUST00000156852.1, ENSMUST00000222572.1, XM_006516271, XM_011244186	6	4	2	RIKEN cDNA 2700097O09 gene	12:55048909-55080234:-1	4.966	7.535	1.137	8.456	3.923	9.331	15.471	4.161	4.802	8.074	13.202	2.694	5.157	6.521	7.242	13.048	9.282	12.609	3.499	5.637	11.935	9.383	2.157	8.128	5.904	9.783	2.387	2.241	3.345	2.808	3.291	5.473	4.533	4.151	2.023	5.375	5.519	2.498	1.631	7.847	6.837	0.948
2810004N23Rik	ENSMUSG00000031984	ENSMUST00000034465.8, ENSMUST00000211971.1, ENSMUST00000212808.1, NM_025615	4	3	1	RIKEN cDNA 2810004N23 gene	8:124839355-124863029:-1	8.645	8.969	3.412	5.385	7.971	2.773	11.887	8.489	6.773	7.87	5.331	11.977	12.993	18.549	15.921	5.194	11.513	16.045	9.782	8.572	12.818	11.368	4.323	8.738	15.55	12.039	6.447	8.013	8.034	8.134	6.106	9.373	5.781	4.932	10.436	15.586	15.002	22.524	17.118	13.414	20.503	9.167
2810006K23Rik	ENSMUSG00000047635	ENSMUST00000077376.2, ENSMUST00000111477.1, NM_028310	3	2	1	RIKEN cDNA 2810006K23 gene	5:124328089-124340121:1	4.129	6.873	6.544	1.895	2.517	0	2.665	5.657	5.454	5.548	5.624	2.427	8.751	4.928	8.428	4.992	5.344	5.046	7.256	8.383	6.963	24.337	0.535	11.371	7.63	15.007	2.865	4.926	3.963	6.848	2.759	4.262	3.394	7.186	5.534	4.468	17.345	7.384	7.533	11.27	7.988	4.502
2810021J22Rik	ENSMUSG00000020491	ENSMUST00000073924.9, ENSMUST00000132570.1, NM_172403, XM_030246294	4	2	2	RIKEN cDNA 2810021J22 gene	11:58867240-58884338:1	0.531	0.538	0.388	0	0.33	1.695	0.994	2.507	0.932	0.082	1.335	0.406	1.355	2.936	1.647	0.628	1.127	1.525	1.165	3.678	1.135	1.341	0.514	0.542	2.637	4.09	0.369	0.333	0.567	0.712	0.291	0.562	0.301	0.522	0.142	0.313	0.832	0.99	3.238	0.887	0.881	1.203
2810408A11Rik/ENSMUSG00000018570	ENSMUSG00000018570	ENSMUST00000018714.12, ENSMUST00000100969.8, ENSMUST00000102580.9, ENSMUST00000108621.8, ENSMUST00000128046.1, ENSMUST00000129234.7, ENSMUST00000137122.7, ENSMUST00000142121.1, ENSMUST00000144431.7	9	9	0	RIKEN cDNA 2810408A11 gene	11:69897352-69900987:-1	0.137	0	0.497	0	0	0	0	0	3.476	0	0.254	0	0.547	0	0.7	0.624	0	0	0	1.655	0.612	1.246	0	0.67	0	2.388	0.283	0.34	0.234	0.797	0	1.315	0.307	0	0.142	2.88	0	0	0	0	0	1.989
2810459M11Rik	ENSMUSG00000026227	ENSMUST00000027429.10, ENSMUST00000165824.2	2	2	0	RIKEN cDNA 2810459M11 gene	1:86045863-86055456:1	0.059	0.24	0.093	0.152	0.736	0	0.063	0.149	0.155	0.046	0.074	0.229	0.6	0.586	0.912	0.097	0.056	0	0.233	0	0.054	1.638	0	0.404	0.683	1.821	0.059	0.058	0.134	0.187	0.079	0	0	0	0	0	0.179	0.097	0.394	1.153	0	0.253
2900026A02Rik	ENSMUSG00000051339	ENSMUST00000050125.8, ENSMUST00000211733.1, ENSMUST00000212276.1, NM_172884, XM_006534936, XM_006534937, XM_030254503	7	3	4	RIKEN cDNA 2900026A02 gene	5:113086323-113138585:-1	0.1	0.226	0.143	0.17	0.157	0.366	0.969	0	0.66	0.164	0.636	1.196	0.792	0.276	1.318	0.194	0.245	0.245	0.601	0.308	0.409	3.828	0.285	1.406	3.697	3.036	0	0.404	0.05	2.599	0.368	3.456	0.213	0.148	0.952	0.886	3.23	0.992	0.301	4.461	0.16	0.14
2900092C05Rik	ENSMUSG00000030385	ENSMUST00000032541.4, NM_028434, XM_017312332	3	1	2	RIKEN cDNA 2900092C05 gene	7:12512551-12556323:1	0.323	0	0	0	0	0	0	0	0	0	0	0.318	0.997	0	0.913	0	0	0.48	0	0.468	0	2.027	0	0.497	1.072	2.53	0	0	0.312	0	0	0	0	0	0	0	0	0	0	0	0	0
3110001I22Rik	ENSMUSG00000079737	ENSMUST00000035426.6, ENSMUST00000223666.1, ENSMUST00000225585.1	3	3	0	RIKEN cDNA 3110001I22 gene	16:13671929-13678388:1	0.519	0.426	1.051	0	0.221	1.295	0.954	0.263	1.026	0.244	0.855	3.699	2.199	2.32	3.626	7.745	6.925	7.927	10.046	9.062	8.547	1.427	0.296	1.992	2.321	3.286	0.945	0.672	0.595	1.24	0.842	1.13	1.205	1.254	1.597	1.771	2.342	0.735	1.265	0.918	0.529	0.482
3110009E18Rik	ENSMUSG00000026388	ENSMUST00000027637.12, ENSMUST00000056038.14, ENSMUST00000112644.8, ENSMUST00000128578.1, ENSMUST00000153037.1, ENSMUST00000187809.1, XM_006529893, XM_017312451, XM_017312452, XM_017312453	10	6	4	RIKEN cDNA 3110009E18 gene	1:120125568-120188190:1	1.924	2.697	0.633	0.898	0.503	1.859	10.01	1.299	4.84	5.59	3.476	1.285	7.358	6.46	10.307	5.47	3.156	7.168	2.551	3.174	4.585	19.968	1.296	10.848	11.81	13.319	5.927	7.472	8.027	5.669	7.433	5.152	3.568	6.853	13.74	13.96	17.664	16.253	21.617	21.921	12.334	4.644
3110021N24Rik	ENSMUSG00000094958	ENSMUST00000178992.1	1	1	0	RIKEN cDNA 3110021N24 gene	4:108719649-108781904:1	0.277	0.281	0	0.564	0.209	0	0	0	0.072	1.096	0	0.592	0.443	0.325	0.795	0	0.194	0.14	0.258	0	0	2.645	0.136	0.711	1.594	1.325	1.81	1.908	1.976	2.384	1.604	3.068	0	1.205	0.216	0.837	9.76	5.345	4.411	13.192	1.292	1.152
3110040N11Rik	ENSMUSG00000025102	ENSMUST00000026092.8, ENSMUST00000141075.7, ENSMUST00000142557.7, ENSMUST00000152620.1, ENSMUST00000154937.7, NM_001370770, NM_026077, XM_011250897	8	5	3	RIKEN cDNA 3110040N11 gene	7:81782187-81789455:-1	7.295	3.229	2.193	0.79	5.076	0.852	5.328	1.601	1.512	4.547	9.789	3.457	10.191	17.813	6.337	21.007	35.445	23.097	32.104	34.424	30.265	3.619	1.134	4.394	15.867	6.634	13.18	15.126	15.589	15.631	11.609	20.021	6.335	11.156	10.887	8.521	23.92	13.262	12.23	26.552	28.818	6.777
3110082I17Rik	ENSMUSG00000053553	ENSMUST00000066052.11, ENSMUST00000196267.1, ENSMUST00000197512.1, ENSMUST00000198474.1, XM_006504738	5	4	1	RIKEN cDNA 3110082I17 gene	5:139359739-139406295:-1	7.953	10.265	2.951	2.756	5.384	7.498	3.744	4.246	8.976	8.682	5.148	7.936	11.687	10.241	9.529	16.576	24.378	23.392	16.36	29.887	31.648	5.691	2.584	3.757	12.065	4.412	44.248	43.727	30.322	43.759	62.137	56.904	22.717	22.552	19.639	17.146	53.181	62.238	31.773	64.27	59.897	26.889
3300002I08Rik	ENSMUSG00000063364	ENSMUST00000051153.5, ENSMUST00000124945.7, ENSMUST00000138130.1, ENSMUST00000152036.7, NM_027017, XM_006500134, XM_011239763, XM_011239764, XM_011239765, XM_030252044, XM_030252045, XM_030252046, XM_030252047, XM_030252049	14	4	10	RIKEN cDNA 3300002I08 gene	2:150334025-150355845:-1	0.109	0	0	4.132	0	0	0.428	0	3.983	4.115	0	2.515	4.273	1.414	5.456	6.605	8.251	8.594	4.119	10.17	5.478	4.908	0.809	3.374	0.364	5.577	0.772	0	1.474	0.414	1.269	0	0	0	0.526	0	0	2.437	0	0	0	2.135
3830403N18Rik	ENSMUSG00000031125	ENSMUST00000033458.2, NM_027510, XM_011247676, XM_011247677	4	1	3	RIKEN cDNA 3830403N18 gene	X:56136572-56153496:1	0.551	0	0	9.289	0.731	3.527	0.95	0	0.36	0	0.885	4.448	2.899	2.369	9.05	0.899	3.118	4.939	2.123	0.626	2.24	10.242	0	5.942	3.989	10.11	0	0	0	0	0	0	0	0	0	0	5.112	0.771	1.522	8.008	4.025	0
3830406C13Rik	ENSMUSG00000033111	ENSMUST00000112669.9, ENSMUST00000163392.2, ENSMUST00000223631.1, ENSMUST00000223697.1, ENSMUST00000223702.1, ENSMUST00000223762.1, ENSMUST00000223927.1, ENSMUST00000224223.1, ENSMUST00000224389.1, ENSMUST00000224824.1, ENSMUST00000224994.1, ENSMUST00000225052.1, ENSMUST00000225294.1, ENSMUST00000225383.1, ENSMUST00000225640.1, ENSMUST00000225739.1, ENSMUST00000225773.1, ENSMUST00000225847.1, ENS…	32	19	13	RIKEN cDNA 3830406C13 gene	14:12284254-12303130:1	9.075	6.091	5.067	15.482	6.367	11.035	4.462	8.63	14.964	9.101	11.119	8.182	14.837	17.181	15.364	17.2	25.747	22.255	13.495	25.287	26.435	9.664	3.606	8.135	19.15	8.571	4.755	1.963	5.127	5.817	7.104	4.621	5.341	6.649	5.951	3.651	9.476	10.322	8.291	9.885	13.387	2.385
3830417A13Rik	ENSMUSG00000031179	ENSMUST00000033522.14, ENSMUST00000151996.1, XM_030251498	3	2	1	RIKEN cDNA 3830417A13 gene	X:64174325-64178779:1	0	0	0	0	0	0	0	0	0.073	0	0	0	0	0	0.249	0	0	0	0	1.599	0	1.336	0	1.031	0.576	0.691	0	0	0	0	0	0	0	0	0	0	0	0	0	0	0	0
4430402I18Rik	ENSMUSG00000064202	ENSMUST00000025872.12, ENSMUST00000159655.1, ENSMUST00000160542.8, ENSMUST00000161813.1, ENSMUST00000162110.7, ENSMUST00000164777.7, ENSMUST00000175647.7, ENSMUST00000179171.1, XM_006527158, XM_011247272	10	8	2	RIKEN cDNA 4430402I18 gene	19:28923197-28963975:-1	1.332	1.214	0.647	0	0	0	0	0	0	1.777	0	0.619	1.41	0.334	2.71	1.632	1	2.444	0	0.563	0.199	3.877	0	2.584	3.188	2.41	1.454	0	0.364	0.358	0	1.269	2.836	0	0	0	1.732	0	1.278	0	1.366	0
4632433K11Rik	ENSMUSG00000116184	ENSMUST00000076791.3	1	1	0	RIKEN cDNA 4632433K11 gene	7:5034118-5035246:1	2.772	0.729	2.663	1.579	1.37	8.837	0	2.174	5.244	2.285	3.197	0	0.927	1.696	0.572	0.866	0.436	0.342	0.847	0.261	0.088	1.767	0	0.145	0	2.38	0.906	0.759	0.338	0.655	0	1.674	3.686	1.833	2.161	0.519	5.353	3.776	5.499	8.43	3.897	0.299
4833420G17Rik	ENSMUSG00000062822	ENSMUST00000026519.9, ENSMUST00000224081.1, ENSMUST00000224312.1, ENSMUST00000225186.1, ENSMUST00000225292.1, ENSMUST00000225726.1, NM_026127, XM_006517743, XM_006517744, XM_006517747, XM_006517748, XM_006517749, XM_006517750, XM_030247381, XM_030247382, XM_030247383, XM_030247384	17	6	11	RIKEN cDNA 4833420G17 gene	13:119462759-119486117:1	15.176	14.53	10.052	19.538	11.555	26.822	23.002	12.464	16.173	9.281	17.804	8.525	10.55	20.832	13.37	24.236	20.041	21.961	23.284	21.042	17.814	3.558	5.833	5.828	13.924	10.161	17.44	12.732	16.814	24.182	26.571	27.618	8.777	14.131	10.799	16.445	18.157	9.638	6.115	15.696	11.384	7.58
4833439L19Rik	ENSMUSG00000025871	ENSMUST00000026989.14, ENSMUST00000126295.1, ENSMUST00000132136.2, ENSMUST00000143144.7, ENSMUST00000143173.7, ENSMUST00000147318.1, ENSMUST00000150938.7, ENSMUST00000153065.7, ENSMUST00000153708.1, NM_001252646, NM_001252647, NM_133797, XM_006517479	13	9	4	RIKEN cDNA 4833439L19 gene	13:54551222-54555573:-1	10.782	8.839	5.771	12.406	15.066	2.826	4.593	6.319	11.427	5.469	4.65	12.3	13.321	19.901	14.622	29.866	61.33	59.93	34.036	58.672	47.231	6.921	7.082	4.353	23.923	10.957	11.277	5.928	14.223	11.848	13.179	10.004	15.537	13.8	11.724	6.597	9.414	12.685	6.411	8.048	8.784	6.533
4921517D22Rik	ENSMUSG00000049902	ENSMUST00000061597.6, ENSMUST00000225373.1, NM_183290, XM_006517375	4	2	2	RIKEN cDNA 4921517D22 gene	13:59689178-59694103:-1	0.86	1.497	0.317	0	1.076	0	0.179	0.087	0.186	0.081	0.178	0	0.759	0.147	0.397	0	0.055	0	0	0	0	2.191	0.036	0.592	0.312	1.184	0.172	0.056	0.679	0.13	0.554	0	0.244	0.255	0.289	0	0.672	0.457	0.352	0.729	0.349	2.071
4921524J17Rik	ENSMUSG00000036934	ENSMUST00000047749.6, ENSMUST00000209355.1, ENSMUST00000210556.1	3	3	0	RIKEN cDNA 4921524J17 gene	8:85408759-85432833:-1	16.399	16.892	6.526	3.747	7.171	21.54	19.677	5.319	4.9	4.076	7.202	17.297	4.646	28.786	6.67	5.529	15.751	18.003	7.398	8.384	10.395	7.27	1.878	4.531	12.265	5.309	8.999	12.1	9.166	20.966	18.087	22.888	14.985	13.265	5.782	5.936	10.937	20.394	10.794	17.915	13.538	8.144
4921539E11Rik	ENSMUSG00000028520	ENSMUST00000030245.9, ENSMUST00000097944.3, ENSMUST00000168664.7, XM_006503395, XM_006503396, XM_006503397, XM_017320385	7	3	4	RIKEN cDNA 4921539E11 gene	4:103233659-103290949:-1	0	0	0.096	0	0	0	0	0	0	0	0.148	0.685	0.709	0.836	1.482	0.105	0	0	0	0	0.437	3.11	0.267	1.226	1.449	2.202	0	0	0	0	0	0	0.154	0	0	0	0.315	0	0	0	0	0
4930402H24Rik	ENSMUSG00000027309	ENSMUST00000044766.14, ENSMUST00000110243.7, ENSMUST00000119422.7, ENSMUST00000120316.7, ENSMUST00000123049.7, ENSMUST00000133132.1, ENSMUST00000138758.1, ENSMUST00000138990.1, ENSMUST00000139684.1, ENSMUST00000142128.1, ENSMUST00000144014.7, ENSMUST00000144717.1, ENSMUST00000145851.1, ENSMUST00000146975.1, ENSMUST00000148924.7, ENSMUST00000148932.1, ENSMUST00000151673.1, XM_011239473, XM_0173177…	19	17	2	RIKEN cDNA 4930402H24 gene	2:130706200-130778368:-1	5.853	5.825	4.167	6.244	6.779	22.343	9.269	6.652	14.261	9.354	13.76	3.474	11.027	7.672	13.938	13.566	12.294	11.362	17.153	9.096	9.18	9.908	1.043	9.567	15.982	10.711	1.614	1.334	2.778	1.213	1.232	1.068	2.246	2.356	2.001	3.438	5.105	1.541	1.915	1.287	1.483	0.997
4930404H24Rik	ENSMUSG00000079001	ENSMUST00000109783.1	1	1	0	RIKEN cDNA 4930404H24 gene	2:153492790-153493841:1	0	0	0	0	0	0	0	0.582	0	0	0	0	0.924	0	0	0	0	0	0	0	0	1.393	0	0	0	0.95	0	0	0	0	0	0	0	0	0	0	0	0	0	0	0	0
4930404N11Rik	ENSMUSG00000020234	ENSMUST00000020456.4, ENSMUST00000124512.1, ENSMUST00000130762.1, ENSMUST00000131736.7	4	4	0	RIKEN cDNA 4930404N11 gene	10:81363067-81365816:-1	0.174	0	2.561	0.29	0	0	0	0	1.439	0	0.321	0	0	0.398	0	1.941	1.331	1.794	3.64	1.318	3.215	0	0	0	0	0.471	0.667	0.966	0.258	0.804	0	0.341	0.743	0.756	0.172	0.738	0	2.23	0	0	0	0
4930415O20Rik	ENSMUSG00000022993	ENSMUST00000023728.7	1	1	0	RIKEN cDNA 4930415O20 gene	15:98571004-98589580:1	0.686	0	0	5.849	0.363	0	10.847	0	1.742	1.373	0.982	0.577	0	0	0.894	0	0.46	0	0.42	0	0.456	1.671	0	0	1.083	1.227	0.739	0.185	1.135	1.166	0.464	0.764	1.614	0.844	2.243	0.419	0	0	0	0	0	0
4930430A15Rik	ENSMUSG00000027157	ENSMUST00000028577.2, ENSMUST00000142636.7	2	2	0	RIKEN cDNA 4930430A15 gene	2:111162061-111229602:-1	0	0	0	0	0	0	0.362	0	0	0.249	0.108	0.824	5.811	1.003	4.895	0.217	0	0	0	0.804	0	19.297	0.348	8.54	2.521	11.666	0	0.086	0.26	0.133	0.214	0.342	0	0	0	0	1.002	0	0.393	0	0.4	0
4930430F08Rik	ENSMUSG00000046567	ENSMUST00000054471.9, ENSMUST00000218328.1, ENSMUST00000218821.1, ENSMUST00000218929.1, ENSMUST00000219410.1, ENSMUST00000219698.1, ENSMUST00000219790.1, ENSMUST00000219995.1, NM_175128, XM_006514028	10	8	2	RIKEN cDNA 4930430F08 gene	10:100572329-100589390:-1	2.832	2.205	1.622	24.577	6.826	1.041	0.498	3.852	3.387	3.456	7.323	1.989	3.099	2.647	3.003	1.644	5.355	4.477	4.109	5.807	6.28	5.341	0.701	5.372	3.444	5.221	1.099	0.555	1.341	0.99	1.107	1.871	1.355	2.55	2.24	0.981	0.446	0.715	1.468	1.208	0.201	0.508
4930432K21Rik	ENSMUSG00000008129	ENSMUST00000093375.4, ENSMUST00000118856.7, ENSMUST00000143833.7, XM_006531445, XM_030243821, XM_030243822	6	3	3	RIKEN cDNA 4930432K21 gene	8:84148038-84172597:1	0.729	0.565	0.132	0	0	0	0	0	1.95	0	1.292	0	0.999	0.293	1.397	1.36	0.209	0.418	0.192	0	0.224	1.334	0	0.986	0.434	0.944	0.092	0	0	0	0	0	0	0	0	0	0.84	0	0	0	0	0
4930433I11Rik	ENSMUSG00000091692	ENSMUST00000171664.1, ENSMUST00000206529.1, NM_207248	3	2	1	RIKEN cDNA 4930433I11 gene	7:40987609-40994833:1	0.096	0	0	2.243	0.096	0	0	0	0.198	0.286	0.151	0.649	1.447	0	1.868	0	0	0	0	0.507	0	8.539	0	2.057	2.253	2.883	0	0	0.153	0	0	0	0	0	0	0	1.802	0.821	0.226	2.188	0	0
4930438A08Rik/ENSMUSG00000069873	ENSMUSG00000069873	ENSMUST00000108834.2, ENSMUST00000208022.1	2	2	0	RIKEN cDNA 4930438A08 gene	11:58274799-58294289:1	0	0	0.067	0	0	0	0	0	0	0	0	0	0.737	0.243	0.639	0	0	0	0.986	0	0	0.957	0	0.273	0.261	1.041	0	0	0	0	0.287	0	0	0	0	0	0	0	0	0	0	0
4930444P10Rik	ENSMUSG00000067795	ENSMUST00000115367.7, ENSMUST00000145070.7, ENSMUST00000151004.1, XM_006495582, XM_006495584, XM_030243351, XM_030243353	7	3	4	RIKEN cDNA 4930444P10 gene	1:16065979-16093325:-1	0.55	0.154	0.552	0.372	0.173	0	2.583	0.429	0.488	0.152	0.137	4.153	4.049	2.295	2.585	1.759	0.613	0.442	1.211	0.333	2.294	13.461	0.497	5.531	4.639	3.867	0.205	0.163	0.157	0.467	0.568	0	0	0	0.152	0.782	0.373	0.516	0.489	0.605	0.26	0.223
4930447A16Rik	ENSMUSG00000022288	ENSMUST00000022897.1, XM_017316774	2	1	1	RIKEN cDNA 4930447A16 gene	15:37425554-37440644:1	0	0	0	0	0	2.835	0	0	0	0	0	0	0.664	0	0	0	0	0	0	0	0	2.59	0	1.022	1.108	1.846	0	0	0	0	0	0	0	0	0	0	0	0	0	0	0	0
4930447C04Rik	ENSMUSG00000021098	ENSMUST00000044000.11, ENSMUST00000110489.8, ENSMUST00000130635.7, ENSMUST00000131033.7, ENSMUST00000132016.1, ENSMUST00000132067.1, ENSMUST00000132901.7, ENSMUST00000136075.7, ENSMUST00000143960.7, NM_029444, XM_011244200, XM_011244201, XM_011244202, XM_011244203, XM_011244205, XM_011244206, XM_017315237, XM_017315238, XM_017315239, XM_017315240	20	9	11	RIKEN cDNA 4930447C04 gene	12:72889758-72917901:-1	0	0.189	0.396	0.156	0	0	0.198	0.469	0	0	0	0.886	3.762	1.365	4.318	0.356	1.173	0.523	1.036	0.292	0.991	14.917	0.265	5.896	3.463	8.112	0.08	0.318	0.323	0	0.258	0.589	0	0.482	0	0.336	0.677	1.549	2.492	0.447	0	0
4930452B06Rik	ENSMUSG00000021747	ENSMUST00000102996.3, ENSMUST00000225744.1, XM_006518106, XM_006518107, XM_011244772, XM_011244773, XM_030248079, XM_030248080, XM_030248081	9	2	7	RIKEN cDNA 4930452B06 gene	14:8556421-8666060:-1	0	0	0	0	0	0	0	0	0	0.055	0	0.514	1.168	1.049	1.035	0	0	0	0	0	0	4.301	0.051	1.424	1.499	0.928	0	0	0	0	0	0	0	0.509	0	0	0	0	0	0	0	0
4930453N24Rik	ENSMUSG00000059920	ENSMUST00000076991.6, ENSMUST00000162732.1, NM_026273, XM_006522489	4	2	2	RIKEN cDNA 4930453N24 gene	16:64766105-64770939:-1	21.124	16.039	21.605	33.826	38.231	15.829	24.99	18.236	23.455	19.756	12.157	6.859	12.14	11.466	10.36	25.275	42.439	36.038	27.089	32.006	41.998	9.399	1.205	38.691	23.558	11.627	17.602	9.074	18.393	12.829	14.596	15.443	14.44	19.692	16.627	13.299	16.677	12.723	19.2	16.168	15.263	7.784
4930467E23Rik	ENSMUSG00000096265	ENSMUST00000098909.4, XM_017312928	2	1	1	RIKEN cDNA 4930467E23 gene	8:19729576-19753603:1	0.06	0	0	0	0	0	0	0	0	0.163	0	1.082	2.528	0.171	3.338	0	0	0	0.208	0.22	0	11.685	0.054	2.709	0.793	7.153	0	0	0	0	0.28	0.191	0	0	0	0	0	0	0	0	0	0.125
4930469K13Rik	ENSMUSG00000085684	ENSMUST00000141450.1, ENSMUST00000223852.1, ENSMUST00000224226.1	3	3	0	RIKEN cDNA 4930469K13 gene	11:33973961-34098554:-1	0.264	0	0	0	6.975	0	3.413	0.906	0	0	0	3.007	3.097	3.82	2.054	3.737	2.392	0.899	5.534	2.62	3.251	4.562	1.29	3.786	2.417	4.985	0.289	0	0.221	0	0.364	2.278	1.255	0	0.586	0.324	1.667	2.741	1.267	0	0.659	0
4930474N05Rik	ENSMUSG00000096405	ENSMUST00000177985.3, ENSMUST00000186722.1, ENSMUST00000226305.1, NM_175008, XM_006518825	5	3	2	RIKEN cDNA 4930474N05 gene	14:36094965-36096855:1	0.144	0.097	0	0	0.294	0.368	0.363	0.278	0.378	0.087	1.294	1.166	5.534	1.214	7.61	0.68	0.264	0.108	0.373	0.219	0.558	23.037	0.22	7.319	6.503	14.64	0.467	0.039	0.147	0	0	0	0	0.172	0.078	0	2.292	1.201	1.331	1.842	1.167	0
4930486L24Rik	ENSMUSG00000050345	ENSMUST00000091569.6, NM_178098	2	1	1	RIKEN cDNA 4930486L24 gene	13:60842612-60864416:-1	3.876	4.968	1.678	1.355	6.401	2.727	6.217	0.508	0.693	8.113	1.318	0	0.616	0	0.016	0.685	0.018	1.523	1.476	0	0.214	0.815	0	0	0	0	0	0	0	0	0	0	0	0	0	0	0	0	0.288	0	0	0
4930502E18Rik	ENSMUSG00000055555	ENSMUST00000069209.1, NM_029142, XM_006535359	3	1	2	RIKEN cDNA 4930502E18 gene	X:53724831-53738222:1	0.114	0	0	0	0	0	0	0	0	0	0.243	0	0.443	0	1.011	0	0	0	0	0	0	0.927	0	1.107	0.371	2.052	0	0	0	0	0	0	0	0.832	0.383	0	0	0	0	0	0	0
4930503E14Rik	ENSMUSG00000072595	ENSMUST00000100688.2, ENSMUST00000226164.1, ENSMUST00000226475.1, XM_006519637	4	3	1	RIKEN cDNA 4930503E14 gene	14:44163167-44171371:-1	0	0	0	0	0	0	0	0	0	0	0	0	1.046	0	1.617	0	0	0	0	0.357	0	4.623	0	1.803	0	3.048	0	0	0	0	0	0	0	0	0	0	0	0	0	0	0	0
4930503L19Rik	ENSMUSG00000044906	ENSMUST00000067556.3, ENSMUST00000211817.1, ENSMUST00000212074.1, ENSMUST00000212155.1, ENSMUST00000212539.1, ENSMUST00000212683.1, ENSMUST00000212982.1, ENSMUST00000213066.1, ENSMUST00000237800.1, XM_006525964, XM_030250478, XM_030250479, XM_030250480	13	9	4	RIKEN cDNA 4930503L19 gene	18:70453270-70472834:-1	4.865	5.119	1.476	0.262	6.286	10.998	11.515	2.117	5.236	5.837	15.68	2.51	5.334	9.723	8.259	8.325	6.79	7.423	14.5	9.518	11.87	5.727	2.541	2.941	8.053	5.192	0.503	0.523	1.057	0.921	1.608	2.46	0.651	0.453	0.962	0.706	3.24	1.245	1.383	2.357	2.616	0.643
4930512M02Rik	ENSMUSG00000062511	ENSMUST00000081896.4, ENSMUST00000149910.1	2	2	0	RIKEN cDNA 4930512M02 gene	11:11589223-11627835:-1	6.358	7.322	4.717	2.874	2.526	4.313	6.124	0	0.648	0.578	1.084	16.387	71.714	14.667	43.65	0.664	0.336	1.02	1.695	0.652	0.89	241.113	2.407	99.5	34.669	132.406	0.716	0.573	1.894	0.623	0	1.076	0.651	0	1.446	0.594	16.295	11.407	21.321	14.381	11.253	0
4930516K23Rik	ENSMUSG00000090219	ENSMUST00000074064.4, ENSMUST00000217217.1	2	2	0	RIKEN cDNA 4930516K23 gene	7:104053600-104061445:-1	0.126	0.285	0.275	0	0	0.418	0.183	0.023	0.208	0.132	0.14	0.565	2	0.318	2.488	0.37	0.33	0.25	0.42	0.187	0.435	18.31	0.122	2.717	1.464	5.352	0.117	0.058	0.133	0.046	0.067	0.069	0	0.355	0.173	0	0.412	0.625	0.667	0.478	0.441	0.413
4930519L02Rik	102636203	NM_029164	1	0	1	RIKEN cDNA 4930519L02 gene	3:143030614-143040753:1	29.193	44.905	21.444	13.321	2.394	6.148	8.657	0.727	9.748	3.235	7.859	51.525	216.69	34.439	149.561	1.09	2.303	12.051	7.655	1.352	5.256	875.074	9.066	336.985	117.611	451.717	2.605	2.276	4.792	2.56	1.07	0	0	1.25	2.402	4.378	81.638	85.554	97.219	85.756	68.157	4.897
4930522L14Rik/100041734	100041734	XM_030255014	1	0	1	RIKEN cDNA 4930522L14 gene	5:109782233-109786480:-1	0.108	0	0	0.403	0	0	0	0	0.748	0.458	0	0.826	1.118	2.382	1.738	1.272	3.849	4.057	3.374	5.363	5.618	2.357	0	0.722	0.567	0.754	0	0	0.175	0.097	0	0	0	0.555	0	0	1.387	0	0	0.394	0	0
4930522L14Rik/ENSMUSG00000072762	ENSMUSG00000072762	ENSMUST00000100937.3, ENSMUST00000112547.7	2	2	0	RIKEN cDNA 4930522L14 gene	5:109735990-109751886:-1	0	0	0.751	0	5.175	0	0	0	0	0.247	1.565	2.477	1.354	5.676	7.738	7.98	8.656	10.388	6.122	7.259	11.517	2.719	0.474	4.588	3.568	3.516	0.343	0.837	1.208	0.813	0.983	0.7	0	0	1.386	0	0.984	0	0.74	1.852	3.132	0
4930523C07Rik	ENSMUSG00000090394	ENSMUST00000060298.14, ENSMUST00000097513.3, ENSMUST00000163892.7, ENSMUST00000165923.1, ENSMUST00000168250.7, ENSMUST00000191933.1	6	6	0	RIKEN cDNA 4930523C07 gene	1:160044382-160080208:1	21.375	23.937	18.354	4.19	32.225	41.961	24.565	7.532	36.137	10.165	33.935	28.422	21.55	25.291	31.569	22.904	15.218	13.401	37.982	28.807	37.512	18.261	2.468	12.369	32.221	12.821	46.276	38.988	56.932	22.61	20.51	22.767	38.592	49.995	90.833	52.054	41.391	38.387	93.177	33.811	124.058	31.088
4930524J08Rik	75129	XM_030254981	1	0	1	RIKEN cDNA 4930524J08 gene	5:99978935-99979666:1	0	5.29	0.811	1.801	0	0	0	2.778	0	2.216	0.675	0	0	1.245	0	0	0	2.582	1.915	0	1.567	0	0.313	0	0	1.4	0.527	2.464	2	1.659	0	2.179	1.137	1.191	3.52	5.695	2.949	4.638	1.054	1.327	3.474	0
4930539E08Rik/ENSMUSG00000048905	ENSMUSG00000048905	ENSMUST00000062357.5, ENSMUST00000228025.1	2	2	0	RIKEN cDNA 4930539E08 gene	17:28896392-28915324:-1	0.305	0.259	0.03	0.146	0.162	0.546	0.091	0	0.029	0.121	0.263	0.333	1.217	0.581	1.858	0.689	0.977	0.725	1.228	1.089	1.592	3.052	0.111	1.352	1.404	3.522	0.046	0.024	0.045	0.071	0	0.269	0	0.112	0.348	0.048	0.301	0.174	0	0.395	0.393	0
4930550C14Rik	ENSMUSG00000005131	ENSMUST00000005262.1, ENSMUST00000214790.1, ENSMUST00000215668.1, ENSMUST00000217318.1, XM_006510652, XM_006510653, XM_006510654, XM_006510656, XM_006510660	9	4	5	RIKEN cDNA 4930550C14 gene	9:53422216-53434426:1	0.17	0.078	0.096	0	0.121	0.121	0.333	0.147	0.125	0.046	0.277	0.619	0.799	0.173	3.253	1.008	0.494	0.135	0.899	0.242	0.322	6.23	0	2.974	3.142	4.219	0.123	0.031	0.111	0.146	0	0.247	0	0	0	0	0	0	0.14	0.169	0.294	0
4930562C15Rik	ENSMUSG00000022518	ENSMUST00000100211.10, ENSMUST00000171105.8, ENSMUST00000175762.2, ENSMUST00000175836.7, ENSMUST00000176394.1, ENSMUST00000176982.7, ENSMUST00000177042.7, ENSMUST00000180939.1, XM_011246045	9	8	1	RIKEN cDNA 4930562C15 gene	16:4841054-4867673:1	0.742	0.506	0	0.534	0.074	0	1.007	0.238	0.218	0	0.097	0.253	0.93	1.846	3.045	1.312	1.082	0.779	3.15	1.287	2.449	4.502	0	1.642	2.425	3.525	0	0.088	0.457	0.526	0	0	0	0.398	0.359	0.861	2.955	1.123	1.136	2.231	0.853	0
4930563E22Rik	ENSMUSG00000053574	ENSMUST00000066087.4, ENSMUST00000124762.1	2	2	0	RIKEN cDNA 4930563E22 gene	11:72215138-72218444:1	0.131	0	0	0.122	0	0.262	0	0.931	0	0	0	0.496	0.99	0.18	0.641	0.778	0.754	0	0.2	0.375	0	3.343	0	0.716	1.316	2.165	0	0.07	0.261	0	0.087	0.14	0.295	0.314	0.209	0	0	0	0.156	0.189	0.349	0
4930564C03Rik	75341	NM_029257	1	0	1	RIKEN cDNA 4930564C03 gene	17:44879704-44880885:-1	0	0	0	0	0	0	0	0	0	0	0	0	0	0	1.85	0	0	0	0	0	0.991	2.675	0	0	0	0.654	0	0	0	0	0	0	0	0	0	0	0	0	0	0	0	0
4930564D02Rik	ENSMUSG00000051788	ENSMUST00000070584.4, XM_017319779, XM_017319780, XM_017319781, XM_017319782	5	1	4	RIKEN cDNA 4930564D02 gene	3:105077622-105078834:1	0	0	0	0	0	0	0	0	0	0	0	0	0.456	0	0	0	0	0.279	0	0	0	0.598	0	0	0	0.438	0	0	0	0	0	0	0	0	0	0	0	0	0	0	0	0
4930571K23Rik	75861	NM_001145759	1	0	1	RIKEN cDNA 4930571K23 gene	7:125368861-125371013:1	0	0	0	0	0	0	0	0	0	0	0	0	0	0	2.186	0	0	0	0	10.182	4.126	0	0	1.221	0	1.541	0	0	0	0	0	0	0	0	0	0	0	0	0	0	0	0
4930578G10Rik	ENSMUSG00000054885	ENSMUST00000068158.9, ENSMUST00000107984.1, ENSMUST00000145453.7	3	3	0	RIKEN cDNA 4930578G10 gene	4:42735545-42846248:1	0	0	1.353	4.241	1.685	0	0.374	0	0	0.761	0	1.056	4.059	1.866	2.493	0.338	0	0	0	0	0	8.605	0	5.244	6.3	7.534	0	0	0	0	0	0	0	0	0	0	0	0	0	0	0	0
4930579G24Rik	ENSMUSG00000027811	ENSMUST00000029388.9	1	1	0	RIKEN cDNA 4930579G24 gene	3:79629079-79632820:1	3.053	1.577	0.077	0	0.82	0.896	3.459	0.43	0.216	2.481	0.918	1.9	2.184	2.516	2.052	0.883	5.332	7.358	4.838	5.804	8.896	1.824	0.702	1.042	1.363	2.651	1.155	0.982	0.757	0.881	0.393	3.409	2.517	0.862	2.037	1.29	1.593	0.552	1.929	2.224	1.178	2.517
4930590J08Rik	ENSMUSG00000034063	ENSMUST00000059318.7, ENSMUST00000205569.1, ENSMUST00000205686.1, ENSMUST00000205974.1, XM_017321665, XM_017321666	6	4	2	RIKEN cDNA 4930590J08 gene	6:91904233-91950725:1	0.765	1.388	0.062	2.275	9.248	0.956	0.597	4.656	0.751	2.964	0.969	0.343	1.396	0.843	3.965	0.759	0.495	0.39	1.157	0.132	0.869	5.524	0.408	2.615	2.863	4	0.185	0.047	0.356	0.366	0.234	0.561	0	0.209	0.095	0	0.299	0.723	0	0.252	0.44	0
4930591A17Rik	68175	NM_026596	1	0	1	RIKEN cDNA 4930591A17 gene	2:179414936-179416880:1	0	0.803	0	0	0	0	0	0	0	0	0	0	1.09	0	0	0	0	0	0	0	0	0	0	0.807	0	4.099	0	0	0	0	0	0	0	0	0	0	0	0	0	0	0	0
4930595D18Rik	ENSMUSG00000083193	ENSMUST00000121608.1	1	1	0	RIKEN cDNA 4930595D18 gene	12:111159850-111184491:-1	0	0	0	0	0	0	0	0	0	0	0	0.373	0.405	1.904	0.569	0.236	0	0.756	1.152	0.98	0	1.588	0.165	0.61	2.064	1.16	0.248	0.123	0	0	0	0	0	0	0	0	0	0	0	1.339	0	0
4931406B18Rik	ENSMUSG00000013353	ENSMUST00000013497.7, ENSMUST00000163474.1, ENSMUST00000163619.7, ENSMUST00000168213.7, ENSMUST00000168636.1, ENSMUST00000168883.1, ENSMUST00000171174.7, ENSMUST00000191516.6, XM_017312340	9	8	1	RIKEN cDNA 4931406B18 gene	7:43494792-43505969:-1	0.961	0.941	1.119	0.168	0.105	0.907	0.796	0.634	2.222	0.25	0.582	31.126	9.884	10.659	9.074	2.058	1.616	1.919	3.001	1.182	0.976	31.77	5.876	17.618	22.101	15.518	0.304	0.135	0.299	0.391	0.41	0.983	0	0	0.151	0.226	1.598	0.738	0.378	0.216	0	0.099
4931406C07Rik	ENSMUSG00000031938	ENSMUST00000034414.9, ENSMUST00000178977.8, ENSMUST00000180339.7, ENSMUST00000213317.1, ENSMUST00000215741.1, ENSMUST00000216073.1, ENSMUST00000216077.1, ENSMUST00000216955.1, ENSMUST00000217042.1, XM_006510596, XM_030244585	11	9	2	RIKEN cDNA 4931406C07 gene	9:15283337-15301607:-1	15.681	10.681	8.307	47.128	25.165	26.433	21.079	28.797	35.581	23.615	23.638	6.229	11.988	18.649	15.211	12.612	21.986	17.408	17.135	21.278	23.812	22.639	3.444	11.771	13.884	15.976	3.68	4.312	4.86	5.997	5.71	6.217	4.641	5.642	6.58	7.775	9.858	8.442	9.302	8.786	6.073	6.602
4931406P16Rik	ENSMUSG00000066571	ENSMUST00000085592.5, ENSMUST00000108074.7, ENSMUST00000132975.1, ENSMUST00000146025.1, ENSMUST00000205264.1, ENSMUST00000205581.1, ENSMUST00000205618.1, ENSMUST00000206018.1, ENSMUST00000206245.1, ENSMUST00000206399.1	10	10	0	RIKEN cDNA 4931406P16 gene	7:34236707-34313551:-1	3.78	3.248	0.626	4.453	6.328	18.953	9.693	9.305	6.028	5.428	7.612	7.171	7.772	6.527	9.653	8.29	11.519	16.346	15.435	16.075	13.706	17.705	1.913	11.514	20.421	7.731	2.933	3.635	3.299	3.897	2.584	4.143	3.837	3.145	3.425	4.85	5.016	4.928	5.648	5.338	4.128	3.933
4931414P19Rik	ENSMUSG00000022179	ENSMUST00000022786.5, ENSMUST00000227280.1, ENSMUST00000228422.1, NM_028890, XM_006519618, XM_006519619, XM_006519620, XM_011245210	8	3	5	RIKEN cDNA 4931414P19 gene	14:54583663-54605908:-1	2.173	1.561	0.442	0.545	10.897	0.689	1.397	1.524	3.108	1.365	0.928	0.184	1.464	1.645	0.832	2.617	5.101	1.884	1.877	1.793	1.834	2.292	0.091	2.28	2.514	3.621	0.8	0.981	2.072	1.617	0.546	1.712	2.408	2.369	1.07	0.899	2.926	1.073	2.69	1.988	2.202	0.313
4931422A03Rik	ENSMUSG00000046085	ENSMUST00000056170.3, ENSMUST00000123966.2, ENSMUST00000138867.1, XM_030252076	4	3	1	RIKEN cDNA 4931422A03 gene	2:103992495-104028361:-1	1.356	1.854	0	2.774	0	18.218	8.427	3.73	0.526	0	1.5	0.304	2.418	7.235	4.281	3.967	0.669	2.574	4.205	0.675	0.447	4.133	1.921	2.142	14.547	3.085	0	0	0	0	0	1.598	0	0	0	0.858	2.072	0	3.658	0	0	0
4931428F04Rik	ENSMUSG00000014837	ENSMUST00000014981.7, ENSMUST00000171788.7, ENSMUST00000212219.1, ENSMUST00000212529.1, ENSMUST00000212922.1, NM_001166394, XM_017312991	7	5	2	RIKEN cDNA 4931428F04 gene	8:105281681-105288759:-1	0.936	1.273	0.457	0	0	0	0	1.785	0	0	0.209	0.565	3.762	2.166	2.151	0.978	1.916	0.772	1.076	0.952	2.722	11.936	1.019	3.857	4.879	4.966	0	1.629	0.502	1.178	0.842	0	0	0	0	0	4.118	0.54	0	0	0	0
4931428L18Rik	ENSMUSG00000086727	ENSMUST00000127775.7, ENSMUST00000135245.2, ENSMUST00000152491.3, ENSMUST00000187659.6, ENSMUST00000187892.7, ENSMUST00000188605.1, ENSMUST00000233331.1	7	7	0	RIKEN cDNA 4931428L18 gene	1:30997842-31222684:-1	0.707	2.577	0.286	0.262	0.885	1.911	2.825	1.148	0	2.185	0.945	4.848	19.227	3.941	28.388	4.469	2.449	1.212	3.45	2.125	2.664	58.241	0.624	26.297	16.783	44.273	0.383	0.382	0	0	0.68	0.255	0	0	0.194	0.828	5.906	6.118	3.874	4.251	4.929	0
4931429L15Rik	ENSMUSG00000056617	ENSMUST00000159565.7, ENSMUST00000160795.1, ENSMUST00000172280.1, XM_030244685	4	3	1	RIKEN cDNA 4931429L15 gene	9:46303766-46319894:-1	0	0.252	0.067	0	0	0	0	0.073	0	0	0	0.156	0.474	0.234	0.384	0	0.258	0.086	0.079	0.584	0	1.984	0	1.434	0.609	2.569	0	0	0	0	0	0	0.772	0.215	0	0	0	0	0.392	0	0.231	0
4932414N04Rik	ENSMUSG00000079324	ENSMUST00000055930.5, ENSMUST00000112332.7, ENSMUST00000125621.1, ENSMUST00000128259.8, ENSMUST00000135023.1, NM_183113, XM_006500335, XM_006500336, XM_017319307, XM_017319308	10	5	5	RIKEN cDNA 4932414N04 gene	2:68657913-68748532:1	0	0.27	0	0	0	0	0	0	0	0	0	2.096	8.145	1.27	17.563	3.389	1.232	0.099	2.119	0.853	1.031	25.035	0.427	16.112	9.368	27.538	0.507	0.136	0	0.165	0	0	0	0	0	0.388	0	1.576	1.475	0	0.57	0
4932438A13Rik/229227	229227	XM_006535447, XM_006535448, XM_006535450	3	0	3	RIKEN cDNA 4932438A13 gene	3:60380-257599:1	0	0	0	0	0	0	0	0	0	0	0	0.219	0	0	0	0	0.373	0	0.121	0.309	0.102	0.417	0	0	0	0	0	0	0	0	0	0	0	0	0	0	0	0	0	0	0	0
4932438A13Rik/ENSMUSG00000037270	ENSMUSG00000037270	ENSMUST00000057272.14, ENSMUST00000108145.8, ENSMUST00000123916.7, ENSMUST00000128061.1, ENSMUST00000129721.1, ENSMUST00000129787.1, ENSMUST00000136287.7, ENSMUST00000136746.1, ENSMUST00000138152.1, ENSMUST00000138950.7, ENSMUST00000139219.1, ENSMUST00000140480.1, ENSMUST00000141740.7, ENSMUST00000143675.1, ENSMUST00000146948.7, ENSMUST00000148698.1, ENSMUST00000152564.7, ENSMUST00000152881.7, EN…	23	23	0	RIKEN cDNA 4932438A13 gene	3:36863104-37053033:1	7.184	7.422	1.971	9.256	14.497	7.038	14.742	13.01	25.195	9.218	29.267	13.83	18.664	25.594	26.088	12.147	15.292	18.311	29.664	14.708	18.202	52.57	4.323	25.94	32.609	37.203	3.111	2.163	3.414	4.091	2.862	3.427	3.272	5.185	6.579	4.97	22.206	6.44	8.771	15.487	13.312	2.447
4932438H23Rik	ENSMUSG00000039851	ENSMUST00000035689.7, ENSMUST00000114076.1, ENSMUST00000146047.1, NM_001163695, NM_028905, XM_030249314, XM_030249315, XM_030249316, XM_030249317	9	3	6	RIKEN cDNA 4932438H23 gene	16:91055520-91069152:-1	1.407	1.15	1.627	0.526	2.933	0	0.079	0.237	0	0	0.047	2.542	0.962	0.915	1.354	1.452	4.425	1.206	0.648	1.804	0.208	1.904	0.113	1.55	2.073	3.552	0.073	0	0	0	0	0	0	0.164	0	0	0	0	0	0	0	0
4933402D24Rik	ENSMUSG00000025961	ENSMUST00000027102.1, NM_001256158	2	1	1	RIKEN cDNA 4933402D24 gene	1:63754909-63769267:-1	0.577	0.526	0.209	0	0	0.395	0.553	0	0.964	0.225	0	3.371	0.735	0.264	1.027	0	0.406	0.531	0.188	0	0.1	1.125	0	1.059	0.558	1.455	0	0	0	0	0	0	0	0	0	0	0.308	0	0.233	0	0.245	0
4933402J07Rik	ENSMUSG00000069971	ENSMUST00000093342.5, NM_177901	2	1	1	RIKEN cDNA 4933402J07 gene	8:87563907-87589197:1	0	0	0	0	0	0	0	0	0	0	0	0.208	0.759	0.62	0.678	0	0	0	0	1.273	1.297	1.699	0.094	0.806	1.012	0.736	0	0.076	0	0	0	0	0	0	0	0	0	0	0	0	0	0
4933406M09Rik	ENSMUSG00000050526	ENSMUST00000162187.1, XM_006529559, XM_030253997	3	1	2	RIKEN cDNA 4933406M09 gene	1:134385940-134390983:1	0	0	0	0	0	0	0	0	0	0	0	0.416	0.235	0	0.33	0	0.308	0	0	0	0	1.442	0.091	0.138	0.758	0.696	0	0	0	0	0	0	0	0	0	0	0	0	0	0	0	0
4933407L21Rik	ENSMUSG00000026224	ENSMUST00000027426.10, ENSMUST00000129392.1, ENSMUST00000188949.1	3	3	0	RIKEN cDNA 4933407L21 gene	1:85928483-85940624:1	0	0.222	0.29	0	0.062	0	0.116	0.05	0.426	0.047	0.856	0.664	4.376	1.108	3.512	4.71	1.51	1.011	5.151	1.305	1.005	10.668	0.299	5.153	7.745	7.538	0.255	0.064	0.102	0.051	0.402	0.903	0.139	0	0	0.144	0	2.749	0.145	1.15	0.17	0
4933407O12Rik	102635879	XM_006525247, XM_006525248	2	0	2	RIKEN cDNA 4933407O12 gene	17:80062222-80063462:1	0	0	0	0	0	0	0	0	0	0	0.375	0	0.829	0	0	0	0	0	0.667	0	0	1.088	0	0	0	0	0	0	0.439	0	0	0	0	0	0	0	0	0	0	0	0	0
4933408B17Rik	ENSMUSG00000049357	ENSMUST00000056932.8, ENSMUST00000129566.1, NM_001358301, NM_001358302	4	2	2	RIKEN cDNA 4933408B17 gene	18:34579846-34597468:-1	0.221	0.201	0.114	0	0.23	1.206	0.261	0.402	0.053	0.321	0.261	0.808	1.336	1.337	1.738	0.614	0.079	0.223	0.151	0.153	0.186	4.867	0.21	2.057	1.38	2.446	0.079	0.04	0.112	0.173	0.297	0.478	0	0	0.08	0.095	0.237	0.823	1.257	0.867	1.384	0.342
4933414I15Rik	ENSMUSG00000072983	ENSMUST00000109123.1, ENSMUST00000156329.1	2	2	0	RIKEN cDNA 4933414I15 gene	11:50940711-50943765:-1	0.335	0	0	0.905	0	1.662	1.489	1.624	0.638	0.063	1.789	0.497	1.212	1.079	1.894	0.217	0.154	0.539	0.425	0.149	0.152	2.91	0.054	1.551	1.56	2.986	1.726	1.328	1.979	1.503	1.841	1.053	2.057	0.78	1.402	0.39	0.773	0.281	0.194	0	1.227	0.743
4933424G06Rik	ENSMUSG00000102416	ENSMUST00000192873.2, ENSMUST00000193459.2, ENSMUST00000195374.1, ENSMUST00000208994.1	4	4	0	RIKEN cDNA 4933424G06 gene	1:36710149-36757953:1	0.961	0	0.906	0	0	1.009	2.984	0.254	2.096	0	1.346	0	2.543	2.337	2.086	1.724	1.551	0.712	1.809	0	1.123	8.343	1.048	3.217	9.062	6.025	0	0.162	0.247	0.411	0	0	0	0	0	0	0	0	0.695	0	0	0
4933427D14Rik	ENSMUSG00000020807	ENSMUST00000108505.1, ENSMUST00000131546.7, ENSMUST00000142530.7, ENSMUST00000144553.1, ENSMUST00000151411.1, ENSMUST00000154093.1, ENSMUST00000156696.1, ENSMUST00000238653.1, NM_001361564, NM_028963, XM_006534367, XM_006534369, XM_006534370, XM_006534372, XM_006534373, XM_017314813, XM_030246402	17	8	9	RIKEN cDNA 4933427D14 gene	11:72154097-72204932:-1	1.39	1.06	1.496	6.305	0.028	6.19	0.023	3.919	4.444	0.004	4.552	4.002	2.621	3.258	1.489	1.078	0.323	1.568	1.163	1.515	2.221	1.772	0.945	1.876	3.896	1.319	0.948	0.785	0.447	1.974	2.201	0.074	0.039	0.03	1.286	1.357	12.479	2.076	1.238	4.495	3.173	6.45
4933428G20Rik	ENSMUSG00000047988	ENSMUST00000056955.1, XM_030245433, XM_030245434, XM_030245435	4	1	3	RIKEN cDNA 4933428G20 gene	11:97490934-97500168:-1	0.415	0	0.39	0	0.409	2.212	0.15	0.109	0	2.618	0	3.201	8.825	6.564	8.906	4.987	4.641	6.743	14.69	4.045	2.75	23.803	1.552	8.51	5.719	11.873	0	0.766	0.986	0	0.177	0	1.53	0.322	0.557	0.633	6.957	6.52	3.251	7.733	2.029	0
4933434E20Rik	ENSMUSG00000027942	ENSMUST00000029552.12, ENSMUST00000068798.12, ENSMUST00000159064.7, ENSMUST00000159202.7, ENSMUST00000160640.7, ENSMUST00000161874.2, ENSMUST00000161918.2, ENSMUST00000162114.7, ENSMUST00000162390.1, ENSMUST00000162595.1	10	10	0	RIKEN cDNA 4933434E20 gene	3:90051636-90063341:1	131.313	118.222	103.576	156.791	134.353	96.333	92.839	201.374	158.244	157.56	70.273	17.078	35.712	43.789	35.632	73.422	118.933	143.48	84.155	112.224	114.01	17.964	12.333	14.538	46.583	28.639	28.58	22.519	24.45	45.139	27.612	46.743	32.074	37.216	63.757	51.078	46.692	31.64	25.888	44.66	32.076	30.928
4933440N22Rik	74471	XM_017321877	1	0	1	RIKEN cDNA 4933440N22 gene	6:117905806-117908205:-1	5.858	6.301	15.075	0	21.665	39.957	8.219	14.279	18.845	15.649	27.965	0.903	1.792	2.949	3.655	0.504	0.28	1.386	1.02	1.103	0.847	1.122	0	1.848	0.78	0.403	0	1.204	0.242	0.507	0	0	0	0.732	0	0	0	0	0	0	0	0
5031439G07Rik	ENSMUSG00000036046	ENSMUST00000047144.12, ENSMUST00000124308.7, ENSMUST00000165743.1, ENSMUST00000170863.1, NM_001368660	5	4	1	RIKEN cDNA 5031439G07 gene	15:84943936-84960962:-1	33.548	31.591	12.397	17.06	23.159	26.645	21.621	23.28	21.099	24.135	28.014	10.495	22.591	30.103	29.572	20.698	22.727	20.868	29.849	28.911	32.439	3.672	3.948	5.017	28.465	6.476	17.948	38.466	23.538	30.57	26.782	31.017	26.255	32.164	30.427	36.967	20.923	27.962	26.48	26.813	26.045	39.428
5330417C22Rik	ENSMUSG00000040412	ENSMUST00000048012.12, ENSMUST00000106625.9, ENSMUST00000106626.2, ENSMUST00000140357.1, ENSMUST00000148237.1, ENSMUST00000148493.1, ENSMUST00000185128.7, NM_001358063, NM_001358064, NM_001358065, XM_006501414, XM_006501415, XM_030252595	13	7	6	RIKEN cDNA 5330417C22 gene	3:108455694-108493361:-1	0.03	0.091	0.022	0.102	0.753	0	1.011	0.3	0.57	0.046	0.061	0.137	0.953	0.297	0.995	0.084	0.376	1	0.025	0.444	1.122	5.531	0.507	0.908	1.113	3.43	0	0	0.045	0.047	0	0.239	0.068	0.266	0	0.037	0.095	0.095	0	0	0.075	0.068
5430401F13Rik	ENSMUSG00000094113	ENSMUST00000075020.9, ENSMUST00000161385.4	2	2	0	RIKEN cDNA 5430401F13 gene	6:131486400-131553763:1	0	0	0	0	0	0	0	0	0	0	0	0.504	0	0	1.361	0	0	0	0	0	0	10.394	0	3.029	0	0	0	0	0	0	0	0	0	0	0	0	0	0	0	0	0	0
5430403G16Rik	ENSMUSG00000072763	ENSMUST00000092720.3	1	1	0	RIKEN cDNA 5430403G16 gene	5:109674545-109691041:-1	0.383	0.241	0.155	0.379	1.869	1.748	3.619	1.223	1.876	0.52	1.488	0.843	1.732	1.412	1.723	0.938	2.734	0.913	1.274	1.889	0.711	3.041	0.177	1.349	2.939	3.407	0.456	0.026	0.235	0.838	0.72	0.204	0.219	0.341	0.73	0.286	1.207	1.323	1.336	0.884	0.847	0.11
5430427O19Rik	ENSMUSG00000025058	ENSMUST00000113976.1, XM_011247682, XM_017318620	3	1	2	RIKEN cDNA 5430427O19 gene	X:85870273-85891499:1	1.832	1.695	1.514	3.423	4.406	2.856	4.273	2.129	2.832	1.471	1.292	5.8	4.694	2.918	6.219	15.679	18.156	22.804	15.624	21.104	19.624	10.274	1.526	10.141	12.562	10.503	3.472	2.079	3.036	5.881	4.687	7.615	2.051	2.325	2.852	2.643	3.759	4.403	1.8	7.296	2.93	1.674
5730409E04Rik	ENSMUSG00000073755	ENSMUST00000097886.3, ENSMUST00000164362.1, NM_001013755	3	2	1	RIKEN cDNA 5730409E04Rik gene	4:126609854-126614371:1	5.627	5.364	1.343	0.704	2.214	2.011	3.72	2.997	4.236	7.387	2.045	1.53	2.997	3.441	4.488	1.78	5.03	2.146	1.155	2.36	3.137	4.006	1.027	2.136	5.809	3.041	0.666	0.702	0.916	0.999	0.747	0.953	0.723	1.207	0.543	1.675	1.932	1.085	1.243	0.815	0.673	0.999
5730455P16Rik	ENSMUSG00000057181	ENSMUST00000103225.10, ENSMUST00000134274.1, ENSMUST00000149614.1, ENSMUST00000179332.7, NM_027472, XM_006534197, XM_006534198, XM_006534199	8	4	4	RIKEN cDNA 5730455P16 gene	11:80361438-80378027:-1	4.723	4.934	3.511	1.23	4.172	6.553	6.477	5.279	2.86	2.921	6.242	4.21	3.869	6.578	7.607	4.094	7.54	6.668	5.017	7.133	6.334	7.152	2.933	3.842	4.733	6.009	2.684	2.889	3.415	4.427	3.956	3.526	1.659	2.003	3.008	4.009	3.523	4.152	5.042	5.712	4.031	4.392
5730480H06Rik	ENSMUSG00000029089	ENSMUST00000030968.6, ENSMUST00000176521.5, ENSMUST00000195960.4, ENSMUST00000196604.1, ENSMUST00000196950.4, ENSMUST00000197072.1, ENSMUST00000197915.1, ENSMUST00000199818.1, ENSMUST00000200566.4	9	9	0	RIKEN cDNA 5730480H06 gene	5:48327952-48414294:1	5.095	3.345	3.876	1.336	8.223	17.553	5.905	3.885	3.595	8.03	7.119	4.941	14.148	7.097	13.462	8.068	5.947	7.086	8.643	6.07	7.317	37.28	1.001	12.788	14.853	27.803	2.335	3.989	3.529	2.703	3.395	6.808	3.143	8.821	2.754	3.227	5.608	2.415	3.25	7.997	1.394	1.973
5730507C01Rik	ENSMUSG00000073197	ENSMUST00000063216.5, ENSMUST00000177778.8, XM_011243861	3	2	1	RIKEN cDNA 5730507C01 gene	12:18514510-18535254:1	0.068	0.275	0.157	2.183	8.448	0.466	0.105	0.819	0.936	0.134	0.567	2.001	14.086	0.729	18.407	1.105	0.889	0.242	2.312	1.369	1.119	40.972	0.073	22.618	8.005	34.677	0.664	0.073	0.551	0.464	0	0.183	0.157	1.185	0.075	0.543	0.658	0.598	1.247	1.188	0.515	0
5730522E02Rik	ENSMUSG00000032985	ENSMUST00000109511.7, ENSMUST00000125773.7, ENSMUST00000125987.1, ENSMUST00000135168.1, ENSMUST00000144503.1, ENSMUST00000144841.1, ENSMUST00000153834.7, ENSMUST00000179180.1	8	8	0	RIKEN cDNA 5730522E02 gene	11:25602763-26210763:-1	0	0	0	0	0	0	0	0	0	0.673	0.295	0.779	1.409	1.265	2.993	0.567	1.73	0	2.129	0	1.185	6.416	0	1.901	2.867	6.171	0.052	0.23	0	0	0	0	0	0	0	0	0	0	0	0	0	0
6030458C11Rik	ENSMUSG00000022195	ENSMUST00000057256.4, ENSMUST00000227299.1, ENSMUST00000227821.1, ENSMUST00000228177.1, ENSMUST00000228888.1, XM_011245382	6	5	1	RIKEN cDNA 6030458C11 gene	15:12819904-12824657:-1	3.683	3.822	3.598	5.102	4.69	3.272	7.797	8.372	3.206	1.959	5.58	3.633	6.39	8.941	10.688	6.318	7.87	6.683	7.829	5.528	11.436	12.491	3.002	6.8	10.379	14.191	3.206	3.555	3.455	5.195	3.066	8.131	8.472	7.725	8.504	10.661	10.994	4.903	5.036	9.018	4.778	4.236
6030468B19Rik	ENSMUSG00000025573	ENSMUST00000106331.1, XM_006534498, XM_006534499, XM_006534500	4	1	3	RIKEN cDNA 6030468B19 gene	11:117797660-117807308:1	0	0	0.151	0	0	0	0	0	1.147	0	0.269	0.354	0.95	0	0.922	0.526	0.216	0	0.258	0.178	0	0.477	0.197	0.469	0	1.941	0	0	0	0	0	0	0	0.468	0.342	0	0.599	0.972	0	0	0	0
6030498E09Rik	ENSMUSG00000051361	ENSMUST00000050744.5, ENSMUST00000168144.2	2	2	0	RIKEN cDNA 6030498E09 gene	X:38772671-38962686:1	0	0	0	0	0	0	0	0	0	0	0	1.288	0.493	0	0.963	0	0	0	0.486	0	1.075	3.592	0.097	0	1.198	0.98	0	0	0	0	0	0	0	0	0	0	0	0	0	0	0	0
6330403K07Rik	ENSMUSG00000018451	ENSMUST00000156068.2, ENSMUST00000238695.1	2	2	0	RIKEN cDNA 6330403K07 gene	11:71031941-71033513:-1	0	0	0.948	0	0.13	0	0	0	0	0	0	0	0.213	0.339	0.303	0.787	0	0	0	0	0.119	1.45	0	0.886	1.853	1.3	0	0	0	0	0	0	0	0	0.408	0	0	0	0	0	0	0
6330409D20Rik	ENSMUSG00000009551	ENSMUST00000009695.2, ENSMUST00000151536.1	2	2	0	RIKEN cDNA 6330409D20 gene	2:32732620-32741016:-1	0.172	0	0	0	0.352	0	0.391	0.141	0.243	0	0.117	0.438	0.755	0.415	1.268	0.159	0	0	0.155	0.279	0	3.633	0.427	1.943	0	4.012	0.356	0.143	0	0.847	0.224	1.093	0.629	0	0	0.201	0	0	0	0	0	0
6430531B16Rik	ENSMUSG00000073795	ENSMUST00000097970.8, ENSMUST00000121412.1, ENSMUST00000146974.1, ENSMUST00000209335.1, ENSMUST00000210254.1, NM_001359836	6	5	1	RIKEN cDNA 6430531B16 gene	7:139972298-139978755:-1	0.473	0.248	0	0	0.172	0	0.564	0	0.366	0.629	0.188	1.456	2.343	2.394	4.543	0.693	0.666	0.124	3.862	1.55	1.048	2.099	0	1.694	0	1.239	0.291	0.086	0.186	0	0	0	1.584	0.792	0	0.4	0	0.455	1.247	0	2.202	0
6430548M08Rik	ENSMUSG00000031824	ENSMUST00000034281.12, ENSMUST00000108948.7, ENSMUST00000108950.1, ENSMUST00000108951.7, ENSMUST00000132229.1, ENSMUST00000144682.1, ENSMUST00000153725.7, ENSMUST00000212268.1, ENSMUST00000212474.1, XM_006530934	10	9	1	RIKEN cDNA 6430548M08 gene	8:120144929-120165307:1	32.335	29.734	9.705	20.559	23.277	31.363	12.023	24.484	27.595	41.897	33.485	29.7	11.813	22.277	18.416	7.676	14.577	16.182	8.762	13.192	9.816	6.498	0.812	5.183	13.148	5.01	117.589	245.888	109.731	208.532	179.819	255.134	97.121	111.472	121.581	131.041	199.48	170.406	91.032	181.454	127.185	214.501
6430550D23Rik	ENSMUSG00000074646	ENSMUST00000086145.9, ENSMUST00000109617.8, ENSMUST00000124812.7, ENSMUST00000138025.1, ENSMUST00000139116.7, ENSMUST00000140657.7, ENSMUST00000141437.1, ENSMUST00000144686.7, ENSMUST00000156993.7, XM_006499728, XM_006499731	11	9	2	RIKEN cDNA 6430550D23 gene	2:156001273-156008103:-1	0.422	0	0.107	0	0.575	0.297	1.455	0.67	0.497	0	1.416	0.605	1.501	1.898	3.633	1.415	2.643	1.001	3.052	3.735	2.345	6.563	0.559	2.558	1.33	5.814	0	0.216	0.305	0.281	0.258	1.294	0	0.267	0	0.092	0.259	1.026	0.715	2.605	0.397	0
6430571L13Rik	ENSMUSG00000037977	ENSMUST00000042581.3, ENSMUST00000135520.1, NM_175486	3	2	1	RIKEN cDNA 6430571L13 gene	9:107340640-107349683:1	0.741	0.208	0.268	0.206	0.231	0	0	0.246	0.201	0.164	0.048	0.214	1.232	0.186	2.173	0.508	0.069	0.129	0	0.063	0.064	4.913	0.143	0.59	0.813	3.86	0	0.037	0	0	0.187	0	0	0	0	0	0	0	0.668	0.408	0	0
6720489N17Rik	ENSMUSG00000072066	ENSMUST00000091563.4, ENSMUST00000201563.3, ENSMUST00000223338.1, XM_017315472	4	3	1	RIKEN cDNA 6720489N17 gene	13:62603015-62624182:-1	0.159	0.71	0	2.391	0.249	0	0.273	2.031	1.198	0.047	0.562	0.519	1.691	2.051	2.066	2.495	2.362	1.3	0.997	3.648	4.813	2.672	0.169	1.762	0.896	2.396	0	0.032	0	0.311	0	0.129	0.278	0.144	0.066	0	0.843	1.111	0.304	0.35	0	0
6820408C15Rik	ENSMUSG00000032680	ENSMUST00000039961.11, ENSMUST00000128737.1, ENSMUST00000153713.1, XM_006499317, XM_006499318, XM_011239480	6	3	3	RIKEN cDNA 6820408C15 gene	2:152436414-152444336:1	0	1.776	1.31	1.882	1.832	2.552	3.464	0	2.522	2.346	5.524	0.411	0.91	0.707	1.75	0	0.54	0	0.249	0.266	0	1.952	0	0.727	2.295	2.89	0	0	0	0	0	0	0	0	0	0	0	0	0.595	0	0	0
7530416G11Rik	ENSMUSG00000096607	ENSMUST00000178942.1, XM_017316669	2	1	1	RIKEN cDNA 7530416G11 gene	15:85493022-85499211:-1	0.674	0.501	0.434	0.799	1.113	1.703	0	0.45	0.536	1.304	1.327	0.231	0.266	0	0.34	0	0.155	0.155	0.286	0.602	0.154	2.977	0	0.572	0.417	2.048	0	0.533	0	1.498	0.28	0	0	0	0.166	0.188	1.533	1.646	0	1.484	0.495	0
8030462N17Rik/212163	212163	NM_001368759, XM_006526428, XM_011247067, XM_011247069, XM_011247070	5	0	5	RIKEN cDNA 8030462N17 gene	18:7536-90035:-1	0	0	0	0	0	0	0	0	0	0	0	0.396	0	0	0.387	0	0.227	0.452	0.246	0.743	0	0.503	0.262	0	1.345	1.736	0	0	0	1.639	0	0.54	0	0	0	0	0.404	3.344	0	0.583	0.907	0
8030462N17Rik/ENSMUSG00000047466	ENSMUSG00000047466	ENSMUST00000074653.5, ENSMUST00000235641.1, ENSMUST00000237203.1	3	3	0	RIKEN cDNA 8030462N17 gene	18:77631497-77714486:-1	1.026	0.842	0.79	1.621	2.649	1.981	2.237	2.213	2.619	0.824	1.283	4.576	1.362	4.041	1.944	2.606	3.182	3.404	3.086	2.626	4.119	3.073	1.182	1.966	2.216	1.939	0.445	0.604	0.496	1.013	0.879	0.636	0.624	0.761	0.836	0.438	1.848	1.03	1.335	2.045	1.476	1.082
9030025P20Rik	ENSMUSG00000116953	ENSMUST00000061688.10, ENSMUST00000231253.1, ENSMUST00000231723.1, ENSMUST00000232182.1, NM_001123370, XM_006523365, XM_006523366, XM_006523367, XM_011246223, XM_030249396, XM_030249397, XM_030249398	12	4	8	RIKEN cDNA 9030025P20 gene	17:14981589-14990905:1	7.026	13.033	3.806	9.416	5.899	6.183	6.513	7.839	6.77	5.792	9.242	2.841	4.187	3.836	6.295	5.761	10.737	8.875	6.193	7.859	7.698	7.709	0.649	3.959	4.268	7.292	12.562	12.93	14.488	14.076	12.221	13.037	7.435	7.897	5.594	6.926	8.465	6.714	7.122	3.673	6.506	7.48
9030624G23Rik	ENSMUSG00000073158	ENSMUST00000101538.4, XM_030246874	2	1	1	RIKEN cDNA 9030624G23 gene	12:24071349-24097323:-1	0.329	0.449	0	0	0.681	1.348	0.092	0.406	0.203	0.432	1.028	1.722	6.847	2.668	9.851	2.562	3.074	5.247	1.855	2.656	4.086	21.889	0.472	10.916	3.215	14.976	0.773	0.244	0.838	0.135	0.944	1.567	0.93	0.194	0.912	0.385	0.301	0	0	0	0	0.22
9130008F23Rik	ENSMUSG00000054951	ENSMUST00000068258.2, ENSMUST00000233122.1, ENSMUST00000233871.1	3	3	0	RIKEN cDNA 9130008F23 gene	17:40875482-40880559:-1	1.178	1.076	0.342	3.257	1.913	0.164	2.152	0.931	0.398	1.74	1.637	1.142	2.014	1.403	3.435	2.031	2.691	1.076	1.167	1.313	2.13	8.331	0.164	2.873	2.89	3.995	0.847	1.618	1.354	4.739	1.704	4.793	2.204	1.525	3.108	2.389	5.328	0.974	1.341	4.844	1.204	0
9130019O22Rik	ENSMUSG00000030823	ENSMUST00000049052.3, ENSMUST00000164345.1	2	2	0	RIKEN cDNA 9130019O22 gene	7:127382260-127387166:-1	0.217	1.318	0.097	0.226	1.419	0.927	0.104	2.32	1.506	0.742	1.115	0.713	0.672	0.809	1.863	2.053	3.37	3.165	2.193	2.807	2.685	2.28	0.573	1.678	1.718	2.728	0.544	0.724	0.661	0.603	0.877	0.335	0.581	0.65	0.588	0.968	0.645	0.347	1.876	1.388	0.476	1.212
9130023H24Rik	ENSMUSG00000062944	ENSMUST00000078816.4	1	1	0	RIKEN cDNA 9130023H24 gene	7:128234458-128238031:-1	0.714	1.637	1.198	0.511	1.223	0.297	0.571	0.456	0.706	1.746	1.18	0.173	0.567	0.658	1.373	0.092	1.484	1.01	1.342	2.083	1.746	1.629	0.437	1.157	1.089	1.147	0.653	0.711	0.851	1.105	1.36	0.989	1.462	1.244	1.597	0.764	3.291	0.527	7.002	0.288	5.956	0.334
9130230L23Rik	ENSMUSG00000054598	ENSMUST00000165250.1, ENSMUST00000201302.1, ENSMUST00000201351.3, ENSMUST00000201386.1, ENSMUST00000201562.1, ENSMUST00000202278.1, ENSMUST00000202773.3	7	7	0	RIKEN cDNA 9130230L23 gene	5:65979358-66004285:-1	4.701	2.681	2.288	0.678	7.193	3.984	1.179	1.7	4.493	6.472	2.862	4.015	5.392	6.419	6.812	1.614	4.991	4.606	5.287	5.453	6.755	11.185	0.273	4.527	6.955	8.023	0.932	2.092	1.53	1.206	0.462	1.247	1.014	0.899	0.757	1.136	2.125	5.974	5.349	5.379	2.443	0.548
9130401M01Rik/75758	75758	NM_029418	1	0	1	RIKEN cDNA 9130401M01 gene	15:38742-50766:-1	0	0	0	0	0	0	0	0	0	0	0	0	0	0	0	0	0	0	0	0	0	0	1.469	0.192	0	0	0	0	0	0	0	0	0	0	0	0	6.225	19.734	14.438	24.452	13.197	0
9130401M01Rik/ENSMUSG00000101892	ENSMUSG00000101892	ENSMUST00000100655.4, ENSMUST00000185553.1, ENSMUST00000187062.1, ENSMUST00000189159.1	4	4	0	RIKEN cDNA 9130401M01 gene	15:58022259-58034325:-1	10.512	10.531	2.874	11.07	4.818	4.266	6.44	9.322	7.164	10.609	5.96	5.729	9.503	10.246	10.466	9.189	8.429	8.601	5.517	10.129	9.497	3.119	1.243	1.497	13.856	3.94	24.265	18.977	24.134	24.882	16.967	20.534	22.019	22.69	23.082	20.7	7.618	2.731	7.458	3.45	10.136	28.886
9130409I23Rik	ENSMUSG00000038768	ENSMUST00000036819.6, XM_017321873	2	1	1	RIKEN cDNA 9130409I23 gene	1:181051237-181060667:1	0	0.115	0	0.16	0.532	0.178	0.687	1.151	0.061	0.134	0.118	0.277	1.768	0.501	3.339	0.181	0.191	0.095	0.263	0.926	0.657	6.429	0.12	3.109	1.396	4.505	0.09	0	0.069	0	0.115	0	0	0	0	0.103	0.812	0.3	0	0	0	0
9330159F19Rik	ENSMUSG00000004360	ENSMUST00000092627.5, ENSMUST00000213489.1, ENSMUST00000213490.1, NM_001162537, XM_006512646, XM_017313869, XM_017313870	7	3	4	RIKEN cDNA 9330159F19 gene	10:29211643-29230779:1	0.519	0.706	0.517	0.397	0.668	0.769	1.052	0.41	1.221	0.394	0.305	0.308	1.19	0.568	1.074	0.211	0.18	0.227	0.561	0.133	0.305	4.149	0.098	1.031	0.938	1.797	0.186	0.27	0.278	0.293	0.254	0.12	0	0.147	0	0.371	0	0.155	0.186	0.168	0	0.278
9330182L06Rik	ENSMUSG00000056004	ENSMUST00000069538.13, ENSMUST00000115348.8, ENSMUST00000131626.1, ENSMUST00000134991.7, ENSMUST00000142202.1, ENSMUST00000152095.7, ENSMUST00000154662.7, ENSMUST00000155764.7, NM_001359885, NM_001359886, XM_030254371	11	8	3	RIKEN cDNA 9330182L06 gene	5:9266118-9411545:1	0.041	0.15	0.126	0.085	0.116	0	0.144	0	0.098	0.523	0.442	0.227	1.95	1.373	3.509	0.158	0.288	0.285	1.824	1.663	1.072	5.092	0.353	2.107	3.341	3.825	0.043	0.024	0.033	0.034	0.289	0	0.146	0	0	0	0.442	0.241	0.112	0.132	0.115	0.092
9330182O14Rik	ENSMUSG00000094112	ENSMUST00000179120.1, ENSMUST00000228780.1	2	2	0	RIKEN cDNA 9330182O14 gene	15:40134365-40150010:1	0.24	1.826	0.133	0.899	2.47	0	0.183	0.067	0.229	0.369	0.381	0.384	1.501	0.674	2.201	0.078	0.083	0.248	0.239	0.16	0.163	4.658	0.185	2.001	2.511	2.435	0.512	0.172	0	0.403	0.65	0.174	0	0	0	0	1.459	0.573	0	0.238	0	0
9430015G10Rik	ENSMUSG00000059939	ENSMUST00000072554.12, ENSMUST00000105576.1, ENSMUST00000125786.7, ENSMUST00000127332.7, ENSMUST00000141802.7, ENSMUST00000141882.1, ENSMUST00000154944.1, ENSMUST00000169550.7, NM_145557, XM_006538834, XM_030253514	11	8	3	RIKEN cDNA 9430015G10 gene	4:156113922-156127265:1	6.01	7.908	4.407	10.998	5.554	27.698	12.585	8.013	9.56	4.359	15.955	2.031	4.797	3.817	8.678	14.644	8.709	6.87	10.693	8.831	12.746	9.204	1.283	3.808	5.684	6.633	2.433	6.63	2.963	8.339	2.732	8.514	1.808	2.95	5.341	4.135	9.336	2.752	2.861	8.184	4.665	5.354
9430038I01Rik	ENSMUSG00000040139	ENSMUST00000068996.12, ENSMUST00000117404.7, ENSMUST00000120340.1, ENSMUST00000135335.1, ENSMUST00000145881.7, NM_029886, XM_006508329, XM_006508331, XM_011241948, XM_011241949	10	5	5	RIKEN cDNA 9430038I01 gene	7:137375569-137410756:-1	16.77	16.515	9.272	0.263	10.378	8.166	10.799	3.841	11.401	12.3	22.875	11.781	15.816	27.981	19.842	12.228	16.736	15.233	12.258	20.243	16.437	10.701	0.9	8.271	13.212	7.184	32.629	27.136	30.607	19.808	32.79	29.153	59.34	40.908	42.378	44.658	15.19	22.197	29.564	21.45	29.532	17.965
9430069I07Rik	ENSMUSG00000094447	ENSMUST00000179647.1, ENSMUST00000227772.1	2	2	0	RIKEN cDNA 9430069I07 gene	15:34349051-34357872:-1	0	0.466	0	0	0	1.375	0	0	0	0.532	0	0.527	3.493	0.914	1.679	1.144	1.231	0.82	1.515	0.804	2.156	5.43	0.229	0.915	0.967	2.255	0	0	0	0	0	0	0	0	0	0	0	0	0	0	0	0.808
9530053A07Rik	ENSMUSG00000078776	ENSMUST00000059886.11, ENSMUST00000129051.1, ENSMUST00000130693.7, ENSMUST00000150948.1	4	4	0	RIKEN cDNA 9530053A07 gene	7:28129466-28164811:1	0.237	0.217	0.224	0.47	0.2	0.076	0.11	0	0.138	0.134	0.262	1.079	2.063	0.849	2.571	0.379	0.44	0.075	0.205	0.21	0.23	26.126	0.165	1.987	2.581	4.691	0.063	0.031	0.062	0.1	0.05	0.231	0	0.199	0.193	0.284	0.408	0	0.196	0	0.557	0
9530057J20Rik	78672	XM_030243910	1	0	1	RIKEN cDNA 9530057J20 gene	8:19903378-19935330:1	0	0	0	0	0	0	0.178	0	0.276	0	0.107	1.267	13.851	0.972	23.623	0.423	0	0.607	0	0.515	0.3	35.286	0.249	22.761	10.663	42.382	0.189	0	0	0.066	0	0	0	0.188	0	0	0	0	0	0.226	0	0.359
9530068E07Rik	ENSMUSG00000036275	ENSMUST00000036952.4, ENSMUST00000109057.7, ENSMUST00000136303.1, ENSMUST00000153855.1	4	4	0	RIKEN cDNA 9530068E07 gene	11:52396428-52408728:1	32.132	31.614	14.71	26.256	24.329	51.774	19.313	28.649	23.06	25.857	35.06	13.839	24.583	33.376	26.439	48.939	109.942	111.404	58.1	106.195	98.715	9.88	9.019	9.95	40.466	18.824	26.835	32.263	31.797	25.695	21.166	28.766	27.793	29.914	22.501	29.265	32.931	29.15	30.458	23.881	25.147	34.13
9530077C05Rik	ENSMUSG00000036411	ENSMUST00000058868.8, ENSMUST00000213133.1, ENSMUST00000213598.1, ENSMUST00000214436.1, XM_006510571, XM_006510573, XM_011242592, XM_017313548, XM_030244543	9	4	5	RIKEN cDNA 9530077C05 gene	9:22424113-22444684:1	0.493	0.061	0.258	0	0.807	2.341	0.199	0.144	0.653	0.067	0.191	0.478	2.451	1.821	3.866	0.63	0.319	2.02	0.29	0.267	0.55	11.721	0.1	3.298	2.431	7.034	0.1	0.093	0.103	0	0	0.274	0	0	0.047	0	0.14	0	0.531	0.638	0.222	0
9630041A04Rik	ENSMUSG00000057710	ENSMUST00000112841.1, ENSMUST00000214127.1, ENSMUST00000214563.1, ENSMUST00000214589.1	4	4	0	RIKEN cDNA 9630041A04 gene	9:101861841-101943228:1	0.369	0.21	0	0	0	0	0	0.156	0	0	0	0.589	0.96	0	2.271	0	0.209	0	0.194	0	0.208	2.109	0	0.991	0.954	0.77	0	0	0	0	0	0	0	0	0	0	0	0	0	0	0	0
9830107B12Rik/328829	328829	XM_017317512, XM_017317513, XM_017317514	3	0	3	RIKEN cDNA 9830107B12 gene	17:208333-225596:-1	0	0	0	0	0	0	0	0	0	0	0	0	0	0	0	0	0	0	0	0	0	0	0	0	0	0	0	0	0	0	0	0	0	0	0	0	0	0	0	0	0	0
9830107B12Rik/ENSMUSG00000073386	ENSMUSG00000073386	ENSMUST00000063481.8, ENSMUST00000233337.1, ENSMUST00000233614.1	3	3	0	RIKEN cDNA 9830107B12 gene	17:48125605-48146268:-1	0	0.084	0.034	0.194	0	0.095	0.067	0.039	0.021	0.723	0.02	0.586	1.713	0.433	2.129	0.369	0.048	0.108	0.173	0	0.293	3.83	0	1.534	0.609	2.805	0.1	0.126	0.077	0.081	0.125	0.201	0.109	0.223	0	0.057	0	0.262	0.132	0.18	0.136	0.106
9930012K11Rik	ENSMUSG00000044551	ENSMUST00000058240.13, ENSMUST00000129767.1, ENSMUST00000140152.1, ENSMUST00000140314.1, ENSMUST00000153871.1	5	5	0	RIKEN cDNA 9930012K11 gene	14:70154405-70159502:-1	1.075	1.602	0.141	0	1.054	2.084	7.194	0.309	1.189	0	2.327	1.005	2.623	1.252	4.727	1.252	3.252	1.353	1.343	2.478	2.97	1.911	0.252	1.481	3.2	1.171	0.198	0.098	0	0	0.124	0	0.215	0.225	0.4	0.111	3.563	0.652	0	0	0	0.887
9930021J03Rik	ENSMUSG00000046138	ENSMUST00000175726.7, ENSMUST00000175764.8, ENSMUST00000176773.1, ENSMUST00000177155.7, XM_006527070, XM_006527072, XM_017318194, XM_017318195, XM_017318196, XM_030250937	10	4	6	RIKEN cDNA 9930021J03 gene	19:29714402-29753818:-1	2.751	2.181	1.822	4.765	6.838	6.029	4.248	2.993	3.63	2.513	2.235	2.409	2.196	5.105	4.063	2.04	3.121	2.391	4.267	1.964	3.054	1.921	1.925	3.373	6.103	4.081	0.97	0.355	1.41	1.005	1.055	1.102	1.042	1.078	1.321	0.399	3.197	1.446	2.261	2.866	2.618	0.604
9930022D16Rik	ENSMUSG00000045065	ENSMUST00000055404.7	1	1	0	RIKEN cDNA 9930022D16 gene	11:109413917-109420405:1	0.24	0	0.261	0.228	0	0	0.07	0.103	0.526	0	0.59	0.54	1.15	1.03	1.603	1.252	1.548	1.373	2.056	1.816	4.798	2.175	0.248	6.349	0.937	2.952	0	0	0	0.051	0.162	0.129	0	0	0.066	0	0	0.107	0.147	0	0	0.138
9930104L06Rik	ENSMUSG00000044730	ENSMUST00000094769.12, ENSMUST00000232733.1, ENSMUST00000233207.1, ENSMUST00000233289.1, ENSMUST00000233434.1, ENSMUST00000233530.1, ENSMUST00000233875.1, NM_001355603, XM_006502884	9	7	2	RIKEN cDNA 9930104L06 gene	4:124937048-124944661:1	3.743	3.396	3.05	2.863	1.757	7.594	3.736	1.149	3.286	1.848	1.38	2.703	4.106	3.369	7.96	6.374	9.699	13.808	9.135	6.757	10.172	9.253	1.109	4.265	6.459	9.16	2.661	1.781	3.255	2.142	3.314	3.258	1.529	2.647	2.799	2.999	1.545	2.608	2.656	2.738	2.482	4.12
9930111J21Rik1	ENSMUSG00000069893	ENSMUST00000093153.1, ENSMUST00000097494.8, ENSMUST00000141200.1	3	3	0	RIKEN cDNA 9930111J21 gene 1	11:48946150-48979398:-1	0.969	0.124	0.306	5.296	0	0.09	0.933	0.066	1.954	0.05	1.47	4.788	8.618	7.943	11.805	21.548	43.03	41.214	25.122	44.266	44.834	10.277	2.035	5.929	16.888	12.272	0.047	0.202	0.208	0.037	0.093	0.448	0.848	0.677	0	0.528	0	0.179	0.418	0	0	0.078
9930111J21Rik2	ENSMUSG00000069892	ENSMUST00000093152.1, ENSMUST00000101295.8, ENSMUST00000132768.1	3	3	0	RIKEN cDNA 9930111J21 gene 2	11:49015874-49051242:-1	22.441	23.297	18.507	20.665	31.042	25.508	40.724	34.41	39.577	21.122	24.557	29.703	39.154	37.202	37.83	38.871	58.578	59.886	28.688	42.465	55.472	93.278	9.794	43.745	31.163	60.459	18.776	26.458	26.536	22.777	17.93	29.033	15.708	24.867	27.781	25.799	70.284	48.856	63.462	70.005	69.471	19.162
a	ENSMUSG00000027596	ENSMUST00000029123.2, ENSMUST00000109697.7, ENSMUST00000132342.1, ENSMUST00000137333.7, ENSMUST00000148300.1, ENSMUST00000148402.7, NM_015770, XM_011239689, XM_011239690, XM_011239691, XM_017319110, XM_017319112, XM_017319115, XM_017319117, XM_017319119, XM_017319120, XM_017319121, XM_030251858, XM_030251859, XM_030251860	20	6	14	nonagouti	2:155013570-155051012:1	6.439	10.074	1.014	28.189	3.707	3.198	2.518	4.735	10.464	3.312	5.81	89.218	68.42	226.135	141.771	276.942	306.975	254.981	566.049	419.104	414.842	62.488	23.432	120.759	80.759	42.56	0.07	0.226	1.421	1.526	1.84	4.807	2.061	3.178	1.853	4.651	18.858	10.288	4.618	10.043	2.633	1.004
A030005L19Rik	ENSMUSG00000113880	ENSMUST00000220768.1	1	1	0	RIKEN cDNA A030005L19 gene	1:82913325-82914130:1	2.374	1.608	0	0	0	0.985	3.039	4.821	0	1.862	0.973	0.379	0.864	0	0.634	0	0.326	0.511	0	0	0.762	2.956	0	1.761	0	0.588	1.296	1.509	0.993	1.226	1.638	3.153	0	0.585	0	0.288	0	0	0	2.692	0	0
A130010J15Rik	ENSMUSG00000079144	ENSMUST00000110831.3, ENSMUST00000160077.1, ENSMUST00000160822.2, ENSMUST00000161235.2, ENSMUST00000178744.1, ENSMUST00000191613.1, ENSMUST00000192189.1, ENSMUST00000193307.1, NM_001160360	9	8	1	RIKEN cDNA A130010J15 gene	1:193173577-193177832:1	1.631	2.849	0.738	1.751	2.019	3.887	3.003	1.9	2.224	1.254	1.712	1.481	2.826	1.945	3.008	5.506	4.564	5.325	2.824	4.426	3.632	6.147	0.473	2.279	3.473	3.452	1.899	0.916	2.228	1.718	2.615	3.762	1.256	1.016	1.27	1.856	1.721	0.982	2.091	2.79	1.771	0.351
A1bg	ENSMUSG00000022347	ENSMUST00000096418.4, ENSMUST00000228632.1, ENSMUST00000228881.1, NM_001081067	4	3	1	alpha-1-B glycoprotein	15:60917589-60921270:-1	0	0	0	0	0	0	0	0	0	0	0	0	0.498	0	0.24	0	0	0	0	0	0	3.921	0	1.498	1.19	2.022	0	0	0	0	0	0	0	0	0	0	0	0	0	0	0	0
A2m	ENSMUSG00000030111	ENSMUST00000032203.8, ENSMUST00000203413.1, ENSMUST00000204850.1, XM_011241322	4	3	1	alpha-2-macroglobulin	6:121636173-121679238:1	0.065	0	0	0	0	0	0	0	0	0	0	0.186	0.562	0	0.861	0.113	0	0	0.055	0	0	3.055	0	1.371	0.525	2.467	0	0	0	0	0	0	0	0	0	0	0	0	0	0	0	0
A2ml1	ENSMUSG00000047228	ENSMUST00000060574.8, ENSMUST00000203129.1, ENSMUST00000203291.1, ENSMUST00000203889.1, ENSMUST00000205167.1, NM_001001179	6	5	1	alpha-2-macroglobulin like 1	6:128539822-128581606:-1	1.181	1.093	0	0.538	3.321	0.25	0.138	0.849	0.454	0.7	1.098	3.076	7.061	2.359	7.099	1.855	2.182	2.01	2.108	1.198	1.948	16.409	0.422	6.52	4.669	13.511	0.617	0.149	0.486	0	0.753	0.126	0	0	0	0.143	0.818	0.105	0	0	0.667	0
A430005L14Rik	ENSMUSG00000047613	ENSMUST00000058393.8, ENSMUST00000105645.8, ENSMUST00000128457.1, ENSMUST00000133524.1, ENSMUST00000139967.1, ENSMUST00000141493.7, ENSMUST00000147826.1	7	7	0	RIKEN cDNA A430005L14 gene	4:153957237-153961925:1	27.255	21.056	12.986	15.111	17.537	37.725	24.782	33.303	24.117	34.701	36.145	7.973	13.888	19.159	22.422	10.869	33.663	32.196	25.862	27.072	40.757	3.213	0.587	8.273	30.917	13.692	19.053	24.237	24.925	30.308	25.23	24.848	25.13	27.852	32.556	21.92	39.787	15.769	16.502	14.118	16.736	32.093
A430033K04Rik	ENSMUSG00000056014	ENSMUST00000032590.13, ENSMUST00000069862.10, ENSMUST00000198958.4, ENSMUST00000200521.4	4	4	0	RIKEN cDNA A430033K04 gene	5:138622859-138652414:1	0.65	1.662	0.345	0.312	0.966	0	1.837	0.372	0.65	1.303	0.229	1.369	3.896	1.193	4.95	1.91	3.994	2.656	3.54	2.202	1.992	12.479	0.781	3.767	3.276	6.9	0.344	0.423	0.608	0.4	0.223	0.282	0.129	0.378	0	0.376	0.927	0.575	0.18	0.608	0.145	0.381
A4galt	ENSMUSG00000047878	ENSMUST00000049530.13, ENSMUST00000164614.2, ENSMUST00000229454.1, ENSMUST00000229687.1, NM_001004150, NM_001170954, XM_030248559	7	4	3	alpha 1,4-galactosyltransferase	15:83226722-83238988:-1	5.91	11.869	3.998	2.805	1.741	0.472	2.78	1.696	2.821	1.541	2.1	1.845	2.254	4.3	5.325	16.786	60.338	52.74	6.756	21.274	16.511	7.461	0.395	3.894	2.714	6.55	0.255	0.328	0.498	0.347	0.845	0.594	0	0.702	0.611	0.863	1.598	0	0.37	1.919	1.544	0.252
A530021J07Rik	330578	NM_177895, XM_030242695	2	0	2	Riken cDNA A530021J07 gene	7:83148470-83179438:1	0	0.719	0	0	0	0	0	0.452	0.767	0.839	0.37	0.847	2.418	0	1.507	1.335	2.878	1.444	3.951	0	0.719	6.263	0.377	2.763	2.658	8.49	0	0	0	0	0	1.17	0	0	0	0	0	0	1.198	1.461	0	0
A530032D15Rik	ENSMUSG00000089844	ENSMUST00000160792.7, ENSMUST00000161675.2, ENSMUST00000161724.7, XM_006496502, XM_017321384, XM_017321386	6	3	3	RIKEN cDNA A530032D15Rik gene	1:85094157-85101801:-1	3.012	2.036	4.343	0	0	0	4.033	0	0.712	0.104	2.297	3.123	8.081	6.803	7.906	1.993	1.481	2.048	4.3	1.953	4.053	18.513	1.541	9.65	9.801	13.743	10.582	6.337	14.208	4.426	14.483	5.749	41.02	46.218	41.499	34.344	7.946	3.381	3.664	3.85	22.752	4.397
A530064D06Rik/ENSMUSG00000043939	ENSMUSG00000043939	ENSMUST00000027764.9, ENSMUST00000053612.13, ENSMUST00000232817.1, ENSMUST00000233384.1, ENSMUST00000233815.1	5	5	0	RIKEN cDNA A530064D06 gene	17:48149126-48167275:-1	1.139	1.114	0.442	4.499	0.849	0.429	1.157	2.43	1.077	2.327	2.305	3.857	22.42	19.919	27.2	4.758	2.916	2.908	8.771	5.208	6.641	22.539	0.656	8.237	5.627	14.091	6.812	3.106	9.76	4.4	10.041	9.207	12.363	5.668	7.186	4.586	3.29	3.612	5.576	3.556	10.001	9.187
A530064D06Rik/ENSMUSG00000116468	ENSMUSG00000116468	ENSMUST00000230500.2, ENSMUST00000231142.2, ENSMUST00000233018.1, ENSMUST00000233558.1	4	4	0	RIKEN cDNA A530064D06 gene	CHR_MG4200_PATCH:48149083-48163231:-1	0	0	0	0	0	0	0	0	0	2.168	0	0.865	0	0	0	3.73	0	0	0	0	0	0.662	0	0	0	0.46	0	0	0	0	0	0	0	0	0	0	0	0	0	0	0	0
A630001G21Rik	ENSMUSG00000052760	ENSMUST00000064788.13, ENSMUST00000159122.7, ENSMUST00000159320.7, ENSMUST00000159325.2, ENSMUST00000161453.1, ENSMUST00000162038.7, NM_177055, XM_011248032, XM_011248033, XM_017321191, XM_030254953	11	6	5	RIKEN cDNA A630001G21 gene	1:85717689-85726452:-1	35.187	26.91	29.51	14.94	25.557	35.47	20.85	21.571	22.681	22.562	48.527	18.263	22.512	28.911	42.477	29.751	27.197	26.751	27.97	27.385	34.826	35.389	4.536	22.539	35.323	39.871	21.722	29.429	30.158	72.595	34.587	74.559	15.084	16.985	23.594	15.691	71.502	62.746	32.707	77.797	36.179	32.404
A630010A05Rik	ENSMUSG00000075395	ENSMUST00000100165.3, ENSMUST00000129643.8, ENSMUST00000147024.7	3	3	0	RIKEN cDNA A630010A05 gene	16:14562317-14634108:1	0.297	0.204	0.39	0	0	0	0	0.135	0	0.2	0.143	4.18	10.233	2.691	17.239	3.435	5.934	2.409	4.643	3.055	4.613	40.621	0.502	13.116	13.298	25.511	0	0.265	0	0.27	0.204	0.382	0	0	0.165	0.064	0.173	0.102	0.131	0	0.137	0
A630026N12Rik	320961	XM_030252304	1	0	1	RIKEN cDNA A630026N12 gene	2:126669928-126675287:-1	0	0	0	0	22.261	0	3.042	1.723	10.421	1.619	3.37	0	0.836	1.396	1.186	0	1.128	0	1.03	0.556	0	1.057	0	0	1.494	0.768	0.56	0.262	0	0	0	0	0	0	0	0	0	0	0	0	0	0
A630073D07Rik	ENSMUSG00000067541	ENSMUST00000091791.5, ENSMUST00000203888.2, ENSMUST00000205081.1	3	3	0	RIKEN cDNA A630073D07 gene	6:132625111-132651526:-1	0.164	0.036	0	0	0.347	1.833	0	0	0.241	0.637	1.79	2.311	8.35	3.112	12.359	3.333	2.237	1.62	1.565	1.677	1.567	23.619	0.255	10.923	6.45	20.056	0	0	0	0	0	0	0	0	0	0	0.987	5.487	0	0.911	0	0
A630076J17Rik	ENSMUSG00000094613	ENSMUST00000179399.2, NM_001256174	2	1	1	RIKEN cDNA A630076J17 gene	3:107230614-107234031:1	0	0	0	0	0	0	0	0	0	0	0.509	0	0.241	0	0.263	0.122	0	0	0.128	0	0	1.855	0.083	0.555	0.392	0.738	0.027	0	0	0	0	0	0	0	0	0	0	0	0	0	0	0
A630089N07Rik	ENSMUSG00000116673	ENSMUST00000231268.1, ENSMUST00000231741.1, ENSMUST00000232346.1, ENSMUST00000232376.1, ENSMUST00000232533.1, ENSMUST00000232614.1	6	6	0	RIKEN cDNA A630089N07 gene	16:98001310-98082450:-1	5.914	6.503	5.802	0.49	2.069	2.127	3.792	2.993	6.61	1.896	1.201	23.755	108.687	21.395	89.495	6.099	3.797	5.871	9.148	5.529	2.804	395.878	4.066	150.696	60.188	219.619	1.179	0.128	1.157	1.482	0.633	2.132	0.671	0.712	1.73	0.562	13.126	7.039	12.321	15.602	7.352	0.668
A630095N17Rik	ENSMUSG00000096094	ENSMUST00000179573.1, ENSMUST00000180101.2, ENSMUST00000191271.1	3	3	0	RIKEN cDNA A630095N17 gene	1:75220095-75232102:-1	0	0	0	0	0	0	0	0	0	0	0	0	0.563	0	1.563	1.133	0.394	0	0.369	1.16	0.788	3.481	0	2.533	2.229	2.033	0	0	0	0	0	0	0	0	0	0	0	0	0	0	0	0
A730071L15Rik	ENSMUSG00000096923	ENSMUST00000181545.1	1	1	0	RIKEN cDNA A730071L15Rik gene	11:6200029-6201643:1	0	0	0.082	0	0	0	0	0	0	0	0.96	0.205	0.991	1.151	1.877	0.218	0.229	0.116	0.108	0.11	0.676	3.293	0.167	0.588	0.386	3.297	0.126	0.638	0.42	0.415	0.372	0	0.543	0.849	0.195	0.878	0	0	0	0	0	0
A830018L16Rik	ENSMUSG00000057715	ENSMUST00000048613.13, ENSMUST00000135014.7, ENSMUST00000137824.7, ENSMUST00000141339.2, ENSMUST00000141512.7, ENSMUST00000142117.2, ENSMUST00000150870.7, ENSMUST00000171690.8, ENSMUST00000179089.7, ENSMUST00000191437.1, NM_001310451, XM_006495540, XM_006495543, XM_030254976, XM_030254977	15	10	5	RIKEN cDNA A830018L16 gene	1:11583082-11975902:1	1.169	1.974	0.706	2.117	5.476	6.796	3.76	0.145	2.173	0.831	2.272	4.557	10.262	2.824	19.007	3.384	5.743	5.388	6.658	4.327	4.845	32.493	1.308	17.977	13.556	26.734	0.778	0.388	1.152	0.347	0.495	1.511	1.468	0.296	0.641	0.842	1.293	4.174	6.945	3.733	2.513	2.851
A930002H24Rik	ENSMUSG00000045506	ENSMUST00000050753.3	1	1	0	RIKEN cDNA A930002H24 gene	17:63863300-63863791:-1	0	0	0	0	0	25.184	9.131	0	0.374	0.819	0	0	0.756	0	1.054	1.013	1.101	0	0	1.073	2.752	1.958	0	0.535	0	0	0	0	0	0	0	0	0	0	0	0	0	0	0	0	0	0
A930004D18Rik	ENSMUSG00000054057	ENSMUST00000066163.2, ENSMUST00000135980.1, ENSMUST00000151857.1	3	3	0	RIKEN cDNA A930004D18 gene	2:18025193-18037737:-1	0.059	0.081	0.129	0.523	0.058	0	0.129	0.047	0.12	0	0.077	0.251	2.224	0.144	0.377	0	0	0	0	0.052	1.852	0.846	0	0.208	0.153	2.152	0.059	0.059	0	0	0.074	0	0	3.531	0	2.1	0.179	0	0.267	0	0	0
A930017K11Rik	ENSMUSG00000025727	ENSMUST00000162431.1, XM_030249393, XM_030249394	3	1	2	RIKEN cDNA A930017K11 gene	17:25946387-25952565:-1	0	0	0	0	0	0	0	0	0	0	0	0	0.234	0	0.483	0	0	0	0	0	0	0.609	0	0.131	0.306	0.652	0	0	0	0	0	0	0	0	0	0	0	0	0	0	0	0
A930018O16Rik	105245580	XM_011244606	1	0	1	RIKEN cDNA A930018O16 gene	13:69534315-69535451:1	1.449	4.424	1.606	3.47	2.415	0	4.72	0	10.802	1.145	6.476	0	0.922	0	0.66	0	0	0	0	0	0	0	0	0	1.866	0	0	0.443	0.481	0	0	1.989	0	0	0	0.501	0	0	0	0	0	0
A930033H14Rik	ENSMUSG00000090622	ENSMUST00000170048.1	1	1	0	RIKEN cDNA A930033H14 gene	10:69209762-69213098:-1	1.335	0.715	0.465	1.614	2.096	0.774	2.377	0.531	2.01	3.206	2.173	1.437	2.5	5.657	2.671	0.221	0.575	1.44	1.305	1.466	1.319	3.314	0.504	2.051	3.015	2.877	0	0	0	0	0.077	0	0	0.138	0	0	0	0	0	0	0	0.264
AA414768	245350	NM_001272033	1	0	1	expressed sequence AA414768	X:12936873-12938541:1	0	0.248	0.522	0	0	0.18	0	0	0	0.138	0	0.55	2.689	0.502	1.645	2.213	4.068	3.379	2.329	3.751	7.554	1.856	0	0.652	1.538	1.064	0	0.28	0.268	0.819	0	0.36	0.381	0	0.195	0.196	2.125	0.339	2.27	1.884	1.288	0
AA467197/433470	433470	NM_001004174	1	0	1	expressed sequence AA467197	2:83022-86211:1	0	0	0	0	0	0	1.269	0	0	0	0	0	0.506	5.92	0	0.636	0	1.885	0	1.163	0	2.638	0.201	0	1.63	0	0	0.569	0	0	0	0	0	0	0	0	0	0	0	0	0	0
AA467197/ENSMUSG00000033213	ENSMUSG00000033213	ENSMUST00000047498.14, ENSMUST00000110512.3, ENSMUST00000142767.7, ENSMUST00000175727.1	4	4	0	expressed sequence AA467197	2:122636986-122641191:1	0.735	0.144	0.842	0.207	0.924	0.762	0	2.623	0.08	0	0.17	0	1.377	0.904	1.623	0.558	0.54	0	1.186	0.352	0.959	1.415	0.313	2.35	0.475	2.159	0	0.203	0	1.092	0.16	0	0	0	0	0.229	0	0.186	0	0	0	0
AA792892	ENSMUSG00000073497	ENSMUST00000097477.6, ENSMUST00000202253.1	2	2	0	expressed sequence AA792892	5:94339749-94385079:1	0	0	0	0	0	0	0.105	0	0	0	0	0	1.582	0.266	0.897	0	0.188	0	0.174	0	0	3.599	0	2.614	0.755	2.541	0.115	0	0.085	0	0	0	0	0.218	0	0	0.491	0	0	0	0	0
AA986860	ENSMUSG00000042510	ENSMUST00000039323.7, ENSMUST00000186185.1, ENSMUST00000190859.1	3	3	0	expressed sequence AA986860	1:130731976-130744622:1	0.197	0.538	0.585	0	0	0.125	0	0.052	0	0	0.084	0	0.837	0.481	0.657	0.316	0.676	0.903	0.052	1.34	0.17	2.221	0	0.439	0.962	1.293	0.133	0.098	0.153	0.106	0	0	0	0.606	0.201	0.149	0	0	0.151	0	0	0
Aaas	ENSMUSG00000036678	ENSMUST00000041208.8, ENSMUST00000228959.1, ENSMUST00000229315.1, ENSMUST00000229589.1, ENSMUST00000229900.1, ENSMUST00000230239.1, ENSMUST00000230349.1, ENSMUST00000230406.1, ENSMUST00000230481.1, ENSMUST00000230710.1, ENSMUST00000230812.1, ENSMUST00000231061.1, ENSMUST00000231099.1	13	13	0	achalasia, adrenocortical insufficiency, alacrimia	15:102338252-102350771:-1	29.246	25.838	31.922	7.264	20.986	23.344	31.751	40.936	17.025	41.643	46.017	7.553	15.731	12.917	12.387	12.947	13.997	12.025	12.132	13.175	13.572	4.395	1.103	4.392	19.838	5.411	26.216	49.899	24.716	87.529	44.592	68.693	34.633	10.124	22.962	25.773	42.596	7.245	25.184	59.172	27.537	34.388
Aacs	ENSMUSG00000029482	ENSMUST00000031445.4, ENSMUST00000131355.1, ENSMUST00000144361.1, ENSMUST00000196556.1, ENSMUST00000199978.1, ENSMUST00000200286.1, NM_030210	7	6	1	acetoacetyl-CoA synthetase	5:125475873-125517405:1	2.206	2.498	2.31	0	1.526	3.08	3.141	0.632	1.307	1.68	1.681	1.656	5.146	12.687	5.415	8.851	6.553	5.175	7.814	7.068	7.132	6.331	0.608	2.552	5.19	8.578	2.702	4.398	2.538	3.747	2.197	3.798	4.623	5.989	6.614	7.753	3.792	7.436	5.404	2.058	4.011	5.126
Aadac	ENSMUSG00000027761	ENSMUST00000029325.4, ENSMUST00000151605.1, ENSMUST00000194896.1, NM_023383	4	3	1	arylacetamide deacetylase	3:60031788-60040157:1	1.914	1.747	0.462	1.254	0	0.693	0	1.419	0.24	0	0.459	0.691	1.946	0	1.111	0	0.14	0	0.354	0	0.764	3.863	0	2.414	0.386	1.65	0.157	0	0.551	0.561	0	0	0	0	0.357	0	2.009	2.758	1.513	3.68	0	0
Aadat	ENSMUSG00000057228	ENSMUST00000079472.3, ENSMUST00000209338.1, ENSMUST00000211032.1, NM_011834, XM_006509397	5	3	2	aminoadipate aminotransferase	8:60506124-60545677:1	0	0	0	0	0	0	0	0	0	0	0	0.222	0.533	0.301	1.735	0.139	0.146	0	0.539	0	0	2.12	0.116	0.409	1.194	1.506	0	0	0	0	0	0	0	0	0	0	0	0	0	0	0	0
Aagab	ENSMUSG00000037257	ENSMUST00000041551.8, ENSMUST00000213702.1, ENSMUST00000213880.1, NM_001357323	4	3	1	alpha- and gamma-adaptin binding protein	9:63602646-63644590:1	10.293	9.745	7.612	7.631	6.457	9.989	4.685	4.796	4.155	8.598	10.077	4.444	8.887	7.611	10.509	20.255	35.756	45.159	27.589	47.662	41.543	2.98	1.949	2.296	16.836	5.817	6.945	7.242	8.364	8.319	6.676	9.397	6.016	6.826	4.912	5.106	11.694	12.046	7.47	9.223	6.731	12.215
Aak1	ENSMUSG00000057230	ENSMUST00000003710.9, ENSMUST00000089519.12, ENSMUST00000113668.7, ENSMUST00000156885.1, ENSMUST00000203647.1, ENSMUST00000204139.2, ENSMUST00000204414.2, ENSMUST00000204613.1, ENSMUST00000204793.1, XM_006506191, XM_006506192, XM_017321597, XM_030255412, XM_030255413, XM_030255415, XM_030255416, XM_030255417, XM_030255418	18	9	9	AP2 associated kinase 1	6:86849651-86991864:1	0.593	0.751	0.517	1.121	0.67	0.942	0.499	4.332	1.565	1.015	0.909	1.117	4.127	3.399	3.132	6.733	5.1	2.641	5.297	1.248	2.52	6.87	1.144	2.984	6.369	4.799	0.374	0.75	0.55	0.739	0.476	0.634	0.368	0.525	0.505	1.07	1.964	1.352	0.928	1.669	0.862	0.828
Aamdc	ENSMUSG00000035642	ENSMUST00000042627.15, ENSMUST00000072725.11, ENSMUST00000124552.2, ENSMUST00000126085.7, ENSMUST00000135998.7, ENSMUST00000136757.7, ENSMUST00000138060.2, ENSMUST00000140805.1, ENSMUST00000144858.7, ENSMUST00000146605.7, ENSMUST00000151840.1, ENSMUST00000154779.7, ENSMUST00000154853.7, ENSMUST00000178078.7, ENSMUST00000205430.1	15	15	0	adipogenesis associated Mth938 domain containing	7:97550331-97579497:-1	41.831	45.184	17.451	14.946	14.404	18.696	12.721	22.007	16.67	23.572	25.803	5.31	12.967	13.893	17.1	17.007	20.253	22.999	12.72	20.842	26.318	13.951	2.599	8.721	34.463	12.284	18.242	10.935	14.04	23.785	10.735	21.845	19.341	15.672	6.883	7.484	21.841	9.393	9.474	23.023	16.587	32.63
Aamp	ENSMUSG00000006299	ENSMUST00000006462.13, ENSMUST00000178235.7, ENSMUST00000186833.1, ENSMUST00000187046.1, ENSMUST00000190008.1, ENSMUST00000191258.1, XM_006495957, XM_006495958	8	6	2	angio-associated migratory protein	1:74279844-74284410:-1	67.948	79.316	31.665	43.678	44.988	60.769	60.505	69.142	46.471	51.027	64.964	15.604	30.981	50.015	47.859	93.68	146.34	147.289	93.108	149.547	133.676	4.712	4.661	15.248	54.255	18.25	60.668	59.49	57.038	81.946	52.741	77.531	61.397	58.615	65.915	64.476	40.758	32.373	32.501	55.024	34.899	59.127
Aanat	ENSMUSG00000020804	ENSMUST00000021160.9, ENSMUST00000123507.1, ENSMUST00000132601.1, ENSMUST00000142978.1, ENSMUST00000153476.7, XM_030245473, XM_030245474	7	5	2	arylalkylamine N-acetyltransferase	11:116593687-116597680:1	0.209	0.442	0	1.783	3.124	0.359	2.665	0.493	0.39	0.789	1.079	0.738	1.955	0.63	3.94	2.038	1.547	2.488	2.274	0.053	0.85	5.234	0	2.787	1.777	5.577	0	0.166	0.465	0	0	0	0.478	1.335	0.316	0	6.647	3.396	4.368	0.027	2.189	0
Aar2	ENSMUSG00000027628	ENSMUST00000029158.3, ENSMUST00000109570.7, ENSMUST00000126250.1, ENSMUST00000137928.1, ENSMUST00000150212.1	5	5	0	AAR2 splicing factor homolog	2:156547584-156568972:1	4.702	5.749	2.496	8.751	2.899	6.207	2.232	5.809	5.743	4.187	6.549	3.211	3.647	3.81	4.511	5.71	19.753	21.915	11.137	12.849	11.977	2.583	0.566	2.471	7.24	4.039	2.105	3.887	2.203	2.795	1.607	2.734	2.441	2.872	2.614	2.211	4.028	2.885	1.905	3.874	3.195	4.367
Aars	ENSMUSG00000031960	ENSMUST00000034441.7, ENSMUST00000124285.1, ENSMUST00000125268.1, ENSMUST00000128320.1, ENSMUST00000142770.1, ENSMUST00000145059.1, ENSMUST00000154546.7, NM_146217, XM_006530921, XM_006530922, XM_006530924, XM_017312748	12	7	5	alanyl-tRNA synthetase	8:111033921-111055569:1	7.083	7.798	4.727	4.915	7.731	3.345	5.584	6.269	3.823	6.082	5.383	3.32	7.102	8.576	10.801	18.409	34.36	31.114	18.914	31.409	22.262	5.314	0.909	3.612	12.504	7.112	2.212	3.363	2.555	4.053	3.055	4.354	3.106	3.935	4.455	4.531	4.157	3.065	3.057	2.196	3.332	5.178
Aars2	ENSMUSG00000023938	ENSMUST00000024733.8, ENSMUST00000232693.1, ENSMUST00000233391.1, ENSMUST00000233523.1, NM_001358000, XM_011246401, XM_017317440	7	4	3	alanyl-tRNA synthetase 2, mitochondrial	17:45509550-45520834:1	2.281	4.309	2.644	4.216	0.404	10.542	0.597	5.56	1.65	3.539	0.841	1.6	3.829	3.609	4.457	5.423	6.642	4.858	5.011	7.745	3.516	4.29	0.425	3.945	3.961	3.675	2.499	3.275	3.017	3.857	1.64	1.846	1.089	1.497	1.802	1.782	1.638	2.013	3.532	1.888	4.286	3.408
Aarsd1	ENSMUSG00000075528	ENSMUST00000070395.8, ENSMUST00000125472.1, ENSMUST00000133240.7, ENSMUST00000140123.1, ENSMUST00000189049.1, NM_144829, XM_006534121, XM_030246279	8	5	3	alanyl-tRNA synthetase domain containing 1	11:101406839-101417433:-1	19.359	13.083	14.685	23.686	0	31.65	22.79	34.966	8.735	35.579	17.17	2.388	10.941	11.505	14.149	16.46	27.91	28.429	12.182	19.696	25.214	4.458	1.931	1.282	10.673	5.656	19.319	20.637	18.059	26.077	21.082	16.74	24.34	24.308	14.278	21.842	21.162	18.726	21.548	24.06	31.652	27.58
Aasdh	ENSMUSG00000055923	ENSMUST00000069709.14, ENSMUST00000120963.7, ENSMUST00000123059.1, ENSMUST00000123682.7, ENSMUST00000126741.7, ENSMUST00000134805.1, ENSMUST00000135697.7, ENSMUST00000135954.1, ENSMUST00000136080.7, ENSMUST00000142450.1, ENSMUST00000145022.1, ENSMUST00000146570.7, ENSMUST00000149602.1, ENSMUST00000154548.7, ENSMUST00000201283.1, XM_006534856, XM_006534857, XM_006534859, XM_006534860, XM_011249422…	25	15	10	aminoadipate-semialdehyde dehydrogenase	5:76875935-76905514:-1	16.312	14.424	10.747	7.307	9.558	1.17	18.67	22.516	9.69	21.265	13.329	9.486	9.43	13.884	16.557	11.211	12.433	11.501	6.971	10.664	10.549	26.405	1.671	13.703	18.695	22.631	4.158	4.504	3.346	7.649	3.707	6.089	7.619	5.943	4.518	4.661	6.386	6.944	4.027	10.252	9.455	8.507
Aasdhppt	ENSMUSG00000025894	ENSMUST00000051589.8, ENSMUST00000212066.1, ENSMUST00000212897.1, NM_001326359, XM_006509877, XM_017313535, XM_017313536, XM_030244527	8	3	5	aminoadipate-semialdehyde dehydrogenase-phosphopantetheinyl transferase	9:4295957-4309563:-1	8.033	5.039	4.023	0.511	5.461	4.791	10.566	14.263	10.871	3.358	10.366	3.036	6.606	5.03	8.217	10.368	10.555	22.207	14.261	11.804	14.506	7.114	2.612	4.496	5.77	6.911	9.904	5.288	8.613	5.096	7.631	11.266	6.053	9.026	9.516	9.917	8.053	9.05	4.788	7.771	1.407	6.915
Aass	ENSMUSG00000029695	ENSMUST00000031707.13, ENSMUST00000138063.1, ENSMUST00000149864.1, ENSMUST00000152280.1	4	4	0	aminoadipate-semialdehyde synthase	6:23072173-23132986:-1	0	0	0	0.165	0	0	0	0	0	0	0	0	0.5	0	0.942	0	0	0	0	0	0.368	2.457	0	0.773	0.278	1.055	0	0	0	0	0	0	0	0	0.048	0	0	0	0	0	0	0
Aatf	ENSMUSG00000018697	ENSMUST00000018841.2, ENSMUST00000127042.7, ENSMUST00000141093.1, ENSMUST00000148434.1, NM_019816, XM_006533789, XM_011249153	7	4	3	apoptosis antagonizing transcription factor	11:84462483-84513584:-1	8.525	6.941	4.569	4.847	2.413	8.437	9.165	5.426	2.941	7.634	5.611	3.739	6.272	13.188	8.751	14.286	12.869	15.509	16.188	17.005	21.321	3.39	2.297	3.29	10.089	3.953	6.911	7.236	6.48	9.656	5.924	4.814	4.753	12.98	11.594	11.002	15.752	12.85	6.262	15.991	10.255	1.743
Aatk	ENSMUSG00000025375	ENSMUST00000064307.9, ENSMUST00000103019.1, ENSMUST00000103020.7, ENSMUST00000128836.1, ENSMUST00000132575.7, ENSMUST00000134319.1, ENSMUST00000136386.7, ENSMUST00000142959.1, ENSMUST00000150730.7, NM_001198787, XM_006531995	11	9	2	apoptosis-associated tyrosine kinase	11:120007313-120041781:-1	0.836	0	0.15	0.072	0.159	0.078	0.133	0.255	0.275	1.232	0.106	0.397	1.952	0	1.051	0.622	1.107	1.875	0.06	3.928	1.704	2.25	0.03	1.158	0.917	2.277	1.701	0.544	1.328	0	0.464	0.508	1.346	1.504	0.413	0.6	0	0.673	0.83	0	0.694	1.236
AB010352	105246961	XM_011249626, XM_011249627, XM_030255017, XM_030255018	4	0	4	cDNA sequence AB010352	5:109865078-109889970:1	0	0	0	7.291	0	0	0.536	0	0.49	0	0	1.55	1.101	1.972	1.48	3.105	3.611	2.143	2.949	4.087	4.53	0.409	0.09	1.398	3.536	0.861	0.331	0	0.518	0.173	0.14	0	0	0	0.32	0	1.506	0.632	0	0.302	0	0
AB124611	ENSMUSG00000057191	ENSMUST00000076326.6, ENSMUST00000086361.11, ENSMUST00000173769.2, NM_001198794, XM_011242566, XM_011242567, XM_030244431	7	3	4	cDNA sequence AB124611	9:21526177-21545331:1	126.382	121.634	84.234	78.316	44.041	81.933	54.021	62.747	60.66	83.745	118.441	37.983	43.978	54.807	51.611	47.601	56.149	66.392	76.954	66.578	66.527	10.724	8.244	14.097	63.176	24.9	416.508	290.151	448.681	314.19	324.264	364.34	387.293	448.938	241.507	211.234	323.836	248.208	237.709	243.429	318.915	293.392
Abat	ENSMUSG00000057880	ENSMUST00000065987.13, ENSMUST00000115838.7, ENSMUST00000115839.8, ENSMUST00000128459.1, ENSMUST00000138987.7, ENSMUST00000140795.1, ENSMUST00000144444.1	7	7	0	4-aminobutyrate aminotransferase	16:8513429-8621568:1	0.707	0.122	0.046	0.373	0.272	0.129	0	0.167	0.688	0	0.835	2.355	1.993	0.891	2.497	2.738	1.608	1.935	1.766	1.458	2.598	7.855	0.173	3.999	7.404	7.446	0	0.183	0.163	0.221	0.146	0	0	0.151	0.136	0.12	1.229	0.223	0.304	1.206	0.64	0.156
Abca1	ENSMUSG00000015243	ENSMUST00000030010.3, ENSMUST00000149127.1, NM_013454, XM_006537554, XM_006537555, XM_006537556	6	2	4	ATP-binding cassette, sub-family A (ABC1), member 1	4:53030796-53144314:-1	5.443	5.681	1.837	11.034	5.216	7.599	6.413	2.781	5.951	3.533	4.928	3.385	5.478	13.427	12.006	21.611	70.223	55.424	16.537	40.214	29.532	2.071	5.765	5.704	42.961	8.949	0.121	0.017	0.107	0.207	0.175	0.212	0.061	0.079	0	0.079	0.948	0.606	0.317	1.345	0.917	0.075
Abca12	ENSMUSG00000050296	ENSMUST00000087268.6, ENSMUST00000187097.6, ENSMUST00000188752.1, ENSMUST00000189102.1, ENSMUST00000191520.1, NM_175210	6	5	1	ATP-binding cassette, sub-family A (ABC1), member 12	1:71243090-71414910:-1	0.018	0.23	0.123	0.214	0.366	0.037	0	0	0.607	0.131	1.336	1.846	2.186	0.4	3.554	0.396	0.221	0.578	0.829	0.347	0.552	7.363	0.076	3.263	1.162	3.773	0.122	0.126	0	0.084	0	0.046	0	0	0.127	0.06	0	0.258	0.883	0.054	0	0
Abca13	ENSMUSG00000004668	ENSMUST00000042740.12, ENSMUST00000141233.1, ENSMUST00000151522.1, XM_006514706	4	3	1	ATP-binding cassette, sub-family A (ABC1), member 13	11:9290618-9684871:1	0.013	0.051	0	0.085	0.04	0	0.044	0	0.073	0.121	0.026	0.278	1.387	1.835	3.899	0.316	0.819	0.852	1	1.29	2.18	6.003	0.155	2.482	0.802	2.817	0	0.154	0	0.041	0.052	0.021	0	0	0.042	0.093	0.626	0.085	0.024	0.378	0	0
Abca14	ENSMUSG00000062017	ENSMUST00000084640.2, ENSMUST00000130646.7, ENSMUST00000134268.1, ENSMUST00000143257.7, ENSMUST00000207961.1, XM_017312273, XM_017312274	7	5	2	ATP-binding cassette, sub-family A (ABC1), member 14	7:120206097-120325354:1	0.23	0.258	0.485	0	0	0.429	0.069	0	0.26	0	0.084	0	1.591	0.594	1.443	0.063	0	0.327	0	0.306	0.989	5.817	0.533	1.076	0.784	5.082	0	0	0.051	0	0	0	0	0	0	0	0	0	0	0	0	0
Abca2	ENSMUSG00000026944	ENSMUST00000102919.3, ENSMUST00000125520.7, ENSMUST00000141065.1, ENSMUST00000143075.1, ENSMUST00000144560.1, ENSMUST00000149385.7, ENSMUST00000150550.1, NM_001368624, XM_006497609, XM_006497610, XM_006497614, XM_006497615, XM_006497616, XM_030246714, XM_030246727	15	7	8	ATP-binding cassette, sub-family A (ABC1), member 2	2:25428842-25448544:1	2.936	2.689	1.008	0.96	1.45	5.487	1.183	2.759	2.287	2.915	4.109	1.848	3.598	4.21	4.815	7.521	6.298	7.7	10.916	4.055	3.757	3.385	1.064	3.003	12.335	2.805	2.257	3.223	2.548	3.403	2.101	2.773	2.233	2.515	1.543	2.252	2.552	1.017	1.781	4.047	2.496	2.859
Abca3	ENSMUSG00000024130	ENSMUST00000039013.14, ENSMUST00000079594.11, ENSMUST00000117337.1, ENSMUST00000133816.7, ENSMUST00000136295.1, ENSMUST00000148557.7, ENSMUST00000149233.7, ENSMUST00000155889.1, ENSMUST00000234109.1, XM_006524370	10	9	1	ATP-binding cassette, sub-family A (ABC1), member 3	17:24352159-24410201:1	12.499	8.833	5.473	7.826	12.731	15.621	13.785	8.522	15.259	9.441	14.885	32.907	13.883	15.052	13.732	12.273	16.861	19.818	14.034	14.332	15.34	17.404	9.551	88.431	26.786	13.296	15.595	17.919	16.904	19.363	14.064	20.97	9.377	16.589	10.268	10.031	18.91	21.539	13.834	14.844	9.639	29.775
Abca4	ENSMUSG00000028125	ENSMUST00000013995.12, ENSMUST00000132199.7, ENSMUST00000136358.2, ENSMUST00000136624.1, ENSMUST00000137616.2, ENSMUST00000140913.7, ENSMUST00000141135.4, ENSMUST00000144949.1, ENSMUST00000150738.2, ENSMUST00000197728.1, NM_007378, XM_006500911, XM_006500912, XM_017319439, XM_017319440	15	10	5	ATP-binding cassette, sub-family A (ABC1), member 4	3:122111721-122180070:1	0.397	0	0	0	0	0	0	0	0	0.092	0	0.254	3.455	0.652	3.607	3.979	0.533	0.339	0.111	0.231	0.684	8.413	0	2.894	0.481	10.002	0.508	0	0.791	0.101	0	0	0	0.288	0.128	0	1.2	0.817	0	1.378	0	0.547
Abca5	ENSMUSG00000018800	ENSMUST00000043961.11, ENSMUST00000124714.7, ENSMUST00000127318.7, ENSMUST00000134721.1, ENSMUST00000148984.1	5	5	0	ATP-binding cassette, sub-family A (ABC1), member 5	11:110269369-110337716:-1	0.055	0.171	0.013	0.035	0.078	0.039	0	0.095	0.064	0.044	0.117	0.723	1.768	0.986	3.102	0.552	0.414	0.386	0.484	0.527	0.438	7.269	0.379	2.874	2.112	5.78	0	0.02	0.075	0	0	0	0	0	0	0.067	0	0	0	0	0	0
Abca6	ENSMUSG00000044749	ENSMUST00000044003.13, ENSMUST00000150988.1, NM_001166557, XM_006534413, XM_006534414	5	2	3	ATP-binding cassette, sub-family A (ABC1), member 6	11:110241243-110251776:-1	0.217	0.521	0.971	2.643	0.766	0.064	3.853	2.432	4.344	3.6	1.052	1.075	1	1.928	2.584	7.839	6.544	11.535	9.523	14.992	10.224	1.617	0.027	1.131	1.025	1.221	3.208	0.831	2.482	0.31	1.208	0.486	1.399	1.946	0.658	0.761	0.357	0.276	0.081	0.327	2.833	0.571
Abca7	ENSMUSG00000035722	ENSMUST00000043866.7, ENSMUST00000132517.7, ENSMUST00000171637.7, NM_001347081, XM_006513711, XM_006513712, XM_006513714, XM_017313958	8	3	5	ATP-binding cassette, sub-family A (ABC1), member 7	10:79997609-80015572:1	7.051	4.838	2.64	3.335	4.19	6.845	5.248	8.328	1.553	6.524	5.954	8.033	5.998	8.153	8.369	6.322	8.35	5.75	12.451	9.402	9.328	1.283	0.827	2.023	8.569	2.519	21.907	29.383	20.367	33.966	19.532	33.161	20.699	24.648	17.854	14.685	27.898	26.355	19.032	29.765	18.524	38.587
Abca8a	ENSMUSG00000041828	ENSMUST00000046223.13, ENSMUST00000100287.8, ENSMUST00000106662.1, ENSMUST00000106664.9, ENSMUST00000129810.1, ENSMUST00000141279.1, ENSMUST00000146635.2, ENSMUST00000154849.1, XM_017314485	9	8	1	ATP-binding cassette, sub-family A (ABC1), member 8a	11:110025634-110072215:-1	0.232	0.066	0.21	0.795	0	0.776	0.054	1.271	0.864	0.678	1.202	1.284	2.793	0.247	3.066	1.135	0.451	2.712	2.266	1.455	0.581	8.476	0.544	2.411	7.354	4.328	0.154	0.031	0.432	0.04	0.063	0	0.219	0.114	0.36	0.069	0.461	0.337	0.231	0.421	0.486	0
Abca8b	ENSMUSG00000020620	ENSMUST00000020948.14, ENSMUST00000106669.2, NM_013851, XM_006533459, XM_006533460, XM_006533461, XM_006533463, XM_006533464, XM_030246047	9	2	7	ATP-binding cassette, sub-family A (ABC1), member 8b	11:109953498-109995847:-1	0.086	0.177	0.032	0	0.266	0.934	0.074	0.292	0.114	0.099	0.061	1.066	2.235	0.473	3.574	0.488	0.285	0.298	0.307	0.167	0.533	8.089	0.079	3.708	1.274	5.767	0.079	0.212	0.213	0.934	0.375	0.678	0.05	0.182	0.153	0.144	0.395	0.473	0.216	0.392	0.59	0.162
Abca9	ENSMUSG00000041797	ENSMUST00000044850.3, ENSMUST00000126499.1, NM_147220, XM_017314486, XM_017314487	5	2	3	ATP-binding cassette, sub-family A (ABC1), member 9	11:110100822-110168153:-1	8.794	8.815	4.258	41.16	20.436	24.598	29.87	23.041	30.091	12.712	19.476	10.602	19.217	42.055	30.157	63.848	157.794	159.662	59.921	138.773	133.173	7.924	14.101	9.647	69.732	16.926	1.232	0.63	1.799	0.614	0.991	0.879	1.858	3.13	1.742	1.974	3.673	2.554	4.656	3.507	5.015	1.388
Abcb10	ENSMUSG00000031974	ENSMUST00000075578.6, XM_006531201	2	1	1	ATP-binding cassette, sub-family B (MDR/TAP), member 10	8:123953208-123969517:-1	1.96	1.587	0.357	3.457	1.963	3.336	5.303	1.546	3.713	2.401	1.503	2.203	1.831	2.333	2.809	2.245	3.716	4.552	3.244	5.943	3.554	1.313	0.32	0.928	2.26	1.609	0.761	1.039	1.405	1.319	1.805	1.187	0.777	1.015	1.685	1.512	1.881	2.047	2.193	1.469	1.382	1.257
Abcb11	ENSMUSG00000027048	ENSMUST00000102709.7, ENSMUST00000102710.9, ENSMUST00000133663.1, ENSMUST00000180142.1, NM_001363492, XM_006499670	6	4	2	ATP-binding cassette, sub-family B (MDR/TAP), member 11	2:69238282-69291909:-1	0	0	0	0	0	0	0	0	0	0	0	0.282	0.404	0	0.67	0	0	0	0	0	0	1.551	0.044	0.511	0.374	0.68	0	0	0	0.24	0	0	0	0	0	0	0	0	0	0	0	0
Abcb1a	ENSMUSG00000040584	ENSMUST00000047753.4, ENSMUST00000126846.1, ENSMUST00000138138.1, ENSMUST00000145232.1, NM_011076, XM_006503556	6	4	2	ATP-binding cassette, sub-family B (MDR/TAP), member 1A	5:8660245-8748518:1	0.188	0.358	1.256	0	0.416	0.384	0.652	0.106	0.37	0.098	0.342	0.341	1.202	0.865	0.784	1.52	0.507	0.05	1.331	0	0.13	1.542	0.751	1.38	1.355	2.641	0.72	0.426	0.553	0.44	0.913	0.586	0.284	0.445	0.27	0.37	0.116	0.774	0	0.524	0.683	0.142
Abcb1b	ENSMUSG00000028970	ENSMUST00000009058.9, ENSMUST00000196048.1, ENSMUST00000196580.4, ENSMUST00000196819.1, ENSMUST00000197961.1, ENSMUST00000198650.1, ENSMUST00000199546.1, ENSMUST00000199955.4, ENSMUST00000199994.1, NM_011075, XM_030254200	11	9	2	ATP-binding cassette, sub-family B (MDR/TAP), member 1B	5:8820350-8866224:1	7.788	3.45	6.243	13.37	14.065	25.696	17.15	7.535	15.982	9.991	6.746	10.184	8.588	18.78	11.705	16.695	16.884	24.006	15.347	11.822	24.013	12.525	7.532	23.552	16.187	19.467	1.97	2.456	2.39	1.114	1.814	0.954	2.036	5.794	3.023	4.641	4.72	2.179	4.83	2.697	1.741	1.406
Abcb4	ENSMUSG00000042476	ENSMUST00000003717.12, ENSMUST00000196067.1, ENSMUST00000197150.1, ENSMUST00000197458.1, ENSMUST00000199954.1, NM_008830, XM_006503551, XM_006503552, XM_006503553, XM_006503554	10	5	5	ATP-binding cassette, sub-family B (MDR/TAP), member 4	5:8907311-8959219:1	12.24	9.86	11.859	13.143	8.252	9.32	18.605	13.722	11.121	5.769	12.255	1.693	4.289	2.741	5.073	0.459	1.131	0.417	1.263	0.374	0.977	9.081	0.487	6.151	3.411	9.852	3.533	2.676	3.041	5.05	3.853	2.469	5.071	3.403	6.211	5.66	2.636	1.049	1.751	1.763	2.818	3.201
Abcb5	ENSMUSG00000072791	ENSMUST00000035515.4, ENSMUST00000100982.4, ENSMUST00000177311.7, XM_006516370, XM_017315245	5	3	2	ATP-binding cassette, sub-family B (MDR/TAP), member 5	12:118877707-118966434:-1	0	0	0	0	0	0.22	0	0	0	0	0	0.094	0.432	0	0.575	0.087	0.113	0.046	0.042	0	0	1.749	0	0.701	0.359	1.378	0	0	0	0.089	0	0	0	0	0	0	0.189	0	0	0	0	0
Abcb6	ENSMUSG00000026198	ENSMUST00000027396.14, ENSMUST00000159219.7, ENSMUST00000160081.7, ENSMUST00000160757.1, ENSMUST00000161103.1, ENSMUST00000161215.1, XM_006496552	7	6	1	ATP-binding cassette, sub-family B (MDR/TAP), member 6	1:75171715-75180277:-1	12.256	13.795	4.334	8.168	0.167	19.155	18.241	9.102	35.396	3.06	4.623	1.81	4.883	4.697	10.892	5.4	6.359	5.917	5.335	9.126	4.675	3.427	0.093	4.31	18.532	5.649	2.912	3.889	1.331	5.42	3.014	3.536	3.803	0.155	6.899	3.2	3.147	1.717	3.759	4.314	10.279	1.268
Abcb7	ENSMUSG00000031333	ENSMUST00000033695.5, ENSMUST00000140333.1	2	2	0	ATP-binding cassette, sub-family B (MDR/TAP), member 7	X:104280657-104413856:-1	0.793	0.657	0.19	2.631	1.777	2.322	1.223	1.569	4.13	0.838	0.707	2.109	2.366	3.227	2.046	3.635	7.615	9.794	6.114	7.415	7.878	1.229	1.369	1.507	4.889	1.87	0.897	0.289	1.388	1.814	1.069	2.33	1.155	1.779	1.022	1.313	5.409	3.433	2.903	5.565	3.74	0.182
Abcb8	ENSMUSG00000028973	ENSMUST00000073076.11, ENSMUST00000115074.5, ENSMUST00000115077.7, ENSMUST00000127816.1, ENSMUST00000136414.1, ENSMUST00000136459.1, ENSMUST00000138168.2, ENSMUST00000151535.1, ENSMUST00000198166.1, NM_029020, XM_011249790	11	9	2	ATP-binding cassette, sub-family B (MDR/TAP), member 8	5:24394156-24409947:1	32.35	33.06	15.991	6.36	6.527	18.23	8.791	28.284	39.89	21.163	28.33	3.283	10.713	23.258	17.286	18.383	9.818	12.04	14.893	13.09	13.232	5.522	2.602	1.596	23.483	7.072	15.332	19.901	19.707	18.665	6.444	31.478	38.736	19.651	20.729	41.284	5.528	15.376	12.757	13.613	17.983	24.7
Abcb9	ENSMUSG00000029408	ENSMUST00000031354.10, ENSMUST00000126856.7, ENSMUST00000126970.2, ENSMUST00000141510.7, ENSMUST00000148392.1, ENSMUST00000153433.7, NM_019875, XM_017321012	8	6	2	ATP-binding cassette, sub-family B (MDR/TAP), member 9	5:124061857-124086440:-1	1.517	2.695	0.44	0.987	1.478	3.902	1.281	0.712	1.777	1.462	0.07	1.404	2.169	1.332	4.486	3.333	3.525	5.72	4.621	3.165	0.806	5.097	0.471	2.769	4.083	4.398	0.307	0.384	0.453	0.401	0	0	0.865	1.076	0.376	0.127	1.194	1.067	0.557	1.787	1.001	0.244
Abcc1	ENSMUSG00000023088	ENSMUST00000100167.9, ENSMUST00000130671.7, ENSMUST00000133454.7, ENSMUST00000134776.7, ENSMUST00000134960.7, ENSMUST00000144074.1, ENSMUST00000144676.2, ENSMUST00000146032.1, ENSMUST00000147759.7, ENSMUST00000154748.7, ENSMUST00000156089.1, ENSMUST00000230780.1, NM_008576, XM_006521839, XM_017316888	15	12	3	ATP-binding cassette, sub-family C (CFTR/MRP), member 1	16:14361558-14474878:1	12.712	15.699	6.001	21.805	11.906	7.219	4.458	9.599	4.746	6.53	5.183	11.671	15.379	38.037	31.595	27.508	48.307	43.42	30.996	31.878	34.314	16.835	3.722	7.655	13.86	12.491	2.218	1.734	2.382	2.788	2.086	2.978	1.73	2.881	3.185	3.245	3.663	6.419	6.366	5.257	4.028	2.162
Abcc10	ENSMUSG00000032842	ENSMUST00000047970.13, ENSMUST00000095261.9, ENSMUST00000165733.1, ENSMUST00000167360.7, ENSMUST00000168490.1, ENSMUST00000170168.1, ENSMUST00000171584.1, NM_170680, XM_017317441, XM_017317442	10	7	3	ATP-binding cassette, sub-family C (CFTR/MRP), member 10	17:46308388-46328029:-1	2.516	1.925	1.726	5.404	1.832	3.328	3.261	8.466	1.886	2.511	1.908	1.229	3.14	1.979	6.631	1.665	3.708	7.402	4.103	2.706	3.76	7.008	0.409	3.039	6.105	6.718	1.789	1.389	1.307	2.071	0.739	1.587	0.993	2.448	1.548	1.634	4.288	1.048	2.058	2.324	1.568	2.177
Abcc2	ENSMUSG00000025194	ENSMUST00000026208.5, ENSMUST00000099413.2, ENSMUST00000129943.1, ENSMUST00000143553.1, ENSMUST00000146737.1, NM_013806, XM_006526625	7	5	2	ATP-binding cassette, sub-family C (CFTR/MRP), member 2	19:43784269-43838332:1	0.084	0.349	0.178	0.077	0.459	0.042	0.097	0.213	0.279	0.331	0.233	0.878	2.103	0.884	1.873	1.269	0.094	0.095	0.266	0.207	0.827	5.522	0.114	2.86	2.516	2.853	0.646	0.422	0.498	0.248	1.558	0.589	0.582	0.223	0.44	0.34	0.798	1.626	1.558	0.518	0.903	1.043
Abcc3	ENSMUSG00000020865	ENSMUST00000021231.7, ENSMUST00000126566.1, ENSMUST00000140985.1, ENSMUST00000151124.7, ENSMUST00000155253.1, ENSMUST00000178136.7, NM_001363189	7	6	1	ATP-binding cassette, sub-family C (CFTR/MRP), member 3	11:94343295-94392990:-1	2.078	1.071	1.986	0.206	1.751	2.231	1.271	0.859	1.838	0.659	2.997	0.896	1.275	6.131	5.404	14.184	28.746	34.446	14.829	31.796	25.058	6.505	2.978	3.438	38.516	8.291	0.158	0	0.03	0.063	0.148	0.161	0.257	0	0.04	0	0	0	0.088	0.108	0.093	0.085
Abcc4	ENSMUSG00000032849	ENSMUST00000036554.13, ENSMUST00000166646.1, ENSMUST00000226703.1, ENSMUST00000227480.1, ENSMUST00000228691.1, ENSMUST00000228848.1, XM_006519010	7	6	1	ATP-binding cassette, sub-family C (CFTR/MRP), member 4	14:118593030-118707856:-1	1.171	0.856	1.946	0.997	1.555	3.351	2.705	0.395	0.608	1.158	0.787	6.156	4.583	3.412	3.921	4.758	3.05	2.885	7.829	4.46	3.431	5.663	0.628	2.375	3.631	2.715	4.212	2.505	4.719	3.539	1.229	3.94	3.943	2.516	2.765	3.66	0.608	2.197	4.489	4.477	5.189	2.925
Abcc5	ENSMUSG00000022822	ENSMUST00000077867.9, ENSMUST00000079158.12, ENSMUST00000096199.4, ENSMUST00000115547.8, ENSMUST00000127582.1, ENSMUST00000128978.1, ENSMUST00000134413.8, ENSMUST00000134962.1, ENSMUST00000137985.1, ENSMUST00000148003.7, ENSMUST00000150340.1, ENSMUST00000231522.1, ENSMUST00000232044.1, XM_006522208, XM_006522214, XM_006522215, XM_030249144, XM_030249147, XM_030249148	19	13	6	ATP-binding cassette, sub-family C (CFTR/MRP), member 5	16:20400761-20426096:-1	20.284	18.775	11.806	9.347	17.201	23.495	18.72	16.408	24.979	20.252	29.675	9.701	10.736	26.192	15.484	47.771	59.764	43.575	46.662	48.409	52.212	9.664	5.808	8.325	28.527	13.442	9.383	20.567	14.759	29.969	15.317	18.878	9.311	7.072	7.501	6.019	32.56	22.118	12.83	35.362	14.39	15.399
Abcc6	ENSMUSG00000030834	ENSMUST00000002850.7, ENSMUST00000209985.1, ENSMUST00000210962.1, ENSMUST00000211220.1, ENSMUST00000211780.1, NM_018795, XM_006540945, XM_006540946, XM_006540947, XM_006540948, XM_006540949	11	5	6	ATP-binding cassette, sub-family C (CFTR/MRP), member 6	7:45996900-46030491:-1	0	0	0	0	0	0	0	0	0	0	0	0.057	0.883	0.183	1.361	0.253	0	0.272	0.249	0	0.336	3.145	0	0.89	0.432	3.301	0	0	0.222	0	0	0	0	0	0	0	0	0	0	0	0	0
Abcc8	ENSMUSG00000040136	ENSMUST00000033123.7, ENSMUST00000209432.1, ENSMUST00000210110.1, ENSMUST00000210511.1, ENSMUST00000210637.1, ENSMUST00000210655.1, ENSMUST00000210770.1, ENSMUST00000210986.1, NM_001357538, XM_030242316	10	8	2	ATP-binding cassette, sub-family C (CFTR/MRP), member 8	7:46108039-46180039:-1	0	0.101	0	0	0	2.172	0.616	0	0	0	0	0.156	0.864	0	1.269	0	0	0	0	0.094	0.077	2.721	0.059	0.572	1.867	2.973	0	0	0	0	0.721	0	0	0	0	0	0	0	0	0	0	0
Abcd1	ENSMUSG00000031378	ENSMUST00000002084.13, ENSMUST00000114461.2	2	2	0	ATP-binding cassette, sub-family D (ALD), member 1	X:73716597-73738534:1	24.798	26.295	16.148	23.631	25.246	20.027	23.091	26.686	31.97	34.571	39.332	13.515	26.718	35.275	29.867	34.328	70.849	59.882	47.366	73.321	68.927	3.833	5.378	4.395	43.675	10.967	28.943	47.608	27.922	34.946	29.133	33.654	27.111	26.621	27.844	29.286	24.549	29.479	24.055	37.097	24.937	43.409
Abcd2	ENSMUSG00000055782	ENSMUST00000069511.7, ENSMUST00000229909.1, ENSMUST00000230461.1, NM_001358967	4	3	1	ATP-binding cassette, sub-family D (ALD), member 2	15:91145871-91192007:-1	3.954	3.864	2.27	9.778	4.318	7.603	9.22	5.016	9.443	3.831	6.292	5.304	5.916	8.361	7.411	12.582	13.329	13.529	17.609	15.943	18.442	4.284	4.597	2.524	13.519	9.113	9.422	2.671	10.681	6.274	5.457	11.167	4.829	6.053	2.034	1.819	6.532	4.661	8.983	7.938	8.808	6.513
Abcd3	ENSMUSG00000028127	ENSMUST00000029770.7, ENSMUST00000195965.1, ENSMUST00000196340.1, ENSMUST00000197383.4, ENSMUST00000197662.4, ENSMUST00000199593.1	6	6	0	ATP-binding cassette, sub-family D (ALD), member 3	3:121758774-121815302:-1	5.447	4.477	1.359	7.25	7.503	4.972	7.6	4.308	7.62	4.855	5.469	3.571	5.119	6.882	9.951	12.286	19.319	18.41	11.362	12.628	16.545	9.795	2.474	6.02	8.833	10.293	3.022	0.667	3.502	0.894	1.394	1.33	2.141	3.254	2.202	2.618	4.166	2.461	5.673	3.438	2.419	1.962
Abcd4	ENSMUSG00000021240	ENSMUST00000021666.5, ENSMUST00000220553.1, ENSMUST00000220678.1, ENSMUST00000220952.1, ENSMUST00000221070.1, ENSMUST00000221948.1, ENSMUST00000222581.1, ENSMUST00000222889.1, ENSMUST00000222942.1, ENSMUST00000223107.1, XM_006515613, XM_006515614, XM_006515616, XM_006515617, XM_030246618, XM_030246619	16	10	6	ATP-binding cassette, sub-family D (ALD), member 4	12:84602531-84617466:-1	13.452	19.638	5.89	21.385	14.482	23.054	6.679	23.325	14.859	20.62	11.006	4.433	7.138	5.899	9.629	18.778	41.905	47.881	7.855	14.29	10.873	14.317	2.236	6.38	6.953	11.637	3.901	4.577	4.938	5.543	3.729	4.19	4.998	3.957	6.614	4.858	9.877	5.183	5.106	5.858	3.93	5.276
Abce1	ENSMUSG00000058355	ENSMUST00000080536.7, ENSMUST00000209354.1, ENSMUST00000211509.1, ENSMUST00000213842.1	4	4	0	ATP-binding cassette, sub-family E (OABP), member 1	8:79683462-79711740:-1	3.767	3.675	1.898	8.926	3.878	12.385	11.913	5.451	9.395	4.535	5.215	6.42	10.777	12.338	10.767	15.211	21.262	21.074	19.722	24.904	21.81	6.445	1.9	6.391	14.225	7.72	4.511	1.31	4.182	6.21	5.629	4.703	3.668	4.209	6.053	3.56	6.921	5.438	4.602	7.526	4.485	1.194
Abcf1/224742	224742	NM_013854	1	0	1	ATP-binding cassette, sub-family F (GCN20), member 1	17:2290188-2303110:-1	0	0	0	0	0	0	0	0	0	0	0	0	0	0	0	0	0	0	0	0	0	0	0.341	0	0	0	0	0	0	0	0	0	0	0	0	0	0	0	0	0	0	0
Abcf1/ENSMUSG00000038762	ENSMUSG00000038762	ENSMUST00000043757.14, ENSMUST00000087205.6, ENSMUST00000172661.1, ENSMUST00000173090.7, ENSMUST00000173111.1, ENSMUST00000173125.1, ENSMUST00000174128.7, ENSMUST00000174834.1	8	8	0	ATP-binding cassette, sub-family F (GCN20), member 1	17:35956819-35969761:-1	61.414	61.25	50.486	67.502	48.186	72.793	36.125	30.962	49.199	44.399	51.751	22.286	21.29	41.22	23.702	32.614	36.079	32.439	36.414	33.59	39.683	17.597	13.518	9.736	15.495	12.687	21.269	33.471	38.782	40.189	27.82	39.35	23.908	30.598	52.991	50.376	78.038	77.313	74.391	51.362	66.016	27.253
Abcf2	ENSMUSG00000028953	ENSMUST00000030795.9, NM_001190443, NM_001359205, XM_006535727	4	1	3	ATP-binding cassette, sub-family F (GCN20), member 2	5:24565342-24577337:-1	7.697	10.108	3.41	2.259	5.387	5.669	5.801	5.764	5.03	6.185	5.04	5.11	12.168	9.263	10.711	15.491	26.163	30.041	20.878	25.785	22.982	2.684	3.147	3.084	13.45	6.445	6.129	9.271	7.566	9.671	7.217	8.471	6.157	8.889	7.259	6.529	12.431	7.112	6.692	7.128	5.263	8.078
Abcf3	ENSMUSG00000003234	ENSMUST00000003319.5, ENSMUST00000135861.7, ENSMUST00000148679.1, ENSMUST00000152339.7, ENSMUST00000154660.1, ENSMUST00000231258.1, ENSMUST00000231590.1, ENSMUST00000232127.1, ENSMUST00000232490.1, ENSMUST00000232680.1, NM_013852	11	10	1	ATP-binding cassette, sub-family F (GCN20), member 3	16:20548603-20561603:1	21.472	21.896	13.348	12.201	8.439	26.847	15.839	14.503	16.353	14.666	21.386	5.154	9.275	12.988	13.679	22.605	40.82	33.721	16.067	28.189	33.241	4.087	3.572	3.46	11.318	9.545	15.858	28.079	15.806	32.149	16.768	22.794	18.849	25.906	25.127	28.885	17.864	18.244	9.632	15.723	12.607	19.883
Abcg1	ENSMUSG00000024030	ENSMUST00000024829.7, ENSMUST00000139013.1, ENSMUST00000236241.1, ENSMUST00000236391.1, ENSMUST00000236427.1, NM_009593	6	5	1	ATP binding cassette subfamily G member 1	17:31057694-31117984:1	11.658	6.75	6.773	12.65	21.743	13.413	13.91	16.093	18.063	6.613	12.992	11.675	11.803	13.028	11.186	14.506	25.401	29.808	29.805	25.806	29.626	105.972	2.152	6.888	10.437	12.519	7.477	12.408	11.911	21.215	13.696	17.186	7.111	9.664	9.927	10.966	29.908	17.841	11.362	24.367	16.434	14.05
Abcg2	ENSMUSG00000029802	ENSMUST00000031822.12, ENSMUST00000114294.7, ENSMUST00000124542.1, ENSMUST00000134426.1, ENSMUST00000143447.2, ENSMUST00000143752.7, ENSMUST00000145161.7, ENSMUST00000145685.1, ENSMUST00000147213.7, ENSMUST00000148008.1, ENSMUST00000203146.2, ENSMUST00000204924.1, ENSMUST00000204948.1, NM_001355477, NM_011920, XM_006506151, XM_030255399, XM_030255400, XM_030255402	19	13	6	ATP binding cassette subfamily G member 2 (Junior blood group)	6:58640503-58692451:1	3.932	4.651	3.352	20.993	8.678	8.352	33.557	4.888	16.968	3.62	10.307	8.559	11.124	9.037	17.839	13.705	13.701	9.206	11.142	16.874	26.127	37.456	1.366	16.378	19.189	26.218	3.591	1.287	1.891	2.359	1.101	0.652	1.717	0.064	0.981	0.719	4.892	2.802	7.145	1.87	3.188	7.176
Abcg3	ENSMUSG00000029299	ENSMUST00000031239.12, ENSMUST00000130644.1, NM_030239, XM_017320905, XM_017320906	5	2	3	ATP binding cassette subfamily G member 3	5:104966247-104982811:-1	11.203	5.449	3.271	15.274	16.412	10.031	8.263	12.558	6.765	8.805	11.178	3.873	5.62	8.648	7.214	12.222	14.632	10.307	26.243	38.639	35.691	2.68	0.481	1.379	1.463	2.069	5.257	20.503	6.135	19.957	15.893	29.107	8.636	7.018	15.946	24.032	18.31	12.222	5.571	22.348	5.554	8.817
Abcg4	ENSMUSG00000032131	ENSMUST00000034648.15, ENSMUST00000085979.10, ENSMUST00000159385.7, ENSMUST00000159997.1, ENSMUST00000160323.7, ENSMUST00000160384.1, ENSMUST00000161206.1, ENSMUST00000161354.8, ENSMUST00000161408.1, ENSMUST00000162783.7, NM_138955, XM_030244129	12	10	2	ATP binding cassette subfamily G member 4	9:44273191-44288656:-1	0	0	0	0	0.336	0.794	0	0	0.138	0	0	0.092	2.886	0	1.941	0.349	0	0	0.171	0.363	0.785	5.347	0	0.713	3.998	2.388	0	0	0.107	0	0.175	0.431	0	1.726	0	0.079	0	0	0	0	0	0
Abcg5	ENSMUSG00000040505	ENSMUST00000066175.9, ENSMUST00000163375.1, ENSMUST00000171544.7, ENSMUST00000172439.1	4	4	0	ATP binding cassette subfamily G member 5	17:84658234-84683011:-1	0	0	0	0	0	0	0	0	0	0	0	0	0.199	0.316	1.116	0	0	0	0	0	0	1.81	0	0.314	0	1.63	0	0	0	0	0	0	0	0	0	0	0	0	0	0	0	0
Abcg8	ENSMUSG00000024254	ENSMUST00000045714.14, ENSMUST00000170725.7, ENSMUST00000171915.1	3	3	0	ATP binding cassette subfamily G member 8	17:84676302-84700333:1	0	0	0	0	0	0	0	0	0.035	0.038	0	0	0.135	0.129	0.23	0	0	0	0	0	0	0.926	0	0.193	0.14	1.326	0	0.052	0	0.042	0	0	0	0	0.054	0.201	0	0	0	0	0	0
Abhd10	ENSMUSG00000033157	ENSMUST00000066983.12, ENSMUST00000128348.2, ENSMUST00000138517.1, ENSMUST00000143731.1, ENSMUST00000155741.1, NM_001272070, XM_006521975, XM_006521976, XM_011245865, XM_030249038	10	5	5	abhydrolase domain containing 10	16:45729725-45742955:-1	2.621	3.74	3.983	0.318	1.168	7.803	13.319	3.934	4.94	5.722	3.805	2.521	10.192	7.694	12.523	12.742	19.502	25.743	15.141	18.789	19.142	9.94	3.022	5.872	13.25	6.745	3.552	2.53	2.713	4.912	3.888	3.244	3.636	1.623	1.693	3.73	3.668	5.145	6.28	8.36	0.582	1.036
Abhd11	ENSMUSG00000040532	ENSMUST00000046999.11, ENSMUST00000111216.7, ENSMUST00000123227.2, ENSMUST00000148831.2, ENSMUST00000149778.1, ENSMUST00000154469.7, ENSMUST00000201890.1, XM_006504492	8	7	1	abhydrolase domain containing 11	5:135009299-135012175:1	18.087	14.148	12.269	3.963	19.684	15.642	8.365	9.913	8.42	21.244	19.736	7.055	16.401	20.287	17.012	18.622	16.831	15.691	16.913	18.865	20.507	3.863	3.279	3.845	20.034	4.065	44.173	36.646	41.497	31.189	29.304	34.103	48.067	49.703	26.393	35.169	47.643	22.484	25.556	29.278	28.921	35.999
Abhd12	ENSMUSG00000032046	ENSMUST00000056149.14, ENSMUST00000129228.1, ENSMUST00000138608.7, ENSMUST00000141899.7, ENSMUST00000145826.1, ENSMUST00000155119.7, ENSMUST00000156641.7, NM_001356550, NM_024465, XM_006500365, XM_006500367	11	7	4	abhydrolase domain containing 12	2:150832515-150842570:-1	137.146	121.707	84.106	144.939	152.618	265.887	148.581	125.547	139.972	148.356	215.598	69.798	94.778	156.444	136.166	168.582	332.51	310.021	221.091	317.756	305.754	23.277	53.268	42.222	403.89	95.764	79.058	226.951	87.06	224.753	145.049	229.6	45.302	64.312	94.124	98.991	203.265	190.755	83.923	210.414	74.74	122.762
Abhd12b	ENSMUSG00000090121	ENSMUST00000161541.3, ENSMUST00000162570.7, ENSMUST00000169156.2, ENSMUST00000182512.7, ENSMUST00000182782.7, ENSMUST00000182927.7, NM_001195033	7	6	1	abhydrolase domain containing 12B	12:70154131-70183347:1	0	0	0.164	0.103	0.799	1.02	0.758	0.046	0	0.128	0.082	0.441	3.165	0.808	2.462	0.28	0.177	0.058	0.27	0.178	0.397	6.964	0.218	2.522	1.701	5.398	0.13	0.031	0.045	0.139	0.35	0	0	0	0.06	0.066	0	0.459	0.158	0.536	0.148	0.126
Abhd13	ENSMUSG00000040396	ENSMUST00000048216.5, ENSMUST00000139793.7, NM_026868	3	2	1	abhydrolase domain containing 13	8:9977717-9992155:1	1.635	2.07	0.851	2.958	3.901	1.557	1.362	2.637	3.303	1.35	2.259	1.677	2.204	3.458	2.752	2.082	6.139	4.485	4.221	6.213	3.365	2.146	0.649	1.39	7.984	2.089	0.954	0.871	1.644	2.197	1.757	1.997	1.79	2.086	1.647	1.783	2.348	2.006	1.134	1.889	1.381	1.286
Abhd14a	ENSMUSG00000042210	ENSMUST00000048685.12, ENSMUST00000171678.8, ENSMUST00000171925.7, ENSMUST00000185334.6, ENSMUST00000187001.1, ENSMUST00000187798.1, ENSMUST00000187983.7, ENSMUST00000190798.6, NM_001359225, XM_006511796, XM_006511802, XM_006511805, XM_011242910, XM_017313549, XM_017313550, XM_017313551, XM_017313552, XM_017313553, XM_017313554, XM_017313555, XM_030244546, XM_030244547, XM_030244548, XM_030244549	24	8	16	abhydrolase domain containing 14A	9:106440053-106447678:-1	10.423	16.463	2.214	1.638	4.805	7.469	1.92	10.841	5.196	8.46	4.697	0.343	4.259	8.155	8.919	6.904	17.647	21.733	5.02	8.806	7.077	8.578	1.934	2.967	13.064	9.841	1.5	0.352	0.443	1.131	0.479	1.364	1.26	0.878	2.216	0.634	0	0.304	0.42	2.598	4.756	1.819
Abhd14b	ENSMUSG00000042073	ENSMUST00000048527.14, ENSMUST00000185347.7, ENSMUST00000185527.2, ENSMUST00000186361.6, ENSMUST00000187106.6, ENSMUST00000190167.6, ENSMUST00000213179.1, ENSMUST00000215475.1, ENSMUST00000216130.1, ENSMUST00000217496.1, NM_029631, XM_006511848, XM_017313683	13	10	3	abhydrolase domain containing 14b	9:106448640-106452918:1	12.116	15.664	6.669	3.791	4.914	3.213	11.264	6.656	4.592	9.056	7.854	1.713	3.955	1.767	4.619	9.534	21.166	16.24	3.961	16.249	6.717	1.136	0.315	0.561	6.984	3.078	0.85	0.417	1.115	0.864	0.304	1.393	1.845	1.379	2.065	0.542	1.084	0	1.08	3.633	10.639	3.378
Abhd15	ENSMUSG00000000686	ENSMUST00000094004.4, ENSMUST00000145676.1, ENSMUST00000147386.1	3	3	0	abhydrolase domain containing 15	11:77515121-77538607:1	0.467	0.742	0.113	4.111	0.149	5.377	7.677	4.13	4.045	1.17	4.356	1.499	2.269	1.958	3.89	5.959	6.536	9.618	7.474	11.36	9.864	6.123	3.019	3.771	17.264	10.504	1.544	1.607	2.45	0.491	1.468	1.485	1.341	3.071	1.698	1.036	4.129	1.746	1.539	1.682	1.459	3.84
Abhd16a/193742	193742	XM_030249600	1	0	1	abhydrolase domain containing 16A	17:1407710-1421406:1	0	0	0	0	0	0	0	0	0	0	0	0	0	0	0	0	0	0	0.044	0	0	0	0.533	0	0	0	0	0	0	0	0	0	0	0	0	0	0	0	0	0	0	0
Abhd16a/ENSMUSG00000007036	ENSMUSG00000007036	ENSMUST00000007251.13, ENSMUST00000172584.1, ENSMUST00000173134.7, ENSMUST00000173190.1, ENSMUST00000173247.1, ENSMUST00000173579.1, ENSMUST00000173846.7	7	7	0	abhydrolase domain containing 16A	17:35089263-35102987:1	61.525	76.387	23.179	27.795	35.736	38.915	14.966	27.053	29.847	30.25	28.093	10.056	16.917	24.654	24.857	54.279	86.928	74.223	49.669	86.401	50.051	5.878	3.322	7.843	45.161	9.779	30.536	38.074	31.188	40.707	31.094	49.358	30.317	32.844	31.518	32.247	30.754	23.774	27.791	35.544	21.771	47.981
Abhd17a	ENSMUSG00000003346	ENSMUST00000003436.11, ENSMUST00000187646.1, ENSMUST00000189605.1, ENSMUST00000191440.6, XM_006513504, XM_017313894, XM_030245023	7	4	3	abhydrolase domain containing 17A	10:80583650-80587649:-1	238.351	202.571	125.669	159.145	93.956	110.388	120.815	103.122	99.044	140.513	158.091	32.045	80.379	87.077	104.258	12.54	23.944	19.248	14.369	18.059	8.333	21.775	9.843	16.231	127.715	27.358	228.364	167.965	225.565	159.821	139.601	156.972	230.15	181.138	200.576	190.406	156.752	109.784	163.574	123.715	139.714	309.633
Abhd17b	ENSMUSG00000047368	ENSMUST00000052556.4, ENSMUST00000235332.1, ENSMUST00000236549.1, XM_011247228	4	3	1	abhydrolase domain containing 17B	19:21653309-21685637:1	9.277	8.067	6.535	6.556	10.812	5.264	9.068	10.202	5.437	5.214	5.587	4.511	9.19	14.069	8.615	5.659	10.174	7.127	8.229	11.135	5.952	4.847	2.662	5.505	15.391	4.437	8.509	3.662	10.996	6.542	10.237	9.651	8.21	10.078	12.945	8.382	12.67	10.717	8.005	11.142	9.235	2.922
Abhd17c	ENSMUSG00000038459	ENSMUST00000117085.1, ENSMUST00000131505.1, ENSMUST00000208271.1	3	3	0	abhydrolase domain containing 17C	7:84109356-84151893:-1	5.17	2.761	2.779	2.864	4.12	1.828	2.155	2.705	1.654	2.67	2.707	3.836	5.486	8.237	8.142	1.511	2.606	2.083	5.765	3.242	2.413	4.861	1.084	2.066	7.842	4.118	4.777	2.966	3.846	6.414	3.654	7.23	8.172	5.201	4.605	4.254	6.769	2.837	3.504	6.65	4.254	2.117
Abhd18/269423	269423	XM_006500779, XM_006500780, XM_017319591, XM_017319592, XM_030252629	5	0	5	abhydrolase domain containing 18	3:288868-330898:1	0	0	0	0	3.24	0	0	0	0	0	0	0	0.659	0	0	0.908	0	1.444	0	0.658	0	0	0	0	0	0	0	0	0	0	0	0	0	0	0	0.213	0	0	0	0	0	0
Abhd18/ENSMUSG00000037818	ENSMUSG00000037818	ENSMUST00000108077.9, ENSMUST00000108078.8, ENSMUST00000159774.6, ENSMUST00000203214.2, ENSMUST00000203472.2, ENSMUST00000203650.2, ENSMUST00000203892.1, ENSMUST00000204464.1, ENSMUST00000204496.2, ENSMUST00000204797.1, ENSMUST00000205065.2	11	11	0	abhydrolase domain containing 18	3:40846970-40938138:1	1.125	1.438	0.608	1.435	1.502	4.67	0.723	0.777	2.106	3.544	1.22	2.373	3.992	2.945	5.959	2.475	2.61	2.297	2.095	2.074	1.866	17.869	0.173	4.715	3.646	7.063	1.29	1.702	1.696	1.523	1.733	2.202	1.827	2.065	1.687	1.399	2.037	1.922	1.843	3.585	1.885	1.334
Abhd2	ENSMUSG00000039202	ENSMUST00000037315.12, ENSMUST00000135333.2, NM_018811	3	2	1	abhydrolase domain containing 2	7:79273266-79361601:1	2.265	1.891	1.504	7.337	4.26	3.269	4.815	3.702	5.303	2.198	2.339	4.144	3.71	4.543	5.436	3.939	3.67	4.161	3.428	3.333	3.807	7.017	0.999	5.163	7.74	4.905	0.626	0.553	0.593	1.398	0.857	1.698	0.404	0.846	0.985	0.467	4.976	5.367	3.27	3.624	2.289	0.987
Abhd3	ENSMUSG00000002475	ENSMUST00000002549.8, ENSMUST00000117726.8, ENSMUST00000117828.8, ENSMUST00000144150.8, ENSMUST00000234419.1, NM_134130, XM_011246793, XM_011246794	8	5	3	abhydrolase domain containing 3	18:10693487-10706783:-1	1.125	0.121	0	0	0.276	0	0	1.342	2.015	1.038	0.608	0.765	4.632	1.623	6.328	3.849	4.379	3.48	1.646	1.571	1.108	16.392	0.308	6.807	7.962	9.092	0.094	0.047	0.197	0.299	0	0.19	0	0	0.164	0.212	2.86	0.156	0	4.984	2.344	0
Abhd4	ENSMUSG00000040997	ENSMUST00000041197.11, ENSMUST00000180359.7, ENSMUST00000196699.1, ENSMUST00000197605.2, ENSMUST00000197802.1, ENSMUST00000197807.1, ENSMUST00000199068.4, ENSMUST00000199338.1, NM_134076	9	8	1	abhydrolase domain containing 4	14:54259283-54269162:1	21.342	25.185	8.855	17.038	13.821	18.563	14.42	9.898	18.715	22.825	21.011	6.787	11.861	19.716	19.751	39.839	78.56	72.477	26.216	67.372	62.574	7.595	3.289	4.569	27.592	8.553	12.413	13.786	10.754	14.037	7.42	9.675	12.179	15.529	8.64	8.895	7.205	12.367	10.04	7.812	9.475	11.206
Abhd5	ENSMUSG00000032540	ENSMUST00000035128.10, ENSMUST00000111497.4, ENSMUST00000154161.2, ENSMUST00000156520.7, ENSMUST00000175973.1, ENSMUST00000176005.1, ENSMUST00000214061.1, ENSMUST00000216775.1, NM_001359207, NM_026179, XM_030244526	11	8	3	abhydrolase domain containing 5	9:122351896-122381524:1	8.553	9.769	8.801	21.902	16.296	7.449	8.951	12.611	10.663	7.506	10.121	8.283	32.88	16.261	46.341	29.756	42.455	36.456	31.095	28.357	25.903	70.824	2.8	32.087	30.795	59.364	8.081	7.104	12.539	7.75	9.909	6.085	4.933	5.78	8.131	10.351	16.9	20.341	19.392	13.102	10.419	10.752
Abhd6	ENSMUSG00000025277	ENSMUST00000026313.3, ENSMUST00000166497.8, ENSMUST00000225234.1, XM_006518073	4	3	1	abhydrolase domain containing 6	14:8008292-8056773:1	9.039	7.148	3.744	10.127	3.839	3.543	9.067	3.687	3.355	10.937	7.578	0.698	2.132	5.191	4.525	4.366	5.337	10.555	3.743	7.52	7.706	4.591	2.115	4.393	9.98	6.474	1.433	1.416	1.096	2.459	1.584	1.77	0.84	0.439	1.3	0.327	0.291	2.39	0.95	0.796	1.385	1.246
Abhd8	ENSMUSG00000007950	ENSMUST00000008094.9, ENSMUST00000212321.1, ENSMUST00000212503.1	3	3	0	abhydrolase domain containing 8	8:71456705-71463655:-1	8.048	8.255	8.18	5.924	6.217	13.289	9.15	5.674	3.227	4.598	7.426	0.91	3.403	6.374	6.649	7.571	7.831	8.458	6.254	5.638	6.534	9.172	0.453	4.695	12.961	5.664	5.209	5.96	5.426	7.27	6.116	8.125	2.977	6.766	4.548	5.754	8.731	2.718	3.341	2.202	2.552	7.695
Abi1	ENSMUSG00000058835	ENSMUST00000078977.13, ENSMUST00000091394.12, ENSMUST00000093171.12, ENSMUST00000114544.9, ENSMUST00000123948.7, ENSMUST00000126112.7, ENSMUST00000135308.1, ENSMUST00000139038.7, ENSMUST00000140164.7, ENSMUST00000148294.1, ENSMUST00000149719.7, ENSMUST00000153931.7, ENSMUST00000154162.1, ENSMUST00000156344.7, ENSMUST00000178908.1, XM_030246741	16	15	1	abl-interactor 1	2:22940084-23040235:-1	31.17	28.435	15.452	35.205	35.596	16.073	31.798	31.373	31.523	25.102	24.802	25.793	28.545	38.037	37.02	70.28	110.858	109.644	82.861	112.869	107.217	10.643	11.373	8.42	38.7	16.307	18.182	13.768	32.598	21.528	30.257	34.838	26.576	27.404	27.852	21.665	25.533	27	20.27	23.36	22.155	9.45
Abi2	ENSMUSG00000026782	ENSMUST00000052332.14, ENSMUST00000185788.6, ENSMUST00000186097.6, ENSMUST00000187400.6, ENSMUST00000187709.6, ENSMUST00000188594.6, ENSMUST00000188618.6, ENSMUST00000189082.6, ENSMUST00000189649.1, ENSMUST00000189980.6, ENSMUST00000190158.1, ENSMUST00000191493.1, XM_006496076, XM_006496077, XM_006496078, XM_006496079, XM_006496080, XM_006496085, XM_011238539, XM_017321240, XM_017321244, XM_01732…	29	12	17	abl-interactor 2	1:60409619-60481163:1	6.633	6.52	3.877	12.538	13.705	9.381	14.135	13.433	10.187	9.526	10.587	2.61	4.608	6.651	7.747	4.871	11.303	9.264	8.062	10.498	10.042	5.777	1.801	3.263	4.754	4.76	1.462	1.212	1.376	0.684	1.3	0.867	1.674	1.296	0.724	1.211	1.094	1.558	2.111	1.767	3.924	1.511
Abi3	ENSMUSG00000018381	ENSMUST00000059026.9, ENSMUST00000131049.1, ENSMUST00000137645.1, ENSMUST00000143492.1, XM_006533956, XM_017314707, XM_017314709, XM_030246225, XM_030246226, XM_030246227, XM_030246228	11	4	7	ABI gene family, member 3	11:95832131-95842014:-1	4.538	3.067	17.925	0.779	4.875	10.584	13.999	0.022	7.661	2.019	10.441	27.001	4.469	1.635	0.387	2.487	0.605	0.235	4.75	1.794	0.934	3.18	3.594	1.595	34.133	10.443	234.717	399.309	207.423	662.83	433.23	643.685	62.755	64.341	130.608	119.566	388.944	311.956	111.649	327.86	148.994	157.686
Abi3bp	ENSMUSG00000035258	ENSMUST00000048471.14, ENSMUST00000096012.10, ENSMUST00000096013.10, ENSMUST00000171000.2, ENSMUST00000231337.1, ENSMUST00000231781.1, ENSMUST00000231832.1, ENSMUST00000231870.1, XM_006522251, XM_006522253, XM_006522254, XM_006522255, XM_006522256, XM_006522257, XM_006522258, XM_006522259, XM_006522260, XM_006522261, XM_006522262, XM_006522263, XM_006522264, XM_006522265, XM_006522266, XM_0065222…	44	8	36	ABI gene family, member 3 (NESH) binding protein	16:56477899-56690135:1	0.247	0.339	0.046	0	0.145	1.798	0.073	0.156	0.425	0.578	0.661	0.439	0.936	0.225	0.869	0.776	0.14	0.783	1.539	0.597	0.302	2.885	0.034	1.351	0.726	1.911	0	0.068	0.151	0.138	0.137	0.134	0.144	0.15	0.118	0.077	0.8	0.111	0	0.791	0.477	0.145
Abitram	ENSMUSG00000038827	ENSMUST00000045368.11, ENSMUST00000131520.7, ENSMUST00000147763.1, ENSMUST00000152638.1, XM_011250006	5	4	1	actin binding transcription modulator	4:56802351-56805675:1	0.841	1.736	0.51	3.341	2.73	3.224	0.55	0.84	1.019	0.644	1.898	2.303	3.292	1.792	4.007	3.847	3.471	6.622	2.528	3.855	3.787	8.054	0.07	2.763	2.261	4.92	1.365	1.024	1.437	1.769	1.351	1.914	1.742	1.378	1.697	1.869	3.523	2.034	3.231	2.516	5.383	2.866
Abl1	ENSMUSG00000026842	ENSMUST00000028190.12, ENSMUST00000075759.12, ENSMUST00000123471.1, ENSMUST00000124089.1, ENSMUST00000124726.1, ENSMUST00000127714.1, ENSMUST00000135233.2, ENSMUST00000142554.7, ENSMUST00000146537.1, ENSMUST00000156736.3, XM_006497621	11	10	1	c-abl oncogene 1, non-receptor tyrosine kinase	2:31760173-31804362:1	7.474	10.361	5.742	4.749	10.006	13.441	8.861	6.866	9.867	8.639	11.207	6.18	9.443	11.142	13.09	15.246	15.548	15.163	9.928	13.477	13.559	142.944	1.985	7.821	22.834	14.96	5.533	9.32	6.15	7.713	5.082	8.569	4.61	7.029	5.218	7.411	5.745	9.061	7.663	7.194	7.076	11.278
Abl2	ENSMUSG00000026596	ENSMUST00000027888.12, ENSMUST00000166172.8, ENSMUST00000173929.7, ENSMUST00000190749.1, XM_006496617, XM_006496622, XM_011238737, XM_011238738	8	4	4	v-abl Abelson murine leukemia viral oncogene 2 (arg, Abelson-related gene)	1:156613839-156649568:1	3.31	2.699	1.974	6.617	3.007	4.976	6.288	3.99	12.075	3.435	3.185	2.205	2.188	3.201	3.979	6.181	6.084	6.877	7.459	5.79	7.547	3.738	0.261	3.481	5.088	1.517	0.666	0.884	0.878	0.864	0.664	1.248	0.495	1.232	1.202	0.853	2.612	1.188	1.688	1.653	2.516	1.325
Ablim1	ENSMUSG00000025085	ENSMUST00000079360.11, ENSMUST00000099294.8, ENSMUST00000104902.8, ENSMUST00000111524.7, ENSMUST00000111526.7, ENSMUST00000111528.7, ENSMUST00000111529.7, ENSMUST00000111544.7, ENSMUST00000111546.7, ENSMUST00000111550.7, ENSMUST00000111555.7, ENSMUST00000111558.7, ENSMUST00000111559.7, ENSMUST00000127198.1, ENSMUST00000128212.1, ENSMUST00000133369.1, ENSMUST00000133782.7, ENSMUST00000134430.7, EN…	55	21	34	actin-binding LIM protein 1	19:57033272-57119661:-1	1.284	1.627	2.253	0.107	0.386	0.218	0.122	4.239	0.579	0.706	0.392	1.018	1.727	0.718	2.027	19.229	0.901	3.223	14.758	3.114	1.929	7.609	0.202	4.973	4.177	6.604	0.053	0.015	0	0.024	0	0.108	0.115	0	0.058	0.272	2.049	1.562	0.278	1.218	1.133	0.18
Ablim2	ENSMUSG00000029095	ENSMUST00000054598.11, ENSMUST00000101280.9, ENSMUST00000114203.7, ENSMUST00000114204.7, ENSMUST00000114205.7, ENSMUST00000114206.8, ENSMUST00000114210.8, ENSMUST00000125378.1, ENSMUST00000129347.7, ENSMUST00000130209.1, ENSMUST00000130233.7, ENSMUST00000135885.1, ENSMUST00000150146.1, ENSMUST00000151322.7, ENSMUST00000151636.7, ENSMUST00000153025.1, ENSMUST00000153529.1, XM_006503906, XM_0065039…	41	17	24	actin-binding LIM protein 2	5:35814300-35884973:1	4.167	3.103	2.603	0	2.3	0.125	0	0	0	0.095	0	2.51	2.774	2.265	3.807	0.76	1.834	1.373	0.058	0.579	3.426	10.005	0.301	5.948	4.083	5.855	0.113	0.055	0	0.629	0.099	2.087	1.052	0	0.476	0.531	0.237	1.467	0	0.216	2.167	0
Abr	ENSMUSG00000017631	ENSMUST00000065028.13, ENSMUST00000072740.12, ENSMUST00000094012.10, ENSMUST00000108407.9, ENSMUST00000108408.8, ENSMUST00000130364.2, ENSMUST00000131059.1, ENSMUST00000137261.1, ENSMUST00000141442.7, ENSMUST00000151526.2, ENSMUST00000176024.1, ENSMUST00000176179.7, ENSMUST00000238684.1, NM_001346670, XM_030245469	15	13	2	active BCR-related gene	11:76416792-76494495:-1	5.28	3.025	4.022	3.721	9.002	7.715	6.271	4.35	6.389	3.385	7.532	8.456	7.16	7.972	6.659	4.035	2.737	2.7	6.054	7.369	6.833	5.329	3.295	3.988	17.301	8.427	11.311	20.581	14.036	20.213	11.406	16.673	12.643	15.218	11.198	15.546	23.592	34.176	22.92	20.842	14.479	28.098
Abracl	ENSMUSG00000078453	ENSMUST00000020002.8, ENSMUST00000217718.1, ENSMUST00000218994.1, ENSMUST00000220110.1, ENSMUST00000220433.1, NM_028440	6	5	1	ABRA C-terminal like	10:18011260-18023090:-1	76.831	82.824	46.329	48.987	71.996	62.421	61.746	65.495	56.448	46.908	71.114	40.698	94.599	113.981	85.54	69.662	72.774	84.521	97.355	83.722	107.839	15.636	14.375	33.369	49.637	38.708	97.16	61.841	72.62	82.022	50.674	65.74	86.797	55.678	56.315	64.651	147.516	114.111	118.61	137.363	143.322	131.554
Abraxas1	ENSMUSG00000035234	ENSMUST00000044535.13, ENSMUST00000055245.12, ENSMUST00000117364.7, ENSMUST00000129358.1, ENSMUST00000131857.1, ENSMUST00000145429.1, ENSMUST00000145707.1, ENSMUST00000153302.7, ENSMUST00000200657.4, NM_172405, XM_006535218, XM_030254801	12	9	3	BRCA1 A complex subunit	5:100805192-100820935:-1	3.902	3.202	4.464	45.598	0.459	3.082	16.427	6.64	2.334	3.278	5.808	1.529	5.709	10.12	7.816	3.656	3.311	7.885	6.504	3.502	5.946	7.131	2.741	2.401	5.584	7.399	3.018	3.206	4.367	3.256	1.87	5.511	3.575	3.076	2.327	3.17	10.207	4.777	3.155	6.358	2.088	4.319
Abraxas2	ENSMUSG00000030965	ENSMUST00000084497.11, ENSMUST00000106161.7, ENSMUST00000129552.1, ENSMUST00000134784.1, ENSMUST00000138436.1, ENSMUST00000144225.8, ENSMUST00000147786.8, ENSMUST00000210077.1	8	8	0	BRISC complex subunit	7:132859225-132885111:1	12.075	10.581	5.224	6.814	10.621	32.329	13.014	10.885	12.384	13.247	12.131	8.695	12.556	18.44	16.888	15.048	20.428	22.854	13.255	18.018	19.904	12.148	5.984	11.715	15.432	13.43	8.884	8.571	9.854	10.119	9.217	12.883	9.747	8.691	8.413	9.374	29.706	17.821	21.578	18.46	25.829	8.799
Abt1	ENSMUSG00000036376	ENSMUST00000041782.3	1	1	0	activator of basal transcription 1	13:23418361-23423866:-1	2.92	2.46	1.703	1.877	1.954	0.931	3.346	3.155	2.691	1.468	2.492	1.687	3.209	2.398	4.56	2.572	3.902	2.977	2.71	2.491	3.437	6.568	0.427	2.512	4.996	4.498	1.826	1.35	1.389	3.155	2.385	2.768	1.136	1.184	1.729	2.302	2.573	1.881	1.568	1.356	1.762	4.26
Abtb1	ENSMUSG00000030083	ENSMUST00000032169.7, ENSMUST00000203120.2, ENSMUST00000203137.2, ENSMUST00000203272.2, ENSMUST00000203460.1, ENSMUST00000203514.2, ENSMUST00000203864.2, ENSMUST00000204327.2, ENSMUST00000204458.2, ENSMUST00000204560.2, ENSMUST00000204932.1, ENSMUST00000205082.2, XM_006506791, XM_006506793, XM_030255680, XM_030255681	16	12	4	ankyrin repeat and BTB (POZ) domain containing 1	6:88835914-88841902:-1	7.159	8.796	6.841	3.639	15.209	25.874	9.705	7.692	10.904	6.453	18.2	4.599	7.627	8.49	13.933	18.661	20.518	25.963	24.48	31.48	29.79	1.824	3.609	4.547	20.901	10.853	18.776	15.006	19.734	13.062	14.321	10.493	17.668	21.036	13.759	11.417	12.523	12.681	18.191	11.072	14.67	14.948
Abtb2	ENSMUSG00000032724	ENSMUST00000076212.3, ENSMUST00000131122.1, ENSMUST00000138580.1	3	3	0	ankyrin repeat and BTB (POZ) domain containing 2	2:103566310-103718423:1	0.64	0.502	0.046	0.781	0.515	5.366	0	0	0.808	1.447	0.117	2.293	1.62	1.07	1.632	1.335	0.436	0.18	1.684	1.475	1.798	2.375	0	1.927	1.049	1.714	0.466	0.395	0.967	1.371	0.75	1.084	0.434	0.758	0.134	0.15	1.6	0.547	0.6	0.364	0.636	2.138
AC087559.2	ENSMUSG00000079773	ENSMUST00000115907.2	1	1	0	no description available	GL456350.1:173252-174286:-1	0	0	0	0	0	0	0	0	0	0	0	0	0	0	0	0	0	0	0	0	0	0	0	0	0	0	0	0	0	0	0	0	0	0	0	0	0	0	0	0	0	0
AC102264.1	ENSMUSG00000096244	ENSMUST00000177979.1	1	1	0	vomeronasal 1 receptor Vmn1r187	GL456219.1:149261-150163:-1	0	0	0	0	0	0	0	0	0	0	0	0	0	0	0	0	0	0	0	0	0	0	0	0	0	0	0	0	0	0	0	0	0	0	0	0	0	0	0	0	0	0
AC124742.1	ENSMUSG00000118552	ENSMUST00000238938.1	1	1	0	no description available	12:75630971-75631318:-1	0	0	0	19.99	2.816	32.313	31.848	14.682	31.578	13.51	6.523	0	3.6	3.859	2.596	0	0.714	0	0	0	1.458	0.134	1.519	0	2.463	0	18.259	33.327	21.371	10.902	11.118	14.089	3.211	30.901	18.549	17.188	6.503	46.743	37.205	38.448	38.13	0
AC125149.1	ENSMUSG00000079192	ENSMUST00000111364.2	1	1	0	no description available	GL456210.1:123792-124928:1	0	11.664	1.761	39.16	7.718	0	0	9.65	10.11	0	0	5.829	0	12.126	0	0	0	0	0	0	0	0	0	0	0	0	3.612	7.421	3.822	13.417	0.474	20.641	0	0	0	0	26.8	12.797	9.696	0	0	0
AC125149.2	ENSMUSG00000079794	ENSMUST00000115931.2	1	1	0	no description available	GL456210.1:135395-136519:-1	0	0	0	0	0	0	0	0	0	0	0	0	0	0	0	0	0	0	0	0	0	0	0	0	5.009	0	0	0	0	2.225	0	0	0	0	0	0	0	1.238	18.493	1.341	1.253	0
AC125149.3	ENSMUSG00000079800	ENSMUST00000096862.4	1	1	0	no description available	GL456210.1:9124-58882:-1	1.11	3.115	2.065	0	0.153	0.285	0.399	1.302	1.357	0.126	0.232	0.998	5.126	2.447	6.586	6.593	2.245	2.759	14.972	3.485	5.886	10.258	0.946	4.826	7.549	14.964	11.266	2.41	10.096	3.68	9.386	10.675	15.295	14.146	14.68	14.749	1.118	0.264	1.445	0.829	1.521	3.764
AC132444.1	ENSMUSG00000079222	ENSMUST00000111423.2	1	1	0	no description available	GL456221.1:17591-30203:-1	1.841	0.264	1.264	2.881	0.152	0	0.848	0	1.362	1.814	0.498	0.367	1.715	0.602	2.082	0.149	0.353	0.882	0	0	1.108	6.998	0.498	1.809	0.674	6.168	1.896	1.189	3.988	1.67	2.772	1.371	18.308	29.397	9.352	8.519	0	0	1.595	0.432	0	0.679
AC132444.2	ENSMUSG00000094728	ENSMUST00000180119.1	1	1	0	no description available	GL456221.1:58743-59114:1	0	0	0	0	0	0	0	0	0	0	0	0.242	2.187	0.012	3.801	1.894	1.139	0.662	2.466	2.32	2.452	4.121	0.368	1.781	2.597	3.257	1.572	0.104	0.386	0	0.817	0	0.473	0.494	0.661	0.25	0.922	0	0.879	0	1.042	0
AC132444.6	ENSMUSG00000096808	ENSMUST00000177921.1	1	1	0	no description available	GL456221.1:151235-152734:1	3.133	3.017	1.873	5.046	3.265	3.881	9.723	6.858	4.048	3.443	2.834	128.224	456.726	77.424	424.734	10.2	8.077	5.503	9.427	4.968	4.654	1686.98	16.336	691.323	275.777	915.633	4.859	0.222	1.492	2.534	0.418	1.86	0.667	0	1.995	0.423	22.68	13.55	11.198	33.74	14.078	0
AC133103.1	ENSMUSG00000079190	ENSMUST00000111360.2	1	1	0	sp110 nuclear body protein-like	GL456211.1:167446-196478:1	1.257	0.537	0.405	0	0	0.249	3.54	0.712	1.2	0	0.197	0.479	1.139	0.593	2.131	0.245	0.29	0.524	0.486	0	0	3.559	0.414	2.749	3.103	5.442	1.208	1.944	2.547	1.701	1.271	3.242	0.923	0.958	1.692	0.682	1.422	1.981	0	2.066	1.867	1.693
AC133103.3	ENSMUSG00000094514	ENSMUST00000178645.1	1	1	0	component of Sp100-rs-like	GL456211.1:226405-229375:-1	0	0	0	0	0	0	0	0	0	0	0	2.697	0	0	0	0	0	0	0	0	0	0	0	0.031	0	0	0	0	0	0	0	0	0	0	0	0	0	0	0	0	0	0
AC133103.6	ENSMUSG00000095787	ENSMUST00000179124.1	1	1	0	no description available	GL456211.1:54469-54840:-1	0	0	0	0	0	0	0	0	0	0	0	0.242	2.187	0.012	3.801	1.894	1.139	0.662	2.466	2.32	2.452	4.121	0.368	1.781	2.597	3.257	1.572	0.104	0.386	0	0.817	0	0.473	0.494	0.661	0.25	0.922	0	0.879	0	1.042	0
AC133103.7	ENSMUSG00000096100	ENSMUST00000179890.1	1	1	0	no description available	GL456211.1:66955-67326:1	0	0	0	0	0	0	0	0	0	0	0	0	0	0	0	0	0	0.662	2.466	0	0	0	0	6.69	0.067	0	0.066	0.005	0.002	0	0.035	0	0.007	0.007	0.053	0.008	0.345	0	0	0	0.298	0
AC140267.1	ENSMUSG00000115798	ENSMUST00000226485.1	1	1	0	no description available	15:80235835-80236047:1	0	0	0	0	0	0	0	0	0	0	0	0	0	0	0	0	0	0	0	0	0.713	0	0	0	1.653	0	0	0	0	0	0	0	0	0	0	0	0	0	0	0	0	0
AC140325.1	ENSMUSG00000074720	ENSMUST00000099245.1	1	1	0	no description available	GL456354.1:25923-27230:-1	0	0	0	0	0	0	0	0	0	0	0	1.267	4.228	1.12	5.937	0	0	0	0	0	0	22.739	0	5.036	2.323	8.406	0	0	0	0	0	0	0	0	0	0	0	0	0	0	0	0
AC141477.1	ENSMUSG00000117965	ENSMUST00000235907.1	1	1	0	no description available	10:76440241-76440444:-1	0	0	0	0	0	0	0	0	0	0	0	1.004	1.228	0	4.057	0	0	0	0	0	0	0	0	0	0.168	1.731	0	0	0	0	0	0	0	0	0	0	0	1.017	0	0	0	0
AC147512.1	ENSMUSG00000116015	ENSMUST00000229421.1, ENSMUST00000230122.1	2	2	0	no description available	CHR_MG4138_PATCH:7490327-7490653:-1	2.021	2.749	1.439	0	12.402	0	1.611	0	0	4.908	13.623	10.059	3.798	11.904	10.787	12.758	2.26	4.547	10.4	7.847	6.828	11.098	2.424	5.726	6.484	9.498	2.338	4.494	5.312	0	4.816	9.595	1.698	3.552	4.514	0.851	14.678	35.261	29.637	17.05	33.121	0
AC149090.1	ENSMUSG00000095041	ENSMUST00000178343.1, ENSMUST00000179505.7	2	2	0	no description available	JH584304.1:52190-59690:-1	176.638	231.481	98.765	113.57	128.518	188.923	138.427	137.387	123.113	145.673	145.902	27.593	58.785	121.819	109.49	200.883	179.32	186.485	141.665	117.48	128.842	48.162	14.191	28.374	77.078	56.546	80.648	106.487	116.216	157.809	85.347	146.406	66.439	64.865	79.134	74.925	80.59	69.189	55.907	66.078	39.419	28.874
AC151602.1	ENSMUSG00000118462	ENSMUST00000238437.1, ENSMUST00000238581.1, ENSMUST00000238591.1, ENSMUST00000238638.1	4	4	0	luteinizing hormone beta	7:45418353-45421854:1	0	0	0	0	0	0	0	0	0	0	0	0	0.445	0	0.163	0.067	0	0	0	0.07	0	0.823	0	0.21	0.513	0.15	0	0	0	0	0	0	0	0	0	0	0	0	0	0	0	0
AC163616.1	ENSMUSG00000118504	ENSMUST00000239076.1, ENSMUST00000239082.1	2	2	0	no description available	3:90052904-90066069:1	11.152	11.647	6.435	3.255	10.63	11.273	19.063	8.277	11.001	6.577	15.367	2.179	3.584	3.925	2.649	18.195	16.759	15.451	18.151	29.537	17.537	4.943	1.979	5.678	5.806	6.981	4.921	5.031	5.448	9.363	6.05	9.659	4.719	3.864	5.255	6.93	13.373	12.76	13.617	14.776	7.026	4.007
AC166256.1	ENSMUSG00000118528	ENSMUST00000238910.1	1	1	0	no description available	10:22712085-22731237:-1	0	0	0	0	0	0	0	0	0	0	0	0	3.696	3.113	0	0	0	0	0	0	0	0	0	10.397	0	11.719	0	0	0	0	0	0	0	0	0	0	0	0	0	0	0	0
AC168977.1	ENSMUSG00000079808	ENSMUST00000115924.2	1	1	0	sp110 nuclear body protein-like	GL456212.1:128555-150452:-1	0.744	0.703	0.253	0	0	0	2.254	0.644	0.165	0	0.184	0	3.141	0.299	3.731	0.841	0.285	0.813	1.11	0.127	0.328	9.426	0.088	3.425	3.353	5.242	0.281	0.327	0.84	0.244	0.629	0	0	0.81	1.002	0.719	2.206	1.288	1.459	1.574	1.677	0.318
AC168977.2	ENSMUSG00000094915	ENSMUST00000179715.1	1	1	0	component of Sp100-rs-like	GL456212.1:31967-34932:-1	0	0	0	0	0	0	0	0	0	0	0	0	2.083	0	6.053	0	0	0	0	0	0	0	0	4.272	0	9.283	0	0	0	0	0	0	0	0	0	0	0	0	0	0	0	0
AC202135.1	ENSMUSG00000107366	ENSMUST00000201879.1, ENSMUST00000229894.1	2	2	0	no description available	CHR_MG4213_PATCH:49489545-49490627:1	0	0	0	0	0	0	0	0	0	0	0	0	3.465	0.008	4.099	0	0	0	0	0	0	14.783	0	5.161	6.26	4.923	0	0	0	0	0	0	0	0	0	0	0	0	0	0	0	0
AC234645.1	ENSMUSG00000095019	ENSMUST00000178569.1	1	1	0	no description available	JH584303.1:81607-82689:1	0	0	0	0	0	0	0	0	0	0	0	0	2.518	0.001	3.47	0	0	0	0	0	0	18.541	0	3.948	2.495	9.295	0	0	0	0	0	0	0	0	0	0	0	0	0	0	0	0
AC240971.1	ENSMUSG00000107274	ENSMUST00000201905.3, ENSMUST00000231137.1	2	2	0	no description available	CHR_MG4211_PATCH:66145305-66146387:-1	0	0	0	0	0	0	0	0	0	0	0	2.414	3.823	0	6.648	0	0	0	0	0	0	24.152	0	3.662	0	11.941	0	0	0	0	0	0	0	0	0	0	0	0	0	0	0	0
AC240971.3	ENSMUSG00000116078	ENSMUST00000228978.1, ENSMUST00000230037.1	2	2	0	no description available	CHR_MG4211_PATCH:66144747-66145274:-1	0	0	0	0	0	0	0	0	0	0	0	0	3.28	1.086	8.341	0	0	0	0	0	0	42.432	0	9.89	7.015	14.78	0	0	0	0	0	0	0	0	0	0	0	0	0	0	0	0
Acaa1a	ENSMUSG00000036138	ENSMUST00000039784.11, ENSMUST00000175719.1, ENSMUST00000175743.7, ENSMUST00000175859.1, ENSMUST00000176007.1, ENSMUST00000176351.7, ENSMUST00000176397.7, ENSMUST00000176546.1, ENSMUST00000176796.7, ENSMUST00000177463.7, NM_001357516, NM_130864, XM_030244018, XM_030244019	14	10	4	acetyl-Coenzyme A acyltransferase 1A	9:119341294-119350295:1	69.305	60.308	50.777	25.528	36.271	81.942	30.951	54.719	57.708	45.442	57.01	8.943	27.655	42.877	36.064	46.903	90.438	84.846	64.02	100.722	89.595	3.421	1.797	10.391	39.354	10.901	61.023	51.783	68.972	52.92	41.073	47.672	59.222	58.559	49.875	46.618	44.317	48.213	45.136	41.855	49.074	93.05
Acaa1b	ENSMUSG00000010651	ENSMUST00000010795.4, ENSMUST00000127952.1, NM_146230, XM_006512114, XM_006512116, XM_011242970	6	2	4	acetyl-Coenzyme A acyltransferase 1B	9:119149797-119157081:-1	0.877	0	0	0	0.167	0	0	0	0	0.916	3.724	0	0.463	0	0.926	0.759	0.366	0.63	1.082	0.134	0	0.703	0	0.975	0.876	1.89	0	0	0	0	0	0	0	0.376	0	0.251	0	0	0	0	0	0
Acaa2	ENSMUSG00000036880	ENSMUST00000041053.10, ENSMUST00000237306.1, NM_177470	3	2	1	acetyl-Coenzyme A acyltransferase 2 (mitochondrial 3-oxoacyl-Coenzyme A thiolase)	18:74779212-74806207:1	132.254	147.213	94.693	138.655	74.722	83.786	94.446	126.455	125.493	186.996	133.107	19.04	46.839	99.782	70.79	57.086	117.537	132.341	59.056	114.002	113.624	11.709	4.387	9.967	34.397	10.532	220.527	212.005	238.789	230.826	242.852	220.782	162.704	152.674	161.672	150.471	77.653	83.33	66.665	73.564	68.985	231.186
Acaca	ENSMUSG00000020532	ENSMUST00000020843.12, ENSMUST00000103201.7, ENSMUST00000130012.8, ENSMUST00000133811.2, ENSMUST00000136463.8, ENSMUST00000137500.8, ENSMUST00000183548.2, ENSMUST00000183887.1, ENSMUST00000184534.1, XM_030245463	10	9	1	acetyl-Coenzyme A carboxylase alpha	11:84195438-84401651:1	1.058	0.886	0.892	1.209	0.604	2.159	0.58	1.413	1.458	1.443	0.389	4.691	8.521	8.556	8.206	2.235	1.391	2.278	3.322	2.081	2.123	20.603	2.556	8.644	8.64	12.111	0.382	0.915	0.525	1.143	0.587	0.207	0.86	0.703	1.113	0.925	1.302	1.969	1.107	1.328	0.731	0.739
Acad10	ENSMUSG00000029456	ENSMUST00000031412.11, ENSMUST00000111770.1, ENSMUST00000133775.7, ENSMUST00000137231.1, ENSMUST00000137789.7, ENSMUST00000143187.1, NM_028037, XM_006530458, XM_006530459, XM_006530460, XM_006530461, XM_006530462, XM_006530463, XM_030254817, XM_030254818	15	6	9	acyl-Coenzyme A dehydrogenase family, member 10	5:121621029-121660510:-1	6.052	4.116	5.003	4.247	0.85	0.993	1.9	1.13	1.364	1.112	1.369	1.418	0.916	1.906	4.8	2.749	4.664	2.696	4.458	4.218	3.216	4.781	0.314	1.353	5.046	4.943	2.205	1.237	1.15	2.337	0.731	1.594	1.266	0.936	1.11	1.296	3.39	0.479	0.865	3.9	0.105	2.292
Acad11	ENSMUSG00000090150	ENSMUST00000047799.12, ENSMUST00000120854.7, ENSMUST00000128714.1, ENSMUST00000154431.1, ENSMUST00000185819.1, ENSMUST00000189133.1, ENSMUST00000189998.2, ENSMUST00000216220.1, NM_175324	9	8	1	acyl-Coenzyme A dehydrogenase family, member 11	9:104063724-104127656:1	3.372	3.475	0.95	0.607	3.672	4.209	4.963	5.972	2.911	1.341	2.379	2.191	6.122	3.217	5.605	7.084	13.177	6.421	9.331	11.421	10.412	37.773	0.827	3.898	9.262	10.093	1.034	1.291	1.239	1.125	0.727	1.122	2.031	1.505	0.861	0.932	1.436	0.709	1.365	1.031	1.009	5.076
Acad12	ENSMUSG00000042647	ENSMUST00000041252.12, ENSMUST00000111776.5, ENSMUST00000131338.1, ENSMUST00000197306.1, ENSMUST00000197916.1, NM_178799, XM_011248231	7	5	2	acyl-Coenzyme A dehydrogenase family, member 12	5:121598281-121618938:-1	14.998	15.957	26.946	27.288	33.557	18.221	33.349	32.3	33.383	16.39	16.152	25.823	15.409	22.286	20.436	4.871	6.162	3.775	5.481	5.153	5.781	41.308	14.427	27.416	13.226	28.92	4.037	4.368	3.856	5.555	3.572	4.07	1.875	3.289	6.835	3.478	6.123	7.211	4.295	7.476	3.107	26.752
Acad8	ENSMUSG00000031969	ENSMUST00000060513.7, ENSMUST00000120367.7, ENSMUST00000128923.7, ENSMUST00000129490.7, ENSMUST00000132293.1, ENSMUST00000138102.1, ENSMUST00000151075.1, ENSMUST00000215693.1, XM_030244510	9	8	1	acyl-Coenzyme A dehydrogenase family, member 8	9:26974508-26999554:-1	6.355	7.16	3.073	8.904	6.899	2.741	4.622	7.87	6.592	3.164	6.695	6.201	5.795	6.023	9.284	29.329	25.972	54.418	21.255	45.063	48.85	2.829	2.031	2.116	10.833	5.355	5.138	3.385	5.007	4.979	3.932	5.665	4.63	6.891	3.463	2.283	6.062	5.577	5.32	2.361	5.007	5.149
Acad9	ENSMUSG00000027710	ENSMUST00000011492.14, ENSMUST00000195896.4, ENSMUST00000196395.4, ENSMUST00000196535.1, ENSMUST00000196648.1, ENSMUST00000197344.1, ENSMUST00000197588.4, ENSMUST00000198050.1, ENSMUST00000198987.4, ENSMUST00000199193.1	10	10	0	acyl-Coenzyme A dehydrogenase family, member 9	3:36065979-36092853:1	11.816	14.019	3.014	17.39	6.494	18.524	12.873	11.855	13.428	9.721	19.222	30.486	102.764	31.015	154.438	20.828	30.627	40.503	22.201	34.124	23.449	361.781	7.924	169.455	94.217	230.789	7.448	6.889	8.482	11.706	7.644	15.432	6.114	9.104	10.009	6.808	16.12	9.384	17.031	15.83	11.639	5.349
Acadl	ENSMUSG00000026003	ENSMUST00000027153.5, ENSMUST00000139208.1	2	2	0	acyl-Coenzyme A dehydrogenase, long-chain	1:66830839-66863277:-1	31.178	32.864	17.362	21.01	36.547	15.72	27.861	33.264	36.995	44.47	30.567	8.647	21.305	28.615	25.077	33.685	79.974	62.927	45.233	50.3	39.895	2.44	3.1	7.302	19.191	9.701	19.026	14.665	21.733	23.529	24.638	26.335	21.328	29.591	29.493	18.079	24.163	25.039	22.632	27.147	36.884	21.023
Acadm	ENSMUSG00000062908	ENSMUST00000072697.12, ENSMUST00000130713.1, ENSMUST00000135724.1, ENSMUST00000137161.1, ENSMUST00000150070.1, ENSMUST00000156310.1, ENSMUST00000196188.4, ENSMUST00000196688.1, ENSMUST00000199342.1, ENSMUST00000200250.4	10	10	0	acyl-Coenzyme A dehydrogenase, medium chain	3:153922357-153944632:-1	29.712	27.601	16.414	21.406	60.276	24.874	32.97	34.069	51.418	37.825	30.461	9.531	19.54	36.31	25.449	31.566	72.095	63.489	42.917	58.268	66.193	8.765	10.32	11.805	26.396	14.341	20.796	10.892	24.575	15.157	19.894	14.114	27.247	28.873	24.27	23.43	13.982	15.429	25.421	11.259	21.466	9.888
Acads	ENSMUSG00000029545	ENSMUST00000031524.10, ENSMUST00000131726.7, ENSMUST00000141142.1, ENSMUST00000153374.1	4	4	0	acyl-Coenzyme A dehydrogenase, short chain	5:115110299-115119346:-1	11.416	8.404	7.02	6.046	8.632	35.457	12.571	14.225	16.373	20.147	13.392	3.768	4.405	10.439	6.258	18.428	23.488	29.102	20.211	30.868	31.927	1.596	2.674	1.367	7.017	3.61	13.03	16.366	10.341	18.96	13.849	10.847	12.898	13.52	12.824	10.992	6.348	13.713	9.324	12.747	10.281	12.077
Acadsb	ENSMUSG00000030861	ENSMUST00000015829.14, ENSMUST00000117518.1, ENSMUST00000133277.3, ENSMUST00000135633.8, ENSMUST00000136612.2, ENSMUST00000151995.1, ENSMUST00000156261.1, NM_025826	8	7	1	acyl-Coenzyme A dehydrogenase, short/branched chain	7:131410601-131446211:1	5.505	5.721	1.688	2.786	3.993	4.797	2.859	1.784	2.613	3.229	1.732	2.975	9.053	12.793	8.595	11.691	23.612	23.968	9.638	16.77	17.091	20.671	1.753	8.584	6.112	12.109	4.736	2.595	3.687	3.032	2.815	2.941	3.474	3.001	4.077	1.991	3.866	4.239	2.662	1.691	5.624	3.26
Acadvl	ENSMUSG00000018574	ENSMUST00000018718.7, ENSMUST00000102574.9, ENSMUST00000134516.1, ENSMUST00000137187.7, ENSMUST00000145478.1, ENSMUST00000146129.1, ENSMUST00000156733.7	7	7	0	acyl-Coenzyme A dehydrogenase, very long chain	11:70010183-70015411:-1	73.722	69.841	35.064	33.703	72.665	145.281	52.566	73.524	106.226	104.656	94.032	5.717	13.832	36.97	37.488	41.621	73.273	73.891	42.913	64.232	72.695	6.18	4.194	10.522	40.915	12.075	43.698	88.136	53.965	96.119	38.783	75.572	42.54	54.646	58.047	65.163	36.927	37.283	34.429	36.279	25.08	74.605
Acap1	ENSMUSG00000001588	ENSMUST00000001631.6, ENSMUST00000108622.7, ENSMUST00000127238.1, ENSMUST00000148037.1, XM_017314457, XM_030245827	6	4	2	ArfGAP with coiled-coil, ankyrin repeat and PH domains 1	11:69883629-69895568:-1	2.15	4.245	5.918	1.068	1.059	7.055	0.069	0.067	2.083	1.742	1.468	1.166	1.875	0.791	1.738	24.377	1.947	0.505	12.358	1.277	0.717	3.714	0.292	1.799	1.55	2.084	1.447	2.108	2.19	2.103	1.732	0.926	3.499	5.188	4.665	4.423	0.197	2.091	2.517	0.626	2.921	2.71
Acap2	ENSMUSG00000049076	ENSMUST00000058033.8, ENSMUST00000229010.2, ENSMUST00000230614.1, ENSMUST00000230698.1, ENSMUST00000230839.1, ENSMUST00000231125.1, ENSMUST00000239132.1, XM_006522743, XM_006522744, XM_006522746, XM_006522748, XM_017317162, XM_017317163, XM_017317164	14	7	7	ArfGAP with coiled-coil, ankyrin repeat and PH domains 2	16:31092413-31201238:-1	10.532	7.743	5.761	11.338	10.701	14.194	5.236	10.694	9.164	8.597	11.65	8.279	6.435	17.124	11.136	11.752	29.006	28.888	19.307	25.468	25.991	4.799	4.47	4.752	15.684	6.164	3.937	5.371	5.62	6.844	5.074	6.559	5.397	5.902	5.544	5.819	8.475	13.105	8.963	9.575	8.02	8.737
Acap3	ENSMUSG00000029033	ENSMUST00000079031.5, ENSMUST00000105584.9, ENSMUST00000126582.7, ENSMUST00000131168.7, ENSMUST00000131372.1, ENSMUST00000137726.7, ENSMUST00000140855.1, ENSMUST00000140902.1, ENSMUST00000145654.7, NM_207223, XM_006538541, XM_006538542	12	9	3	ArfGAP with coiled-coil, ankyrin repeat and PH domains 3	4:155892191-155907251:1	8.842	12.437	3.253	0.258	10.522	16.199	3.23	9.12	5.781	12.603	6.698	3.046	7.098	8.688	8.988	16.347	23.211	36.453	7.808	15.719	12.592	4.447	0.472	2.093	4.958	3.238	7.545	9.13	13.197	4.714	3.747	5.493	11.608	7.237	9.517	9.649	6.375	2.97	3.75	2.479	1.892	22.078
Acat1	ENSMUSG00000032047	ENSMUST00000034547.5, ENSMUST00000167130.1, ENSMUST00000169317.1, NM_144784	4	3	1	acetyl-Coenzyme A acetyltransferase 1	9:53580522-53610350:-1	27.421	34.935	15.098	10.842	21.237	41.944	20.928	9.487	10.286	43.071	33.133	10.624	24.672	30.831	32.44	74.267	146.601	153.564	63.667	172.48	145.881	6.134	6.164	7.703	34.405	14.104	20.769	13.424	18.836	16.908	9.079	15.668	35.07	21.129	22	31.633	10.883	21.087	16.692	4.962	15.533	21.509
Acat2	ENSMUSG00000023832	ENSMUST00000007005.13, ENSMUST00000159358.1, ENSMUST00000159697.1, ENSMUST00000233792.1, NM_009338	5	4	1	acetyl-Coenzyme A acetyltransferase 2	17:12943042-12960725:-1	4.44	4.509	4.744	2.786	3.779	1.473	2.825	1.96	1.948	1.805	1.613	0.633	3.441	3.196	3.157	7.292	5.714	9.267	9.087	7.628	11.327	5.577	1.056	2.851	11.451	3.347	2.565	2.854	3.106	5.24	3.747	3.955	1.082	0.841	6.539	5.415	5.758	5.419	1.067	2.755	2.109	1.867
Acat3	ENSMUSG00000062480	ENSMUST00000043923.11, ENSMUST00000160378.2, ENSMUST00000160921.1, NM_153151, XM_030249675	5	3	2	acetyl-Coenzyme A acetyltransferase 3	17:12923959-12940396:-1	12.704	4	0	5.208	0	0	0	2.113	0	0	1.946	0	0.266	0	0.865	0.562	0.385	0.138	0.913	0.369	0.424	1.076	0	1.168	0.54	0.788	0.971	0	0	0	0	0	0	0	1.931	0	0	0	0	0	0	0
Acbd3	ENSMUSG00000026499	ENSMUST00000027780.5, ENSMUST00000192420.1	2	2	0	acyl-Coenzyme A binding domain containing 3	1:180726043-180754204:1	10.08	10.868	8.743	10.932	15.325	6.823	5.673	6.136	8.309	3.064	7.087	8.084	9.615	12.971	13.129	7.605	13.085	11.282	9.665	13.576	11.037	7.505	2.972	7.163	16.823	8.077	4.075	4.489	5.376	5.606	3.186	7.216	5.024	6.111	7.937	4.573	15.129	10.482	10.615	10.171	8.147	4.879
Acbd4	ENSMUSG00000056938	ENSMUST00000024492.14, ENSMUST00000092559.12, ENSMUST00000107040.9, ENSMUST00000124965.1, ENSMUST00000129870.7, ENSMUST00000130749.8, ENSMUST00000134884.7, ENSMUST00000139374.7, ENSMUST00000140372.7, ENSMUST00000142630.1, ENSMUST00000146176.7, ENSMUST00000147701.1, ENSMUST00000150780.1, ENSMUST00000152971.1, ENSMUST00000161013.1, ENSMUST00000162338.1, NM_025988	17	16	1	acyl-Coenzyme A binding domain containing 4	11:103101688-103112199:1	22.287	38.986	29.038	2.971	10.358	33.485	43.69	42.281	36.613	51.208	40.784	2.597	4.685	8.743	9.821	10.906	10.316	13.289	11.462	12.83	13.876	2.632	0.581	1.836	24.33	5.511	39.47	42.254	21.614	53.222	42.363	40.74	31.452	24.424	29.479	24.842	42.443	14.905	15.02	20.25	22.382	41.255
Acbd5	ENSMUSG00000026781	ENSMUST00000028121.14, ENSMUST00000114523.9, ENSMUST00000114526.8, ENSMUST00000114529.9, ENSMUST00000144088.1, ENSMUST00000155602.3, ENSMUST00000226252.1, ENSMUST00000226571.1, ENSMUST00000226938.1, ENSMUST00000227489.1, ENSMUST00000227612.1, ENSMUST00000227663.1, ENSMUST00000227809.1, ENSMUST00000227816.1, ENSMUST00000228050.1, ENSMUST00000228778.1, ENSMUST00000228856.2, ENSMUST00000228891.1, NM…	25	18	7	acyl-Coenzyme A binding domain containing 5	2:23069072-23114513:1	8.559	8.569	6.915	10.349	16.756	17.454	15.372	7.312	10.746	5.32	7.84	10.133	14.813	17.95	23.608	20.839	27.967	37.037	25.96	23.733	29.794	40.637	5.506	18.551	18.884	27.987	4.627	4.32	6.571	6.598	7.232	9.648	4.007	4.691	12.038	5.64	18.2	32.86	29.778	23.617	17.205	3.676
Acbd6	ENSMUSG00000033701	ENSMUST00000035560.8, ENSMUST00000080138.12, ENSMUST00000097529.4, ENSMUST00000159339.1, ENSMUST00000192730.1, ENSMUST00000194476.1, NM_001145781, NM_026683, NM_028250, XM_006529883	10	6	4	acyl-Coenzyme A binding domain containing 6	1:155594591-155687474:1	127.627	104.189	75.646	66.33	70.802	87.22	36.375	16.225	46.649	55.881	85.783	10.859	21.832	36.263	27.379	12.011	26.446	25.436	24.946	26.432	24.212	22.9	7.548	10.95	54.762	20.796	71.13	41.74	70.422	34.047	49.477	36.425	104.2	87.137	92.793	62.193	30.507	49.763	47.039	24.242	65.352	90.406
Accs	ENSMUSG00000040272	ENSMUST00000041593.14, ENSMUST00000068513.10, ENSMUST00000111246.7, ENSMUST00000128719.1, ENSMUST00000130077.1, ENSMUST00000140018.1, ENSMUST00000141413.1, ENSMUST00000146045.7, ENSMUST00000146436.7, ENSMUST00000148268.1, ENSMUST00000149073.7, ENSMUST00000150666.7, XM_006499760, XM_006499761, XM_006499764, XM_006499765, XM_006499766, XM_011239623	18	12	6	1-aminocyclopropane-1-carboxylate synthase (non-functional)	2:93834033-93845767:-1	16.657	5.824	8.097	13.484	14.937	18.895	13.498	22.065	22.349	16.649	22.382	7.218	6.963	5.432	10.55	8.223	14.196	8.078	8.297	11.538	10.638	17.621	2.6	6.156	11.926	11.11	10.86	9.83	8.296	8.665	7.569	6.59	2.266	5.937	4.608	3.762	21.77	12.03	10.702	18.643	10.908	7.881
Accsl	ENSMUSG00000075023	ENSMUST00000099690.3, ENSMUST00000128995.1, ENSMUST00000129248.1, ENSMUST00000132722.1, ENSMUST00000133562.1, ENSMUST00000141561.7, ENSMUST00000143033.7, ENSMUST00000151579.1, NM_001363092	9	8	1	1-aminocyclopropane-1-carboxylate synthase (non-functional)-like	2:93855362-93869238:-1	0	0	0	0	0	0	0	0	0.275	0.299	0	0.99	0.759	0	0.269	0	0	0	0	0	0	2.348	0.32	0.564	0.326	2.642	0	0	0	0	0	0	0	0	0	0	0	0	0	0	0	0
Acd	ENSMUSG00000038000	ENSMUST00000042608.7, ENSMUST00000211870.1, ENSMUST00000212642.1, ENSMUST00000212650.1, ENSMUST00000212687.1, NM_001012638, XM_006531169, XM_006531170, XM_006531174, XM_006531175, XM_011248435, XM_030243661	12	5	7	adrenocortical dysplasia	8:105698157-105701129:-1	35.899	22.365	7.938	5.832	14.109	2.982	14.631	15.195	12.669	14.563	31.711	5.218	12.842	14.563	13.651	27.478	44.665	36.653	37.853	27.141	37.865	5.137	1.476	3.521	15.779	5.447	33.869	29.832	36.82	30.4	27.178	21.012	27.909	38.187	30.876	33.771	16.912	23.078	19.67	27.463	25.391	31.055
Ace	ENSMUSG00000020681	ENSMUST00000001963.13, ENSMUST00000001964.7, ENSMUST00000132280.7, ENSMUST00000151657.1, NM_207624	5	4	1	angiotensin I converting enzyme (peptidyl-dipeptidase A) 1	11:105975189-105989964:1	0.239	0.597	1.184	0	0.159	0.994	0.333	0.498	1.497	0.261	0.906	50.847	1.725	0.396	1.195	2.423	0.909	0.834	4.657	1.299	0.871	3.472	1.693	2.464	5.602	1.343	63.521	307.277	54.179	374.83	223.067	324.677	16.127	21.466	61.419	62.149	219.227	198.299	36.246	188.365	57.735	56.835
Ace2	ENSMUSG00000015405	ENSMUST00000073973.10, ENSMUST00000112271.9, ENSMUST00000131543.1, NM_001130513, NM_027286	5	3	2	angiotensin I converting enzyme (peptidyl-dipeptidase A) 2	X:164140480-164188418:1	0	0	0	0	0	0	0	0	0	0	0	0	0.264	0.285	0.254	0	0	0	0	0	0	1.417	0	0.279	0.437	0.392	0	0	0	0	0	0	0	0	0	0	0	0	0	0	0	0
Acer1	ENSMUSG00000045019	ENSMUST00000056113.4	1	1	0	alkaline ceramidase 1	17:56953490-56982126:-1	0.111	0	0	0.298	0	0.208	0	0.569	0.477	0.127	0.332	0.47	1.614	0.643	1.297	0.467	0.273	0.273	0.432	0	0.088	3.731	0.168	1.483	0.721	3.494	0	0.107	0	0	0	0	0	0	0.084	0.092	0	0.181	0.189	0.25	0	0
Acer2	ENSMUSG00000038007	ENSMUST00000045224.13, ENSMUST00000084433.4, ENSMUST00000128712.1, ENSMUST00000135874.1, NM_001290543, NM_139306, XM_006537877, XM_006537878, XM_011250012	9	4	5	alkaline ceramidase 2	4:86874414-86920883:1	1.334	0.906	0.488	0.078	1.604	2.004	0.152	2.113	0.111	1.369	0.339	7.032	10.996	1.119	16.664	2.247	1.02	0.583	0.662	0.99	2.17	54.541	0.234	20.538	11.183	29.652	0.501	0.057	0.155	0.606	0.123	0.323	0.096	0	0.45	0	1.12	4.272	2.375	8.399	3.442	0.096
Acer3	ENSMUSG00000030760	ENSMUST00000033020.13, ENSMUST00000120520.7, ENSMUST00000137899.1, ENSMUST00000151258.7, ENSMUST00000206182.1, NM_001360615, NM_025408, XM_030242889	8	5	3	alkaline ceramidase 3	7:98213810-98309542:-1	12.416	10.726	5.74	13.28	8.659	10.497	10.683	9.778	9.819	5.293	10.186	49.853	49.716	56.192	39.201	56.264	83.733	92.962	124.602	153.7	151.728	18.468	8.341	10.548	38.897	16.527	29.587	19.754	29.748	20.626	25.128	26.349	37.001	33.121	30.819	44.665	50.033	38.716	34.7	40.068	46.798	12.015
Ache	ENSMUSG00000023328	ENSMUST00000024099.10, ENSMUST00000085934.3, ENSMUST00000125195.7, ENSMUST00000132191.7, ENSMUST00000137126.1, ENSMUST00000138591.7, ENSMUST00000141123.7, ENSMUST00000150983.1, ENSMUST00000196208.4, XM_006504547, XM_006504548, XM_017320605	12	9	3	acetylcholinesterase	5:137288775-137293251:1	0.664	0.222	0.446	1.605	0.314	1.436	0.698	1.632	1.992	4.003	1.57	4.171	3.982	14.522	5.875	1.743	0.053	0	0.52	0.084	0.186	5.273	1.037	4.712	5.816	4.352	0.115	0.027	0.251	0	0	0.676	0	1.001	0.658	0.122	1.474	0.178	0.243	0	0.13	0.236
Acin1	ENSMUSG00000022185	ENSMUST00000022793.14, ENSMUST00000022794.13, ENSMUST00000111484.8, ENSMUST00000123875.1, ENSMUST00000124271.7, ENSMUST00000125265.1, ENSMUST00000125767.7, ENSMUST00000126166.7, ENSMUST00000129700.2, ENSMUST00000132242.1, ENSMUST00000133706.1, ENSMUST00000134808.8, ENSMUST00000136909.7, ENSMUST00000137763.1, ENSMUST00000138321.1, ENSMUST00000141453.7, ENSMUST00000141993.1, ENSMUST00000147714.7, E…	34	26	8	apoptotic chromatin condensation inducer 1	14:54642161-54653685:-1	34.972	41.344	27.19	41.297	36.955	152.383	58.771	78.455	67.148	53.063	46.638	49.444	37.805	95.192	60.602	21.224	18.363	21.702	29.112	20.2	13.695	33.828	14.505	28.319	54.396	33.287	27.886	46.032	33.528	44.668	27.704	42.9	24.68	27.059	38.025	39.397	110.642	85.824	98.316	95.53	63.024	33.058
Ackr1	ENSMUSG00000037872	ENSMUST00000038227.5, ENSMUST00000194046.1, ENSMUST00000194298.1	3	3	0	atypical chemokine receptor 1 (Duffy blood group)	1:173331886-173333750:-1	0	0	0	0	0	0	0	0	0	0.127	0	0.099	0.267	0	0.373	0.309	0	0.193	1.17	0	0	1.868	0	0.412	0.451	0.915	0.177	2.439	0.68	1.958	0.894	0.72	0	0.402	1.43	0.592	0.522	3.617	0.395	0	0	0
Ackr2	ENSMUSG00000044534	ENSMUST00000050327.4, ENSMUST00000214340.1, ENSMUST00000215664.1, ENSMUST00000216326.1, NM_001276719, XM_006512203, XM_006512204	7	4	3	atypical chemokine receptor 2	9:121906169-121911075:1	0	0	0	0	0	0	0	0.099	0	0	0.043	0.261	0.566	0	0.397	0.108	0.173	0.168	0.927	0.328	0	1.419	0.051	0.731	0.534	1.592	0	0	0	0.441	0	0	0	0	0	0	0	0	0	0	0	0
Ackr3	ENSMUSG00000044337	ENSMUST00000065587.4, ENSMUST00000159654.1, NM_007722	3	2	1	atypical chemokine receptor 3	1:90203980-90215724:1	0.233	0.399	0.83	0.746	1.269	0.354	0.398	0.24	0.695	1.738	0.354	0.781	1.557	0.338	1.629	1.448	3.817	2.823	2.856	1.136	1.984	4.211	0.15	1.529	0.929	3.082	0.06	0.06	0	0.049	0.078	0.245	0	0.275	0	0	0	0	0	0.185	0	0.13
Ackr4	ENSMUSG00000079355	ENSMUST00000050139.4, ENSMUST00000076147.5, ENSMUST00000188000.1, ENSMUST00000219146.1, NM_145700, XM_006511735	6	4	2	atypical chemokine receptor 4	9:104098138-104126643:-1	0.11	0	0	0	0	0	0	0	0	0.085	0.088	0.272	1.144	0	0.616	0	0.555	0.216	0.33	1.083	0	4.269	0	1.693	0.863	1.962	0	0.16	0	0	0	0	0	0	0	0	0	0	0	0	0	0.495
Acly	ENSMUSG00000020917	ENSMUST00000007131.15, ENSMUST00000107385.1, ENSMUST00000107389.7, ENSMUST00000152969.1, ENSMUST00000154151.1, ENSMUST00000154888.1, ENSMUST00000165111.7	7	7	0	ATP citrate lyase	11:100476353-100528000:-1	12.57	10.97	6.292	9.112	5.859	4.314	6.857	11.366	11.093	8.361	9.638	11.389	17.005	21.855	21.403	49.446	110.859	109.895	52.05	86.808	68.09	4.61	3.054	4.095	21.67	7.152	13.023	10.041	11.981	13.228	11.34	13.009	13.828	15.817	13.829	13.815	9.257	9.565	7.842	10.062	11.802	10.33
Acmsd	ENSMUSG00000026348	ENSMUST00000038006.7, ENSMUST00000186537.1, NM_001033041	3	2	1	amino carboxymuconate semialdehyde decarboxylase	1:127729413-127767564:1	0.335	0.577	0.064	0	0.492	0.522	0	0.066	0	0.144	0.111	0.813	1.042	0.702	1.234	0.465	0.402	0.684	0.672	0.139	0.413	3.421	0.232	1.233	1.612	3.011	0.083	0.212	0.083	0.13	0.145	0.598	0	0.231	0.199	0	1.542	1.05	1.22	1.186	0.971	0
Acnat1	ENSMUSG00000070985	ENSMUST00000095086.2, ENSMUST00000107697.1, ENSMUST00000135976.1, ENSMUST00000150392.1, NM_001164565, XM_006537839, XM_006537840, XM_006537842, XM_006537843, XM_011250000, XM_011250002, XM_011250003, XM_011250004, XM_011250005	14	4	10	acyl-coenzyme A amino acid N-acyltransferase 1	4:49443539-49481315:-1	16.002	12.72	1.703	20.337	17.142	23.659	24.93	19.978	32.31	10.493	13.549	22.33	33.213	18.779	29.127	10.471	7.192	6.607	13.906	9.248	8.877	91.996	2.481	21.265	23.517	32.182	3.182	2.486	2.024	6.648	2.095	3.17	4.112	0.874	4.839	3.853	27.915	24.677	22.806	30.708	21.133	2.288
Acnat2	ENSMUSG00000060317	ENSMUST00000081541.8, ENSMUST00000107698.7, ENSMUST00000125123.1, ENSMUST00000139564.1, XM_011249969	5	4	1	acyl-coenzyme A amino acid N-acyltransferase 2	4:49379840-49405758:-1	0	0	0	0	0	0	0	0	0	0	0	0	0.777	0	0	0	0	0.252	0	0	0	1.254	0	0.832	1.046	1.323	0	0	0	0	0	0	0	0	0	0	0	0	0	0	0	0
Aco1	ENSMUSG00000028405	ENSMUST00000102973.3, ENSMUST00000135787.1, ENSMUST00000142360.1, ENSMUST00000152911.1, NM_007386	5	4	1	aconitase 1	4:40143265-40199009:1	8.054	8.462	3.147	8.967	8.422	7.596	4.064	10.984	7.592	7.257	9.443	3.579	10.037	11.52	14.041	15.847	35.222	41.163	22.137	33.323	34.404	3.092	1.365	2.211	19.717	4.894	6.176	4.598	6.743	3.649	3.614	5.125	4.434	8.018	3.536	8.191	9.125	4.041	5.475	10.202	6.376	7.591
Aco2	ENSMUSG00000022477	ENSMUST00000023116.6, ENSMUST00000126352.7, ENSMUST00000135198.1, ENSMUST00000144324.1, ENSMUST00000155704.1, ENSMUST00000157003.7, ENSMUST00000229068.1, ENSMUST00000231075.1, ENSMUST00000231091.1, NM_080633	10	9	1	aconitase 2, mitochondrial	15:81872463-81915137:1	5.199	3.912	0.111	18.707	1.073	13.136	0.634	12.224	2.369	3.997	5.526	17.214	27.149	24.658	33.987	49.056	72.451	81.09	52.71	82.5	83.304	14.445	6.761	13.743	32.864	13.343	2.287	3.903	4.197	8.199	3.351	5.817	1.43	4.421	2.071	3.38	10.746	14.925	5.669	8.647	6.733	0.359
Acod1	ENSMUSG00000022126	ENSMUST00000022722.6, NM_008392	2	1	1	aconitate decarboxylase 1	14:103047012-103056573:1	4.087	0.733	2.526	0	6.559	1.76	0	0.332	0.8	0.462	1.66	0.39	1.028	1.02	1.122	3.549	0.78	0.455	8.894	0.885	3.271	2.072	0.044	6.948	0.77	1.418	0.07	1.606	0	3.721	0.264	0.142	0.152	0	0	2.131	0	0	0.158	0.192	0	0
Acot1	ENSMUSG00000072949	ENSMUST00000168120.2, ENSMUST00000220901.1, ENSMUST00000222591.1, ENSMUST00000222862.1, NM_012006	5	4	1	acyl-CoA thioesterase 1	12:84009502-84017670:1	3.051	2.93	1.114	10.817	8.177	6.497	23.118	5.276	16.695	11.063	22.518	0.583	1.981	2.949	5.879	0.38	0.94	1.227	1.897	10.012	7.438	8.223	0.843	2.94	5.299	3.841	6.038	0.498	10.513	0.206	0.844	0.176	11.603	7.571	3.067	4.89	0	0.115	5.425	0	1.491	7.765
Acot11	ENSMUSG00000034853	ENSMUST00000065253.12, ENSMUST00000102762.9, ENSMUST00000140541.7, ENSMUST00000144809.1, ENSMUST00000145061.7, ENSMUST00000148688.1, ENSMUST00000156567.1, NM_025590, XM_011240556	9	7	2	acyl-CoA thioesterase 11	4:106744561-106799831:-1	0.2	0.318	0.443	1.362	0.553	0	0	0.688	0.496	0.223	0.762	1.644	2.429	2.527	3.737	0.892	0.218	0.293	1.494	1.941	0.683	2.456	0.497	1.137	2.741	1.409	0.921	2.475	1.716	1.974	1.694	1.245	1.473	1.203	1.734	2.09	2.249	1.878	1.034	1.926	1.886	2.49
Acot12	ENSMUSG00000021620	ENSMUST00000022120.4, ENSMUST00000159214.1, ENSMUST00000161337.1, NM_028790, XM_006517413	5	3	2	acyl-CoA thioesterase 12	13:91741521-91786148:1	0	0	0	0	0	0	0	0	0	0	0.089	0.245	0.576	0	0.806	0	0	0.113	0	0.055	0	1.013	0	0.321	0	0.281	0	0	0	0	0	0	0	0	0	0	0	0	0	0	0	0
Acot13	ENSMUSG00000006717	ENSMUST00000006900.6, ENSMUST00000224839.1, NM_025790	3	2	1	acyl-CoA thioesterase 13	13:24817955-24831489:-1	54.365	50.702	16.578	53.397	29.169	37.358	23.519	16.383	21.646	50.89	16.023	4.391	12.784	27.681	30.288	39.079	81.256	64.638	19.814	60.273	57.641	5.923	1.571	5.327	57.799	14.114	44.085	17.178	37.981	27.791	17.06	41.289	39.112	32.398	22.146	24.327	52.357	36.811	64.587	44.949	41.668	20.118
Acot2	ENSMUSG00000021226	ENSMUST00000021649.7	1	1	0	acyl-CoA thioesterase 2	12:83987861-83993873:1	8.784	8.718	7.676	11.059	10.176	11.977	24.614	15.301	22.8	9.904	9.554	4.969	4.156	20.022	4.138	11.123	15.426	15.414	13.104	22.552	21.878	13.372	1.912	7.579	6.006	3.618	2.993	2.64	2.096	4.408	1.36	2.993	2.38	2.276	2.573	2.458	2.172	4.411	3.998	4.603	3.82	3.065
Acot4	ENSMUSG00000052392	ENSMUST00000021652.4, ENSMUST00000128162.1, ENSMUST00000221860.1, NM_134247, XM_017314967	5	3	2	acyl-CoA thioesterase 4	12:84038379-84044723:1	2.015	0.591	0.565	1.393	1.243	1.444	0.868	2.792	1.425	0.789	0.648	6.064	9.009	5.026	18.09	2.314	4.557	2.294	5.814	1.884	2.181	38.443	0.214	10.283	12.276	21.052	0.999	1.005	0.759	2.344	0.879	6.07	1.859	1.73	1.069	0.634	10.926	7.319	2.611	4.651	1.078	1.141
Acot5	ENSMUSG00000042540	ENSMUST00000046422.10, ENSMUST00000072505.4, XM_006515693, XM_011244075	4	2	2	acyl-CoA thioesterase 5	12:84069466-84075842:1	0	0	0	0	0	0	0	0	0	0	0	0	0.453	0	0.352	0	0	0	0	0	0	0.331	0.156	0.21	0	0.767	0	0	0	0	0	0	0	0	0	0	0	0	0	0	0	0
Acot6	ENSMUSG00000043487	ENSMUST00000056822.3, ENSMUST00000222921.1, NM_172580	3	2	1	acyl-CoA thioesterase 6	12:84100654-84109783:1	0.563	0.4	0.382	0.497	0.069	0.697	0.179	0.768	0.883	0.091	0.605	0.888	2.718	1.038	3.831	0.309	0.329	0.114	0.581	0.662	0.832	9.501	0.199	3.808	2.488	6.134	0.114	0.111	0.182	0.173	0	0.462	0.106	0	0.06	0.061	0.635	0.459	0.608	0.952	0.899	0.294
Acot7	ENSMUSG00000028937	ENSMUST00000030779.9, ENSMUST00000075363.9, ENSMUST00000105652.2, ENSMUST00000124548.7, ENSMUST00000144733.1, ENSMUST00000167926.7, NM_001146058, NM_001369273, NM_001369274, NM_001369275, NM_001369276, XM_030253768, XM_030253769	13	6	7	acyl-CoA thioesterase 7	4:152199868-152271853:1	12.846	6.282	8.383	2.871	5.935	10.345	5.925	3.05	11.07	4.802	7.64	3.908	25.56	18.322	23.394	16.945	4.492	4.99	23.221	15.749	8.449	6.679	2.452	6.221	10.393	6.223	11.808	11.58	16.413	13.003	10.421	6.112	25.228	23.849	25.151	18.586	10.511	21.428	10.403	15.228	23.282	28.791
Acot8	ENSMUSG00000017307	ENSMUST00000017451.6, ENSMUST00000103094.10, ENSMUST00000133053.1, ENSMUST00000134611.3, ENSMUST00000136767.2, NM_001362756, NM_001362757, NM_133240, XM_006498829, XM_006498831, XM_011239318, XM_011239319	12	5	7	acyl-CoA thioesterase 8	2:164792768-164803133:-1	10.144	7.143	11.078	38.669	20.432	17.048	12.305	9.32	6.616	12.663	21.688	8.008	17.143	18.729	19.555	15.569	23.441	10.755	14.301	18.998	14.88	3.918	2.824	3.527	22.78	6.592	23.448	38.778	28.8	25.466	26.995	30.476	37.87	45.725	16.337	25.087	35.943	60.925	29.7	52.015	41.799	53.325
Acot9	ENSMUSG00000025287	ENSMUST00000026324.9, ENSMUST00000126200.1, ENSMUST00000131332.7, ENSMUST00000134662.1, XM_030251411	5	4	1	acyl-CoA thioesterase 9	X:155263368-155297508:1	19.158	19.325	11.563	13.086	12.657	21.687	8.485	15.369	10.513	8.62	10.529	17.586	16.778	20.053	21.772	39.957	53.092	46.91	40.835	66.648	50.008	4.617	5.664	8.123	14.254	12.178	22.758	17.67	22.203	33.983	46.942	45.225	19.433	20.903	22.991	20.049	53.053	34.505	21.546	36.718	18.976	6.791
Acox1	ENSMUSG00000020777	ENSMUST00000066587.11, ENSMUST00000072948.10, ENSMUST00000124684.1, ENSMUST00000128793.1, ENSMUST00000130229.7, ENSMUST00000148601.1, ENSMUST00000150549.7, XM_006532002	8	7	1	acyl-Coenzyme A oxidase 1, palmitoyl	11:116171896-116198866:-1	11.245	9.552	5.259	13.687	5.578	6.506	13.553	12.764	10.913	8.932	9.223	3.786	5.093	6.252	7.513	20.287	26.153	35.693	24.197	29.34	28.392	3.743	1.689	5.628	10.936	5.49	3.181	4.171	4.603	6.351	4.918	4.528	2.788	3.543	5.106	5.716	4.006	5.91	3.775	3.809	3.185	5.554
Acox2	ENSMUSG00000021751	ENSMUST00000022271.13, ENSMUST00000116361.2, ENSMUST00000164412.1, ENSMUST00000164598.7, ENSMUST00000165169.1, ENSMUST00000170534.1, ENSMUST00000171175.1, ENSMUST00000171567.1, NM_053115	9	8	1	acyl-Coenzyme A oxidase 2, branched chain	14:8225525-8258101:-1	0	0	0.267	0	0	0	0	0	0	0	0	0	1.276	0	0.701	0	0	0	0	0	0	2.234	0	1.227	1.483	2.115	0	0.184	0	0	0	0	0	0	0	0	0	0	0	1.164	0	1.389
Acox3	ENSMUSG00000029098	ENSMUST00000068563.11, ENSMUST00000068947.13, ENSMUST00000114237.7, ENSMUST00000114238.4, ENSMUST00000127641.1, ENSMUST00000154796.1, ENSMUST00000156125.7, ENSMUST00000201106.2, ENSMUST00000201659.1, ENSMUST00000202266.3	10	10	0	acyl-Coenzyme A oxidase 3, pristanoyl	5:35583040-35615352:1	13.863	10.995	8.359	13.115	15.602	24.168	21.033	21.815	31.645	12.241	15.991	7.689	13.879	18.394	17.48	26.575	36.115	37.124	30.772	29.947	36.744	18.16	5.155	9.205	29.636	16.247	20.234	23.126	25.411	15.757	16.648	19.164	17.75	22.314	13.677	18.01	19.501	18.797	25.2	17.123	18.268	23.23
Acp1	ENSMUSG00000044573	ENSMUST00000062740.14, ENSMUST00000074038.6, ENSMUST00000218615.1, ENSMUST00000218696.1, ENSMUST00000219697.1, ENSMUST00000222791.1	6	6	0	acid phosphatase 1, soluble	12:30893326-30911589:-1	23.182	18.844	13.325	13.874	15.249	21.057	12.928	12.278	19.402	14.148	16.458	17.271	23.661	29.167	28.455	19.396	37.244	30.292	18.471	44.262	45.998	9.218	2.532	6.525	18.381	19.839	12.466	9.278	13.296	10.224	12.22	15.593	15.838	15.605	11.665	12.596	16.221	24.076	13.225	15.799	16.112	15.5
Acp2	ENSMUSG00000002103	ENSMUST00000002172.13, ENSMUST00000124131.1, ENSMUST00000127643.1, ENSMUST00000150403.7, ENSMUST00000155418.1, ENSMUST00000238832.1, ENSMUST00000239169.1, XM_011239257	8	7	1	acid phosphatase 2, lysosomal	2:91202912-91214098:1	28.559	26.409	19.871	23.328	17.248	25.959	21.349	18.256	22.047	17.337	19.553	6.317	10.753	22.136	14.811	27.239	61.935	67.392	38.914	81.516	63.884	4.55	5.49	6.557	34.322	11.317	6.183	10.374	7.468	12.725	12.663	20.507	6.479	4.974	10.687	10.054	15.187	11.682	7.571	14.59	6.639	2.996
Acp4	ENSMUSG00000012777	ENSMUST00000012921.8, ENSMUST00000107945.7, ENSMUST00000118216.7, NM_001195034, XM_006540530, XM_006540531, XM_011250772, XM_017321901, XM_017321902, XM_030241931	10	3	7	acid phosphatase 4	7:44253087-44257204:-1	7.95	9.424	4.366	2.794	6.76	17.306	11.2	6.858	12.779	12.305	15.287	0.241	0.875	0.472	1.322	0.82	1.224	0.63	0.112	0.118	0.468	3.768	0.316	1.173	1.823	1.549	3.177	3.989	4.551	14.907	6.789	12.03	5.52	8.437	4.699	6.435	0	0	0	0.954	0	8.857
Acp5	ENSMUSG00000001348	ENSMUST00000069330.13, ENSMUST00000115315.2, ENSMUST00000165735.8, ENSMUST00000213815.1, ENSMUST00000216684.1, ENSMUST00000217643.1, XM_006509945	7	6	1	acid phosphatase 5, tartrate resistant	9:22126727-22130598:-1	31.239	20.673	28.25	5.419	67.531	20.012	34.306	40.533	73.006	37.992	54.16	6.242	17.038	11.312	19.008	26.458	27.314	24.011	34.372	27.629	31.602	14.829	2.176	15.01	11.408	15.602	18.391	52.014	34.409	82.526	41.768	92.762	29.081	28.94	44.527	35.72	74.408	41.524	27.445	56.81	27.598	25.661
Acp6	ENSMUSG00000028093	ENSMUST00000090759.4, ENSMUST00000126438.1, ENSMUST00000133965.7, ENSMUST00000139898.1, ENSMUST00000143234.1, ENSMUST00000146143.1, ENSMUST00000149900.1, ENSMUST00000198329.1, ENSMUST00000199346.1	9	9	0	acid phosphatase 6, lysophosphatidic	3:97158777-97177299:1	14.219	12.135	7.214	22.386	9.799	9.72	16.888	12.671	16.713	9.849	17.893	3.002	12.116	9.648	14.56	25.125	16.45	24.245	19.785	21.851	26.038	20.483	2.425	8.2	18.181	14.935	12.516	9.39	14.861	16.707	11.73	15.714	8.519	9.637	9.467	8.924	11.904	7.397	5.379	17.768	10.492	14.561
Acp7	ENSMUSG00000037469	ENSMUST00000040112.3, ENSMUST00000159095.1, ENSMUST00000159418.7, ENSMUST00000159560.2, ENSMUST00000162880.1, NM_175319, XM_006539447, XM_006539449, XM_006539450	9	5	4	acid phosphatase 7, tartrate resistant	7:28607634-28630665:-1	0	0	0	0	0	0	0	0	0	0	0	0	0.399	0	0.37	0	0	0	0.08	0	0	1.977	0	1.447	0.514	1.157	0	0	0	0	0	0	0	0	0	0	0	0	0	0	0	0
Acpp	ENSMUSG00000032561	ENSMUST00000062723.13, ENSMUST00000112590.2, ENSMUST00000125800.1, ENSMUST00000128635.7, ENSMUST00000131084.1, ENSMUST00000215852.1, NM_207668	7	6	1	acid phosphatase, prostate	9:104299000-104337722:-1	1.917	2.354	1.595	1.427	2.671	1.421	1.348	1.172	1.59	1.429	3.986	0.999	4.812	6.401	5.078	2.059	1.413	3.599	5.181	3.642	4.383	9.536	0.602	3.613	2.064	5.602	0.078	0.533	0.646	0.156	0.7	0.92	0	1.028	0.473	0.547	2.546	2.969	1.114	5.801	1.185	0.264
Acrbp	ENSMUSG00000072770	ENSMUST00000032481.7, ENSMUST00000088294.11, ENSMUST00000112412.1, ENSMUST00000112413.7, ENSMUST00000112414.7, ENSMUST00000124159.1, ENSMUST00000136100.1, NM_001127340, NM_016845	9	7	2	proacrosin binding protein	6:125049927-125054193:1	32.871	21.454	25.147	45.541	25.034	77.127	61.885	46.609	74.336	48.942	75.937	10.083	8.433	13.777	15.497	8.107	7.601	6.276	14.988	14.031	7.101	11.849	1.819	8.508	15.229	13.968	23.39	49.728	28.393	79.188	28.561	42.593	33.256	45.528	36.291	29.428	79.828	53.785	24.741	74.761	29.734	25.448
Acrv1	ENSMUSG00000032110	ENSMUST00000034620.4, ENSMUST00000184160.1, XM_030244023	3	2	1	acrosomal vesicle protein 1	9:36693847-36698845:1	0.152	0.362	0.074	0	0.136	0	0.303	0.086	0.073	0.077	0.037	0.228	1.288	0.421	2.239	0.325	1.228	0.247	0.715	0.508	0.335	41.888	0.032	1.834	3.046	3.192	0	0.027	0.04	0	0.069	0	0	0	0.054	0.166	0.337	0.296	0.957	0.457	0.139	0
Acsbg1	ENSMUSG00000032281	ENSMUST00000034822.11, ENSMUST00000128163.7, ENSMUST00000128624.1, ENSMUST00000132914.1, ENSMUST00000138315.1, NM_053178, XM_006511588	7	5	2	acyl-CoA synthetase bubblegum family member 1	9:54604997-54661885:-1	0.209	0.475	0.655	0	0.203	0	0	0	0	0	0.59	0.133	1.794	2.848	1.335	2.058	0.474	0	0.214	0	0.157	2.796	0.52	0.768	1.46	1.835	0	0	0	0	0	0	0	0	0	0	0	0	0	0	0	0
Acsf2	ENSMUSG00000076435	ENSMUST00000103164.3, ENSMUST00000131808.1, ENSMUST00000144615.1, ENSMUST00000155122.1, NM_153807	5	4	1	acyl-CoA synthetase family member 2	11:94557102-94601786:-1	0.739	0.341	1.165	0.264	0.291	0	0.495	0.696	1.078	0.392	1.141	2.279	2.568	2.531	3.901	1.67	2.166	1.425	1.325	2.388	0.552	7.473	0.987	2.748	7.346	4.06	0.66	0.432	0.521	0.426	0.928	1.161	0.677	0.627	0.243	0.514	2.089	1.674	1.273	0.34	1.323	0.16
Acsf3	ENSMUSG00000015016	ENSMUST00000015160.5, ENSMUST00000212781.1, ENSMUST00000212790.1, ENSMUST00000212903.1, XM_006531030, XM_006531032, XM_030243568, XM_030243569, XM_030243570	9	4	5	acyl-CoA synthetase family member 3	8:122778298-122817882:1	5.48	3.836	3.148	1.858	2.177	3.278	0.785	2.044	2.038	3.747	3.173	1.827	3.494	3.402	4.767	3.413	5.899	6.006	5.48	9.337	6.708	3	1.614	2.757	6.007	4.554	2.771	3.801	3.171	3.852	2.323	4.713	3.085	3.445	4.466	4.832	3.993	6.314	3.135	3.276	2.361	4.345
Acsl1	ENSMUSG00000018796	ENSMUST00000034046.12, ENSMUST00000110371.7, ENSMUST00000110372.8, ENSMUST00000128746.2, ENSMUST00000130563.1, ENSMUST00000133161.1, ENSMUST00000135955.7, ENSMUST00000152423.1, ENSMUST00000210929.1, ENSMUST00000211289.1, ENSMUST00000211644.1, XM_006509262, XM_006509264, XM_006509266, XM_017312563	15	11	4	acyl-CoA synthetase long-chain family member 1	8:46492381-46536051:1	6.39	3.469	4.559	4.524	12.099	10.508	17.261	8.632	11.336	13.933	13.154	7.099	7.096	10.604	10.328	16.092	13.295	12.672	19.232	17.477	17.073	9.227	6.543	9.512	26.113	12.462	4.069	3.558	5.502	7.39	3.929	6.714	4.779	2.742	5.213	2.638	19.108	13.122	15.933	24.015	12.675	4.612
Acsl3	ENSMUSG00000032883	ENSMUST00000035779.14, ENSMUST00000132997.1, ENSMUST00000134566.7, ENSMUST00000135642.1, ENSMUST00000142704.7, ENSMUST00000148608.1, ENSMUST00000154777.1	7	7	0	acyl-CoA synthetase long-chain family member 3	1:78657825-78707743:1	3.747	2.627	6.97	12.745	6.957	20.865	12.256	8.96	8.172	1.753	15.739	2.39	4.644	10.855	7.022	6.553	2.918	2.02	7.537	8.817	5.26	4.924	3.889	7.267	6.512	6.522	0.405	0.646	0.385	0.275	0.091	0.818	1.965	0.605	1.65	0.855	0.873	3.586	1.593	0.956	0.691	0.281
Acsl4	ENSMUSG00000031278	ENSMUST00000033634.4, ENSMUST00000112903.7, ENSMUST00000112904.7, ENSMUST00000112907.7, ENSMUST00000140520.1, XM_011247842, XM_011247843, XM_030251379	8	5	3	acyl-CoA synthetase long-chain family member 4	X:142318345-142390801:-1	3.96	5.138	3.801	11.209	8.835	9.043	8.836	7.128	10.626	3.795	5.577	5.795	4.499	11.229	6.86	8.631	14.781	20.085	17.006	15.345	18.419	12.072	2.512	8.889	8.428	7.402	2.561	1.788	2.006	5.979	2.153	2.294	5.593	1.165	5.043	1.931	4.983	5.306	2.998	3.077	3.729	0.45
Acsl5	ENSMUSG00000024981	ENSMUST00000043150.5, ENSMUST00000224337.1, ENSMUST00000224414.1, ENSMUST00000225454.1, ENSMUST00000225551.1, ENSMUST00000226019.1, NM_027976	7	6	1	acyl-CoA synthetase long-chain family member 5	19:55253369-55296628:1	11.979	10.859	4.802	5.976	13.857	15.373	12.824	8.737	7.23	11.203	11.382	11.056	17.61	23.031	27.532	40.45	71.904	72.747	54.093	80.741	79.637	5.559	4.695	5.527	46.585	16.654	11.642	8.553	14.287	21.71	23.156	21.748	12.184	11.176	17.62	11.029	40.881	41.895	24.842	26.398	18.81	6.064
Acsl6	ENSMUSG00000020333	ENSMUST00000000145.11, ENSMUST00000064690.9, ENSMUST00000072178.10, ENSMUST00000093106.11, ENSMUST00000094194.9, ENSMUST00000101211.8, ENSMUST00000101213.8, ENSMUST00000108899.7, ENSMUST00000108904.9, ENSMUST00000108905.9, ENSMUST00000127731.1, ENSMUST00000138515.7, ENSMUST00000139484.1, ENSMUST00000149403.7, ENSMUST00000156252.2, NM_001033597, NM_001033598, NM_144823, XM_006532843, XM_006532844,…	24	15	9	acyl-CoA synthetase long-chain family member 6	11:54315297-54364126:1	0.042	0	0.031	0	0	0	0	0	0	0.244	0.217	0.503	0.921	1.807	1.439	0.172	0.218	0.112	0.256	0.064	0.214	4.469	0.101	1.547	0.918	2.181	0	0.03	0.046	0.024	0	0	0	0	0	0	0	0	0	0	0	0
Acsm1	ENSMUSG00000033533	ENSMUST00000047929.12, ENSMUST00000126367.7, ENSMUST00000135683.2, NM_054094, XM_006507214	5	3	2	acyl-CoA synthetase medium-chain family member 1	7:119617812-119662515:1	0	0	0	0	0	0	0	0	0	0	0	0	0.371	0	0.78	0	0	0	0	0	0	1.428	0	0.891	0.627	0.285	0	0	0	0	0	0	0	0	0	0	0	0.19	0	0	0	0
Acsm2	ENSMUSG00000030945	ENSMUST00000084647.12, ENSMUST00000098084.10, ENSMUST00000123638.1, ENSMUST00000129658.1, ENSMUST00000129766.8, ENSMUST00000130583.1, ENSMUST00000167935.9, ENSMUST00000207977.1, ENSMUST00000208019.1, ENSMUST00000209069.1, NM_146197	11	10	1	acyl-CoA synthetase medium-chain family member 2	7:119561708-119600694:1	0.225	0.687	0.473	0.482	1.487	1.783	1.087	1.165	2.203	0.771	1.011	1.892	2.622	1.366	3.332	0.533	0.439	0.456	0.84	0.459	0.497	10.105	0.21	2.933	1.93	6.52	0.325	1.336	0.579	2.322	0.338	1.187	0.987	0.412	0.737	0.555	2.857	0.502	1.923	0.393	1.733	0.501
Acsm3	ENSMUSG00000030935	ENSMUST00000063770.9, ENSMUST00000106526.1, ENSMUST00000106527.7, ENSMUST00000106528.7, ENSMUST00000106529.7, ENSMUST00000149598.1, ENSMUST00000149766.1, ENSMUST00000154828.1, NM_212441, XM_006507475, XM_017322060, XM_017322061, XM_017322062, XM_017322063	14	8	6	acyl-CoA synthetase medium-chain family member 3	7:119760932-119784896:1	0	0	0	4.506	0	0	0.063	0	0.447	0	0.089	0.875	2.393	0.897	1.968	0	0.117	0	0.131	0	0.732	4.843	0.001	3.741	2.487	3.829	0	0	0	0.286	0	0.208	0	0	0	0.076	0.41	0	0	0.371	0	0
Acsm5	ENSMUSG00000030972	ENSMUST00000066465.2, ENSMUST00000207307.1, ENSMUST00000207381.1, ENSMUST00000207387.1, ENSMUST00000207440.1, ENSMUST00000207796.1, ENSMUST00000207813.1, NM_178758, XM_006507905, XM_011241825	10	7	3	acyl-CoA synthetase medium-chain family member 5	7:119533125-119543328:1	0.119	0	0.086	0.323	0	0	0.198	0.193	0.246	0	0.627	0.282	0.603	0.162	1.113	0	0.056	0	0	0	0	2.879	0	1.027	1.023	1.528	0	0.031	0.047	0.148	0.466	0	0	0.28	0	0	0	0	0.14	0	0.295	0
Acss1	ENSMUSG00000027452	ENSMUST00000028944.3, ENSMUST00000141500.1, ENSMUST00000141785.1, ENSMUST00000147135.1, ENSMUST00000154328.7, NM_080575	6	5	1	acyl-CoA synthetase short-chain family member 1	2:150618111-150668240:-1	9.045	7.926	4.014	6.627	11.023	7.285	8.692	6.512	9.001	10.375	10.997	4.79	4.995	7.932	13.404	43.298	61.921	78.894	30.989	60.983	41.119	2.142	2.24	2.175	6.78	2.97	3.046	9.248	3.537	13.67	8.917	13.364	5.363	4.765	5.41	6.943	18.455	21.687	5.196	17.345	7.246	8.582
Acss2	ENSMUSG00000027605	ENSMUST00000029135.14, ENSMUST00000065973.8, ENSMUST00000103142.11, ENSMUST00000131054.1, ENSMUST00000133654.2, ENSMUST00000143169.1, ENSMUST00000148870.1, ENSMUST00000149788.1, ENSMUST00000151781.1, ENSMUST00000153975.7, NM_019811	11	10	1	acyl-CoA synthetase short-chain family member 2	2:155518043-155562743:1	1.492	1.961	2.286	0	3.151	0.095	0.79	1.99	6.585	2.052	1.399	1.507	5.415	3.122	5.025	5.264	3.442	3.473	7.345	5.139	4.631	9.426	0.306	3.328	2.367	6.979	4.457	4.341	4.141	5.738	7.674	9.748	3.295	3.65	9.606	10.308	4.831	5.758	2.849	7.149	2.417	1.996
Acss3	ENSMUSG00000035948	ENSMUST00000044668.4, ENSMUST00000065567.5, ENSMUST00000165067.8, NM_198636, XM_030245151	5	3	2	acyl-CoA synthetase short-chain family member 3	10:106965077-107123637:-1	0.533	0.885	0.448	0.993	3.594	2.055	0.91	0.156	2.474	0.554	1.387	14.415	53.023	8.595	57.354	2.885	0.534	1.268	2.358	1.268	1.476	222.172	2.103	91.702	27.91	131.183	0.332	0	0.142	0.441	0.354	0.187	0.202	0.209	0.096	0.211	5.153	1.345	1.567	3.068	1.712	0.25
Acta1	ENSMUSG00000031972	ENSMUST00000034453.5, ENSMUST00000212584.1	2	2	0	actin, alpha 1, skeletal muscle	8:123891769-123894751:-1	34.916	8.056	43.476	3.146	39.958	17.237	1.291	6.884	2.513	8.339	1.486	0.774	1.032	0.332	0.736	2.683	0.999	2.742	1.369	4.143	2.973	12.171	0.282	1.16	1.451	1.25	0.305	0.222	0.464	0.484	0.19	0.313	0	0	0	0	0	0	0.323	0	0.344	0.331
Acta2	ENSMUSG00000035783	ENSMUST00000039631.9, ENSMUST00000238147.1, NM_007392, XM_006526606	4	2	2	actin, alpha 2, smooth muscle, aorta	19:34244739-34255585:-1	0.92	1.279	8.175	0	0.185	2.011	0.199	1.335	0.447	1.739	0.492	0.5	1.936	9.172	3.342	0.553	0.808	11.57	1.974	0.157	0.802	8.677	0	1.218	2.166	2.47	4.28	0.28	4.264	0.151	0.361	0.389	3.754	3.482	0.194	0.861	4.442	8.05	9.098	8.05	13.138	5.165
Actb	ENSMUSG00000029580	ENSMUST00000100497.10, ENSMUST00000106216.2, ENSMUST00000163829.1, ENSMUST00000164765.1, ENSMUST00000165629.1, ENSMUST00000167386.7, ENSMUST00000167721.7, ENSMUST00000171419.7, ENSMUST00000196997.1	9	9	0	actin, beta	5:142903115-142906754:-1	5667.64	6644.72	4024.39	14441.8	16485.1	14080.9	13112.6	10274.5	12768.6	12544	12256.5	2967.03	4770.53	7956.86	5592.77	7090.36	9364.83	8995.25	10435.9	11788.5	12302.2	614.014	1466.78	908.211	7292.71	1523.3	1812.85	1835.23	1923.67	4067.69	1893.26	1937.88	2264.87	2391.73	2329.97	3367.43	5572.88	7787.73	8628.9	6026.74	9698.08	1307.48
Actc1	ENSMUSG00000068614	ENSMUST00000090269.6, ENSMUST00000149125.1, NM_009608	3	2	1	actin, alpha, cardiac muscle 1	2:114047282-114052875:-1	0.714	0.733	0	0.318	0	0	0	0	0	0	0	0.189	0.8	1.997	0.579	0	0	0	0	0	0	6.921	0	0.209	1.43	2.848	0.557	0.137	0.319	0.221	0	0.284	0	0	0	0.156	0	0	0	0	0	0
Actg1	ENSMUSG00000062825	ENSMUST00000062147.13, ENSMUST00000071555.12, ENSMUST00000089616.5, ENSMUST00000106215.10, ENSMUST00000128055.1, ENSMUST00000131103.8, ENSMUST00000141406.7, ENSMUST00000144868.1, ENSMUST00000156343.1	9	9	0	actin, gamma, cytoplasmic 1	11:120345690-120348542:-1	1063.82	976.479	613.079	719.227	662.114	663.749	457.945	661.124	415.879	571.44	544.623	580.988	1456.41	1883.9	1460.97	1208.79	1770.46	1478.16	2004.88	1735.11	1374.07	202.523	187.875	579.225	1187.97	367.528	1258.57	945.579	1417.9	919.141	1064.56	1013.55	1565.25	1576.6	1423.99	1502.64	577.756	1020.15	1147.59	728.18	1033.17	1415.41
Actg2	ENSMUSG00000059430	ENSMUST00000075161.11, ENSMUST00000121731.7, ENSMUST00000124933.1, ENSMUST00000141904.7, ENSMUST00000152029.1, ENSMUST00000205926.1, NM_009610	7	6	1	actin, gamma 2, smooth muscle, enteric	6:83512909-83536251:-1	0.176	0	0	0	0	0	0.192	0.141	0	0.131	0.116	0.489	1.311	0.859	2.022	0.294	0.714	0	0.393	1.725	0.161	4.561	0	1.564	0.914	2.289	0	0	0	0	0	0	0	0	0	0	0	0	0	0	0	0
Actl6a	ENSMUSG00000027671	ENSMUST00000029214.13, ENSMUST00000126144.2, ENSMUST00000135400.1, ENSMUST00000153779.1, ENSMUST00000193231.5, ENSMUST00000193615.1, ENSMUST00000194226.1, ENSMUST00000194781.5, NM_019673	9	8	1	actin-like 6A	3:32708936-32726973:1	28.095	23.901	16.935	17.736	25.675	8.537	15.445	15.872	17.453	12.16	29.923	14.643	17.715	19.131	19.99	26.468	28.158	23.676	25.195	39.508	38.753	8.511	5.724	8.012	19.237	12.507	28.331	14.845	28.795	32.532	30.04	34.239	28.987	27.661	31.082	19.59	38.548	19.552	26.713	31.513	25.198	21.038
Actl6b	ENSMUSG00000029712	ENSMUST00000031725.9, ENSMUST00000125489.1, ENSMUST00000136088.7, ENSMUST00000136565.7, ENSMUST00000139395.7, ENSMUST00000145500.1, ENSMUST00000149292.7, ENSMUST00000196154.1, ENSMUST00000198601.1, NM_031404, XM_006504635, XM_006504637, XM_006504639, XM_006504640, XM_030254943, XM_030254944, XM_030254945, XM_030254946	18	9	9	actin-like 6B	5:137553546-137569580:1	0.425	0.164	0.299	1.036	0.29	2.587	0.624	0.246	0.365	0.224	0.36	0.892	2.05	2.094	3.113	0.253	0.26	0.524	0.732	0.534	0.851	4.738	0.513	2.679	2.155	5.741	0.121	0.031	0	0.054	0	0.165	0	0	0.122	0.083	0.737	0.2	0	0.171	0.146	0
Actn1	ENSMUSG00000015143	ENSMUST00000021554.15, ENSMUST00000167327.1, ENSMUST00000217984.1, ENSMUST00000218874.1, ENSMUST00000219382.1, ENSMUST00000219634.1, ENSMUST00000220351.1, XM_006515384, XM_006515385, XM_006515386, XM_006515387, XM_006515389, XM_030246514	13	7	6	actinin, alpha 1	12:80167542-80221158:-1	10.367	3.835	4.172	1.174	11.769	9.352	20.735	12.791	5.349	4.526	7.173	1.871	5.064	2.595	6.508	1.78	1.001	2.107	5.541	2.282	1.232	11.618	0.348	4.717	9.592	9.11	0.461	0.103	0.2	0.165	0.065	0.106	0.113	0.235	0.21	0.288	0	0.33	0.906	0.142	0.123	2.22
Actn2	ENSMUSG00000052374	ENSMUST00000064204.13, ENSMUST00000110616.1, ENSMUST00000168193.7, ENSMUST00000221162.2, ENSMUST00000222034.1, NM_033268, XM_011244263	7	5	2	actinin alpha 2	13:12269426-12301022:-1	0.733	0	0	0	0	0.526	0.149	0.807	0.096	0	0	2.516	5.706	1.368	5.211	4.492	0.88	3.4	2.789	1.876	2.607	12.868	0.527	4.616	4.847	8.163	0	0	0.113	0	0	0	0	0.351	0	0	0	0.458	0.322	0.381	0	0
Actn4	ENSMUSG00000054808	ENSMUST00000068045.13, ENSMUST00000127210.7, ENSMUST00000129338.1, ENSMUST00000140622.7, ENSMUST00000143584.1, ENSMUST00000144909.7, ENSMUST00000148196.2, ENSMUST00000150493.1, ENSMUST00000207765.1, ENSMUST00000216863.1, ENSMUST00000217157.1, NM_021895, XM_006540257	13	11	2	actinin alpha 4	7:28893248-28962332:-1	100.918	113.454	68.41	29.996	77.058	128.107	44.081	64.646	73.265	94.319	79.163	18.683	46.535	41.369	49.241	48.738	73.363	73.445	55.045	91.27	81.469	8.081	6.055	10.944	51.041	14.747	40.622	95.091	52.086	95.576	58.866	82.675	45.989	76.175	89.052	111.316	114.529	95.071	71.486	95.463	64.236	82.456
Actr10	ENSMUSG00000021076	ENSMUST00000021479.5, ENSMUST00000220452.1, ENSMUST00000220582.1, ENSMUST00000220770.1, ENSMUST00000221165.1, ENSMUST00000221583.1, ENSMUST00000222291.1, ENSMUST00000223549.1	8	8	0	ARP10 actin-related protein 10	12:70937857-70964718:1	45.356	54.249	34.209	16.4	9.019	20.189	21.507	26.712	37.869	11.599	21.876	10.801	43.935	46.987	46.79	43.287	63.215	48.551	36.65	67.205	48.033	16.164	6.896	16.078	34.614	20.787	65.12	49.907	67.093	59.754	72.644	70.194	71.119	53.275	57.839	60.877	27.914	38.529	60.878	51.153	68.807	28.871
Actr1a	ENSMUSG00000025228	ENSMUST00000040270.5, ENSMUST00000235752.1, ENSMUST00000236117.1, ENSMUST00000236814.1, ENSMUST00000237477.1, ENSMUST00000237742.1, ENSMUST00000237952.1, NM_016860	8	7	1	ARP1 actin-related protein 1A, centractin alpha	19:46376813-46395741:-1	21.566	22.319	11.525	11.687	26.058	30.869	17.521	21.558	12.686	28.848	28.5	15.754	29.666	34.165	38.219	51.293	69.428	63.831	56.525	70.971	68.912	14.065	4.985	7.825	42.678	17.631	26.157	47.834	22.207	37.697	30.927	35.23	26.26	24.836	26.355	22.211	38.187	39.621	27.345	29.63	31.753	28.019
Actr1b	ENSMUSG00000037351	ENSMUST00000043951.9, ENSMUST00000159448.7, ENSMUST00000159675.1, ENSMUST00000160043.1, ENSMUST00000160084.1, ENSMUST00000162662.1, ENSMUST00000162684.2, NM_146107, XM_011238484, XM_011238485, XM_011238486	11	7	4	ARP1 actin-related protein 1B, centractin beta	1:36699209-36710017:-1	10.776	9.507	5.58	5.422	6.826	12.308	11.711	9.778	9.87	8.98	14.003	3.141	11.007	12.527	16.079	15.403	28.773	33.687	21.354	33.924	33.281	17.988	0.931	7.038	16.618	19.474	7.94	11.565	8.464	14.616	10.454	13.878	8.478	6.833	8.227	8.085	15.508	8.017	5.292	13.46	7.356	13.454
Actr2	ENSMUSG00000020152	ENSMUST00000000137.7, ENSMUST00000132022.1, ENSMUST00000134779.1, NM_001362899	4	3	1	ARP2 actin-related protein 2	11:20062304-20112951:-1	73.246	76.038	43.111	121.97	118.529	86.649	77.626	80.856	85.262	69.292	72.073	56.465	53.562	101.031	61.568	91.281	136.19	166.935	135.4	170.957	196.092	17.857	18.973	25.766	90.009	32.093	36.045	32.224	50.516	44.581	46.113	71.568	58.845	57.857	53.757	55.823	89.162	82.97	77.892	93.012	91.527	57.134
Actr3	ENSMUSG00000026341	ENSMUST00000027579.16, ENSMUST00000178474.7, ENSMUST00000185280.1, ENSMUST00000186008.6, ENSMUST00000187460.6, ENSMUST00000188362.1, ENSMUST00000188497.6, ENSMUST00000188827.1, ENSMUST00000189192.1, ENSMUST00000191004.6, ENSMUST00000191544.6, ENSMUST00000191578.6	12	12	0	ARP3 actin-related protein 3	1:125392905-125435727:-1	156.742	127.409	72.314	138.193	173.315	275.716	176.397	136.563	165.463	133.819	181.379	130.441	197.759	211.878	164.604	243.98	385.393	351.926	436.393	490.62	368.657	29.028	48.256	61.588	217.885	85.873	190.384	104.709	203.675	164.706	162.211	219.11	249.784	238.471	172.507	166.49	223.482	178.94	227.158	205.254	287.461	193.108
Actr3b	ENSMUSG00000056367	ENSMUST00000088244.5, ENSMUST00000128727.7, ENSMUST00000198693.1, XM_006535713, XM_011249768, XM_017320880, XM_030254498	7	3	4	ARP3 actin-related protein 3B	5:25814252-25850688:1	0.266	0.363	2.809	0.161	0	0	0.397	0	0.682	0	0.478	0.131	2.02	1.072	2.638	1.113	2.103	0	0.64	0.916	3.335	8.167	0.54	4.502	1.923	4.247	0.186	0.462	0.213	0.666	0	2.342	4.553	1.521	1.253	3.467	1.596	0	0	0	0	0.494
Actr5	ENSMUSG00000037761	ENSMUST00000045644.8, ENSMUST00000125390.7, ENSMUST00000142531.7, ENSMUST00000183586.1, ENSMUST00000183731.7, NM_175419, XM_006498566, XM_017314917	8	5	3	ARP5 actin-related protein 5	2:158628240-158639200:1	2.716	1.158	1.699	2.666	2.837	8.096	1.708	7.503	7.025	7.015	5.951	2.45	3.932	5.488	6.258	2.503	4.281	1.999	4.476	4.711	2.986	6.118	1.141	1.587	11.083	5.051	3.15	8.049	4.321	7.561	4.722	6.324	3.106	4.167	4.594	5.629	7.238	8.45	5.082	8.232	3.417	1.542
Actr6	ENSMUSG00000019948	ENSMUST00000020109.4, ENSMUST00000218442.1, ENSMUST00000218568.1, ENSMUST00000218965.1, ENSMUST00000220059.1, ENSMUST00000220388.1, NM_001359469, XM_030245223, XM_030245224	9	6	3	ARP6 actin-related protein 6	10:89711968-89732245:-1	0.812	0.619	0.458	3.033	0.388	0.574	1.805	2.357	3.2	1.428	3.239	2.603	4.306	4.099	4.866	2.426	7.494	7.891	6.673	7.865	8.377	3.392	1.181	2.164	7.904	4.549	0.296	0.05	1.002	1.247	0.755	0.798	0.644	0.223	0.715	0.224	1.705	1.876	0.707	2.155	2.222	0.647
Actr8	ENSMUSG00000015971	ENSMUST00000016115.5, ENSMUST00000224067.1, ENSMUST00000224343.1, ENSMUST00000224797.1, ENSMUST00000224846.1, ENSMUST00000225161.1, ENSMUST00000225368.1, ENSMUST00000225793.1, ENSMUST00000225811.1, XM_006519309, XM_030247897, XM_030247898, XM_030247899	13	9	4	ARP8 actin-related protein 8	14:29978406-29993222:1	12.92	12.081	10.104	12.944	9.521	12.481	20.458	25.445	11.163	13.68	17.52	8.995	16.218	12.714	20.135	21.746	29.284	27.388	25.291	32.579	29.933	30.611	3.776	13.936	17.122	24.677	12.281	17.387	14.085	9.633	7.557	7.874	9.693	7.362	10.119	10.425	11.499	16.344	16.335	21.228	12.519	19.984
Acvr1	ENSMUSG00000026836	ENSMUST00000056376.11, ENSMUST00000090935.8, ENSMUST00000112599.7, ENSMUST00000112601.8, ENSMUST00000126407.1, ENSMUST00000145495.7, NM_001110205, NM_001355048, NM_001355049	9	6	3	activin A receptor, type 1	2:58446444-58538774:-1	3.919	3.774	2.12	5.102	2.393	3.61	3.371	3.099	3.667	1.649	3.351	1.933	2.289	3.638	4.051	2.176	3.609	3.349	1.694	4.014	3.033	3.708	1.567	3.524	10.347	4.341	2.622	1.463	1.657	1.362	1.284	1.552	2.068	1.871	2.278	2.319	0.953	2.921	0.716	1.042	1.053	3.234
Acvr1b	ENSMUSG00000000532	ENSMUST00000000544.11, NM_007395	2	1	1	activin A receptor, type 1B	15:101174072-101213684:1	4.378	4.365	1.798	4.81	2.711	6.621	2.114	1.91	1.763	1.902	3.264	1.729	2.384	3.845	2.915	2.627	4.496	5.039	4.806	4.361	4.68	2.28	0.744	0.525	4.598	2.254	2.817	3.911	5.197	5.503	3.393	5.087	3.361	3.118	4.12	2.706	5.973	6.72	3.493	6.156	5.554	8.253
Acvr1c	ENSMUSG00000026834	ENSMUST00000028178.13, ENSMUST00000100085.7, ENSMUST00000112607.2, ENSMUST00000112608.8, ENSMUST00000154453.1, NM_001111030, XM_006498085, XM_011239108	8	5	3	activin A receptor, type IC	2:58267453-58324804:-1	0.174	0.236	0.094	0.445	0.59	0.289	0.533	0.643	0.563	0.272	0.647	0.327	0.561	0.398	1.08	0.054	0.054	0.036	0.084	0.053	0.148	2.103	0.151	1.553	0.416	2.029	0.108	0.061	0.043	0.256	0.074	0.115	0.342	0.081	0.234	0.179	0.224	0.078	0.249	0.19	0.119	0.162
Acvr2a	ENSMUSG00000052155	ENSMUST00000063886.3, ENSMUST00000156681.1, NM_007396, XM_006497623	4	2	2	activin receptor IIA	2:48814126-48902506:1	0.968	0.6	0.706	1.341	3.942	0.18	1.276	0.688	3.428	0.782	1.468	2.205	1.5	2.304	1.478	4.881	4.344	6.683	5.154	12.612	7.506	2.792	0.507	1.182	2.565	1.62	0.362	0.146	0.387	0.164	0.285	0.716	0.256	1.644	0.565	0.211	2.425	0.712	0.652	0.553	0.64	0.25
Acvr2b	ENSMUSG00000061393	ENSMUST00000035093.14, ENSMUST00000165044.2, ENSMUST00000213389.1, ENSMUST00000213431.1, ENSMUST00000215746.1, ENSMUST00000217621.1, NM_007397, XM_006511926, XM_030244026	9	6	3	activin receptor IIB	9:119402650-119442134:1	29.411	28.053	21.717	38.286	22.952	82.151	88.909	14.624	76.325	21.643	67.017	4.902	5.525	7.507	15.005	4.224	3.559	2.223	4.806	1.306	0.446	3.775	1.279	3.546	20.048	5.753	5.149	9.984	7.834	8.819	6.385	7.645	3.028	6.348	3.176	3.579	9.211	14.085	17.286	17.795	5.147	1.227
Acvrl1	ENSMUSG00000000530	ENSMUST00000000542.13, ENSMUST00000117984.7, ENSMUST00000119063.7, ENSMUST00000120028.7, ENSMUST00000120754.1, ENSMUST00000121718.7, ENSMUST00000124151.1, ENSMUST00000128525.1, ENSMUST00000128868.1, ENSMUST00000130432.7, ENSMUST00000144229.7, NM_001277258	12	11	1	activin A receptor, type II-like 1	15:101128522-101145336:1	51.803	40.631	42.033	8.593	27.201	42.312	43.337	28.893	45.916	25.351	44.265	4.401	15.444	26.982	23.785	18.576	35.811	35.744	39.244	38.237	37.549	4.655	7.02	6.664	86.899	21.674	12.171	10.291	10.173	3.286	12.278	4.344	12.175	12.633	14.662	13.81	3.123	8.246	16.402	4.639	9.57	15.094
Acy1	ENSMUSG00000023262	ENSMUST00000024031.12, ENSMUST00000187324.7, ENSMUST00000189097.6, ENSMUST00000190803.1, ENSMUST00000190851.2, ENSMUST00000190900.1, ENSMUST00000190972.2, ENSMUST00000214275.1, ENSMUST00000215395.1, ENSMUST00000215506.1, ENSMUST00000216400.1, ENSMUST00000217531.1, NM_001276442, NM_025371	14	12	2	aminoacylase 1	9:106432981-106438236:-1	5.914	9.949	5.746	3.419	1.743	2.805	3.5	4.399	0.335	9.862	2.626	0.766	5.746	8.815	10.116	10.889	17.574	11.254	6.573	11.766	11.834	3.316	1.216	1.497	9.696	4.758	0	0.109	0.208	0	0	0	2.152	0.754	0.166	0	0	0	1.897	0	0.973	2.832
Acy3	ENSMUSG00000024866	ENSMUST00000054030.7, ENSMUST00000235592.1, ENSMUST00000235612.1, ENSMUST00000236224.1, ENSMUST00000236510.1, ENSMUST00000236739.1, ENSMUST00000237910.1, NM_001302482	8	7	1	aspartoacylase (aminoacylase) 3	19:3986570-3990007:1	6.334	7.718	1.192	0	5.935	0	0	3.91	0.616	8.95	1.296	0.47	3.276	4.134	6.455	8.583	12.224	11.189	2.858	7.23	6.681	2.632	0	1.023	0	3.134	0.189	0.092	0.862	0.596	0.235	0.384	1.222	0.851	2.244	1.453	0	0	0	0	0	0.403
Acyp1	ENSMUSG00000008822	ENSMUST00000008966.12, ENSMUST00000065913.7, ENSMUST00000117138.2, ENSMUST00000121930.1, NM_001364361	5	4	1	acylphosphatase 1, erythrocyte (common) type	12:85278894-85280435:-1	30.273	27.655	20.291	22.885	13.106	27.974	11.35	25.515	11.111	26.104	21.602	6.328	9.107	9.492	9.792	9.134	16.83	7.934	11.936	19.647	6.551	10.146	1.787	8.429	11.346	8.733	31.32	38.343	34.309	39.514	37.274	38.635	37.568	32.589	19.484	28.012	36.012	54.775	30.539	36.674	41.029	25.699
Acyp2	ENSMUSG00000060923	ENSMUST00000074613.3, NM_029344, XM_017314816	3	1	2	acylphosphatase 2, muscle type	11:30613999-30649608:-1	0.975	1.072	2.973	0	0.429	0	2.362	2.607	1.184	1.461	1.129	1.273	2.942	1.234	1.734	1.103	2.347	1.243	1.365	5.817	2.361	1.797	4.892	3.227	7.441	4.101	3.419	6.28	2.807	2.19	4.905	6.044	5.589	3.858	2.64	3.86	2.134	4.598	1.396	2.82	0.978	1.418
Ada	ENSMUSG00000017697	ENSMUST00000017841.3, ENSMUST00000156939.1, NM_001272052	3	2	1	adenosine deaminase	2:163726571-163750239:-1	9.26	4.365	5.322	0.422	1.75	4.167	11.684	10.246	4.259	6.823	6.042	2.145	3.56	2.375	5.007	9.166	16.068	24.671	8.94	20.434	24.044	1.724	1.015	1.215	6.583	4.089	0.48	0.951	1.471	0.861	0.905	0.737	1.562	1.633	4.389	2.567	1.081	0.976	1.341	0.655	1.431	2.073
Adad1/ENSMUSG00000027719	ENSMUSG00000027719	ENSMUST00000029274.13, ENSMUST00000141736.1, ENSMUST00000144629.7, ENSMUST00000147773.2, ENSMUST00000148157.1	5	5	0	adenosine deaminase domain containing 1 (testis specific)	3:37063527-37121930:1	0	0	0	0	0	0	0	0	0	0	0	1.255	0.987	0.804	2.019	0.35	2.203	0.329	0.337	0	1.088	3.82	0	0.798	2.091	1.825	0	0	0	0	0	0	0	0.123	0	0	0	0	0	0	0	0
Adal	ENSMUSG00000027259	ENSMUST00000028702.9, ENSMUST00000066155.5, ENSMUST00000110662.8, ENSMUST00000110665.7, ENSMUST00000119031.7, ENSMUST00000130221.7, ENSMUST00000146750.7, ENSMUST00000147271.7, ENSMUST00000152164.1, ENSMUST00000156132.1, XM_006500360, XM_011239837, XM_030252178, XM_030252179, XM_030252180, XM_030252181, XM_030252182, XM_030252183	18	10	8	adenosine deaminase-like	2:121142093-121156680:1	1.715	3.377	0.664	7.459	3.389	0.528	6.483	1.46	5.277	2.082	0.397	1.57	3.918	5.886	6.139	4.906	9.392	7.437	3.44	5.739	8.443	9.065	0.683	4.807	5.614	8.275	2.485	1.99	2.128	2.349	1.347	2.433	2.436	1.576	1.079	1.201	0.852	2.015	2.71	4.4	0.618	1.162
Adam10	ENSMUSG00000054693	ENSMUST00000067880.12, ENSMUST00000140205.7, ENSMUST00000144537.1, ENSMUST00000145377.1, XM_011242657, XM_030244027	6	4	2	a disintegrin and metallopeptidase domain 10	9:70679172-70780229:1	6.311	5.983	3.167	6.906	15.872	34.029	13.443	39.901	8.983	9.891	12.796	13	9.036	21.844	14.03	29.638	72.954	69.342	39.203	58.82	57.424	6.807	6.778	3.774	19.144	7.213	2.921	0.889	3.648	3.329	4.536	3.54	3.173	4.369	3.357	2.243	4.743	6.358	5.697	6.225	6.737	1.579
Adam11	ENSMUSG00000020926	ENSMUST00000068150.6, ENSMUST00000103081.9, ENSMUST00000124879.7, ENSMUST00000126024.1, ENSMUST00000134296.7, ENSMUST00000135513.1, ENSMUST00000141563.7, ENSMUST00000142912.1, ENSMUST00000143269.1, XM_006532014, XM_006532015, XM_006532016, XM_006532017, XM_006532018, XM_006532020, XM_030245479	16	9	7	a disintegrin and metallopeptidase domain 11	11:102762247-102780263:1	0.088	0	0	0	0.59	0.165	0	0	0.292	0	0.057	0.302	1.156	0.261	0.996	0.169	0	0	0.609	0.101	0.102	2.928	0.065	1.605	3.659	2.601	0.211	0.043	0.134	0	0.67	0	0.346	0	0.044	0	0.133	0	0	0	0	0.282
Adam12	ENSMUSG00000054555	ENSMUST00000067680.10, ENSMUST00000127524.1, ENSMUST00000134504.7, ENSMUST00000138363.1, ENSMUST00000154144.1, ENSMUST00000206313.1, ENSMUST00000206426.1	7	7	0	a disintegrin and metallopeptidase domain 12 (meltrin alpha)	7:133883199-134232146:-1	0.949	1.359	0.792	0	0.917	1.775	0.025	0.018	0.153	0.416	0.636	1.356	5.354	1.622	9.887	0.583	0.129	0	1.626	0.805	0.741	37.142	0.376	7.822	6.241	14.976	1.058	1.441	0.863	1.554	0.794	0.109	0.371	0	0.849	0.829	3.727	2.994	0.41	4.614	0.666	0.815
Adam15	ENSMUSG00000028041	ENSMUST00000029676.11, ENSMUST00000074582.6, ENSMUST00000107446.7, ENSMUST00000107448.8, ENSMUST00000134590.1, ENSMUST00000134839.7, ENSMUST00000139705.1, ENSMUST00000144608.1, ENSMUST00000148068.7, ENSMUST00000155295.7, ENSMUST00000155868.1, ENSMUST00000156250.1, ENSMUST00000184651.7	13	13	0	a disintegrin and metallopeptidase domain 15 (metargidin)	3:89338542-89349996:-1	1165.77	1168.31	771.143	553.894	645.063	713.821	474.87	969.564	354.912	911.773	641.535	49.523	228.118	493.312	346.66	279.906	490.72	515.37	219.432	323.033	257.531	23.034	41.49	52.83	325.854	73.202	219.688	158.034	211.098	151.265	143.651	136.31	289.633	286.1	250.331	348.967	100.186	132.558	244.666	131.358	229.093	378.367
Adam17	ENSMUSG00000052593	ENSMUST00000064536.12, ENSMUST00000101551.9, ENSMUST00000127974.7, ENSMUST00000132339.1, ENSMUST00000141799.1, ENSMUST00000142092.1, ENSMUST00000145118.7, ENSMUST00000155115.1, ENSMUST00000232107.1, ENSMUST00000232526.1, XM_030246530	11	10	1	a disintegrin and metallopeptidase domain 17	12:21323531-21373610:-1	71.009	50.336	43.459	25.862	50.985	92.517	66.694	47.029	72.957	55.486	58.865	17.772	21.421	31.43	31.956	33.072	47.436	44.734	45.919	60.675	55.017	14.652	9.68	24.891	38.869	20.861	47.024	73.195	54.618	56.183	46.571	68.207	50.726	55.083	44.07	65.791	56.541	54.009	45.471	67.149	49.679	93.844
Adam19	ENSMUSG00000011256	ENSMUST00000011400.7, ENSMUST00000137014.1, ENSMUST00000151565.7, ENSMUST00000153410.1, NM_001291890, NM_001291891, XM_030245480	7	4	3	a disintegrin and metallopeptidase domain 19 (meltrin beta)	11:46127904-46147347:1	5.766	7.336	2.069	4.483	7.739	13.507	8.269	5.096	17.117	17.969	7.487	4.155	2.499	17.992	13.449	19.477	27.739	27.017	23.149	32.243	33.637	4.165	9.739	6.946	27.791	8.313	0.774	0.16	0.864	0	0.112	0.061	0.647	0.81	0.541	1.004	0	0.338	1.553	0	0.431	0.321
Adam22	ENSMUSG00000040537	ENSMUST00000046838.13, ENSMUST00000050166.13, ENSMUST00000088744.11, ENSMUST00000088761.10, ENSMUST00000115385.1, ENSMUST00000115386.7, ENSMUST00000115388.8, ENSMUST00000123168.7, ENSMUST00000124121.7, ENSMUST00000126384.7, ENSMUST00000130315.7, ENSMUST00000136524.7, ENSMUST00000136808.7, ENSMUST00000138652.1, ENSMUST00000139048.7, ENSMUST00000139841.7, ENSMUST00000143929.1, ENSMUST00000144241.7,…	38	24	14	a disintegrin and metallopeptidase domain 22	5:8092260-8368160:-1	6.94	7.415	7.079	11.95	8.84	24.44	9.413	11.332	12.632	5.972	6.231	12.659	7.218	10.09	5.884	1.313	2.649	3.499	2.973	2.901	4.053	23.457	4.155	12.226	6.126	9.029	1.823	1.969	3.491	2.367	1.617	1.383	1.727	2.101	2.403	3.108	0.354	0.564	0.798	0.641	0.283	5.411
Adam23/23792	23792	NM_011780, XM_006495969	2	0	2	a disintegrin and metallopeptidase domain 23	1:861191-1003070:1	0	0	0	0	0	0	0	0	0	0	0	0	0	0	0	0	0	0	0.311	0.775	0	0	0	0	0	0	0	0	0	0	0	0	0	0	0	0	0	0	0	0	0	0
Adam23/ENSMUSG00000025964	ENSMUSG00000025964	ENSMUST00000087374.9, ENSMUST00000097717.8, ENSMUST00000114101.7, ENSMUST00000114103.7, ENSMUST00000114107.2, ENSMUST00000134704.2, ENSMUST00000141545.2, ENSMUST00000146403.7, ENSMUST00000182642.7, ENSMUST00000185616.1, ENSMUST00000187844.1, ENSMUST00000190658.6	12	12	0	a disintegrin and metallopeptidase domain 23	1:63445891-63596276:1	0.31	0.079	1.243	0.491	0.237	1.741	0.197	0.643	0.844	0.575	0.32	1.453	3.823	1.238	6.844	1.546	0.2	0.341	2.175	1.283	0.58	10.904	0.986	5.543	5.498	8.673	0.046	0.084	0.159	0.139	0.038	0.169	0.116	0.121	0	0.034	0.532	0.243	0.332	0.985	0.467	0
Adam28	ENSMUSG00000014725	ENSMUST00000022642.5, ENSMUST00000111072.7, ENSMUST00000224039.1, ENSMUST00000224131.1, ENSMUST00000225767.2, ENSMUST00000230006.1, XM_006518514, XM_017315836	8	6	2	a disintegrin and metallopeptidase domain 28	14:68609107-68655888:-1	0.501	0.404	0.463	0.868	0.409	0.118	0.59	0.233	0.044	0.131	0.253	0.879	2.439	1.163	3.07	0.495	0.659	0.23	0.656	0.408	0.281	10.023	0.12	3.77	3.248	7.608	0.118	0.268	0.262	0.166	0.155	0.089	0.096	0	0.135	0.345	0.309	0	0.103	0	0.107	0
Adam3	ENSMUSG00000031553	ENSMUST00000033958.14, ENSMUST00000166986.8, ENSMUST00000167431.1, ENSMUST00000167703.7, ENSMUST00000168662.7, ENSMUST00000169598.1, ENSMUST00000170318.7, ENSMUST00000170740.7, ENSMUST00000171438.7, ENSMUST00000171611.8, XM_011242114	11	10	1	a disintegrin and metallopeptidase domain 3 (cyritestin)	8:24696180-24726377:-1	0	0	0	0	0	0	0	0	1.918	0	0	2.439	0.369	3.379	1.551	0	1.304	1.304	1.195	0.869	1.3	1.676	1.659	0.771	3.59	2.852	0	0	0.055	0	0	0	0	0	0	0	0	0	0	0	0	0
Adam32	ENSMUSG00000037437	ENSMUST00000119720.7, ENSMUST00000121438.8, ENSMUST00000133088.1, ENSMUST00000140573.7, ENSMUST00000156719.7, ENSMUST00000173069.7, ENSMUST00000173559.1, ENSMUST00000174059.1, NM_153397, XM_006509162, XM_006509164	11	8	3	a disintegrin and metallopeptidase domain 32	8:24863428-24948916:-1	0	0	0	0	1.16	1.506	0	2.181	0	0	0	0.128	0.525	0.743	1.984	0.659	0.432	0.897	0	2.412	1.632	5.962	0.409	3.695	1.387	4.991	0	0	0	0	0	0	0	0	0	0	0.741	0	0.567	0	0	0
Adam33	ENSMUSG00000027318	ENSMUST00000052104.9, ENSMUST00000110232.8, ENSMUST00000124481.1, ENSMUST00000127343.7, ENSMUST00000128828.7, ENSMUST00000132071.1, ENSMUST00000132436.7, ENSMUST00000134742.7, ENSMUST00000135149.7, ENSMUST00000147333.1, ENSMUST00000149625.7, ENSMUST00000183552.7, ENSMUST00000184921.7, NM_033615, XM_006498576, XM_011239249, XM_011239250, XM_011239251, XM_011239255, XM_030246676	20	13	7	a disintegrin and metallopeptidase domain 33	2:131053930-131063573:-1	75.753	70.315	44.76	45.188	35.496	82.556	59.49	54.262	59.518	40.035	56.805	3.682	7.132	15.841	23.893	33.216	34.687	33.768	18.162	17.137	28.727	12.287	2.681	15.331	21.259	16.427	0.572	0.166	0.464	0	0	0.983	0.93	0.41	1.246	0.681	0	2.011	1.711	0	2.453	1.833
Adam4	ENSMUSG00000072972	ENSMUST00000085319.3	1	1	0	a disintegrin and metallopeptidase domain 4	12:81419443-81421946:-1	0.065	0	0.235	0	1.23	0	0.152	0.166	0.857	0	0.046	0.496	0.851	0.998	1.104	0	0.48	0.618	0.76	0.133	0.27	0.904	0	0.454	0.401	0.642	0.07	0	0.161	0	0.088	0.423	0.454	0.158	0	0.08	0	0	0	0	0.33	0.152
Adam5	ENSMUSG00000031554	ENSMUST00000050300.14, ENSMUST00000118419.1, ENSMUST00000130939.1, ENSMUST00000132180.7, ENSMUST00000209935.1, XM_006508985, XM_011242115	7	5	2	a disintegrin and metallopeptidase domain 5	8:24732984-24824364:-1	0	0.099	0	0	0	0	0	0	0	0	0	1.169	0.529	1.994	0.902	0	0.447	0.451	1.245	3.711	1.349	2.032	0	0.736	0.245	0.91	0	0	0	0	0	0	0	0	0	0	0	0	0	0	0	0
Adam7	ENSMUSG00000022056	ENSMUST00000022640.7, ENSMUST00000128069.1, ENSMUST00000225673.1	3	3	0	a disintegrin and metallopeptidase domain 7	14:68497336-68533741:-1	0	0.063	0.235	0	0	0	0.159	0.546	0.133	0.036	0	0.175	0.957	0	0.406	0.118	0	0	0.228	0	0	3.514	0	1.079	0.828	2.461	0	0.06	0.181	0.186	0.188	0	0	0.112	0	0	0	0	0.114	0.137	0	0
Adam8	ENSMUSG00000025473	ENSMUST00000026546.15, ENSMUST00000106069.8, ENSMUST00000128332.7, ENSMUST00000132903.1, ENSMUST00000148670.7, ENSMUST00000149915.1, ENSMUST00000156647.7, ENSMUST00000173209.1, XM_006536151, XM_017321932, XM_017321933, XM_017321934	12	8	4	a disintegrin and metallopeptidase domain 8	7:139983380-139995207:-1	14.132	7.365	6.032	17.149	24.752	25.829	8.065	21.822	7.007	15.084	12.334	9.545	49.424	60.428	60.661	19.661	17.209	10.892	95.426	26.542	19.643	5.745	1.692	5.597	5.673	3.515	1.997	2.244	2.706	0.973	3.101	1.05	7.268	8.762	11.938	13.787	0	2.634	3.946	0	1.977	5.233
Adam9	ENSMUSG00000031555	ENSMUST00000084032.5, ENSMUST00000084035.11, ENSMUST00000207132.1, ENSMUST00000208247.2, ENSMUST00000211319.1, NM_001270996, NM_007404, XM_006508986	8	5	3	a disintegrin and metallopeptidase domain 9 (meltrin gamma)	8:24949611-25016922:-1	17.044	16.849	5.764	11.25	11.578	11.169	10.434	15.665	16.143	10.837	8.368	6.491	12.28	18.812	15.421	43.064	116.563	113.433	48.806	80.515	79.456	3.38	3.091	5.367	25.983	9.298	4.187	3.002	4.899	5.479	4.567	6.729	6.593	6.957	3.965	3.73	4.679	4.693	3.412	2.883	1.897	4.109
Adamdec1	ENSMUSG00000022057	ENSMUST00000022641.8, NM_021475	2	1	1	ADAM-like, decysin 1	14:68563387-68582072:-1	0	0	0	0	0.07	0	0.077	0.113	0.048	0	0.092	0.674	0.255	0.198	0.655	0	0	0	0.118	0	0	0.888	0	0.098	0	1.122	0.133	0.254	0	1.94	0.091	2.042	0	0	0.37	0.408	2.831	0.599	0	0.994	0	0
Adamts1	ENSMUSG00000022893	ENSMUST00000023610.14, ENSMUST00000125897.1, ENSMUST00000138474.1	3	3	0	a disintegrin-like and metallopeptidase (reprolysin type) with thrombospondin type 1 motif, 1	16:85793827-85803113:-1	0.11	0	2.458	0.996	0.221	0.657	0	0	0	0.167	0.245	0.399	0.358	0.094	0.583	0.125	0.511	0.708	1.602	1.687	0.362	2.32	1.03	1.143	2.668	2.385	0	0	0	0	0	0	0	0	0	0	0	0	0	0	0	0
Adamts10	ENSMUSG00000024299	ENSMUST00000087623.12, ENSMUST00000172922.7, ENSMUST00000173013.7, ENSMUST00000173030.7, ENSMUST00000173241.7, ENSMUST00000173813.7, ENSMUST00000173931.7, ENSMUST00000173972.7, ENSMUST00000174104.7, ENSMUST00000174170.2, ENSMUST00000174348.7, ENSMUST00000174666.1, ENSMUST00000234108.1, ENSMUST00000234497.1, ENSMUST00000234715.1, NM_001329147, NM_001329151, NM_001329152, NM_001329154, NM_001329203…	31	15	16	a disintegrin-like and metallopeptidase (reprolysin type) with thrombospondin type 1 motif, 10	17:33531741-33553774:1	13.879	15.591	8.175	9.074	13.441	21.186	11.336	17.618	14.455	8.884	17.173	8.216	7.455	10.34	16.1	24.977	21.587	16.397	17.227	16.928	17.162	17.305	1.091	7.122	12.982	12.086	15.542	21.253	18.602	22.986	15.843	15.125	15.985	22.811	18.026	15.029	21.17	21.056	24.726	31.705	20.838	22.679
Adamts15	ENSMUSG00000033453	ENSMUST00000065112.6, ENSMUST00000216215.1, ENSMUST00000217070.1, XM_006510213	4	3	1	a disintegrin-like and metallopeptidase (reprolysin type) with thrombospondin type 1 motif, 15	9:30899155-30918784:-1	0.032	0.072	0.181	0.07	0	0.153	0	0.593	0.044	0.43	0.047	0.209	0.935	0.186	2.585	0.502	0.145	0.073	0.357	1.189	0.223	3.586	0.025	3.429	2.448	2.505	0.073	0.02	0	0.03	0.097	0.067	0	0	0	0	0.235	0.065	0	0.442	0	0
Adamts16	ENSMUSG00000049538	ENSMUST00000080145.12, ENSMUST00000109694.2, ENSMUST00000123552.7, ENSMUST00000130726.1, NM_172053, XM_006517266, XM_006517267, XM_006517268, XM_006517270, XM_006517272, XM_006517273, XM_006517274, XM_011244525, XM_017315522, XM_017315523, XM_030247289	16	4	12	a disintegrin-like and metallopeptidase (reprolysin type) with thrombospondin type 1 motif, 16	13:70768651-70841844:-1	0	0	0.144	0	0.092	0.181	0	0	0.567	0.069	0.06	0.136	1.075	0	1.131	0.331	0.09	0.139	0.522	0	0.491	2.231	0	1.267	1.312	2.652	0	0	0	0	0	0	0	0.211	0	0	0	0.309	0	0	0.134	0
Adamts17	ENSMUSG00000058145	ENSMUST00000098382.9, ENSMUST00000107478.8, ENSMUST00000125014.1, ENSMUST00000138009.1, ENSMUST00000147880.7, ENSMUST00000148538.7, ENSMUST00000154103.1, ENSMUST00000156396.7	8	8	0	a disintegrin-like and metallopeptidase (reprolysin type) with thrombospondin type 1 motif, 17	7:66839735-67153171:1	0	0	0	0	0	0	0	0	0	0.83	0	0.464	1.556	0.411	3.435	0	0.28	0	1.12	0	0.026	9.92	0.28	2.963	2.763	4.975	0.034	0	0.024	0	0	0	0	0	0	0	0	0.053	0	0	0	0.069
Adamts18	ENSMUSG00000053399	ENSMUST00000093113.4, ENSMUST00000212437.1, ENSMUST00000212527.1, ENSMUST00000212665.1, ENSMUST00000213061.1, ENSMUST00000213076.1, ENSMUST00000213078.1, XM_006530795, XM_006530797, XM_006530800, XM_006530801, XM_017312629, XM_017312631, XM_030243369, XM_030243370	15	7	8	a disintegrin-like and metallopeptidase (reprolysin type) with thrombospondin type 1 motif, 18	8:113739672-113849186:-1	1.603	1.883	0.783	1.594	1.164	0.762	1.77	1.094	1.281	0.597	1.516	1.131	3.431	2.003	6.406	1.608	1.752	1.635	1.599	1.547	1.268	13.431	0.306	6.395	4.225	10.477	0.568	0.459	0.453	1.115	0.576	0.757	1.372	0.679	1.214	1.437	5.165	0.936	0.432	1.24	0.76	0.603
Adamts19	ENSMUSG00000053441	ENSMUST00000052907.6, ENSMUST00000236901.1, ENSMUST00000237536.1, ENSMUST00000237964.1, NM_175506, XM_006525919, XM_006525922, XM_011246926, XM_011246927, XM_030250456, XM_030250457, XM_030250458	12	4	8	a disintegrin-like and metallopeptidase (reprolysin type) with thrombospondin type 1 motif, 19	18:58928243-59053682:1	0.274	0.182	0.202	0.324	0.448	0.465	0.244	0.421	0.747	0.301	0.19	0.842	2.002	0.726	2.749	0.678	0.117	0.039	0.545	0.116	0.119	8.231	0.143	2.663	1.471	4.98	0.221	0	0.202	0.148	0.183	0.239	0.183	0.327	0.039	0.171	0.891	0.491	0.799	1.109	0	0.168
Adamts2	ENSMUSG00000036545	ENSMUST00000040523.8, ENSMUST00000125988.1, ENSMUST00000127534.1, ENSMUST00000142118.2, NM_175643, XM_011248901	6	4	2	a disintegrin-like and metallopeptidase (reprolysin type) with thrombospondin type 1 motif, 2	11:50638612-50807573:1	0.149	0.656	0.027	0.096	0.298	0.263	0.09	0.148	0.02	0.328	0.433	0.565	3.209	1.053	3.106	2.816	1.248	0.667	3.066	2.516	2.075	8.091	0.199	2.687	2.196	5.387	0.106	0.041	0.082	0.15	0.118	0.055	0.173	0	0.094	0	0.163	0.313	0.062	0.183	0.196	0
Adamts3	ENSMUSG00000043635	ENSMUST00000061427.9, ENSMUST00000163159.7, ENSMUST00000196507.1, ENSMUST00000198151.1, XM_017320931	5	4	1	a disintegrin-like and metallopeptidase (reprolysin type) with thrombospondin type 1 motif, 3	5:89696004-89883668:-1	0.096	0	0	0	0.417	0.192	0	0	0.258	0	0	0.274	1.004	0	0.677	0	0	0	0.092	0	0	4.031	0	0.781	0.262	1.394	0.149	0	0	0	0	0	0	0	0	0	0	0.079	0	0	0.114	0
Adamts4	ENSMUSG00000006403	ENSMUST00000111314.1, ENSMUST00000111315.8, ENSMUST00000219033.1	3	3	0	a disintegrin-like and metallopeptidase (reprolysin type) with thrombospondin type 1 motif, 4	1:171250421-171260637:1	0.101	0.138	0.11	0.18	0.1	0	0.387	0.242	0.274	0.3	0.33	0	0.92	0.254	0.592	0.118	0.363	0.224	1.147	0	0.453	1.681	0	0.579	0.703	1.325	0.155	0.178	0.158	0.247	0.194	0.105	0	0	0.208	0.347	0	0.084	0.115	0	0.246	0.334
Adamts6	ENSMUSG00000046169	ENSMUST00000065766.6, ENSMUST00000223562.1, ENSMUST00000224208.1, ENSMUST00000224303.1, ENSMUST00000224504.1, ENSMUST00000224742.1, ENSMUST00000224784.1, XM_006517517, XM_030247120	9	7	2	a disintegrin-like and metallopeptidase (reprolysin type) with thrombospondin type 1 motif, 6	13:104366851-104496694:1	0.143	0.137	0	0	0	0.383	0.215	0.315	0.048	0	0.127	0.918	0.839	0.421	0.774	0.818	0.224	0.088	1.603	0.549	1.036	2.24	0.188	1.54	0.85	2.669	0.481	0.232	0.437	0.225	0.25	0.089	0.19	0.198	0.339	0.074	0.434	0.513	0.18	0.243	0.316	0.284
Adamts9	ENSMUSG00000030022	ENSMUST00000113438.7, ENSMUST00000125490.7, ENSMUST00000130314.1, ENSMUST00000136751.1, ENSMUST00000167391.1, ENSMUST00000203690.1, XM_006505261, XM_006505262, XM_006505263	9	6	3	a disintegrin-like and metallopeptidase (reprolysin type) with thrombospondin type 1 motif, 9	6:92772700-92943534:-1	0.501	0.698	0.346	0.053	0.595	1.712	0.801	0.439	0.969	0.168	0.452	1.627	4.946	1.665	5.773	0.908	0.465	0.824	1.016	0.372	0.584	14.454	0.214	5.918	3.497	9.011	0.262	0.015	0.224	0.126	0.467	0.26	0	0.146	0.031	0	1.051	1.408	0.845	1.187	0.404	1.121
Adamtsl1	ENSMUSG00000066113	ENSMUST00000048885.11, ENSMUST00000107177.1, ENSMUST00000107178.8, ENSMUST00000120678.1, ENSMUST00000126654.1, ENSMUST00000130474.1, ENSMUST00000136320.1, ENSMUST00000136418.1, ENSMUST00000141889.7, ENSMUST00000147066.1, ENSMUST00000150043.1, ENSMUST00000213098.1, NM_001368621, XM_006538374, XM_006538375, XM_006538378, XM_006538379, XM_006538380, XM_006538381, XM_030253919	20	12	8	ADAMTS-like 1	4:86276509-86428390:1	0	0	0.594	0	0.669	0	0	0	0	0.151	0	0.494	3.953	0	2.121	0.232	0.754	0.051	1.367	0.769	0.025	7.834	0.16	4.336	2.349	5.742	0	0	0	0	0	0	0	0	0	0.425	0	0.826	0	0	0	0
Adamtsl2	ENSMUSG00000036040	ENSMUST00000091233.6, ENSMUST00000130600.1, ENSMUST00000139633.1, ENSMUST00000143246.1, ENSMUST00000169787.7, XM_006498439, XM_030252238	7	5	2	ADAMTS-like 2	2:27079379-27108981:1	0.11	0.142	0	0.344	0.701	0	0	1.354	0.069	0	2.908	0.091	1.522	0	2.52	0.026	0.17	0	0.076	0.126	0.332	2.103	0	0.936	2.279	3.097	0.032	0	0	0	0	0.065	0	0	0	0	0	0	0	0	0.076	0.423
Adamtsl3	ENSMUSG00000070469	ENSMUST00000172490.1, ENSMUST00000172784.1, ENSMUST00000173287.7, ENSMUST00000173828.2, ENSMUST00000174495.1, NM_001190374, XM_006507894	7	5	2	ADAMTS-like 3	7:82335694-82614448:1	26.665	24.264	10.219	13.378	11.727	9.51	6.259	9.931	8.153	5.863	4.855	2.769	4.074	12.04	2.931	0.038	0.075	0	0.02	0.222	0	14.477	1.056	8.992	3.504	3.117	5.807	5.757	6.497	8.065	9.206	11.524	6.767	6.988	13.495	13.017	13.593	0	1.956	0	0	5.478
Adamtsl4	ENSMUSG00000015850	ENSMUST00000015994.3, ENSMUST00000117782.7, ENSMUST00000124410.1, ENSMUST00000148854.1, ENSMUST00000151054.1, XM_006501369, XM_006501372, XM_017319545	8	5	3	ADAMTS-like 4	3:95679290-95687927:-1	3.665	9.262	3.339	2.567	4.068	6.12	2.648	19.314	7.027	4.392	7.564	2.87	3.616	2.709	4.221	16.387	13.041	15.737	19.021	10.546	16.201	4.382	0.741	1.495	5.332	2.533	6.422	4.247	12.048	6.197	14.15	3.746	1.492	12.809	21.199	3.923	7.148	1.04	0.119	0	2.417	1.612
Adamtsl5	ENSMUSG00000043822	ENSMUST00000095446.9, ENSMUST00000105352.1, ENSMUST00000124789.7, ENSMUST00000128845.7, ENSMUST00000137571.1, ENSMUST00000137576.7, ENSMUST00000138705.2, XM_011243525, XM_011243526, XM_011243527, XM_011243528	11	7	4	ADAMTS-like 5	10:80339810-80347337:-1	44.547	74.102	25.05	14.569	64.603	6.276	2.051	39.101	17.037	61.018	10.906	3.006	4.795	14.121	12.285	22.302	33.536	28.757	7.105	10.166	14.753	4.292	0.532	3.379	13.415	5.384	0.457	0	0.366	0.551	0	0	0	0	0.112	1.748	0.331	0.088	0.241	0.599	0	0
Adap1	ENSMUSG00000056413	ENSMUST00000110865.1, ENSMUST00000123748.1, ENSMUST00000126762.7, ENSMUST00000151450.7, ENSMUST00000156815.1, ENSMUST00000196271.4, NM_172723, XM_006504669	8	6	2	ArfGAP with dual PH domains 1	5:139271882-139325763:-1	10.679	7.52	5.932	3.908	4.55	8.374	4.339	5.906	9.263	3.9	9.566	10.813	6.257	5.902	7.257	2.895	2.731	4.63	5.569	4.926	3.973	3.779	1.586	2.263	9.717	4.866	53.192	82.707	43.73	75.953	58.392	59.33	53.414	51.615	55.074	60.022	59.707	62.129	50.451	50.22	47.506	51.013
Adap2	ENSMUSG00000020709	ENSMUST00000021050.13, ENSMUST00000134118.1, NM_172133, XM_006532973	4	2	2	ArfGAP with dual PH domains 2	11:80154162-80178827:1	152.746	210.683	96.421	78.171	114.565	175.34	155.677	142.87	200.374	90.38	131.867	25.944	28.229	72.721	67.473	114.794	166.333	172.893	93.149	155.486	164.695	6.525	23.956	18.106	95.348	38.614	11.215	12.145	16.722	6.897	12.942	16.612	13.184	20.696	23.478	24.149	11.097	23.214	36.243	9.78	19.889	7.765
Adar	ENSMUSG00000027951	ENSMUST00000029563.13, ENSMUST00000098924.8, ENSMUST00000107405.5, ENSMUST00000118341.5, ENSMUST00000121094.7, ENSMUST00000123691.1, ENSMUST00000131030.1, ENSMUST00000150637.1, ENSMUST00000197253.1, NM_001357958, XM_006501753, XM_030252698	12	9	3	adenosine deaminase, RNA-specific	3:89730718-89753455:1	12.02	8.657	8.218	8.816	8.44	15.559	12.556	10.726	6.92	8.008	11.323	7.193	8.54	11.413	12.542	15.194	22.355	25.262	13.63	26.575	22.534	5.886	4.842	4.599	18.565	9.43	9.138	9.602	9.629	10.337	8.011	9.304	11.564	13.268	9.043	10.137	10.582	9.969	15.057	11.139	6.712	15.244
Adarb1	ENSMUSG00000020262	ENSMUST00000020496.13, ENSMUST00000098374.8, ENSMUST00000105404.8, ENSMUST00000105406.7, ENSMUST00000126073.7, ENSMUST00000144547.7, ENSMUST00000146319.1, ENSMUST00000149738.7, ENSMUST00000150227.7, ENSMUST00000150512.7, ENSMUST00000154607.7, ENSMUST00000155117.1, ENSMUST00000156583.7, NM_001024837, NM_130895, XM_006513062, XM_006513063, XM_006513064, XM_030244823	19	13	6	adenosine deaminase, RNA-specific, B1	10:77290727-77343975:-1	0.442	0.438	0.942	0.101	0.158	0.643	0.35	0.22	1.355	0.492	0.531	2.136	2.957	2.28	4.298	1.877	1.698	0.812	0.96	0.538	0.239	10.111	0.813	4.644	4.083	7.942	0.09	0.206	0.213	0.287	0.104	0.275	0.268	0.169	0.84	0.122	0.455	0.089	0	0.746	0	0.062
Adarb2	ENSMUSG00000052551	ENSMUST00000064473.12, ENSMUST00000123187.1, ENSMUST00000135574.7, ENSMUST00000139438.1, ENSMUST00000223148.1, ENSMUST00000223223.1, NM_052977, XM_017315647	8	6	2	adenosine deaminase, RNA-specific, B2	13:8202866-8760442:1	1.742	0.791	1.258	1.959	0.861	0.776	0.526	2.967	2.038	1.322	2.42	0.636	3.612	1.582	4.153	0.039	0.466	0.106	0.413	0.039	0.235	15.738	0.038	6.201	2.887	8.505	1.167	1.016	1.465	1.349	1.41	1.861	0.505	0.416	0.795	0.874	0.858	1.888	1.009	0.794	0.283	2.199
Adat1	ENSMUSG00000031949	ENSMUST00000034427.11, ENSMUST00000120457.1, ENSMUST00000139820.7, NM_001357184, NM_001357186, XM_006531075	6	3	3	adenosine deaminase, tRNA-specific 1	8:111970865-111992302:-1	0.679	2.142	0.282	0	1.055	5.612	0.301	1.909	5.094	1.625	0.493	1.207	4.182	2.105	4.353	1.319	1.889	1.27	2.333	1.079	1.673	10.302	0.335	3.862	4.09	7.273	0.624	1.605	0.739	1.764	0.815	1.281	1.152	0.54	1.58	0.618	1.221	1.314	1.317	2.426	2.004	0.899
Adat2	ENSMUSG00000019808	ENSMUST00000019944.8, NM_025748, XM_011243200	3	1	2	adenosine deaminase, tRNA-specific 2	10:13553182-13561789:1	2.248	1.317	1.604	0	2.705	8.733	0	5.924	4.351	2.817	4.843	2.411	2.8	2.855	1.323	2.273	2.836	6.507	1.169	3.566	1.454	1.623	0.447	2.798	3.605	2.657	6.197	2.869	4.913	1.91	2.391	1.605	5.71	5.094	2.289	5.662	2.607	4.822	5.796	3.738	5.272	1.807
Adat3	ENSMUSG00000113640	ENSMUST00000038411.4, ENSMUST00000221670.1, ENSMUST00000221960.1	3	3	0	adenosine deaminase, tRNA-specific 3	10:80602880-80607654:1	3.373	4.096	0.97	0.04	0	0	3.052	7.925	0	4.632	1.833	0	1.21	2.254	1.881	5.794	5.666	5.79	2.973	4.27	3.548	0	0	0.025	2.649	1.36	2.97	2.391	2.599	2.544	2.878	0.672	4.782	6.342	3.826	4.213	4.278	0	1.07	1.296	3.77	1.444
Adck1	ENSMUSG00000021044	ENSMUST00000101165.8, ENSMUST00000166940.2, ENSMUST00000221630.1, ENSMUST00000222695.1, ENSMUST00000223538.1, NM_001361598, NM_001361599, NM_001361600, NM_001361601, XM_006516245, XM_006516246, XM_006516248, XM_006516251, XM_006516252, XM_030246933, XM_030246934, XM_030246935, XM_030246936, XM_030246937, XM_030246938, XM_030246939, XM_030246940	22	5	17	aarF domain containing kinase 1	12:88401973-88461726:1	4.195	3.753	1.411	7.495	4.733	3.157	5.151	5.026	4.989	5.688	9.404	5.646	8.45	6.489	6.999	7.639	13.88	18.332	8.673	18.494	15.424	7.651	1.342	3.616	10.199	6.733	6.652	4.854	7.578	7.382	7.135	9.521	8.71	7.517	6.086	3.814	5.989	4.466	6.147	4.663	2.436	9.041
Adck2	ENSMUSG00000046947	ENSMUST00000051249.12, ENSMUST00000127427.1, ENSMUST00000134913.2, ENSMUST00000140364.7, ENSMUST00000145788.7, ENSMUST00000149304.1, NM_178873, XM_006506425	8	6	2	aarF domain containing kinase 2	6:39573876-39588769:1	10.787	6.332	6.266	2.288	2.295	4.57	7.664	5.21	13.21	1.718	5.874	1.504	6.199	5.71	8.562	14.361	22.84	19.468	11.413	19.325	15.456	5.367	0.31	5.355	13.534	5.566	5.816	9.823	6.653	6.929	4.927	6.667	7.305	4.085	4.689	6.113	8.84	4.482	6.591	9.641	1.678	13.169
Adck5	ENSMUSG00000022550	ENSMUST00000159005.1, ENSMUST00000159049.1, ENSMUST00000159949.7, ENSMUST00000160094.1, ENSMUST00000160296.1, ENSMUST00000160410.7, ENSMUST00000160784.7, ENSMUST00000161311.7, ENSMUST00000161612.7, ENSMUST00000161732.7, ENSMUST00000161783.7, ENSMUST00000162139.7, ENSMUST00000162254.1, ENSMUST00000162503.7, ENSMUST00000229007.1, NM_172960	16	15	1	aarF domain containing kinase 5	15:76576359-76595812:1	38.997	58.588	28.853	43.75	34.961	86.388	70.759	57.71	66.903	57.469	86.532	2.555	10.436	20.525	21.917	19.022	26.849	17.109	23.218	39.097	27.548	2.446	2.855	3.209	14.591	7.729	6.38	8.745	5.525	14.065	5.537	14.858	13.812	7.386	13.674	13.966	9.098	12.952	2.317	6.192	3.442	7.759
Adcy10	ENSMUSG00000026567	ENSMUST00000027852.14, ENSMUST00000111439.7, ENSMUST00000111440.7, ENSMUST00000124037.1, ENSMUST00000148550.7, ENSMUST00000155216.7, ENSMUST00000193149.1, ENSMUST00000194554.1, ENSMUST00000194745.1, ENSMUST00000195194.1, NM_001357427, NM_173029, XM_006496867, XM_011238823, XM_017321056, XM_017321060	16	10	6	adenylate cyclase 10	1:165538479-165576778:1	0.556	0.119	0.064	0.17	0.925	0.182	1.517	0.362	0.124	0.677	0.312	0.534	2.727	0.975	2.941	0.968	0.702	0.369	0.796	0.725	0.597	7.389	0.151	2.538	0.825	4.289	0.093	0.046	0	0.306	0	0	0	0.456	0	0.213	0	0	0	0	0	0
Adcy3	ENSMUSG00000020654	ENSMUST00000020984.8, ENSMUST00000124505.7, ENSMUST00000127110.1, ENSMUST00000127756.7, ENSMUST00000134680.1, ENSMUST00000150944.1, ENSMUST00000152065.7, ENSMUST00000152792.7, NM_001159536, NM_001159537, XM_006514933, XM_006514934, XM_006514935	13	8	5	adenylate cyclase 3	12:4134153-4213524:1	0	0.324	0	2.51	1.623	0	0	2.153	0.281	2.674	0.46	2.857	5.568	3.844	8.549	9.517	18.734	23.149	6.631	7.787	7.705	14.323	0.284	6.14	3.829	15.234	0	0	0.461	0	0	1.038	0	0	0	0	0	2.279	0	0.161	1.3	0
Adcy4	ENSMUSG00000022220	ENSMUST00000002398.8, ENSMUST00000170223.8, ENSMUST00000226361.1, ENSMUST00000226575.1, ENSMUST00000227031.1, ENSMUST00000228933.1, NM_001361604, XM_006518325, XM_006518326	9	6	3	adenylate cyclase 4	14:55769403-55783981:-1	0.407	0.234	2.654	0	0.043	3.952	0	3.462	1.268	0	0.781	2.251	3.609	2.562	3.681	0.816	0.956	0.74	2.628	1.787	0.745	9.367	1.157	1.847	2.277	3.612	0.708	2.272	0.607	1.022	0.655	1.318	0.576	3.01	0.797	1.19	1.465	2.124	0.985	3.366	1.258	0.378
Adcy6	ENSMUSG00000022994	ENSMUST00000096224.5, ENSMUST00000226236.1, ENSMUST00000226500.1, ENSMUST00000227501.1, ENSMUST00000228566.1, ENSMUST00000228596.1, ENSMUST00000228903.1, NM_007405, XM_006520303	9	7	2	adenylate cyclase 6	15:98589978-98604732:-1	1.47	0.751	0.806	0.617	0.931	0	2.41	0.722	1.096	0.359	0.843	0.151	0.871	0.891	1.648	1.452	1.138	1.014	1.414	1.325	1.093	5.391	0.299	1.525	3.779	2.691	0.246	0	0.117	0	0.061	0	0.107	0.111	0.105	0.122	0.487	0.425	0.562	0.148	0.117	0.14
Adcy7	ENSMUSG00000031659	ENSMUST00000098521.3, ENSMUST00000168545.7, ENSMUST00000169037.8, ENSMUST00000171456.8, ENSMUST00000210688.1, ENSMUST00000211311.1, XM_006530580, XM_011248277, XM_011248278, XM_011248279, XM_011248280, XM_011248281, XM_011248282, XM_030243244, XM_030243245	15	6	9	adenylate cyclase 7	8:88312250-88329965:1	80.934	64.156	43.797	66.104	54.679	89.955	79.103	52.333	89.272	53.941	95.395	20.96	23.733	47.781	34.63	31.525	42.074	38.237	43.953	44.119	44.952	5.292	7.166	8.06	40.824	13.376	48.195	74.449	42.755	116.68	60.607	127.175	35.361	47.123	45.475	50.79	142.495	112.683	48.955	156.718	58.818	62.187
Adcy9	ENSMUSG00000005580	ENSMUST00000005719.3, ENSMUST00000117801.7, ENSMUST00000120080.7, XM_011245805, XM_011245806	5	3	2	adenylate cyclase 9	16:4284886-4420330:-1	3.668	4.357	1.567	10.402	9.629	18.145	9.22	6.64	10.799	7.821	8.755	0.739	2.526	5.946	7.122	3.3	9.258	8.253	6.686	7.911	8.955	1.423	0.815	1.786	9.537	2.294	0.261	0.087	0.399	0.139	0.219	0.359	0.19	0.498	0.614	0.197	0.264	0.571	0.689	0.241	0.733	0.189
Adcyap1r1	ENSMUSG00000029778	ENSMUST00000070736.11, ENSMUST00000070756.11, ENSMUST00000165786.1, ENSMUST00000165857.7, ENSMUST00000166962.7, ENSMUST00000167234.7, ENSMUST00000167484.1, ENSMUST00000172084.7, XM_011241150, XM_011241151	10	8	2	adenylate cyclase activating polypeptide 1 receptor 1	6:55451978-55501455:1	0.03	0.081	0.086	1.553	0	0	0	0.096	0	0.512	0.471	0.14	1.028	0.266	1.683	0.465	0.75	0.26	0.723	0.126	0.408	1.984	0.173	0.638	1.532	1.085	0	0	0	0	0	0	0.114	0	0	0	0	0	0	0	0	0
Add1	ENSMUSG00000029106	ENSMUST00000001108.10, ENSMUST00000052836.13, ENSMUST00000114335.7, ENSMUST00000114338.8, ENSMUST00000114340.8, ENSMUST00000135321.1, ENSMUST00000137262.7, ENSMUST00000139044.1, ENSMUST00000144226.1, ENSMUST00000145986.1, ENSMUST00000146295.7, ENSMUST00000147574.7, ENSMUST00000152805.1, ENSMUST00000201368.1, ENSMUST00000201810.3, NM_001331081, NM_001331082, NM_001331083, NM_001331085, NM_00133108…	33	15	18	adducin 1 (alpha)	5:34573824-34632297:1	55.35	48.04	25.766	21.527	50.34	93.187	43.869	52.859	58.745	39.158	63.087	17.711	33.672	59.689	51.27	62.361	79.011	85.022	48.851	88.994	82.13	15.843	10.484	20.155	76.506	25.992	11.573	25.054	19.416	22.73	16.126	24.778	20.76	19.813	17.07	24.363	27.953	33.127	23.035	27.69	22.284	41.172
Add2	ENSMUSG00000030000	ENSMUST00000032069.7, ENSMUST00000203196.2, ENSMUST00000203279.1, ENSMUST00000203366.2, ENSMUST00000203445.2, ENSMUST00000203529.2, ENSMUST00000203724.2, ENSMUST00000203786.2, ENSMUST00000204059.2, ENSMUST00000205034.2	10	10	0	adducin 2 (beta)	6:86028681-86124409:1	0	0.235	0.046	0	0	0.848	0.322	0.018	0.1	0.016	0.375	0.413	1.647	0.411	1.157	1.082	0.532	0.147	0.152	0	0.18	6.148	0.182	2.927	2.94	3.665	0.15	0.073	0	0	0	0	0	0.342	0.064	0.168	0.896	0.24	0.272	0.407	0.492	0
Add3	ENSMUSG00000025026	ENSMUST00000025999.6, ENSMUST00000050096.14, ENSMUST00000111741.9, ENSMUST00000235133.1, ENSMUST00000235754.1, ENSMUST00000235846.1, ENSMUST00000236296.1, ENSMUST00000236417.1, ENSMUST00000237099.1, ENSMUST00000237153.1, ENSMUST00000237224.1, ENSMUST00000237301.1, ENSMUST00000237430.1, ENSMUST00000237593.1, ENSMUST00000237832.1, ENSMUST00000238130.1, NM_001164101, NM_013758, XM_030250960, XM_0302…	23	16	7	adducin 3 (gamma)	19:53197946-53246940:1	21.64	25.27	8.907	40.705	53.349	22.34	20.9	43.022	19.962	27.681	18.564	37.827	33.219	70.272	39.097	43.341	56.337	51.982	44.281	55.179	39.331	6.587	4.549	5.701	17.972	6.481	40.181	47.538	59.973	39.398	38.123	45.633	38.109	51.452	53.488	47.323	57.547	85.563	80.71	56.224	85.052	63.163
Adgb	ENSMUSG00000050994	ENSMUST00000045328.13, ENSMUST00000132573.1, ENSMUST00000148816.7, ENSMUST00000172530.7, ENSMUST00000179956.7, ENSMUST00000208717.1, NM_001127353, XM_006512658, XM_006512663, XM_011243160, XM_011243163, XM_017313875, XM_017313876, XM_017313877, XM_017313878, XM_017313879, XM_030244999	17	6	11	androglobin	10:10390867-10475093:-1	0.268	0.446	0.101	0.161	0.137	0	0.204	0.149	0	0.072	0	0.371	0.949	0.251	1.221	0.251	0.585	0.142	0.265	0.338	0.329	3.301	0.252	1.34	0.347	1.701	0.049	0.144	0	0.077	0.062	0.198	0.106	0	0.193	0.102	0.271	0.162	0	0.269	0	0.106
Adgra1	ENSMUSG00000025475	ENSMUST00000026548.13, ENSMUST00000129454.1, ENSMUST00000137584.1	3	3	0	adhesion G protein-coupled receptor A1	7:139834174-139878088:1	0	0	0.093	0.144	0.134	0.265	0	0.325	0.185	0.1	0.71	0.116	0.696	0.69	2.054	0.118	0.589	0.125	0.768	0.121	0.159	3.497	0.085	0.942	2.099	3.237	0	0.04	0.209	0.13	0.051	0	0	0	0	0	0.123	0.068	0	0.115	0	0.088
Adgra2	ENSMUSG00000031486	ENSMUST00000033876.13, ENSMUST00000178514.7, ENSMUST00000179207.2, ENSMUST00000179351.1, NM_054044, XM_006509222, XM_006509223, XM_006509224	8	4	4	adhesion G protein-coupled receptor A2	8:27085841-27123436:1	0.529	0.28	0.274	0.553	0.537	0.972	0.167	0.031	0.264	0.321	0.204	0.323	0.686	0.192	1.051	0.038	0.398	0.032	0.639	0.159	0.378	1.359	0.055	0.338	1.022	0.797	0.32	0.741	0.244	0.636	0.249	0.164	0.52	0.454	0.918	0.802	0.12	0.713	0.516	0.636	0.378	0.171
Adgra3	ENSMUSG00000029090	ENSMUST00000030971.6, ENSMUST00000196177.1, ENSMUST00000196229.1, ENSMUST00000196915.4, ENSMUST00000198818.1, ENSMUST00000198868.1, ENSMUST00000199132.1, NM_133911	8	7	1	adhesion G protein-coupled receptor A3	5:49959951-50058996:-1	0.628	0.486	0.39	0.224	0.501	0.123	1.046	1.447	0.928	1.819	0.317	0.663	4.668	1.316	3.108	3.108	1.03	0.847	0.986	0.308	0.246	9.016	0.514	3.727	3.493	6.947	0.128	0.215	0.379	0.147	0.202	0.612	0	0.244	0.253	0.223	0.389	0.155	0.58	0.357	0.31	0.271
Adgrb1	ENSMUSG00000034730	ENSMUST00000042035.15, ENSMUST00000170845.7, ENSMUST00000185682.6, ENSMUST00000186095.1, ENSMUST00000186360.6, ENSMUST00000187485.6, ENSMUST00000187599.1, ENSMUST00000187639.1, ENSMUST00000189200.1, ENSMUST00000189353.6, ENSMUST00000190524.6, ENSMUST00000230935.1, NM_174991, XM_011245403, XM_011245404, XM_011245405, XM_011245406, XM_030248271	18	12	6	adhesion G protein-coupled receptor B1	15:74536934-74589465:1	0	0	0.027	0.558	0.374	0	0	0	0	0	0	2.444	12.287	4.928	13.612	0	0.147	0	0.22	0	0	3.377	0.997	6.221	20.523	4.85	0.102	0.017	0	0	0	0	0	0	0	0.333	0	0	0	0.274	0	0
Adgrb2/ENSMUSG00000028782	ENSMUSG00000028782	ENSMUST00000030571.6, ENSMUST00000097868.9, ENSMUST00000106012.2, ENSMUST00000106015.8, ENSMUST00000106017.7, ENSMUST00000106018.8, ENSMUST00000120204.7, ENSMUST00000121049.7, ENSMUST00000136416.1, ENSMUST00000136787.2, ENSMUST00000149282.7, ENSMUST00000163625.1, ENSMUST00000166118.1	13	13	0	adhesion G protein-coupled receptor B2	4:129984870-130022633:1	0	0	0	0	0.039	0	0	0	0	0.059	0	0.116	0.733	0.098	1.01	0.219	0.239	0	0	0	0	4.349	0	1.576	4.742	3.859	0.813	0	0	0	0	0	0	0	0	0	0	0	0	0	0	0
Adgrb3	ENSMUSG00000033569	ENSMUST00000041838.6, ENSMUST00000126096.7, ENSMUST00000126626.7, ENSMUST00000134022.1, ENSMUST00000135518.7, ENSMUST00000146592.7, ENSMUST00000151309.7, ENSMUST00000153568.7, ENSMUST00000154102.1, ENSMUST00000189254.1, ENSMUST00000190202.1, XM_006495817, XM_006495818, XM_017319555	14	11	3	adhesion G protein-coupled receptor B3	1:25067676-25834772:-1	0.252	1.347	0.321	0.857	0.762	0.522	0.894	0.237	0.789	0.282	0.514	1.989	5.827	2.077	11.199	0.44	0.242	0.07	0.298	0.202	0.169	19.706	0.433	11.654	5.05	17.477	0.183	0.501	0.45	0.645	0.587	0.908	0.331	0.61	0.553	0.405	0.098	0.246	0.449	4.121	0.185	0.408
Adgrd1	ENSMUSG00000044017	ENSMUST00000056617.13, ENSMUST00000155590.1, ENSMUST00000156437.2, XM_006504308	4	3	1	adhesion G protein-coupled receptor D1	5:129128513-129204599:1	0.273	0.068	0.072	0.878	0.247	0	0.578	0.239	1.043	0.339	0.776	0.667	1.123	0.624	2.093	0.447	1.618	1.102	1.56	0.496	0.653	3.712	0.087	1.958	1.824	3.726	0.102	0.127	0.273	0.162	0.064	0.136	0.111	0.116	0.207	0.288	0.155	0.469	0.216	1.035	0.123	0
Adgre1	ENSMUSG00000004730	ENSMUST00000004850.7, ENSMUST00000086763.12, ENSMUST00000232808.1, ENSMUST00000233376.1, ENSMUST00000233840.1, NM_001355723	6	5	1	adhesion G protein-coupled receptor E1	17:57358686-57483529:1	243.959	265.417	112.392	72.101	95.417	87.389	137.912	75.124	113.825	78.086	150.868	25.931	53.974	65.575	72.526	221.23	511.006	538.559	260.601	594.657	550.744	12.444	25.513	25.241	237.578	54.534	24.18	19.564	35.576	50.445	21.472	46.232	35.775	40.348	24.073	17.714	53.124	29.207	31.637	58.646	25.533	21.168
Adgre4	ENSMUSG00000032915	ENSMUST00000025004.6	1	1	0	adhesion G protein-coupled receptor E4	17:55749984-55853662:1	7.451	6.093	3.773	1.082	2.876	8.876	8.529	2.742	3.129	2.316	5.258	40.145	5.64	8.165	8.599	8.883	7.724	3.53	25.863	46.423	53.69	3.584	0.659	3.032	5.414	2.287	20.11	23.731	13.852	60.433	48.009	67.735	11.705	11.632	17.617	22.225	50.053	58.559	10.812	57.841	14.71	9.193
Adgre5	ENSMUSG00000002885	ENSMUST00000002964.13, ENSMUST00000075843.12, ENSMUST00000109802.2, ENSMUST00000139797.1, ENSMUST00000140606.1, ENSMUST00000149368.1, ENSMUST00000154075.1, ENSMUST00000166939.7, NM_001163029, NM_001163031, XM_006531033, XM_017312836	12	8	4	adhesion G protein-coupled receptor E5	8:83723251-83741311:-1	117.654	123.445	70.042	81.593	54.339	129.656	42.165	84.524	56.945	62.322	52.414	156.337	78.414	156.127	132.805	100.532	95.022	94.558	169.668	140.773	142.747	22.747	12.604	36.287	139.067	34.615	265.426	551.159	330.9	614.351	322.643	493.583	332.589	379.438	387.979	465.877	785.853	835.836	374.017	520.573	479.509	419.537
Adgrf3	ENSMUSG00000067642	ENSMUST00000088117.10, ENSMUST00000125367.3, ENSMUST00000135322.1, XM_006535736, XM_006535737, XM_006535738, XM_006535740, XM_011249775	8	3	5	adhesion G protein-coupled receptor F3	5:30195060-30205754:-1	0	0	0	0	0.515	0	0	0	0	0	0	0	0.836	0	2.356	0	0	0	0.552	0	0	1.949	0	1.083	0.479	1.751	0	0	0	0	0	0	0	0	0	0	0	0	0	0	0	0
Adgrf5	ENSMUSG00000056492	ENSMUST00000113599.1, ENSMUST00000224278.1, ENSMUST00000225004.1, ENSMUST00000225466.1, ENSMUST00000225962.1, ENSMUST00000226087.1, NM_001357332, XM_006524125, XM_006524128	9	6	3	adhesion G protein-coupled receptor F5	17:43389466-43459557:1	0.771	0.719	0.492	0.064	0.036	0.705	0.039	0.201	0.074	0.045	0.047	0.312	0.867	0.963	1.606	0.186	1.069	0.43	0.718	0.054	0.577	3.59	0.03	1.555	1.58	2.121	0	0.055	0	0.017	0	0.075	0	0.047	0.021	0.041	0.113	0.105	0.168	0	0.05	0.045
Adgrg1	ENSMUSG00000031785	ENSMUST00000093271.7, ENSMUST00000179619.8, ENSMUST00000211806.1, ENSMUST00000211850.1, ENSMUST00000211911.1, ENSMUST00000211944.1, ENSMUST00000211984.1, ENSMUST00000212118.1, ENSMUST00000212141.1, ENSMUST00000212531.1, ENSMUST00000212581.1, ENSMUST00000212660.1, ENSMUST00000212799.1, ENSMUST00000212956.1, ENSMUST00000212976.1, ENSMUST00000212995.1, NM_001198894, NM_018882, XM_006530680, XM_00653…	28	16	12	adhesion G protein-coupled receptor G1	8:95000923-95014208:1	8.279	15.44	7.77	7.917	7.031	0.884	1.362	12.107	0.355	12.466	0.319	2.374	2.064	1.573	4.492	13.817	51.208	58.767	2.552	2.903	2.046	6.726	1.707	4.762	8.357	3.731	0.067	0.196	0.102	0.107	0	0	0.145	0	0.471	2.607	0.402	0	0.624	0.578	0.504	3.742
Adgrg3	ENSMUSG00000060470	ENSMUST00000051259.9, ENSMUST00000211974.1, ENSMUST00000211994.1, ENSMUST00000212558.1, ENSMUST00000212570.1, ENSMUST00000212951.1, XM_006531198, XM_030243686	8	6	2	adhesion G protein-coupled receptor G3	8:95020378-95045250:1	0.386	0	0.64	0	2.995	0.761	0	0.594	0.043	0.129	0.051	0.327	0.986	0.716	1.656	1.191	0.525	0.646	0.569	0.299	0.397	7.918	0.165	2.519	2.124	4.979	0.081	0.05	0.186	0.248	0.254	0	0	0	0.163	0	0	0.727	0	0.544	0.951	3.662
Adgrg4	ENSMUSG00000053852	ENSMUST00000096431.9, ENSMUST00000136396.7, ENSMUST00000145035.1, ENSMUST00000153784.7, ENSMUST00000154818.7, ENSMUST00000168724.1	6	6	0	adhesion G protein-coupled receptor G4	X:56870163-57001558:1	0	0	0	0	0.771	0	0.176	0	0.231	0.617	0.026	1.308	1.668	2.474	3.051	0	0	0.019	0.226	0.186	0.389	6.236	0.577	2.739	1.216	4.064	0	0.101	0.016	0.204	0	0.313	0	0	0.021	0.294	0.062	0.559	1.034	0.452	0.723	0.045
Adgrg5	ENSMUSG00000061577	ENSMUST00000074570.9, ENSMUST00000128308.2, ENSMUST00000142991.1, ENSMUST00000153448.8, ENSMUST00000166802.8, XM_011248422, XM_011248425, XM_017312884, XM_017312885, XM_017312886, XM_030243650	11	5	6	adhesion G protein-coupled receptor G5	8:94923698-94943293:1	1.045	0.761	0.101	2.588	1.982	0	0.152	1.045	1.93	2.613	1.134	1.773	1.429	1.625	3.247	2.327	0.403	0.487	4.874	3.088	1.802	2.901	0.509	1.504	1.846	3.446	1.067	1.465	1.847	0.678	0.712	1.597	32.991	28.287	10.872	19.357	0.426	0.23	1.275	0	0.338	1.522
Adgrg6	ENSMUSG00000039116	ENSMUST00000041168.5, ENSMUST00000207953.1, ENSMUST00000208429.2, ENSMUST00000208905.1, ENSMUST00000238680.1, NM_001002268, XM_006512678, XM_006512679, XM_006512680, XM_006512681, XM_006512682, XM_017313881	12	5	7	adhesion G protein-coupled receptor G6	10:14407874-14545012:-1	1.678	2.033	0.53	3.356	4.81	2.449	3.539	6.178	4.657	2.417	2.921	0.627	1.834	5.48	3.756	9.909	12.334	15.522	12.252	14.688	13.985	5.361	0.648	2.851	2.273	2.91	0.105	0.067	0.064	0.116	0.065	0.16	0.068	1.284	0.109	0.179	0.08	0	0.06	0.146	0.127	0
Adgrg7	ENSMUSG00000022755	ENSMUST00000023437.4, XM_011245899	2	1	1	adhesion G protein-coupled receptor G7	16:56747353-56796006:-1	0.472	0	0.078	0	0.114	0.45	0.125	0.184	0.078	0.306	0	0.171	2.363	0.305	1.941	0	0	0	0	0	0	8.005	0.04	2.469	1.616	3.391	0.466	0.354	0.318	1.199	0.295	0.941	0.507	0.526	0.481	0.66	0.347	0.192	0.263	0.317	0.551	0.508
Adgrl1	ENSMUSG00000013033	ENSMUST00000045393.14, ENSMUST00000124355.7, ENSMUST00000131018.1, ENSMUST00000131717.1, ENSMUST00000132500.7, ENSMUST00000139575.1, ENSMUST00000141158.7, ENSMUST00000141661.1, ENSMUST00000150674.1, ENSMUST00000152978.7, XM_006531120, XM_006531121, XM_006531122, XM_006531124, XM_006531126, XM_006531127, XM_011248410, XM_011248411, XM_011248415, XM_030243624, XM_030243626, XM_030243627, XM_0302436…	26	10	16	adhesion G protein-coupled receptor L1	8:83930660-83941949:1	1.284	1.002	0.996	0.853	0.067	0.195	1.257	0.968	0.229	0.177	0.519	0.636	1.076	0.863	2.592	0.412	0.668	0.654	1.025	1.364	0.096	2.71	0.424	1.245	3.077	1.57	0.248	0.169	0.371	0.103	0.345	0.425	0.161	0.18	0.469	0.116	0.475	0.224	0.167	0.108	0.177	0.268
Adgrl2	ENSMUSG00000028184	ENSMUST00000098518.2, ENSMUST00000106128.6, ENSMUST00000168352.1, ENSMUST00000195988.4, ENSMUST00000196526.4, ENSMUST00000197348.4, ENSMUST00000197521.1, ENSMUST00000197567.4, ENSMUST00000197925.4, ENSMUST00000198139.4, ENSMUST00000198563.1, ENSMUST00000198779.4, ENSMUST00000199059.4, ENSMUST00000199238.4, ENSMUST00000199750.4, ENSMUST00000200023.1, ENSMUST00000200154.4, ENSMUST00000200216.4, ENS…	67	20	47	adhesion G protein-coupled receptor L2	3:148817902-148988671:-1	2.732	4.022	0.84	6.188	4.048	2.323	4.845	2.692	0.93	3.365	1.059	2.262	3.03	2.615	3.241	1.653	4.08	7.92	1.043	1.49	2.4	8.638	0.141	4.295	4.604	6.143	0.812	0.513	0.74	0.442	0.457	0.763	0	0.445	0.456	0.318	1.086	0.379	0.927	0.893	0	0.529
Adgrl3	ENSMUSG00000037605	ENSMUST00000036068.14, ENSMUST00000072521.10, ENSMUST00000117253.7, ENSMUST00000117407.7, ENSMUST00000117985.7, ENSMUST00000118034.7, ENSMUST00000118078.7, ENSMUST00000118442.7, ENSMUST00000119385.7, ENSMUST00000119788.7, ENSMUST00000120128.7, ENSMUST00000120144.7, ENSMUST00000120292.7, ENSMUST00000120445.7, ENSMUST00000120673.7, ENSMUST00000121641.7, ENSMUST00000121707.7, ENSMUST00000122037.7, E…	62	35	27	adhesion G protein-coupled receptor L3	5:81021593-81802142:1	2.398	4.35	1.666	1.839	1.315	6.543	2.059	1.551	1.985	1.826	3.479	6.911	20.253	10.161	28.669	8.762	8.617	0.553	6.837	1.478	9.289	65.237	1.372	15.606	16.517	35.299	1.127	0.596	1.651	1.132	0.65	2.39	0.887	0.912	3.003	2.05	6.902	11.161	7.779	5.693	4.589	0.564
Adgrl4	ENSMUSG00000039167	ENSMUST00000046977.11, ENSMUST00000129283.1, ENSMUST00000141038.1, ENSMUST00000155652.1, ENSMUST00000196970.2, ENSMUST00000198893.1, ENSMUST00000238194.1, ENSMUST00000238268.1, ENSMUST00000238382.1, NM_133222	10	9	1	adhesion G protein-coupled receptor L4	3:151437882-151545081:1	0.648	0.659	1.215	10.566	1.25	0.449	0.134	0.326	0	2.569	0.159	1.77	5.213	0.935	13.481	0.608	3.204	2.065	0.706	0.405	1.072	22.766	0.204	7.521	5.075	18.006	0.246	0.525	0.095	0.384	0	0	0.267	1.186	0.558	0.187	1.415	0	0.095	0	0.099	1.365
Adgrv1	ENSMUSG00000069170	ENSMUST00000095585.10, ENSMUST00000109565.8, ENSMUST00000125663.1, ENSMUST00000125698.7, ENSMUST00000126444.7, ENSMUST00000128120.1, ENSMUST00000128585.8, ENSMUST00000129725.1, ENSMUST00000132045.1, ENSMUST00000146141.1, ENSMUST00000146749.1, ENSMUST00000156627.7, ENSMUST00000156631.1, ENSMUST00000224088.1, NM_054053, XM_017315363, XM_017315364, XM_017315365, XM_017315366, XM_017315367, XM_017315…	25	14	11	adhesion G protein-coupled receptor V1	13:81435725-81633391:-1	1.522	2.624	1.188	0.702	1.417	0.601	2.863	0.104	0.684	1.215	0.593	3.8	10.426	2.54	10.997	2.472	6.428	1.154	2.482	1.716	1.465	45.256	0.742	15.295	12.229	22.621	0.676	0.178	0.485	0.42	1.202	1.084	0.64	0.289	0.848	0.634	5.997	2.633	1.65	2.635	0.54	0.232
Adh1	ENSMUSG00000074207	ENSMUST00000004232.9, ENSMUST00000159159.1, ENSMUST00000161799.1, ENSMUST00000162032.7, NM_007409	5	4	1	alcohol dehydrogenase 1 (class I)	3:138277585-138290698:1	3.17	3.368	8.17	1.595	4.066	3.863	1.181	2.286	2.082	5.752	5.011	0	3.778	1.59	3.36	2.889	1.44	4.038	6.424	2.723	2.293	2.613	0	1.387	0	2.233	0	0	0	0	0	0	0	0	0	0	0	0	0	0	0	0
Adh5	ENSMUSG00000028138	ENSMUST00000005964.6, ENSMUST00000159392.1, ENSMUST00000160201.1, ENSMUST00000160625.7, ENSMUST00000162024.1, ENSMUST00000197643.1, ENSMUST00000198126.1, NM_001288578	8	7	1	alcohol dehydrogenase 5 (class III), chi polypeptide	3:138443093-138455499:1	94.488	106.096	41.892	46.145	57.794	25.046	60.657	49.523	54.123	78.101	86.129	13.316	20.934	33.067	32.923	30.263	52.402	71.491	38.585	57.778	57.213	14.31	5.153	14.586	38.004	19.295	57.861	52.787	67.246	65.404	61.745	68.396	71.166	59.701	89.553	80.238	109.413	83.172	64.776	80.755	99.781	109.913
Adh6a	ENSMUSG00000053054	ENSMUST00000013455.12, ENSMUST00000106247.1	2	2	0	alcohol dehydrogenase 6A (class V)	3:138313286-138331134:1	0	0	0	0	0	0	0	0	0	0	0	0.114	0.423	0	1.274	0	0	0	0	0	0.149	2.073	0	0.509	0.388	1.563	0.075	0	0	0	0	0	0	0	0	0	0	0	0	0	0	0
Adh6b	ENSMUSG00000074206	ENSMUST00000090166.4, ENSMUST00000199673.5, ENSMUST00000199718.1, NM_001370857, XM_006502558, XM_030252334	6	3	3	alcohol dehydrogenase 6B (class V)	3:138347806-138358854:1	0.676	1.317	0.83	1.595	0.158	0.505	0.254	0.728	0.284	0.608	0.222	0.501	2.07	0.965	2.601	0.763	0.299	0.391	1.31	0.369	1.247	22.671	0.115	2.293	2.131	5.142	0.082	0.235	0	0	0.084	0.268	0	0.15	0	0.28	1.339	0.922	0	0.916	0.387	0
Adh7	ENSMUSG00000055301	ENSMUST00000090171.6, ENSMUST00000196133.1, ENSMUST00000199865.1, NM_009626, XM_006500919	5	3	2	alcohol dehydrogenase 7 (class IV), mu or sigma polypeptide	3:138217773-138232042:1	0.768	0	0.067	0.088	0.049	0	0.109	0.04	0	0.074	0.065	1.277	1.85	0.398	2.163	0.093	0.166	0.519	0.227	0.323	0.049	8.16	0.064	2.592	0.848	2.976	0	0.1	0.076	0	0	0.099	0.107	0	0.154	0.112	0	0.165	0	0.136	0	0
Adhfe1	ENSMUSG00000025911	ENSMUST00000027044.14, ENSMUST00000130927.7, ENSMUST00000144177.7, ENSMUST00000186467.1, ENSMUST00000190654.1, NM_001357377, XM_006495586, XM_030243365	8	5	3	alcohol dehydrogenase, iron containing, 1	1:9548440-9576904:1	2.79	3.418	1.914	6.793	4.232	9.065	9.243	2.809	1.681	3.297	3.322	0.709	0.923	3.032	4.397	2.777	9.755	9.909	6.263	7.939	7.778	4.121	1.342	1.265	7.572	2.37	0.156	0.393	0.119	0	0	0.941	0	0	0.379	0.696	0	0.09	0.345	0	0	0.669
Adi1	ENSMUSG00000020629	ENSMUST00000020957.12, ENSMUST00000135772.1, ENSMUST00000138081.1	3	3	0	acireductone dioxygenase 1	12:28675231-28682175:1	11.77	15.893	6.989	10.825	13.264	7.488	5.554	16.88	17.25	14.004	11.63	2.721	6.986	9.778	10.739	16.626	38.13	44.017	22.903	26.944	19.982	14.146	2.002	9.353	24.151	14.33	6.163	1.599	6.779	3.642	4.815	2.15	3.847	4.505	2.038	2.757	2.441	1.647	4.102	3.631	4.459	2.394
Adig	ENSMUSG00000044405	ENSMUST00000059889.3, ENSMUST00000109484.1, ENSMUST00000148187.1	3	3	0	adipogenin	2:158502612-158508198:1	0.949	2.583	1.036	0	0	0	14.543	0	4.091	25.143	0.593	0	0	0	0.946	2.012	1.159	0.367	2.91	2.168	0.735	2.499	0	0.534	0	1.035	0	0.236	0	0	0	0	0	1.109	0	0	0	0	0	0	0	0
Adipoq	ENSMUSG00000022878	ENSMUST00000023593.5, ENSMUST00000171309.1, NM_009605	3	2	1	adiponectin, C1Q and collagen domain containing	16:23146536-23157968:1	2.36	3.228	4.223	2.321	0	0	0	4.038	5.011	2.597	0	0.207	0.844	3.813	0.823	7.96	2.702	4.86	9.512	3.419	2.714	2.152	0	0.355	0.771	1.641	0.149	0	0	0	0	0	0.647	0	0	0	0	0	0	0	0	0
Adipor1	ENSMUSG00000026457	ENSMUST00000027727.14, ENSMUST00000112237.1, ENSMUST00000148822.1, ENSMUST00000156433.1, NM_001306069	5	4	1	adiponectin receptor 1	1:134415664-134433351:1	32.106	31.408	22.941	31.348	29.256	32.101	26.65	27.177	30.058	29.802	30.31	35.149	24.791	28.661	30.358	145.058	205.479	191.507	86.908	163.955	144.431	10.023	8.505	13.611	79.574	29.465	50.389	50.847	50.438	72.629	49.23	63.17	36.882	41.06	36.154	23.427	77.764	56.945	60.756	59.662	59.579	62.726
Adipor2	ENSMUSG00000030168	ENSMUST00000032272.12, ENSMUST00000169744.7, ENSMUST00000187699.6, ENSMUST00000188851.1, ENSMUST00000189710.1, NM_197985, XM_030255574, XM_030255575, XM_030255576	9	5	4	adiponectin receptor 2	6:119353664-119388680:-1	11.81	12.828	8.598	10.162	16.642	12.834	19	10.121	12.94	12.18	8.434	15.111	9.005	13.717	16.613	9.964	19.161	18.331	9.167	14.171	12.54	5.018	3.14	4.384	23.279	8.567	14.532	18.997	20.171	27.65	18.251	29.701	18.934	19.1	30.028	21.324	28.568	45.167	47.13	57.23	35.016	17.134
Adk	ENSMUSG00000039197	ENSMUST00000045376.10, ENSMUST00000223558.1, ENSMUST00000223641.1, ENSMUST00000223645.1, ENSMUST00000223861.1, ENSMUST00000223915.1, ENSMUST00000224069.1, ENSMUST00000224899.1, ENSMUST00000224974.1, ENSMUST00000225742.1, XM_006518441, XM_030247611	12	10	2	adenosine kinase	14:21076152-21448569:1	11.734	12.892	4.792	5.136	6.554	22.273	5.964	3.174	7.493	12.397	7.634	11.665	20.217	30.17	24.158	16.123	29.363	26.16	23.434	34.066	33.791	19.914	2.871	14.478	14.218	18.386	18.401	7.7	27.172	14.105	17.316	9.583	31.98	35.13	33.709	14.692	32.88	7.123	9.738	6.299	26.344	17.725
Adm	ENSMUSG00000030790	ENSMUST00000033054.9, ENSMUST00000185766.1	2	2	0	adrenomedullin	7:110627661-110629820:1	0.549	0	0	0	0.281	0	0	0	0.193	0.316	0	0.203	0.915	0	1.038	0.468	2.707	5.773	5.572	2.249	3.357	1.035	0.175	0.753	1.234	2.31	0.142	0.07	0	0	0	0	0	0	0	0	0.841	0	0	0	0.663	0
Adnp	ENSMUSG00000051149	ENSMUST00000057793.10, ENSMUST00000088001.5, ENSMUST00000131200.1, ENSMUST00000139984.7	4	4	0	activity-dependent neuroprotective protein	2:168180986-168207112:-1	11.374	4.133	3.183	7.653	51.482	5.925	30.319	41.99	38.594	21.712	28.688	3.838	2.273	2.119	2.742	1.123	0	0.933	1.228	0.455	0.485	2.496	2.948	3.736	8.413	2.398	0	0.681	3.197	3.518	1.481	0	6.104	2.997	4.486	2.119	15.651	22.912	14.708	13.606	5.519	4.482
Adnp2	ENSMUSG00000053950	ENSMUST00000066743.10, NM_175028, XM_006526465, XM_006526466, XM_030250461	5	1	4	ADNP homeobox 2	18:80127135-80151482:-1	1.314	1.059	0.519	1.661	0.284	1.612	1.138	1.738	1.221	0.534	1.336	2.607	1.893	2.45	2.205	2.612	4.876	4.456	4.663	2.569	4.469	1.587	0.889	1.841	4.675	1.269	0.656	0.709	0.531	1.073	0.413	1.407	0.58	0.992	0.597	0.868	1.436	1.454	0.996	2.011	0.7	1.256
Ado/211488	211488	NM_001005419	1	0	1	2-aminoethanethiol (cysteamine) dioxygenase	10:316227-320671:-1	0	0	0	0	0	0	0	0	0	0	0	0	0	0	0	0	0	0	0	0	0	0	0	0	0	0	0	0	0	0	0	0	0	0	0	0	0	0	0	0	0	0
Ado/ENSMUSG00000057134	ENSMUSG00000057134	ENSMUST00000075686.6	1	1	0	2-aminoethanethiol (cysteamine) dioxygenase	10:67544511-67549068:-1	3.264	3.947	2.637	4.933	3.339	2.387	2.562	1.657	2.455	3.133	2.287	1.89	3.723	7.007	4.687	6.903	10.634	11.421	7.378	10.761	12.557	1.104	1.17	1.237	5.297	1.861	1.843	1.165	2.324	2.235	1.553	3.017	2.78	2.339	2.422	2.155	1.674	1.387	3.341	1.729	1.791	2.572
Adora2a	ENSMUSG00000020178	ENSMUST00000105420.2, ENSMUST00000217703.1, ENSMUST00000219044.1, ENSMUST00000219322.1, NM_001331095, XM_030244829	6	4	2	adenosine A2a receptor	10:75324858-75334792:1	0.243	0.22	0.176	0	0.155	0	0.086	0.062	0	0.289	0.104	3.676	3.54	4.267	4.374	3.661	0.442	0.889	9.374	2.689	3.097	4.974	0.831	2.713	1.572	1.904	3.209	8.79	1.904	5.623	4.512	5.922	0.698	0.183	3.697	3.622	12.409	15.807	8.312	11.758	7.173	0.346
Adora2b	ENSMUSG00000018500	ENSMUST00000018644.2, NM_007413	2	1	1	adenosine A2b receptor	11:62248984-62266452:1	4.634	3.776	1.007	2.325	5.17	0	2.618	2.322	3.86	3.889	2.72	3.929	8.832	10.917	9.831	6.924	10.608	11.041	16.996	14.573	5.268	1.127	0.268	3.029	3.232	0.96	12.316	9.818	14.755	9.455	11.487	11.262	24.006	20.661	18.657	17.402	10.961	10.134	10.24	8.604	13.774	12.635
Adora3	ENSMUSG00000000562	ENSMUST00000000574.2, ENSMUST00000164730.1, ENSMUST00000197613.1	3	3	0	adenosine A3 receptor	3:105870858-105908926:1	0.526	0.544	2.332	0	0.988	1.525	0.096	0.132	1.73	0.458	0.481	0.753	3.23	2.613	3.804	2.735	0.478	0.715	0.63	0	0.316	5.67	0.673	1.807	5.856	3.691	0.309	0.5	0.814	0.087	0.335	0.322	1.687	2.117	1.704	1.355	1.392	0.152	2.79	0.423	1.909	5.067
Adpgk	ENSMUSG00000025236	ENSMUST00000026266.8, ENSMUST00000213413.1, ENSMUST00000214361.1, ENSMUST00000215994.1, ENSMUST00000217570.1, NM_028121	6	5	1	ADP-dependent glucokinase	9:59291572-59316200:1	7.7	5.134	3.051	6.297	4.137	3.521	4.594	8.518	7.067	7.045	5.416	4.567	6.359	8.248	8.849	15.081	36.007	36.514	12.767	26.782	19.835	5.211	1.727	3.332	9.928	4.846	11.611	9.934	11.139	9.034	5.176	8.676	11.316	9.688	7.394	10.236	7.937	4.804	9.3	5.789	7.421	8.506
Adprh	ENSMUSG00000002844	ENSMUST00000002923.9, ENSMUST00000232145.1, NM_007414	3	2	1	ADP-ribosylarginine hydrolase	16:38445399-38452689:-1	25.062	22.424	10.2	8.339	9.589	20.359	11.076	10.365	17.741	13.406	19.121	12.628	15.746	24.348	21.584	41.873	83.626	82.889	53.807	77.636	63.357	21.544	2.34	10.972	27.913	13.929	24.562	27.564	27.398	35.156	18.657	25.385	27.851	26.261	27.775	28.004	24.661	27.034	19.777	17.855	23.496	29.186
Adprhl2	ENSMUSG00000042558	ENSMUST00000102617.4, ENSMUST00000128188.7, ENSMUST00000133068.1, ENSMUST00000151191.7, NM_133883	5	4	1	ADP-ribosylhydrolase like 2	4:126316351-126321703:-1	13.935	12.822	5.389	14.225	6.216	26.786	14.777	21.265	19.987	15.092	24.231	2.85	5.025	6.704	7.52	17.047	17.731	23.376	17.231	20.443	21.607	0.73	1.249	1.449	7.753	3.49	12.605	12.509	10.198	20.408	11.063	15.241	5.625	11.232	10.977	10.085	25.663	12.018	12.089	33.091	7.346	12.274
Adprm	ENSMUSG00000020910	ENSMUST00000116363.1, ENSMUST00000127407.1, ENSMUST00000136013.1, ENSMUST00000146338.7, ENSMUST00000146648.1, ENSMUST00000148379.1	6	6	0	ADP-ribose/CDP-alcohol diphosphatase, manganese dependent	11:67037905-67052594:-1	6.681	7.802	1.741	16.737	17.369	1.673	7.736	9.079	5.553	6.741	10.459	6.658	5.306	11.572	8.613	11.468	20.804	20.782	8.289	17.599	14.011	3.396	1.418	2.754	16.579	3.274	10.921	6.145	14.454	9.388	8.516	10.666	12.055	10.257	6.418	7.711	25.273	13.64	13.44	15.625	13.169	5.067
Adra1a	ENSMUSG00000045875	ENSMUST00000054661.7, ENSMUST00000159068.1, ENSMUST00000159365.7, ENSMUST00000160647.1, ENSMUST00000161339.1, ENSMUST00000225182.1, XM_006518444, XM_006518449, XM_011244923, XM_011244924, XM_011244925, XM_011244926, XM_017315801, XM_017315802	14	6	8	adrenergic receptor, alpha 1a	14:66636669-66740079:1	0.466	0.34	0.168	0	0.297	0.384	0.331	0.603	0.38	1.758	0.348	5.249	2.595	1.603	2.713	0.045	0.087	0.094	0.075	0.046	0.04	8.189	0.95	5.201	5.299	3.312	0.09	0.097	0.118	0.165	0.154	0	0.343	0	0.151	0.083	0.15	0.086	0	0.247	0.128	0
Adra2b	ENSMUSG00000058620	ENSMUST00000071902.4, ENSMUST00000104934.1	2	2	0	adrenergic receptor, alpha 2b	2:127363208-127367221:1	1.31	2.014	1.605	1.623	2.108	0.855	1.475	1.857	2.156	0.831	1.004	0.768	0.808	0.411	0.862	0.126	0.044	0	0.201	0.042	0	2.457	0.205	1.164	0.71	1.629	0.318	0.261	0.479	0.701	0.776	0.201	0.4	0.696	0.514	0.726	0.163	0.254	0.242	0.437	0.37	0.329
Adrb1	ENSMUSG00000035283	ENSMUST00000038949.5, ENSMUST00000236875.1	2	2	0	adrenergic receptor, beta 1	19:56722199-56733113:1	10.169	10.43	9.311	6.904	11.923	40.306	23.716	20.526	44.019	6.286	12.233	3.593	3.613	7.762	8.362	6.607	5.797	5.076	8.879	2.342	4.542	13.378	8.39	5.536	18.001	12.267	0.49	3.452	1.02	13.802	3.713	17.994	0.455	0.317	0.703	0.783	26.641	11.162	2.232	24.451	0.984	0.453
Adrb2	ENSMUSG00000045730	ENSMUST00000053640.4	1	1	0	adrenergic receptor, beta 2	18:62177816-62179959:-1	21.015	17.174	19.521	30.129	24.993	19.892	22.274	14.882	26.997	15.04	23.038	27.406	13.791	38.048	32.027	74.509	134.456	155.001	69.42	129.693	143.035	25.502	20.578	15.284	89.225	47.045	11.152	16.245	8.395	30.991	14.572	30.037	14.702	9.146	10.115	10.204	47.279	19.351	11.15	35.935	11.503	7.981
Adrb3	ENSMUSG00000031489	ENSMUST00000081438.9, ENSMUST00000117565.1, ENSMUST00000121838.1, ENSMUST00000209447.1, ENSMUST00000211346.1, XM_030243246	6	5	1	adrenergic receptor, beta 3	8:27225987-27230092:-1	9.659	6.882	3.917	4.946	6.977	7.355	12.026	5.9	7.264	6.892	5.335	1.678	3.516	5.006	3.989	8.913	9.641	8.055	6.14	6.768	7.28	9.874	0.758	3.831	9.325	7.444	0.662	0	0	0	0	0	0	0	0.773	1.114	0	0	0.159	0	0	0.154
Adrm1	ENSMUSG00000039041	ENSMUST00000061437.4, ENSMUST00000128029.7, ENSMUST00000145230.7, ENSMUST00000147341.7, ENSMUST00000147383.1, ENSMUST00000152540.7, ENSMUST00000152850.1, ENSMUST00000155357.1, NM_019822	9	8	1	adhesion regulating molecule 1	2:180171588-180176283:1	133.966	132.678	89.146	71.917	87.087	77.474	77.502	93.071	73.296	98.635	86.4	29.313	58.189	70.158	66.269	48.346	76.473	86.53	64.252	70.825	67.928	16.754	8.789	11.879	80.471	15.592	135.858	155.668	154.062	187.375	164.944	220.637	157.651	152.412	152.969	139.774	121.097	77.578	75.941	91.13	51.396	147.786
Adsl	ENSMUSG00000022407	ENSMUST00000023043.9, ENSMUST00000163575.1, ENSMUST00000164371.1, ENSMUST00000164806.5, ENSMUST00000166711.7, ENSMUST00000168756.7, ENSMUST00000169238.7, ENSMUST00000170354.1, ENSMUST00000198302.1, ENSMUST00000199284.1, ENSMUST00000200201.4, ENSMUST00000207170.1	12	12	0	adenylosuccinate lyase	15:80948490-80970946:1	14.853	16.421	9.203	7.834	22.41	16.972	10.485	11.61	13.789	17.386	12.206	10.4	23.802	21.259	26.314	27.402	46.317	43.358	28.218	34.545	36.684	57.574	4.851	11.507	25.682	27.03	11.101	10.057	8.329	11.518	8.309	9.241	7.573	9.557	10.02	9.953	15.153	13.183	13.26	14.177	6.992	7.318
Adss	ENSMUSG00000015961	ENSMUST00000016105.8, ENSMUST00000159184.1, ENSMUST00000161808.1, NM_007422	4	3	1	adenylosuccinate synthetase, non muscle	1:177763178-177796509:-1	11.126	7.909	6.016	5.52	11.284	16.058	10.819	7.539	13.782	8.679	10.352	8.59	11.883	17.469	15.821	22.098	23.984	22.486	34.168	31.114	27.195	5.183	2.408	5.046	12.373	8.627	15.876	7.972	16.956	16.025	18.794	23.15	17.718	18.436	15.623	11.527	19.756	13.579	14.35	18.174	15.804	3.488
Adssl1	ENSMUSG00000011148	ENSMUST00000021726.7, ENSMUST00000180015.8, ENSMUST00000221720.1, ENSMUST00000223044.1, NM_007421	5	4	1	adenylosuccinate synthetase like 1	12:112620047-112641355:1	20.474	24.253	12.169	17.04	29.451	22.462	39.424	31.281	16.091	23.728	23.676	29.296	53.942	55.493	38.502	23.634	38.158	41.786	53.373	47.375	49.738	6.565	2.656	10.284	20.522	6.405	129.852	182.981	130.271	211.119	165.685	179.505	80.23	107.932	111.715	114.117	201.218	269.211	101.562	207.918	139.098	135.717
Adtrp	ENSMUSG00000058022	ENSMUST00000072012.9, ENSMUST00000121404.7, ENSMUST00000137905.1, ENSMUST00000179758.7, ENSMUST00000220680.1, ENSMUST00000220949.1, ENSMUST00000221691.1, ENSMUST00000223337.1, NM_001145875, XM_006516835, XM_011244369	11	8	3	androgen dependent TFPI regulating protein	13:41811509-41829077:-1	0.347	0	0.732	0.125	0.365	0	0.243	0.23	0.505	0.86	0.949	0.116	1.312	0.2	0.887	0.456	0	0.075	0	2.517	0	3.686	0.508	1.683	1.325	3.224	1.117	1.483	0.572	0.863	1.406	0.76	0.154	0.176	0.073	0.165	1.384	1.172	0.939	0.235	0.189	0.154
Aebp1	ENSMUSG00000020473	ENSMUST00000102923.9, ENSMUST00000109829.1, ENSMUST00000138103.1, NM_001291857	4	3	1	AE binding protein 1	11:5861866-5872248:1	0.983	0.891	0	0.37	0.157	2.007	2.084	1.257	2.209	2.175	0.951	0.163	0.984	0.377	0.754	2.126	2.017	2.781	3.167	1.415	1.584	1.377	0.041	1.012	0.826	1.239	0	0	0	0	0	0	0	0	0	0	0	0.131	0	0	0	0
Aebp2	ENSMUSG00000030232	ENSMUST00000032359.14, ENSMUST00000087614.10, ENSMUST00000095350.10, ENSMUST00000160772.1, ENSMUST00000160836.7, ENSMUST00000161335.7, ENSMUST00000162100.6, ENSMUST00000162903.6, ENSMUST00000204724.1, NM_001005605, NM_001309436, XM_006506905, XM_006506909, XM_017321346	14	9	5	AE binding protein 2	6:140626885-140655481:1	8.846	5.761	5.824	2.924	11.281	14.861	5.951	6.75	10.479	6.45	7.271	7.089	10.338	8.727	13.313	3.971	2.9	3.185	12.413	5.245	4.156	8.615	2.35	10.945	15.774	7.936	5.307	12.93	7.709	12.831	7.334	12.22	9.795	9.438	10.703	12.181	7.817	8.454	6.871	10.264	5.707	12.252
AEKR01077154.1	ENSMUSG00000111559	ENSMUST00000214778.1, ENSMUST00000230176.1	2	2	0	no description available	CHR_MG3836_PATCH:122630686-122633764:1	0	0	0	0	0	0	3.643	0	0	0.012	2.789	0	0.426	0	0	0.717	0.728	0	0	0.509	1.557	0	0.58	0	0	0	0	0	0	0	0	0	0	0	0	0	0	0	0	0	0	0
Aen	ENSMUSG00000030609	ENSMUST00000107421.7, ENSMUST00000107423.1, ENSMUST00000107425.7, ENSMUST00000123824.1, ENSMUST00000138167.1, ENSMUST00000172017.1, ENSMUST00000205861.1, ENSMUST00000205882.1, ENSMUST00000206661.1, NM_001360709	10	9	1	apoptosis enhancing nuclease	7:78896058-78911209:1	7.098	7.181	5.113	2.767	4.212	3.409	4.061	2.207	0.636	1.386	2.411	4.622	13.486	10.777	27.06	7.721	12.186	8.429	13.958	16.722	13.759	44.701	1.931	18.253	14.445	30.579	9.286	8.948	8.136	11.749	8.987	12.062	7.538	7.225	13.135	10.492	18.509	11.062	7.425	12.767	5.419	14.072
AF366264	ENSMUSG00000057116	ENSMUST00000071308.5	1	1	0	cDNA sequence AF366264	8:13835233-13838389:-1	0	0.214	0.339	0.099	0	0.107	1.319	0.177	0.075	0.082	0.107	0.885	3.033	0.813	2.12	0.368	0.111	0	0.106	0.241	0.057	9.549	0.156	4.471	2.306	5.928	0.109	0	0.217	0	0.276	0.109	0.118	0.244	0.167	0.062	0	0	0.251	0	0	0
Afap1	ENSMUSG00000029094	ENSMUST00000064571.10, ENSMUST00000141824.1, ENSMUST00000146300.1, ENSMUST00000201482.1, ENSMUST00000212374.1, NM_027373, XM_030254800	7	5	2	actin filament associated protein 1	5:35893323-36003923:1	0.511	0.556	0.531	0.965	0.196	0.655	0.033	3.376	0.485	0.343	0.178	0.833	1.878	1.157	3.238	2.365	2.217	2.061	1.858	1.845	2.371	8.206	0.889	1.98	2.444	5.053	0.535	0.374	0.28	0.379	0.54	0.427	0.419	0.737	0.414	0.65	0.009	1.169	0.721	0.871	0.277	0.184
Afap1l1	ENSMUSG00000033032	ENSMUST00000120472.1, ENSMUST00000147278.1, ENSMUST00000154876.7, NM_178928	4	3	1	actin filament associated protein 1-like 1	18:61730262-61786662:-1	7.432	5.581	2.124	14.122	7.969	5.327	4.112	11.619	3.473	9.194	5.681	1.168	1.435	4.793	5.844	12.007	31.401	27.866	9.329	12.137	12.077	1.827	3.659	2.806	18.883	6.271	0.485	0.351	0.344	0.574	0.224	0	0	0.158	0	0.156	0	0	0.156	0	0	0.593
Afap1l2	ENSMUSG00000025083	ENSMUST00000111584.8, ENSMUST00000118800.7, ENSMUST00000122359.7, ENSMUST00000126964.7, ENSMUST00000132851.1, ENSMUST00000148049.7, ENSMUST00000155467.1, ENSMUST00000225394.1, XM_030250911	9	8	1	actin filament associated protein 1-like 2	19:56912359-57008582:-1	0	0	0.156	0	0	0.312	0.058	0.042	0.305	0.039	0.155	0.517	1.562	0.825	1.597	0.303	0	0.703	0.125	0.32	0.134	2.404	0.069	1.886	1.803	3.113	0.217	0	0	0	0	0	0	0	0.11	0	0	0	0	0	0	0.329
Afdn	ENSMUSG00000068036	ENSMUST00000123030.1, ENSMUST00000124188.1, ENSMUST00000124922.1, ENSMUST00000133422.7, ENSMUST00000136087.1, ENSMUST00000137495.7, ENSMUST00000137503.1, ENSMUST00000137531.2, ENSMUST00000137708.7, ENSMUST00000137784.7, ENSMUST00000139347.7, ENSMUST00000139666.7, ENSMUST00000141640.1, ENSMUST00000150848.7, ENSMUST00000156591.7, ENSMUST00000170827.8, NM_010806, XM_006523753, XM_006523756, XM_00652…	22	16	6	afadin, adherens junction formation factor	17:13760541-13905794:1	10.288	12.995	2.109	7.115	13.406	0.676	6.457	3.057	5.408	8.2	9.923	17.422	12.769	29.377	27.256	2.5	4.756	1.421	6.566	3.155	3.49	18.038	8.547	13.778	41.725	23.738	5.234	10.64	7.842	12.372	12.611	18.759	3.435	4.458	4.639	4.862	29.134	18.59	8.747	17.448	10.161	4.354
Aff1	ENSMUSG00000029313	ENSMUST00000031256.5, ENSMUST00000054979.9, ENSMUST00000126335.1, ENSMUST00000152145.1, ENSMUST00000153165.7, XM_006534801	6	5	1	AF4/FMR2 family, member 1	5:103754573-103855322:1	5.325	4.777	2.125	11.658	23.023	16.07	19.043	7.409	26.464	9.908	6.026	4.177	7.604	14.557	14.949	21.997	24.035	18.524	28.805	22.028	21.79	5.35	2.143	5.536	14.393	7.52	1.64	1.419	1.299	1.846	1.391	1.248	1.332	1.49	1.071	1.906	3.684	4.924	2.798	1.519	2.521	2.69
Aff2	ENSMUSG00000031189	ENSMUST00000033532.6, ENSMUST00000139977.7, ENSMUST00000143097.1, ENSMUST00000151662.1, NM_008032, XM_006527816, XM_006527817, XM_006527818, XM_006527819, XM_006527820	10	4	6	AF4/FMR2 family, member 2	X:69407097-69872054:1	0.361	0.15	0.081	0	0.39	0.212	0	0.256	0.036	0.136	0.143	0.239	1.644	0.586	1.172	0.128	0.167	0.188	0.54	0.062	0.16	3.292	0.235	1.171	0.456	2.208	0	0	0	0	0	0	0	0	0.063	0	0.173	0.464	0.234	0.173	0	0
Aff3	ENSMUSG00000037138	ENSMUST00000027250.13, ENSMUST00000039827.13, ENSMUST00000095027.8, ENSMUST00000134963.1, ENSMUST00000136641.2, ENSMUST00000238906.1, XM_011238444, XM_011238446, XM_011238447, XM_030251556	10	6	4	AF4/FMR2 family, member 3	1:38175991-38627244:-1	3.334	1.602	0.735	2.04	2.576	0	0.209	1.194	0	2.2	0.668	1.19	3.385	10.928	4.571	2.876	5.095	5.718	4.778	3.183	3.096	2.808	0.269	1.863	3.012	1.37	0	0.058	0.025	0.102	0	0	0	0	0.065	0.241	0.582	0	0	0.648	0	0.117
Aff4	ENSMUSG00000049470	ENSMUST00000060945.11, ENSMUST00000129019.1, ENSMUST00000130152.1, ENSMUST00000136470.1, ENSMUST00000139054.1, ENSMUST00000152616.2, ENSMUST00000153821.1, ENSMUST00000154499.1	8	8	0	AF4/FMR2 family, member 4	11:53350833-53421830:1	4.68	4.818	1.973	10.61	12.078	8.067	16.427	7.733	11.928	4.77	7.423	11.548	7.918	15.426	10.437	23.824	23.848	15.562	28.384	19.227	17.241	12.345	3.253	11.946	18.057	10.866	1.521	1.462	1.282	1.919	1.655	1.863	1.515	1.165	1.53	1.878	3.186	3.375	3.344	3.091	3.827	1.269
Afg1l	ENSMUSG00000038302	ENSMUST00000041024.14, ENSMUST00000133326.7, ENSMUST00000149832.1, ENSMUST00000151747.7, NM_001359297, XM_006512698, XM_006512700, XM_017313883, XM_030245011	9	4	5	AFG1 like ATPase	10:42312585-42478565:-1	2.216	1.263	1.542	1.676	2.883	3.043	2.154	2.231	6.345	3.79	3.784	1.774	1.061	1.989	2.892	3.916	4.203	4.675	2.862	2.699	3.534	3.224	2.522	0.957	4.205	1.376	1.629	1.487	2.064	1.377	0.85	2.154	1.665	2.392	1.075	1.511	0.573	1.106	0.859	1.306	1.583	1.253
Afg3l1	ENSMUSG00000031967	ENSMUST00000001520.12, ENSMUST00000098320.5, ENSMUST00000133606.1, ENSMUST00000146795.1, ENSMUST00000150872.1, ENSMUST00000152469.1, XM_011248276	7	6	1	AFG3-like AAA ATPase 1	8:123481128-123502178:1	15.753	17.169	12.53	25.665	21.573	41.871	65.617	30.355	60.112	16.62	18.406	9.238	6.253	6.239	14.504	18.576	23.09	24.056	23.313	23.444	31.333	6.065	3.489	5.919	12.152	6.838	11.02	16.59	12.183	12.556	9.345	13.446	9.791	14.1	11.461	17.075	27.927	19.496	13.334	14.501	13.16	20.549
Afg3l2	ENSMUSG00000024527	ENSMUST00000025408.9, ENSMUST00000235409.1, ENSMUST00000236810.1, ENSMUST00000237178.1, XM_011246998	5	4	1	AFG3-like AAA ATPase 2	18:67404764-67448884:-1	17.59	20.469	8.109	17.459	16.327	14.693	14.184	18.195	21.872	17.818	13.617	7.231	15.652	12.347	23.718	23.675	38.461	36.766	18.943	34.615	32.356	39.953	1.826	16.66	18.75	27.103	7.614	9.877	9.04	8.097	8.339	9.861	4.438	9.31	7.48	7.624	19.346	15.304	11.952	18.139	12.704	28.822
Afmid	ENSMUSG00000017718	ENSMUST00000073388.12, ENSMUST00000131268.1, ENSMUST00000139945.7, ENSMUST00000148016.7, ENSMUST00000149668.1, ENSMUST00000153850.1, NM_001363160, XM_006534247, XM_006534248, XM_006534249, XM_006534250, XM_011249268, XM_011249269, XM_030246325, XM_030246326	15	6	9	arylformamidase	11:117832304-117839908:1	4.626	1.596	2.787	0	0.393	5.911	4.429	1.23	2.057	0.549	0.652	1.011	3.281	4.103	4.835	11.631	6.033	4.682	13.886	5.388	7.427	5.005	1.301	3.332	4.903	5.96	0	0.191	1.157	1.152	0.757	0.797	1.288	0	0.649	1.158	2.615	0	0.41	1.381	4.582	2.342
Afp	ENSMUSG00000054932	ENSMUST00000042755.6, ENSMUST00000200693.1, ENSMUST00000200728.1, ENSMUST00000201061.1, ENSMUST00000202209.1	5	5	0	alpha fetoprotein	5:90490737-90508907:1	0.844	0.386	0	0	0.351	0	0	0	0	0	0	0	2.484	0.789	2.202	1.837	0	0	0.329	0	0	8.499	0	2.099	0.261	3.145	0.302	0.297	0	0	0.764	1.227	0.187	0	0	0.334	0	0.471	1.937	0	6.782	0
Aftph	ENSMUSG00000049659	ENSMUST00000035350.11, ENSMUST00000134517.7, ENSMUST00000134841.1, ENSMUST00000134897.1, ENSMUST00000146722.8, ENSMUST00000176585.7, ENSMUST00000176782.1, ENSMUST00000177014.7, ENSMUST00000177543.7, NM_181411, XM_006514625	11	9	2	aftiphilin	11:20685084-20741556:-1	16.818	15.929	9.239	20.992	26.571	19.541	22.057	27.918	33.524	21.46	23.67	14.574	15.535	26.727	24.366	39.455	55.919	51.071	43.194	36.096	44.943	11.897	7.029	10.267	43.529	16.015	8.47	6.33	10.532	14.515	10.128	14.3	7.145	10.512	7.292	8.853	29.751	36.348	23.094	31.514	28.844	5.585
Aga	ENSMUSG00000031521	ENSMUST00000033920.5, ENSMUST00000209811.1, ENSMUST00000211424.1, XM_006509249	4	3	1	aspartylglucosaminidase	8:53511702-53523422:1	19.678	15.879	9.714	8.142	23.818	10.132	14.068	17.778	18.754	15.211	15.638	2.085	7.267	7.984	8.691	18.066	52.596	47.609	20.63	35.959	28.708	2.377	5.565	1.518	15.637	8.093	9.58	5.097	10.628	7.416	7.195	5.247	8.04	7.203	4.069	4.159	11.891	3.402	7.55	3.595	13.139	10.585
Agap1	ENSMUSG00000055013	ENSMUST00000027521.14, ENSMUST00000074945.7, ENSMUST00000185417.1, ENSMUST00000190096.6, ENSMUST00000212924.1, NM_178119	6	5	1	ArfGAP with GTPase domain, ankyrin repeat and PH domain 1	1:89454811-89895282:1	5.178	3.808	2.56	2.234	2.398	6.174	5.131	2.406	4.352	2.272	3.143	1.44	3.727	3.028	6.478	1.951	2.69	2.787	3.222	3.568	3.379	7.317	0.945	2.961	4.62	5.399	0.671	0.757	0.978	0.866	0.643	0.505	0.884	1.227	1.246	0.946	0.838	2.208	2.368	1.721	1.21	0.839
Agap2	ENSMUSG00000025422	ENSMUST00000039259.6, ENSMUST00000217941.1, ENSMUST00000239120.1, XM_006513558, XM_006513559, XM_006513561, XM_006513562, XM_006513563	8	3	5	ArfGAP with GTPase domain, ankyrin repeat and PH domain 2	10:127078926-127090080:1	7.841	5.608	4.348	4.176	5.438	6.661	6.372	5.077	6.324	2.417	3.245	1.07	1.046	0.785	1.36	0.511	0.069	0.102	0.489	0.135	0.04	1.244	0.464	1.287	3.034	1.206	1.326	1.81	1.686	3.188	2.189	2.226	2.423	1.53	2.701	2.645	1.189	1.243	0.577	1.267	0.557	4.993
Agap3	ENSMUSG00000023353	ENSMUST00000024123.8, ENSMUST00000197513.1, ENSMUST00000199250.1, ENSMUST00000199647.1, ENSMUST00000199856.1, ENSMUST00000212381.1, XM_006535673, XM_006535674, XM_006535676, XM_006535677, XM_030254355	11	6	5	ArfGAP with GTPase domain, ankyrin repeat and PH domain 3	5:24477780-24502047:1	45.642	52.298	27.033	39.29	23.178	55.798	30.412	58.985	35.471	49.679	37.376	4.651	15.63	13.754	27.143	11.927	19.77	24.809	15.672	17.801	11.02	4.92	2.241	6.625	17.787	10.484	13.798	18.861	16.335	20.414	15.587	20.736	15.969	17.893	18.91	20.078	19.752	16.062	22.521	21.728	11.448	19.222
Agbl2	ENSMUSG00000040812	ENSMUST00000037206.10, ENSMUST00000037219.11, ENSMUST00000051831.12, ENSMUST00000111481.1, ENSMUST00000136058.7, ENSMUST00000149037.7, ENSMUST00000149361.1, ENSMUST00000170320.7, XM_006499629, XM_006499630, XM_006499631, XM_006499633, XM_006499639, XM_006499640, XM_006499642, XM_006499644, XM_006499645, XM_006499646, XM_006499648, XM_017318926, XM_017318927, XM_030251680, XM_030251684	23	8	15	ATP/GTP binding protein-like 2	2:90783238-90814269:1	0.222	0.175	0.073	0.772	0.353	0.511	0	0.127	0.16	0.111	0.163	0.411	1.688	0.679	2.448	0.451	0.465	0.445	0.702	0.335	0.544	5.923	0.03	2.255	1.094	5.158	0	0	0.036	0.075	0.066	0	0	0.36	0	0	0.538	0.757	0.621	2.112	0.559	0.172
Agbl3	ENSMUSG00000038836	ENSMUST00000115009.1, ENSMUST00000115012.7, ENSMUST00000115014.7, ENSMUST00000115016.7, ENSMUST00000115017.7, ENSMUST00000135304.7, ENSMUST00000143474.7, ENSMUST00000148834.7, ENSMUST00000155726.7, ENSMUST00000155890.1, ENSMUST00000202017.3, XM_006506731, XM_006506734, XM_011241501, XM_030255658, XM_030255659, XM_030255660, XM_030255661	18	11	7	ATP/GTP binding protein-like 3	6:34783575-34860939:1	1.416	1.367	3.488	0.221	0.136	0.561	0.578	4.113	2.993	0.843	0.563	1.499	5.669	0.768	6.327	0.506	1.265	0.462	0.975	1.154	1.678	16.867	0.274	5.684	2.748	9.299	2.13	0.352	1.519	0.928	1.029	0.954	0.888	0.524	0.715	0.887	1.38	0.298	1.426	0.833	2.219	0
Agbl4	ENSMUSG00000061298	ENSMUST00000080744.12, ENSMUST00000097920.8, ENSMUST00000106587.8, ENSMUST00000106589.8, ENSMUST00000106591.7, ENSMUST00000106592.7, ENSMUST00000136433.1, ENSMUST00000142460.1, ENSMUST00000148038.1, ENSMUST00000154123.7, XM_011240652, XM_011240653, XM_011240655, XM_011240656, XM_011240657, XM_011240658	16	10	6	ATP/GTP binding protein-like 4	4:111526721-111657510:1	0.217	0.163	0.258	0.23	0.042	0.493	0.229	0.235	0.78	0.124	0.082	2.662	3.582	1.706	3.397	1.579	0.517	0.589	3.057	1.091	1.007	10.168	1.18	5.085	2.317	6.509	0.245	0	0.16	0.047	0.151	0.546	0.258	0.134	0.106	0.048	1.033	0.995	0.977	4.183	1.129	0.258
Agbl5	ENSMUSG00000029165	ENSMUST00000069705.10, ENSMUST00000114700.8, ENSMUST00000200695.3, ENSMUST00000200850.1, ENSMUST00000200990.3, ENSMUST00000201014.1, ENSMUST00000201167.3, ENSMUST00000201168.3, ENSMUST00000201225.3, ENSMUST00000201523.1, ENSMUST00000201817.3, ENSMUST00000201901.1, ENSMUST00000201917.3, ENSMUST00000201918.3, ENSMUST00000202060.3, ENSMUST00000202109.4, ENSMUST00000202565.1, ENSMUST00000202757.3, NM…	31	18	13	ATP/GTP binding protein-like 5	5:30890131-30905684:1	0.058	0.338	0	0	0.58	0.854	0	0.545	0.978	0.253	1.279	1.129	1.514	1.234	3.506	1.135	0.838	0.554	0.76	4.769	1.953	2.789	1.021	2.221	3.498	3.016	0.859	0.088	0.05	1.518	1.692	0.243	0.163	0	0.347	0.389	0	0	0.898	0	0	0.799
Ager/ENSMUSG00000015452	ENSMUSG00000015452	ENSMUST00000015596.9, ENSMUST00000170161.7, ENSMUST00000172757.7, ENSMUST00000172932.1, ENSMUST00000173551.7, ENSMUST00000173589.7, ENSMUST00000173992.7, ENSMUST00000174069.7, ENSMUST00000174496.8, ENSMUST00000174554.7, ENSMUST00000174640.7, ENSMUST00000184805.7, ENSMUST00000184846.7	13	13	0	advanced glycosylation end product-specific receptor	17:34597862-34600936:1	2.654	1.275	1.687	0.518	1.353	1.254	0	1.996	2.253	1.56	2.342	0	0.876	0.394	0.874	0.175	0.377	0.792	0	0.904	0.235	0.626	0	0.746	0.432	1.123	4.595	5.276	5.124	4.228	1.326	2.285	6.453	5.073	2.211	3.193	4.096	0.931	2.684	0.414	2.043	3.318
Agfg1	ENSMUSG00000026159	ENSMUST00000063380.10, ENSMUST00000113444.7, ENSMUST00000186043.1, ENSMUST00000186302.6, ENSMUST00000187899.6, ENSMUST00000189220.6, ENSMUST00000190046.6, ENSMUST00000190052.6, NM_010472, XM_006496430, XM_006496431, XM_006496432, XM_006496434, XM_006496435, XM_006496438, XM_006496439, XM_017316914, XM_030249597, XM_030249652, XM_030249680	20	8	12	ArfGAP with FG repeats 1	1:82839460-82900995:1	9.295	8.033	1.824	19.205	7.451	7.644	9.534	12.714	4.953	6.801	6.062	9.245	6.453	14.512	8.3	11.204	21.774	25.523	5.907	8.736	6.13	3.947	2.024	2.486	12.065	3.967	6.654	6.608	8.353	10.254	8.903	11.748	6.989	7.401	8.559	7.694	10.815	17.26	9.708	14.748	9.145	6.619
Agfg2	ENSMUSG00000029722	ENSMUST00000031736.15, ENSMUST00000100544.10, ENSMUST00000138604.1, ENSMUST00000147518.1, ENSMUST00000151839.1, ENSMUST00000198657.1, XM_006504569	7	6	1	ArfGAP with FG repeats 2	5:137650463-137684753:-1	14.68	10.912	5.682	14.279	5.939	10.602	11.421	13.518	11.535	9.385	12.041	3.849	6.82	7.144	10.944	12.193	14.534	8.153	16.601	14.236	13.19	10.857	1.526	6.129	6.124	7.518	7.586	6.325	9.512	8.162	4.799	8.013	6.358	10.379	6.952	5.187	7.331	4.706	14.032	11.223	7.474	3.746
Aggf1	ENSMUSG00000021681	ENSMUST00000022189.8, ENSMUST00000161671.1	2	2	0	angiogenic factor with G patch and FHA domains 1	13:95350683-95375352:-1	9.842	6.15	3.985	3.579	10.551	6.394	11.585	9.593	8.871	10.968	5.629	5.81	4.854	7.58	6.238	8.633	18.373	19.825	16.069	17.908	16.654	1.52	2.6	1.518	11.949	2.871	7.625	6.767	7.312	7.182	7.175	9.876	7.087	9.928	7.702	5.57	9.538	7.991	7.996	7.989	8.609	11.52
Agk	ENSMUSG00000029916	ENSMUST00000031977.11, ENSMUST00000200715.1, ENSMUST00000201033.1, ENSMUST00000201329.1, ENSMUST00000201342.3, ENSMUST00000201751.1, ENSMUST00000202856.1, ENSMUST00000202949.1, NM_023538, XM_006506571, XM_011241458	11	8	3	acylglycerol kinase	6:40325478-40396762:1	3.674	5.284	1.6	5.633	1.92	7.68	5.309	4.813	3.619	2.457	3.523	3.347	7.691	6.808	9.233	13.916	17.125	15.04	10.036	9.886	15.38	18.911	0.646	7.586	12.941	17.676	2.482	1.411	2.546	2.085	2.015	2.489	1.23	2.803	1.995	3.089	0.568	0.821	1.439	1.508	0.88	2.343
Agl	ENSMUSG00000033400	ENSMUST00000040603.13, ENSMUST00000159670.2, ENSMUST00000159742.7, ENSMUST00000159995.1, ENSMUST00000160484.5, ENSMUST00000161336.7, ENSMUST00000162040.1, ENSMUST00000162792.7, XM_011240280	9	8	1	amylo-1,6-glucosidase, 4-alpha-glucanotransferase	3:116754535-116808166:-1	3.921	2.9	1.51	3.088	5.34	7.751	3.56	2.11	3.782	1.506	4.254	3.999	5.942	6.468	6.032	4.02	4.458	4.94	3.001	4.315	5.171	11.234	0.655	5.344	4.921	8.003	2.406	2.595	3.831	3.667	2.773	4.386	2.315	4.532	3.713	3.065	11.285	6.433	4.117	9.378	6.275	2.268
Agmo	ENSMUSG00000050103	ENSMUST00000049874.13, ENSMUST00000159998.7, ENSMUST00000160158.1, ENSMUST00000160390.1, ENSMUST00000160768.7, ENSMUST00000221949.1, NM_178767, XM_011243875	8	6	2	alkylglycerol monooxygenase	12:37241779-37421271:1	2.704	2.872	2.768	32.066	5.047	2.516	10.75	12.432	24.85	5.297	6.654	2.314	6.713	8.779	14.757	14.121	21.61	18.47	12.252	23.748	17.841	15.902	3.607	9.501	26.293	20.183	0.336	0.041	0	1.632	0.207	0.163	0	0	0.203	0	2.12	1.094	0.811	3.692	1.511	0.961
Ago1	ENSMUSG00000041530	ENSMUST00000097888.9, ENSMUST00000127800.1, ENSMUST00000149425.1, ENSMUST00000156533.1, ENSMUST00000176315.1	5	5	0	argonaute RISC catalytic subunit 1	4:126435012-126468583:-1	2.963	2.132	1.011	1.25	1.668	2.484	3.723	1.922	4.224	3.134	2.843	1.791	3.776	5.546	5.183	1.734	1.917	2.823	2.192	3.06	2.768	2.229	0.615	1.665	8.267	3.798	1.368	1.223	1.91	2.36	1.336	2.321	1.539	1.204	1.028	1.568	4.27	2.223	1.781	2.928	1.518	1.418
Ago2	ENSMUSG00000036698	ENSMUST00000044113.11, ENSMUST00000230158.1, ENSMUST00000230464.1, NM_153178	4	3	1	argonaute RISC catalytic subunit 2	15:73101625-73184947:-1	4.258	4.558	2.875	4.941	3.841	7.169	5.876	6.247	7.631	4.096	7.081	10.018	5.242	10.01	7.49	10.69	9.733	5.97	20.304	6.703	6.815	5.156	1.909	4.313	8.77	5.53	2.375	3.187	3.697	4.545	2.88	4.227	3.051	3.854	3.643	3.982	5.217	6.59	5.225	6.385	5.257	3.168
Ago3	ENSMUSG00000028842	ENSMUST00000069097.12, ENSMUST00000123233.1, ENSMUST00000127831.1, ENSMUST00000132123.7, ENSMUST00000151179.7, ENSMUST00000155645.1, NM_153402, XM_006502917, XM_017320100, XM_030253388, XM_030253389, XM_030253390, XM_030253391	13	6	7	argonaute RISC catalytic subunit 3	4:126340678-126429542:-1	5.334	6.988	3.606	23.099	5.978	7.615	5.25	9.789	7.017	10.224	3.016	2.365	6.529	7.31	7.885	22.876	22.907	24.401	15.637	10.977	25.347	6.179	1.659	6.396	9.294	7.863	3.427	1.07	0.661	1.546	1.925	5.472	1.36	0.547	1.638	2.467	4.283	2.46	1.366	2.81	2.267	0.463
Ago4	ENSMUSG00000042500	ENSMUST00000084289.4, ENSMUST00000122951.1, NM_153177, XM_006503481, XM_006503482, XM_006503483, XM_011240651	7	2	5	argonaute RISC catalytic subunit 4	4:126497228-126533586:-1	7.507	10.275	7.091	24.056	22.12	18.259	14.994	21.262	21.942	22.45	26.541	3.105	7.509	14.455	9.758	5.497	6.995	7.947	9.346	6.699	7.178	11.667	1.14	9.276	12.411	13.533	2.212	2.651	5.968	3.438	1.995	3.407	3.498	5.634	4.789	2.204	8.486	5.882	8.061	4.996	1.822	0.71
Agpat1/55979	55979	XM_030249915	1	0	1	1-acylglycerol-3-phosphate O-acyltransferase 1 (lysophosphatidic acid acyltransferase, alpha)	17:928830-933265:1	0	0	0	0	0	0	0	0	0	0	0	0	0	0	0	0	0	0	0	0	0	0	0	0	0	0	0	0	0	0	0	0	0	0	0	0	0	0	0	0	0	0
Agpat1/ENSMUSG00000034254	ENSMUSG00000034254	ENSMUST00000037489.14, ENSMUST00000114140.9, ENSMUST00000173146.1, ENSMUST00000173242.7, ENSMUST00000173973.7, ENSMUST00000174041.7, ENSMUST00000174228.7, ENSMUST00000174595.1	8	8	0	1-acylglycerol-3-phosphate O-acyltransferase 1 (lysophosphatidic acid acyltransferase, alpha)	17:34604262-34613449:1	16.098	16.183	13.984	11.781	20.066	18.733	29.885	15.605	20.861	9.609	9.765	11.718	10.623	16.401	12.412	7.815	9.766	12.286	13.115	13.394	9.731	5.823	2.351	5.298	24.551	6.224	3.787	3.338	4.001	4.501	2.868	5.982	3.851	4.584	6.747	5.029	5.46	6.866	9.633	5.773	6.366	7.533
Agpat2	ENSMUSG00000026922	ENSMUST00000028286.11, ENSMUST00000131940.7, ENSMUST00000140386.7, ENSMUST00000140508.1, ENSMUST00000154753.1, XM_017319222	6	5	1	1-acylglycerol-3-phosphate O-acyltransferase 2 (lysophosphatidic acid acyltransferase, beta)	2:26593061-26604287:-1	47.972	40.065	30.585	22.451	18.476	51.935	49.266	50.666	57.348	58.656	45.985	7.845	15.707	20.602	28.651	9.562	15.407	15.503	16.657	20.246	17.356	5.957	2.8	5.038	46.002	15.608	27.977	24.77	34.931	44.892	26.6	34.407	28.987	40.882	29.075	30.299	27.725	21.413	22.702	29.626	21.102	34.879
Agpat3	ENSMUSG00000001211	ENSMUST00000001240.11, ENSMUST00000105387.7, ENSMUST00000105388.7, ENSMUST00000105389.7, ENSMUST00000105390.7, ENSMUST00000138035.7, ENSMUST00000139282.7, ENSMUST00000146296.1, ENSMUST00000146899.1, ENSMUST00000150828.1, ENSMUST00000166360.7, ENSMUST00000219907.1, ENSMUST00000219932.1, XM_006513723, XM_030245110	15	13	2	1-acylglycerol-3-phosphate O-acyltransferase 3	10:78271563-78351700:-1	68.829	79.017	56.849	25.028	28.566	36.418	35.23	21.444	9.718	29.06	29.112	4.435	6.24	17.511	13.003	17.779	46.94	40.063	25.146	28.199	24.996	4.959	8.298	4.06	35.882	11.728	9.34	19.532	6.94	26.496	22.654	37.04	13.869	8.495	18.965	17.602	25.51	19.799	8.157	25.445	9.217	5.7
Agpat4	ENSMUSG00000023827	ENSMUST00000024594.8, ENSMUST00000164143.7, ENSMUST00000167792.1, ENSMUST00000167905.1, ENSMUST00000170858.7, ENSMUST00000172259.1, NM_026644	7	6	1	1-acylglycerol-3-phosphate O-acyltransferase 4 (lysophosphatidic acid acyltransferase, delta)	17:12119284-12219640:1	9.809	7.509	5.197	8.237	1.525	8.368	15.223	8.152	3.993	10.437	8.062	10.06	13.484	16.963	12.788	14.656	7.425	9.543	35.438	14.695	17.46	62.86	2.604	10.154	8.199	7.034	31.386	125.802	29.652	154.362	82.8	120.97	18.782	26.754	61.553	52.062	138.168	76.768	17.394	134.572	37.588	21.254
Agpat5	ENSMUSG00000031467	ENSMUST00000033847.4, ENSMUST00000149565.7, NM_026792	3	2	1	1-acylglycerol-3-phosphate O-acyltransferase 5 (lysophosphatidic acid acyltransferase, epsilon)	8:18846279-18884413:1	15.065	10.418	9.928	3.908	27.247	35.294	11.273	9.536	15.04	17.35	12.369	9.788	11.294	16.023	7.581	9.301	13.364	14.001	19.476	21.857	19.617	3.622	1.457	4.486	9.341	3.905	16.18	10.176	14.329	9.123	14.313	13.331	14.506	13.296	17.701	11.253	16.628	19.208	10.173	12.042	15.006	14.179
Agps	ENSMUSG00000042410	ENSMUST00000047232.13, ENSMUST00000111952.8, ENSMUST00000175646.1, ENSMUST00000176056.1, ENSMUST00000176626.2, ENSMUST00000176973.1, ENSMUST00000177204.1	7	7	0	alkylglycerone phosphate synthase	2:75832177-75931350:1	5.306	5.358	2.426	4.963	5.159	12.593	4.712	3.72	7.992	9.205	4.152	11.251	9.581	11.596	20.198	17.273	18.392	17.368	28.052	17.21	19.521	10.092	3.852	9.399	31.88	18.286	3.688	2.336	4.4	5.189	4.792	4.375	5.001	3.368	3.546	4.169	10.366	11.453	9.542	17.246	5.152	3.266
Agr2	ENSMUSG00000020581	ENSMUST00000020898.11, ENSMUST00000147861.1, NM_011783	3	2	1	anterior gradient 2	12:35992925-36004081:1	0	0	0	0	0.457	0	0	0.608	0	1.323	0.498	0	0.347	0	1.27	0	0	0	0	0	0	1.841	0	1.094	2.48	0.424	0	0	0	0	0	0	0	0	0	0	0	0	0	0	0	0
Agr3	ENSMUSG00000036231	ENSMUST00000042101.4, ENSMUST00000154042.1, NM_207531, XM_006515142, XM_006515143	5	2	3	anterior gradient 3	12:35944619-35949737:1	0	0	0	0	0	0	0	0	0.154	0	0	1.846	2.153	0	4.94	0	0	0	0	0	0	2.923	0	1.221	1.136	1.984	0	0	0	0	0	0	0	0	0	0	0	0	0	0	0	0
Agrn	ENSMUSG00000041936	ENSMUST00000071248.11, ENSMUST00000105574.8, ENSMUST00000105575.8, ENSMUST00000144749.1, ENSMUST00000154494.7, ENSMUST00000180572.1, ENSMUST00000181062.7, NM_001369026, NM_001369027, XM_006538491, XM_006538492, XM_006538493, XM_006538494, XM_006538495, XM_006538496, XM_011250176, XM_011250178, XM_017319921, XM_030253098	19	7	12	agrin	4:156190168-156197488:-1	8.132	3.443	3.661	5.423	7.248	5.973	5.277	3.159	7.241	3.63	1.395	2.368	2.92	4.205	4.042	2.377	4.797	5.141	3.174	5.322	4.814	2.162	1.272	1.135	5.138	3.068	1.88	1.482	3.18	1.194	1.419	2.106	1.636	4.266	2.291	2.54	0	1.233	2.952	0.769	2.459	10.857
Agrp	ENSMUSG00000005705	ENSMUST00000005849.10, ENSMUST00000194091.5, ENSMUST00000194654.1	3	3	0	agouti related neuropeptide	8:105566698-105637393:-1	0	0	0	17.846	0	0	0	0	0	0	0	0	0.539	0	0.759	0	0	0	0	0	0.358	1.763	1.848	0.391	1.155	1.527	0	0	0	0	0	0	0	0	0	0	0.978	0	0	0	0	0
Agt	ENSMUSG00000031980	ENSMUST00000063278.6, ENSMUST00000238882.1, NM_007428, XM_030243248	4	2	2	angiotensinogen (serpin peptidase inhibitor, clade A, member 8)	8:124556587-124567675:-1	0.107	0	0	0	0	0.267	0	0	0.142	0.077	0	0	0.221	1.081	0.944	0.341	0.615	1.35	3.94	2.754	0.855	1.086	0	0.501	1.178	0.624	0	0	0	0	0	0	0	0	0.108	0	0	0	0	0	0	0
Agtpbp1	ENSMUSG00000021557	ENSMUST00000022040.13, ENSMUST00000109830.8, ENSMUST00000151827.2, ENSMUST00000163149.8, ENSMUST00000163284.1, ENSMUST00000164215.7, ENSMUST00000165370.8, ENSMUST00000165477.8, ENSMUST00000165598.7, ENSMUST00000165851.7, ENSMUST00000166276.1, ENSMUST00000166585.7, ENSMUST00000167096.7, ENSMUST00000167593.7, ENSMUST00000168141.1, ENSMUST00000168821.7, ENSMUST00000169434.1, ENSMUST00000169745.7, EN…	33	24	9	ATP/GTP binding protein 1	13:59493400-59557347:-1	11.001	16.401	13.15	41.352	28.058	10.453	8.563	14.814	15.354	5.667	11.706	13.868	12.085	16.722	11.094	11.822	13.811	18.664	18.276	15.863	11.594	23.645	6.419	10.73	11.294	19.14	9.309	4.493	7.372	6.422	10.376	7.384	12.903	2.585	11.18	4.43	7.194	16.346	7.889	12.695	15.133	8.527
Agtr1a	ENSMUSG00000049115	ENSMUST00000066412.7, ENSMUST00000143181.7, ENSMUST00000221743.1, ENSMUST00000222370.1, ENSMUST00000222503.1, ENSMUST00000223201.1, XM_006516534, XM_011244264, XM_030247129	9	6	3	angiotensin II receptor, type 1a	13:30346460-30382867:1	0.155	0	0	0.145	0	0	0.265	0	0	0.243	0.105	0.123	4.369	1.394	3.82	0	0.974	1.903	1.575	0.079	0.241	14.37	0.457	5.059	3.165	6.814	0.609	0	0	0	0	0	0	0	0	0	0.247	0	0	0	0	0
Agtrap/ENSMUSG00000029007	ENSMUSG00000029007	ENSMUST00000030865.8, ENSMUST00000137393.1, ENSMUST00000152323.1	3	3	0	angiotensin II, type I receptor-associated protein	4:148077061-148088031:-1	34.487	32.13	17.922	24.664	33.181	23.973	13.416	37.216	19.423	59.585	15.996	5.59	15.342	15.709	21.959	44.017	93.07	91.948	17.702	49.032	46.767	5.907	1.91	3.489	13.779	8.483	12.461	11.829	11.631	12.923	11.499	13.172	8.096	5.491	5.378	6.179	7.96	8.185	9.457	10.784	7.166	10.617
Agxt	ENSMUSG00000026272	ENSMUST00000027491.6, ENSMUST00000190603.1, ENSMUST00000191039.1	3	3	0	alanine-glyoxylate aminotransferase	1:93135240-93145421:1	0	0	0	0	0	0	0	0	0	0	0	0	0	0	2.113	0	0	0	0	0	0	1.733	0	1.527	0.962	1.149	0	0	0	0	0	0	0	0	0	0	0	0	0	0	0	0
Agxt2	ENSMUSG00000089678	ENSMUST00000022858.7, ENSMUST00000110540.7, ENSMUST00000110541.7, ENSMUST00000110542.7, NM_001310736, XM_006520069, XM_006520070	7	4	3	alanine-glyoxylate aminotransferase 2	15:10358579-10409738:1	0	0	0	0	0	0	0	0.375	0.806	0	0	0.67	1.556	0.636	1.208	0.373	0.197	0.295	0.286	0.192	0.097	5.562	0.379	1.45	2.332	1.365	0	0	0	0	0	0	0	0	0	0	0	0	0	0	0	0
Ahctf1	ENSMUSG00000026491	ENSMUST00000027768.13, ENSMUST00000125816.1, ENSMUST00000127250.1, ENSMUST00000140489.1, ENSMUST00000145968.2, ENSMUST00000147137.1, ENSMUST00000151734.1, ENSMUST00000192645.1, ENSMUST00000194536.1, NM_026375	10	9	1	AT hook containing transcription factor 1	1:179744904-179804015:-1	7.613	10.398	4.791	9.231	9.178	19.829	16.525	7.876	16.115	9.201	8.843	9.808	13.758	18.265	16.349	21.776	14.869	13.671	21.084	14.982	19.05	23.115	7.997	15.594	17.085	20.71	2.338	3.762	3.449	4.885	3.135	6.244	5.733	5.129	5.239	4.693	6.165	5.95	6.726	12.81	9.349	2.916
Ahcy	ENSMUSG00000027597	ENSMUST00000054607.15, ENSMUST00000137242.1, ENSMUST00000146367.1	3	3	0	S-adenosylhomocysteine hydrolase	2:155059310-155074497:-1	11.938	13.974	7.39	14.364	9.026	5.281	4.419	14.568	10.592	12.23	8.348	4.308	9.707	11.592	12.942	12.451	14.28	10.344	13.635	11.523	15.936	2.766	1.08	3.27	8.226	3.91	6.702	2.804	6.019	5.844	4.732	3.777	9.699	5.426	8.075	5.31	7.732	4.37	2.57	2.072	3.563	12.571
Ahcyl1	ENSMUSG00000027893	ENSMUST00000029490.14, ENSMUST00000137583.1, ENSMUST00000138091.7, ENSMUST00000138116.1, ENSMUST00000144864.7, ENSMUST00000151935.1, ENSMUST00000153530.1, ENSMUST00000153623.1, NM_001357111, NM_001357112, NM_001357113, XM_030252590, XM_030252591, XM_030252592, XM_030252593	15	8	7	S-adenosylhomocysteine hydrolase-like 1	3:107665512-107696381:-1	5.645	3.38	2.465	10.331	3.272	3.441	9.353	3.6	7.451	4.887	4.925	5.881	7.622	12.51	12.061	12.047	7.873	6.502	16.616	13.312	8.794	6.095	5.381	4.933	17.494	8.678	2.856	1.405	3.049	2.728	4.372	6.911	5.093	4.242	2.796	4.197	8.35	4.128	7.34	5.809	4.378	1.578
Ahcyl2	ENSMUSG00000029772	ENSMUST00000064872.12, ENSMUST00000102995.8, ENSMUST00000115238.9, ENSMUST00000115242.8, ENSMUST00000125911.8, ENSMUST00000128837.1, ENSMUST00000128927.8, ENSMUST00000134438.1, ENSMUST00000135396.1, ENSMUST00000136031.2, ENSMUST00000138205.1, ENSMUST00000141304.7, ENSMUST00000143091.7, ENSMUST00000143707.1, ENSMUST00000149816.7, ENSMUST00000150365.7, ENSMUST00000152581.7, ENSMUST00000154079.7, EN…	27	23	4	S-adenosylhomocysteine hydrolase-like 2	6:29860494-29912310:1	7.483	8.146	6.581	11.171	21.651	21.003	14.962	9.797	7.844	6.351	3.89	15.298	26.851	46.582	37.201	18.234	10.845	7.74	36.693	13.9	15.478	25.702	3.515	12.887	22.879	22.982	5.68	4.116	7.117	3.54	6.544	3.994	8.881	9.62	7.374	6.945	10.99	9.953	17.486	14.702	12.53	5.694
Ahdc1	ENSMUSG00000037692	ENSMUST00000044521.13, ENSMUST00000105914.1, ENSMUST00000105915.7, ENSMUST00000105916.7, ENSMUST00000135548.7, ENSMUST00000142524.7, ENSMUST00000145682.1, ENSMUST00000148518.1, ENSMUST00000154482.7, ENSMUST00000154646.7, ENSMUST00000156677.7, XM_006538736, XM_006538737, XM_006538738, XM_030253464, XM_030253465	16	11	5	AT hook, DNA binding motif, containing 1	4:133011539-133077874:1	0.803	0.872	1.506	0.712	2.337	4.855	1.083	4.404	2.899	1.039	1.47	3.468	8.269	6.128	8.874	0.488	0.999	2.088	1.024	0.677	1.556	10.685	0.568	3.942	18.534	5.207	1.172	2.222	0.562	3.879	1.109	1.144	0.711	0.622	1.845	1.909	5.037	1.97	6.101	5.899	2.647	0.285
Ahi1	ENSMUSG00000019986	ENSMUST00000105525.11, ENSMUST00000163505.2, ENSMUST00000213104.1, ENSMUST00000213852.1, ENSMUST00000214745.1, ENSMUST00000214893.1, ENSMUST00000215543.1, NM_001358561	8	7	1	Abelson helper integration site 1	10:21040820-21080429:1	0.243	0.965	0.247	4.17	0.25	0.168	0.324	0	1.4	0.477	0.617	1.328	3.081	2.463	2.769	1.702	1.489	1.277	2.073	1.199	1.213	7.729	0.725	3.793	6.413	5.535	0.183	0.43	0.225	0.95	0.514	0.771	0.557	0.964	0.841	0.275	1.133	0	1.236	0.233	0.263	1.299
Ahnak	ENSMUSG00000069833	ENSMUST00000092955.10, ENSMUST00000092956.3, ENSMUST00000236390.1, ENSMUST00000237033.1, ENSMUST00000237912.1, XM_006527253, XM_006527256, XM_017318272	8	5	3	AHNAK nucleoprotein (desmoyokin)	19:8990398-9019196:1	41.213	44.694	19.395	64.528	36.89	39.928	33.378	48.161	39.469	26.075	24.022	80.09	47.421	305.25	74.78	63.964	122.016	116.549	83.234	122.139	117.004	13.656	15.967	45.704	23.663	8.162	59.505	55.243	131.217	33.398	40.333	60.208	114.045	194.842	131.933	224.096	27.162	70.744	175.226	21.907	116.239	41.775
Ahnak2	ENSMUSG00000072812	ENSMUST00000101010.2, ENSMUST00000124526.1, ENSMUST00000128258.1, ENSMUST00000137195.1	4	4	0	AHNAK nucleoprotein 2	12:112772194-112802657:-1	0.479	0.05	0.027	0	0	0	0	0.745	0	0	0.539	0.054	1.631	0.363	1.235	0.674	0.299	1.064	0.477	0.149	0.417	0.908	0	0.632	0.141	1.268	0	0.054	0.084	0	0	0	0	0	0.073	0.449	0	0	0.163	0	0	0
Ahr	ENSMUSG00000019256	ENSMUST00000110811.2, ENSMUST00000116436.8, ENSMUST00000173414.1, NM_013464	4	3	1	aryl-hydrocarbon receptor	12:35497979-35534989:-1	2.744	1.742	1.081	9.029	8.304	4.651	14.678	1.526	9.714	3.254	14.048	11.012	4.46	11.858	8.373	5.056	7.321	7.408	20.429	17.159	17.863	6.135	2.251	5.934	12.158	4.538	3.856	0.793	4.599	0.411	1.057	0.508	4.293	3.188	2.484	1.675	1.02	1.62	10.316	0.955	3.843	6.239
Ahrr	ENSMUSG00000021575	ENSMUST00000022059.13, ENSMUST00000109640.7, ENSMUST00000123058.1, ENSMUST00000137538.7, ENSMUST00000148438.7, ENSMUST00000222032.1, ENSMUST00000222649.1, XM_006517048, XM_006517049	9	7	2	aryl-hydrocarbon receptor repressor	13:74213657-74259941:-1	0.594	1.377	0.286	0.53	1.679	0	3.465	0.966	0.81	0.384	1.037	0.941	1.335	0.76	3.587	3.651	3.051	1.9	0.762	1.957	2.058	7.682	0.168	2.292	7.204	4.303	1.881	0.353	0.348	0.087	0.096	0	0.331	0.258	0.194	0.458	0.125	0.317	0.604	0.639	0.861	0.227
Ahsa1	ENSMUSG00000021037	ENSMUST00000021425.7, ENSMUST00000222728.1, ENSMUST00000223002.1, ENSMUST00000223239.1, ENSMUST00000223352.1, NM_146036	6	5	1	AHA1, activator of heat shock protein ATPase 1	12:87266728-87273952:1	96.135	91.508	51.701	66.586	59.228	63.444	37.488	44.47	60.62	74.546	70.372	13.16	17.561	27.154	25.09	74.783	99.3	95.031	75.251	92.506	104.504	4.831	4.567	5.47	35.819	9.651	53.82	74.113	62.543	90.394	57.863	78.225	50.919	67.525	69.889	68.416	67.903	82.805	47.178	61.695	48.713	89.504
Ahsa2	ENSMUSG00000020288	ENSMUST00000020529.12, ENSMUST00000109539.7, ENSMUST00000122864.1, ENSMUST00000124801.7, ENSMUST00000128372.7, ENSMUST00000128559.1, ENSMUST00000147157.7, ENSMUST00000153409.1, NM_001290655, XM_011243722, XM_030246028, XM_030246029	12	8	4	AHA1, activator of heat shock protein ATPase 2	11:23492475-23498034:-1	14.904	17.125	14.168	51.182	2.846	7.317	16.588	7.518	9.903	6.92	9.334	11.88	11.098	16.46	12.793	22.772	24.896	28.222	34.892	23.474	28.63	3.328	3.017	7.377	20.419	9.636	8.344	7.908	11.871	15.734	8.638	17.749	10.936	9.709	10.984	7.627	16.799	19.863	8.535	12.434	9.913	8.337
Ahsg	ENSMUSG00000022868	ENSMUST00000023583.6, ENSMUST00000231328.1, ENSMUST00000231848.1, ENSMUST00000231932.1, ENSMUST00000232098.1, ENSMUST00000232377.1, ENSMUST00000232556.1, ENSMUST00000232674.1, NM_001276449, NM_001276450	10	8	2	alpha-2-HS-glycoprotein	16:22892015-22899451:1	0	0	0	0	0	0	0	0	0	0	0	0	0	0	0.621	0	0	0	0	0	0	1.721	0	0.765	1.942	1.894	0	0	0	0	0	0	0	0	0	0	0	0	0	0	0	0
AI182371	ENSMUSG00000035875	ENSMUST00000045776.4, ENSMUST00000134940.8, ENSMUST00000151161.1, ENSMUST00000154817.1, ENSMUST00000226375.1, ENSMUST00000226631.1, ENSMUST00000226972.1, NM_001243103, XM_017319350, XM_017319351	10	7	3	expressed sequence AI182371	2:35084055-35100683:-1	0.245	0	1.044	0.861	0.674	0	1.185	1.573	0.623	0.245	0.35	0.949	8.436	1.261	11.089	1.941	1.327	0.844	5.447	1.073	2.422	37.073	0.292	11.997	7.986	20.772	0.616	0.494	0.516	0.51	0.619	1.752	0	0.558	0.25	0.694	1.43	1.458	1.498	0.757	0.382	0.8
AI413582/106672	106672	NM_001002895, XM_030249421, XM_030249422	3	0	3	expressed sequence AI413582	17:253709-255667:-1	0	0	0	28.981	0	0	0	7.56	0	12.639	0	0.318	35.819	18.572	56.916	1.304	1.295	17.074	22.887	14.974	17.394	3.32	1.642	0	50.937	15.259	0	0	0	0	0	0	0	0	0	0	6.422	0.001	0	6.012	0	0
AI413582/ENSMUSG00000062753	ENSMUSG00000062753	ENSMUST00000080190.8, ENSMUST00000138728.1, ENSMUST00000145183.2, ENSMUST00000154473.8, ENSMUST00000231365.1, ENSMUST00000231753.1, ENSMUST00000231948.1, ENSMUST00000232203.1, ENSMUST00000232276.1	9	9	0	expressed sequence AI413582	17:27563573-27565756:-1	144.191	159.829	63.813	147.371	123.016	113.135	104.587	91.419	68.81	222.756	149.626	27.58	45.215	83.201	54.34	64.605	119.806	103.563	79.148	104.199	88.471	9.08	8.448	10.851	72.317	26.864	235.17	235.052	198.066	238.389	231.26	179.783	175.885	225.399	163.52	141.276	229.998	157.385	217.204	192.291	224.755	219.306
AI429214	ENSMUSG00000074384	ENSMUST00000098825.4	1	1	0	expressed sequence AI429214	8:36993604-36995533:1	1.652	1.619	0.786	0.654	0	1.475	3.7	0	1.004	2.106	0.597	0.637	0.868	0.452	1.12	0	0.175	0.087	0.08	0.253	0.086	3.963	0	1.042	1.19	1.952	0.672	0.046	0.291	0.158	0.232	0.554	0.199	0.416	0.376	0.108	0	0.317	0	0	0	0
AI467606	ENSMUSG00000045165	ENSMUST00000056288.6, ENSMUST00000206102.1, NM_178901	3	2	1	expressed sequence AI467606	7:127091436-127094049:1	40.709	46.469	23.761	30.543	14.329	9.405	15.934	21.625	11.6	13.034	19.47	10.179	29.172	54.319	48.443	58.635	125.05	119.62	45.933	99.958	99.274	1.469	3.487	1.821	34.497	6.715	23.277	18.214	23.022	26.875	14.127	20.337	39.68	27.691	25.342	27.726	32.333	26.082	21.953	16.518	41.976	40.381
AI593442	ENSMUSG00000078307	ENSMUST00000098768.2, ENSMUST00000213843.1, ENSMUST00000213937.1, XM_006510458, XM_011242565, XM_030244429	6	3	3	expressed sequence AI593442	9:52673042-52679026:-1	0.913	0.911	0.579	2.804	2.726	2.11	2.419	1.066	2.024	1.654	1.136	0.593	0.728	0.454	0.828	0.141	0.058	0	0.137	0.057	0.029	3.175	0.311	1.292	1.149	1.879	0.903	1.019	1.485	1.226	0.777	1.4	1.828	1.494	1.882	1.469	3.38	0.247	0.548	0.431	1.174	1.379
AI597479	ENSMUSG00000010290	ENSMUST00000010434.7, NM_133818	2	1	1	expressed sequence AI597479	1:43098710-43115946:1	1.149	0.881	0.903	2.158	0.48	2.371	5.347	2.136	4.892	0.722	1.403	2.467	2.58	3.933	2.833	4.157	6.722	6.716	4.484	7.146	6.488	4.88	0.381	2.624	3.233	3.577	0.828	0.839	0.936	1.2	1.483	2.369	1.377	0.991	1.159	1.387	1.778	1.641	1.123	1.352	1.768	0.633
AI661453	ENSMUSG00000034382	ENSMUST00000037701.12, ENSMUST00000150819.2	2	2	0	expressed sequence AI661453	17:47436615-47470638:1	0.123	0	0	0.505	0	0.272	0.19	0	0.027	0.209	0.921	0	0.764	0.099	0.388	0.347	0.249	0	0.114	0.121	0	1.444	0.182	1.238	1.126	0.473	0.146	0	0	0	0	0	0	0	0.582	0	0	0.235	0	0	0	0.623
AI837181	ENSMUSG00000047423	ENSMUST00000054477.7, ENSMUST00000159759.2	2	2	0	expressed sequence AI837181	19:5425144-5427313:1	35.593	41.059	35.568	18.774	22.824	40.024	39.459	20.7	42.173	38.862	49.082	6.074	9.884	17.214	15.695	10.33	8.639	12.632	6.222	10.083	8.994	2.952	0.881	0.929	22.888	5.103	38.822	40.201	28.925	38.837	32.703	41.799	29.63	23.31	33.994	31.584	36.393	28.157	23.975	24.99	39.008	29.567
AI854703	ENSMUSG00000053297	ENSMUST00000095938.9, ENSMUST00000154570.1, ENSMUST00000203088.2, ENSMUST00000204958.1	4	4	0	expressed sequence AI854703	6:48626764-48633689:1	0.222	0.455	0	0	0	0	0.663	0.131	0.075	0	0.217	0.072	1.168	0.276	0.331	0.177	0.425	0	0.044	0.138	0	1.468	0.032	1.128	0.598	0.824	0.051	0.028	0	0	0	0	0	0	0.057	0.063	0	0	0	0	0	0.242
AI987944	ENSMUSG00000056383	ENSMUST00000071804.9, ENSMUST00000205338.1, ENSMUST00000206430.1, ENSMUST00000206801.1, NM_183167, XM_011250853	6	4	2	expressed sequence AI987944	7:41372930-41393260:-1	5.304	6.957	2.628	17.526	6.168	6.241	13.065	8.575	8.325	7.514	5.951	6.645	5.58	10.914	7.98	11.136	17.069	19.544	11.742	16.067	17.852	11.355	1.997	3.869	7.456	9.113	5.227	1.682	3.374	5.636	4.265	2.887	2.698	3.14	3.297	2.155	6.862	5.985	7.192	10.257	11.021	2.925
Aicda	ENSMUSG00000040627	ENSMUST00000043301.13, ENSMUST00000160685.1, NM_009645	3	2	1	activation-induced cytidine deaminase	6:122553809-122564180:1	0	0	0	0	0	0	0.081	0.591	1.208	0	0.096	0.109	0.584	0.192	0.977	0.149	0.074	0.528	0.204	0.672	0.219	2.427	0	0.451	1.031	0.633	0.515	0.148	0.169	0.115	0.093	0.298	0.319	0.166	0	0	0.443	0.365	0	0.202	0.34	0
Aida	ENSMUSG00000042901	ENSMUST00000109166.7, ENSMUST00000191782.1, ENSMUST00000192252.1, ENSMUST00000192293.1, ENSMUST00000193359.5, ENSMUST00000193625.1, ENSMUST00000193959.5, ENSMUST00000194652.5, ENSMUST00000195268.1, NM_181732	10	9	1	axin interactor, dorsalization associated	1:183297060-183324501:1	26.426	20.058	6.838	16.085	64.601	42.449	11.926	16.422	14.098	16.747	12.459	6.664	12.255	16.019	15.557	12.532	29.606	28.521	20.841	21.173	21.752	9.514	3.164	5.997	16.837	8.756	12.252	7.245	14.585	11.229	9.861	15.291	12.862	12.614	13.659	9.422	23.137	18.074	25.754	29.561	16.276	11.755
Aif1/11629	11629	NM_001361501, NM_001361502, XM_006523503	3	0	3	allograft inflammatory factor 1	17:1489405-1494470:-1	1.522	8.179	10.485	41.102	19.075	0	5.453	11.073	11.081	20.398	13.279	27.045	100.507	65.042	124.816	28.794	30.098	37.789	23.906	55.565	10.392	8.434	29.491	28.172	301.378	153.333	25.42	14.98	20.603	6.203	46.27	7.88	26.766	32.495	53.29	44.483	66.037	146.211	171.548	42.344	183.62	2.88
Aif1/ENSMUSG00000024397	ENSMUSG00000024397	ENSMUST00000025257.11, ENSMUST00000172679.1, ENSMUST00000172693.7, ENSMUST00000173106.1, ENSMUST00000173281.7, ENSMUST00000173324.7, ENSMUST00000174044.1	7	7	0	allograft inflammatory factor 1	17:35170991-35176068:-1	1228.82	1113.09	889.383	294.95	614.036	843.674	483.139	415.626	471.351	566.18	774.245	86.286	183.931	320.794	215.191	90.722	202.412	224.67	165.962	381.363	484.88	54.717	114.048	68.007	668.619	257.653	331.723	286.898	228.672	68.134	346.461	99.726	394.221	333.369	416.749	581.396	32.816	135.052	166.347	53.927	184.909	265.798
Aif1l	ENSMUSG00000001864	ENSMUST00000001920.12, ENSMUST00000125457.7, ENSMUST00000128271.7, ENSMUST00000138833.7, ENSMUST00000140649.7, ENSMUST00000145137.1, ENSMUST00000148056.3, ENSMUST00000151276.2, ENSMUST00000156564.1, ENSMUST00000156743.7, NM_145144	11	10	1	allograft inflammatory factor 1-like	2:31950303-31973442:1	0.35	0.478	0.297	0.104	0	0	0	0	0	0	0	0.407	1.077	0.875	0.621	0	2.556	0.374	0	1.762	0.105	5.367	0	1.06	1.777	2.915	0.693	0.03	0	0.266	0.422	0.694	0	0	0	0.375	0	0	0	0	0	0.737
Aifm1	ENSMUSG00000036932	ENSMUST00000037349.7, ENSMUST00000114945.8, ENSMUST00000124623.1, ENSMUST00000143466.7, ENSMUST00000156795.1	5	5	0	apoptosis-inducing factor, mitochondrion-associated 1	X:48474944-48513563:-1	8.288	12.079	5.369	9.952	4.149	4.748	2.781	6.414	3.684	5.393	3.287	3.615	4.219	7.692	6.381	9.101	12.094	12.515	12.368	11.9	13.951	7.228	2.761	3.222	3.137	8.015	12.553	13.43	12.957	12.868	13.43	14.62	16.082	10.725	12.868	12.973	18.888	7.479	8.789	9.716	11.935	10.77
Aifm2	ENSMUSG00000020085	ENSMUST00000067857.10, ENSMUST00000080099.5, ENSMUST00000099706.8, ENSMUST00000105455.8, ENSMUST00000129809.1, ENSMUST00000131361.1, ENSMUST00000140664.1, XM_006514121, XM_006514122, XM_006514124, XM_006514125, XM_006514126, XM_006514127, XM_011243572, XM_011243573, XM_030245280	16	7	9	apoptosis-inducing factor, mitochondrion-associated 2	10:61732935-61738655:1	5.682	3.441	3.194	1.438	6.663	7.099	3.624	6.655	10.195	4.898	2.41	2.153	4.156	7.331	9.565	3.946	14.587	13.185	11.447	13.078	9.716	3.845	0.826	1.335	3.905	2.671	6.68	8.515	6.898	7.255	8.225	12.699	6.208	9.14	5.839	14.252	7.062	7.479	2.164	3.671	4.02	8.549
Aifm3	ENSMUSG00000022763	ENSMUST00000023448.14, ENSMUST00000115685.9, ENSMUST00000231508.1, ENSMUST00000231800.1, ENSMUST00000232359.1, ENSMUST00000232421.1, NM_001291070, NM_175178, XM_006522590, XM_006522591, XM_006522592, XM_006522593, XM_006522594, XM_006522595, XM_017317136	15	6	9	apoptosis-inducing factor, mitochondrion-associated 3	16:17491921-17507482:1	0.054	0.152	0.078	0	0.053	0.165	0.059	0	0.383	0	0.083	0.587	0.961	0.339	1.404	0.086	0.092	0.046	0.255	0.186	0.092	2.757	0.033	1.737	1.158	3.229	0.055	0	0	0	0	0	0	0.125	0	0	0	0	0.124	0	0.263	0
Aig1	ENSMUSG00000019806	ENSMUST00000019942.5, ENSMUST00000105534.9, ENSMUST00000161729.1, ENSMUST00000162174.7, ENSMUST00000162610.7, ENSMUST00000162798.1, ENSMUST00000162869.1, NM_001347362, XM_006512812, XM_030245214, XM_030245216, XM_030245217	12	7	5	androgen-induced 1	10:13855127-13869034:-1	16.289	14.772	8.502	1.447	6.508	5.208	7.345	3.7	4.366	7.757	2.792	3.594	12.71	7.213	12.218	8.33	29.878	32.458	9.409	24.852	20.657	24.085	1.975	8.588	10.064	16.555	4.201	2.311	5.289	4.186	4.439	5.736	8.469	6.983	8.654	10.241	4.498	3.163	5.38	2.883	5.47	1.724
Aim2	ENSMUSG00000037860	ENSMUST00000135370.1, ENSMUST00000147604.7, ENSMUST00000151176.1, ENSMUST00000166137.2, ENSMUST00000173023.1, ENSMUST00000174263.1, ENSMUST00000192575.1, XM_006496929, XM_030255291, XM_030255292, XM_030255293, XM_030255294	12	7	5	absent in melanoma 2	1:173459698-173466040:1	15.929	14.949	14.235	11.01	18.318	39.256	25.686	15.542	19.53	13.367	17.012	28.3	12.206	46.171	17.913	38.475	41.625	60.351	52.602	41.42	56.819	15.56	13.727	10.415	34.648	14.447	21.56	33.669	25.679	48.771	37.622	48.858	17.325	21.229	25.622	13.788	54.621	40.952	49.047	44.636	48.016	20.992
Aimp1	ENSMUSG00000028029	ENSMUST00000029663.10, ENSMUST00000196206.4, ENSMUST00000196963.1, ENSMUST00000197646.4, ENSMUST00000197793.4, ENSMUST00000198513.5, ENSMUST00000199638.1, ENSMUST00000200025.1, NM_007926	9	8	1	aminoacyl tRNA synthetase complex-interacting multifunctional protein 1	3:132660498-132683879:-1	44.991	48.894	32.374	26.528	32.58	29.353	25.582	34.311	43.701	26.791	25.016	21.571	26.052	45.798	37.338	15.029	23.563	14.661	19.193	22.31	20.079	14.256	5.324	16.223	39.668	15.884	87.619	68.111	99.251	69.403	69.567	61.515	88.385	94.882	63.873	68.996	42.456	60.97	62.572	41.257	49.577	90.35
Aimp2	ENSMUSG00000029610	ENSMUST00000031613.10, ENSMUST00000100483.2, ENSMUST00000128440.1, ENSMUST00000149473.1, NM_146165	5	4	1	aminoacyl tRNA synthetase complex-interacting multifunctional protein 2	5:143902704-143909839:-1	10.143	9.413	6.858	20.385	0	6.417	17.577	7.105	6.52	13.35	1.971	1.426	11.637	13.757	12.434	12.485	19.327	21.669	10.171	17.138	21.958	73.611	0.93	2.44	7.556	3.019	0	2.826	2.544	7.643	0	2.793	1.501	1.236	12.144	4.641	0.183	1.334	3.281	0	4.328	7.339
Aip/11632	11632	XM_030250709	1	0	1	aryl-hydrocarbon receptor-interacting protein	19:99771-107590:-1	0	0	0	0	0	0	0	0	0	0	0	3.098	6.928	0	5.074	0.199	14.749	5.29	0	1.357	7.769	0.668	0	0	0	0	0	0	0	0	0	0	0	0	0	0	0	0	0	0	0	0
Aip/ENSMUSG00000024847	ENSMUSG00000024847	ENSMUST00000025767.13, ENSMUST00000117831.7, ENSMUST00000121402.1, ENSMUST00000127767.1, ENSMUST00000136043.1, ENSMUST00000236509.1	6	6	0	aryl-hydrocarbon receptor-interacting protein	19:4114446-4125858:-1	14.234	13.56	10.518	14.584	11.256	22.465	17.095	14.103	13.254	24.051	20.732	11.199	20.307	21.905	23.395	23.418	25.934	33.083	23.815	28.509	30.776	3.028	3.155	3.353	28.613	9.676	25.302	41.926	21.816	46.748	24.695	27.677	19.479	19.791	25.695	21.317	19.81	32.467	26.74	31.481	28.163	19.671
Aipl1	ENSMUSG00000040554	ENSMUST00000048207.9, ENSMUST00000059082.3, NM_053245, XM_006531997, XM_006531999, XM_030245476, XM_030245477	7	2	5	aryl hydrocarbon receptor-interacting protein-like 1	11:72028717-72037509:-1	0.202	0	0	0	0	0.157	0.097	0.639	0.349	0.072	0.065	1.212	2.363	0.888	2.335	1.216	0.269	0.474	0.328	0.344	1.963	5.693	0.172	2.084	3.019	4.07	0.33	0	0.445	0.594	0	0.55	0.18	0.636	0.205	0.093	0	0	0	0.446	0	0.419
Aire	ENSMUSG00000000731	ENSMUST00000019257.14, ENSMUST00000105395.8, ENSMUST00000105396.8, ENSMUST00000128241.7, ENSMUST00000130972.7, ENSMUST00000131028.7, ENSMUST00000140636.7, ENSMUST00000141255.1, ENSMUST00000143452.1, ENSMUST00000143548.7, ENSMUST00000143735.7, ENSMUST00000145975.7, ENSMUST00000148469.7, ENSMUST00000154374.1, ENSMUST00000155021.7, ENSMUST00000156417.7, NM_001271554, XM_011243277	18	16	2	autoimmune regulator (autoimmune polyendocrinopathy candidiasis ectodermal dystrophy)	10:78030022-78042134:-1	0.067	0	0	0.4	0	6.154	0.445	1.988	0.818	0.423	0.309	0.511	1.84	0.827	3.115	0	0.398	0.169	0.505	0.16	0.563	8.076	0.227	2.467	1.631	3.914	0.068	0	0.067	0.188	0	0.139	0.249	0	0.067	0.44	0	0.113	0.322	0	0.908	0
Ajm1	ENSMUSG00000029419	ENSMUST00000114217.2, ENSMUST00000187017.1, ENSMUST00000188161.1, ENSMUST00000191602.1	4	4	0	apical junction component 1	2:25575416-25581757:-1	0.045	0	0.264	0	0	0	0	0	0	0	0	0	0.316	0.172	0.446	0	0	0	0	0	0.034	0.9	0	1.01	0.759	0.593	0	0.021	0	0	0	0	0	0	0	0	0	0	0	0	0	0
Ajuba	ENSMUSG00000022178	ENSMUST00000054487.9, ENSMUST00000226463.1	2	2	0	ajuba LIM protein	14:54567472-54577558:-1	2.236	1.194	1.789	0.459	0.844	0.829	0.649	0.547	1.335	1.791	2.818	0	1.122	1.672	1.14	1.255	3.725	5.534	0.906	2.5	2.464	2.747	0.106	1.741	4.007	1.096	0.262	0.466	0.466	0.477	0.323	0.18	0	0.409	0.516	0.917	1.662	0.165	0	0.795	0.221	0
Ak1	ENSMUSG00000026817	ENSMUST00000068271.4, ENSMUST00000113277.7, ENSMUST00000113278.8, ENSMUST00000135392.1, ENSMUST00000156578.7, ENSMUST00000195721.5, XM_030246809	7	6	1	adenylate kinase 1	2:32629500-32635058:1	1.298	2.355	1.015	0.171	1.911	0	0.107	0.077	1.272	0.678	0.495	0.146	1.379	1.437	3.157	2.956	8.213	7.22	0.867	4.071	6.749	2.85	0.954	1.643	8.548	3.262	0	0.048	0	0	0	0	0	0	0	0.219	0	0.536	0	0	0	0
AK157302	ENSMUSG00000078139	ENSMUST00000104942.1	1	1	0	cDNA sequence AK157302	13:21495223-21497146:1	0	0	0	0	0	0	0	0	0	0	0	0	1.154	0	0.562	0	0	0	0	0	0	1.781	0.129	0.692	0	1.869	0	0	0	0	0	1.271	0	1.053	0	0	0	0	0	0	7.771	0
Ak2	ENSMUSG00000028792	ENSMUST00000030583.12, ENSMUST00000102604.10, ENSMUST00000141982.1, ENSMUST00000152762.1	4	4	0	adenylate kinase 2	4:128991958-129011529:1	50.427	50.321	28.62	40.986	33.853	57.723	38.006	42.338	55.725	41.471	72.497	14.629	15.968	27.186	28.283	36.459	47.931	46.868	61.433	70.003	71.867	4.115	3.727	4.588	15.477	6.368	63.458	82.256	64.293	99.949	82.654	93.353	65.603	62.424	79.434	70.796	86.825	78.59	44.014	49.46	67.461	78.619
Ak3	ENSMUSG00000024782	ENSMUST00000025696.4, ENSMUST00000125587.1, NM_001365071, XM_006527222	4	2	2	adenylate kinase 3	19:29020832-29047961:-1	13.273	17.738	8.805	21.562	11.947	25.334	13.322	35.353	21.445	25.999	15.488	4.67	13.906	19.469	17.367	22.285	55.806	52.846	21.654	35.103	32.739	2.833	3.08	3.543	23.413	5.081	5.006	5.796	6.606	5.435	3.418	5.046	9.065	9.154	8.922	8.811	11.564	10.924	9.01	12.982	9.913	3.734
Ak4	ENSMUSG00000028527	ENSMUST00000102780.7, ENSMUST00000106945.7, ENSMUST00000106946.7, ENSMUST00000131397.1, ENSMUST00000133055.7, ENSMUST00000151561.1, ENSMUST00000155749.1, NM_001177604, NM_001177605, XM_006502685	10	7	3	adenylate kinase 4	4:101420563-101466997:1	0	0.057	0.184	0	0	0	0.046	0	0	0	0	0.131	1.745	0.109	0.741	0.113	0.04	0.04	0	0.117	0.198	2.762	0	1.134	1.266	3.716	0.043	0.204	0.033	0	0	0	0	0	0	0	0	0	0	0	0	0.094
Ak5	ENSMUSG00000039058	ENSMUST00000045262.10, ENSMUST00000198552.1, ENSMUST00000200062.1, NM_001355635, XM_011240115	5	3	2	adenylate kinase 5	3:152517968-152668360:-1	0	0	0	0	0	0	0	0	0	0	0.037	0	0.63	0	0.571	0	0	0.827	0.266	0	0	0.539	0	0.659	1.032	1.204	0	0.14	0	0.224	0	0	0	0.647	0.059	0	0	0	0	0	0	0
Ak6	ENSMUSG00000078941	ENSMUST00000022135.14, ENSMUST00000084721.7, ENSMUST00000185901.1, ENSMUST00000190210.1, ENSMUST00000190729.1, NM_027592	6	5	1	adenylate kinase 6	13:100651343-100666415:1	13.521	14.96	17.122	30.599	20.688	16.166	19.811	3.491	19.466	15.983	20.915	13.262	41.102	42.94	38.008	48.52	86.932	80.435	53.041	78.769	94.345	10.787	1.648	8.297	25.369	12.671	24.538	16.822	25.118	32.401	26.935	30.356	29.488	28.295	25.093	27.854	22.575	28.963	21.018	35.951	24.49	18.017
Ak7	ENSMUSG00000041323	ENSMUST00000040876.6, ENSMUST00000220702.1, ENSMUST00000221981.1, NM_030187, XM_006516390, XM_006516391	6	3	3	adenylate kinase 7	12:105718409-105782443:1	3.551	0.734	0.538	1.595	1.064	0	1.439	0.569	0	0.131	0.808	1.642	3.93	1.758	4.652	1.865	1.281	1.334	4.625	1.354	4.111	64.207	0.966	5.227	4.561	9.465	0	0	0	0.19	0	0	0	0	0	0.432	0	0	0.411	0.965	0	0
Ak8	ENSMUSG00000026807	ENSMUST00000074156.6, ENSMUST00000123794.1, ENSMUST00000137588.1, XM_006498287, XM_006498288, XM_006498289, XM_006498291, XM_006498292, XM_017319244, XM_017319245, XM_030252041, XM_030252042	12	3	9	adenylate kinase 8	2:28701920-28813165:1	5.695	4.846	3.385	11.019	4.738	0.241	2.194	2.21	0.34	3.723	3.502	1.322	13.096	23.62	17.411	4.798	12.041	14.357	14.056	16.174	11.578	1.859	0.118	1.441	0.345	3.851	3.644	0.385	4.982	0	0.379	0	5.941	4.724	3.002	2.906	0	1.473	6.713	0	3.386	3.921
Akap1/11640	11640	XM_030245481	1	0	1	A kinase (PRKA) anchor protein 1	11:1976122-1996856:-1	0	0	0	0	0	0	0	0	0	0	0	0	0	0	0	0	0	0	0	0	0	0	0	0	0	0	0	0	0	0	0	0	0	0	0	0	0	0	0	0	0	0
Akap1/ENSMUSG00000018428	ENSMUSG00000018428	ENSMUST00000018572.10, ENSMUST00000107903.7, ENSMUST00000107904.2, ENSMUST00000143720.7, ENSMUST00000153787.1, ENSMUST00000153961.7	6	6	0	A kinase (PRKA) anchor protein 1	11:88830792-88864586:-1	2.091	2.996	0.666	0.18	1.5	0.491	2.712	3.264	2.102	1.874	2.634	0.075	1.017	3.722	1.91	0.686	3.497	2.891	1.138	2.851	3.225	4.169	0.224	2.007	2.569	1.375	0.619	0.255	0.456	0.164	0.196	0.105	0.672	0	0.625	1.505	0.313	0.256	0.585	0.667	0.496	0.557
Akap10	ENSMUSG00000047804	ENSMUST00000058173.11, ENSMUST00000102650.9, ENSMUST00000108710.1, ENSMUST00000137323.1, ENSMUST00000143952.1, XM_006533814	6	5	1	A kinase (PRKA) anchor protein 10	11:61871307-61930257:-1	16.765	11.756	4.965	28.461	34.736	144.252	19.831	32.232	50.828	25.233	40.67	15.87	11.357	22.623	14.13	20.432	32.232	31.708	20.332	28.346	35.658	8.923	5.075	5.691	21.333	11.117	8.991	14.422	12.545	17.904	12.24	19.1	9.869	15.64	11.993	7.075	21.443	20.644	19.698	22.832	14.538	10.813
Akap11	ENSMUSG00000022016	ENSMUST00000022593.6, ENSMUST00000123853.8, ENSMUST00000226416.1, ENSMUST00000227722.1, ENSMUST00000227808.1, XM_017315981, XM_030247771	7	5	2	A kinase (PRKA) anchor protein 11	14:78492964-78536868:-1	4.09	2.523	1.156	1.9	1.357	6.105	2.69	1.287	4.481	1.351	4.12	4.153	2.292	3.864	4.243	2.827	5.308	5.572	2.073	3.632	3.228	3.592	1.144	1.983	9.435	3.072	0.515	0.954	0.765	0.98	0.81	1.976	0.896	0.719	0.53	0.939	1.706	1.965	0.955	2.765	1.737	0.345
Akap12	ENSMUSG00000038587	ENSMUST00000045730.6, ENSMUST00000215696.1, ENSMUST00000216139.1	3	3	0	A kinase (PRKA) anchor protein (gravin) 12	10:4266380-4359470:1	0.314	0.258	0.061	0.055	0.452	0	0.068	0.885	0.607	0.218	0.163	0.694	0.61	1.582	0.97	0.738	1.004	0.724	0.713	0.624	0.634	3.792	0.711	1.59	3.308	1.394	0.125	0.24	0.328	0.396	0.407	0.406	0.095	0.263	0.528	0.302	0.456	0.577	0.325	0.527	0	0.171
Akap13	ENSMUSG00000066406	ENSMUST00000166315.6, ENSMUST00000207079.1, ENSMUST00000207239.1, ENSMUST00000207511.1, ENSMUST00000207750.1, ENSMUST00000207751.1, ENSMUST00000207923.1, ENSMUST00000207998.1, ENSMUST00000208009.1, ENSMUST00000208053.1, ENSMUST00000208182.1, ENSMUST00000208187.1, ENSMUST00000208248.1, ENSMUST00000208456.1, ENSMUST00000208708.1, ENSMUST00000209040.1, XM_006541250, XM_006541251, XM_006541252, XM_00…	28	16	12	A kinase (PRKA) anchor protein 13	7:75634493-75754496:1	17.389	24.741	9.819	44.871	40.175	16.877	21.717	33.208	30.913	25.058	20.582	78.937	37.912	116.54	65.196	74.285	79.918	75.287	75.991	59.57	63.414	28.846	21.647	23.223	62.307	34.883	16.035	13.522	19.324	23.419	13.891	22.683	14.865	18.534	11.838	11.279	58.031	54.969	45.581	72.235	62.694	18.646
Akap2	11641	NM_001035533, NM_009649	2	0	2	A kinase (PRKA) anchor protein 2	4:57854562-57896984:1	0	0	0	0	0	0	0	0	0	0	0	0	0	0	0	1.171	0.784	0	1.495	0.778	0	0	0.007	0	0	0	0	0	0	0	0	0	0	0	0	0	0	0	0	0	0	0.004
Akap5	ENSMUSG00000021057	ENSMUST00000095610.8, ENSMUST00000154078.2, ENSMUST00000172992.1	3	3	0	A kinase (PRKA) anchor protein 5	12:76324891-76334153:1	0.651	1.2	0.78	0.557	1.04	0.448	0.407	0.454	0.277	0.272	0.152	0.529	1.365	0.743	1.096	0.382	0.161	0.198	0.338	0.18	0.283	4.074	0.555	3.742	1.569	4.931	0.24	0.284	0.414	0.462	0.323	0.274	0.128	0.436	0.775	0.468	0.691	0.481	0.828	1.807	0.342	0.065
Akap6	ENSMUSG00000061603	ENSMUST00000095737.4, ENSMUST00000219786.1, NM_198111, XM_006515821, XM_006515822, XM_006515824, XM_006515825, XM_006515826, XM_006515827, XM_006515828, XM_006515829, XM_017315055, XM_030246699, XM_030246700	14	2	12	A kinase (PRKA) anchor protein 6	12:52852879-53155568:1	0.092	0.06	0.358	0.04	0.102	0.029	0.074	0.065	0.096	0.042	0.015	0.204	0.689	0.166	0.629	0.158	0.11	0.121	0.086	0.142	0.099	9.953	0.174	1.167	0.539	1.453	0.046	0.043	0.036	0.102	0.061	0.025	0.201	0.104	0.071	0.053	0.035	0.172	0.027	0.191	0.056	0.1
Akap7	ENSMUSG00000039166	ENSMUST00000041984.13, ENSMUST00000095779.10, ENSMUST00000100012.2, ENSMUST00000175979.1, ENSMUST00000176231.1, ENSMUST00000176258.7, ENSMUST00000177124.1, ENSMUST00000220347.1, NM_018747, XM_017314023, XM_030245157	11	8	3	A kinase (PRKA) anchor protein 7	10:25169090-25200170:-1	19.688	6.847	15.924	6.325	30.669	22.68	60.972	24.326	18.683	10.773	8.348	8.282	8.22	17.381	14.994	14.168	37.186	45.099	10.306	29.859	30.986	8.567	6.777	4.637	12.072	8.132	5.364	4.954	8.421	11.898	10.647	16.199	11.294	8.654	12.722	5.798	13.826	18.304	12.483	11.294	10.806	1.21
Akap8	ENSMUSG00000024045	ENSMUST00000002699.6, ENSMUST00000235205.1, ENSMUST00000235360.1, ENSMUST00000235702.1, ENSMUST00000235764.1, ENSMUST00000236267.1, ENSMUST00000236303.1, ENSMUST00000236580.1, ENSMUST00000236761.1, ENSMUST00000236785.1, ENSMUST00000236954.1, ENSMUST00000237103.1, ENSMUST00000237381.1, ENSMUST00000237733.1, ENSMUST00000237860.1, ENSMUST00000238151.1, XM_006524665	17	16	1	A kinase (PRKA) anchor protein 8	17:32303672-32320863:-1	13.522	18.23	12.739	42.893	8.498	14.572	11.252	11.258	19.342	13.026	14.316	9.988	7.25	12.632	12.913	33.769	41.021	39.033	35.356	43.399	42.675	5.318	5.334	5.303	16.791	8.855	7.229	11.458	10.958	14.888	12.059	19.957	9.939	11.846	12.453	11.783	18.725	8.457	12.199	17.216	11.583	15.715
Akap8l	ENSMUSG00000002625	ENSMUST00000050214.8, ENSMUST00000235265.1, ENSMUST00000235387.1, ENSMUST00000235614.1, ENSMUST00000235724.1, ENSMUST00000236039.1, ENSMUST00000236105.1, ENSMUST00000236494.1, ENSMUST00000236503.1, ENSMUST00000236618.1, ENSMUST00000236765.1, ENSMUST00000237879.1, ENSMUST00000237936.1, NM_017476, XM_030249903, XM_030249904, XM_030249905	17	13	4	A kinase (PRKA) anchor protein 8-like	17:32323123-32350616:-1	92.529	86.188	58.854	124.458	84.989	335.773	217.822	275.83	231.53	249.002	207.182	8.724	24.196	40.51	52.636	43.502	52.27	54.168	40.374	50.899	49.466	7.19	8.284	15.491	79.406	21.752	63.332	114.864	69.558	122.24	70.677	105.715	54.149	59.253	60.605	47.905	55.577	57.283	51.983	85.984	20.49	58.486
Akap9	ENSMUSG00000040407	ENSMUST00000044492.9, ENSMUST00000123119.1, ENSMUST00000132058.1, ENSMUST00000133952.1, ENSMUST00000140977.7, ENSMUST00000141817.1, ENSMUST00000143365.7, ENSMUST00000147629.1, ENSMUST00000176863.1, ENSMUST00000177448.1, ENSMUST00000196350.1, ENSMUST00000196837.1, ENSMUST00000196918.1, ENSMUST00000197366.1, ENSMUST00000198973.1, ENSMUST00000238634.1, NM_194462, XM_006503521	18	16	2	A kinase (PRKA) anchor protein (yotiao) 9	5:3928186-4080204:1	7.122	16.183	3.155	13.512	13.471	17.267	4.454	7.369	9.147	10.365	12.89	22.857	33.479	31.835	63.973	22.102	24.956	30.697	40.157	25.19	39.86	89.963	7.203	43.665	37.795	62.469	12.971	12.307	18.18	14.305	10.827	13.021	18.613	10.321	18.624	19.54	31.889	32.313	31.855	42.889	40.334	8.649
Akip1	ENSMUSG00000031023	ENSMUST00000033335.5, ENSMUST00000143581.1, ENSMUST00000147497.1, NM_020616, XM_006508055, XM_006508057, XM_011241869, XM_011241870, XM_030242826	9	3	6	A kinase (PRKA) interacting protein 1	7:109703765-109712186:1	26.428	45.081	14.789	41.299	25.474	5.53	8.725	36.065	12.092	13.879	18.097	0	15.982	11.232	18.163	16.785	21.85	23.879	18.942	27.871	27.056	7.728	3.059	4.458	24.197	10.831	16.994	12.366	19.057	21.188	10.099	17.063	17.195	19.176	11.845	11.204	20.604	17.277	11.619	8.726	6.297	22.876
Akirin1	ENSMUSG00000023075	ENSMUST00000102636.3, ENSMUST00000142778.1, ENSMUST00000153472.1, NM_023423	4	3	1	akirin 1	4:123735195-123750299:-1	18.925	16.941	7.444	24.16	16.995	10.971	12.184	14.873	12.336	18.784	16.326	13.613	22.341	18.81	18.853	26.007	60.972	58.521	43.476	45.148	33.817	8.03	7.52	11.051	23.718	14.38	15.894	14.455	18.699	19.103	16.712	23.602	21.384	18.721	18.784	18.611	11.897	17.454	13.443	11.124	14.976	14.736
Akirin2	ENSMUSG00000028291	ENSMUST00000084299.5, ENSMUST00000132230.1	2	2	0	akirin 2	4:34550937-34566908:1	38.235	34.857	23.398	15.506	35.618	20.85	42.141	22.273	44.46	22.663	30.101	8.485	9.066	19.854	12.669	8.762	16.324	17.145	10.648	20.683	17.05	3.663	4.742	5.446	22.702	6.898	26.565	26.882	39.331	30.376	35.642	45.209	34.577	38.582	42.854	40.471	43.666	29.738	30.882	24.648	37.297	16.173
Akna	ENSMUSG00000039158	ENSMUST00000035724.4, ENSMUST00000140586.1, NM_001305432, XM_006537520, XM_006537521, XM_006537522	6	2	4	AT-hook transcription factor	4:63367127-63401704:-1	5.459	4.209	3.202	1.607	1.387	7.073	1.696	2.398	3.487	1.549	3.256	10.427	8.059	11.95	11.771	18.469	24.767	24.289	20.214	22.469	21.886	3.483	3.927	2.805	25.25	7.858	5.327	8.566	5.721	10.638	3.682	7.204	5.774	5.042	5.838	6.377	18.368	19.189	10.261	13.734	13.278	5.05
Aknad1	ENSMUSG00000049565	ENSMUST00000123556.7, ENSMUST00000133931.8, ENSMUST00000147916.1, ENSMUST00000150998.2, XM_006501608, XM_006501609, XM_006501611, XM_011240149, XM_011240150, XM_011240151	10	4	6	AKNA domain containing 1	3:108751216-108782309:1	2.053	0.409	0.978	4.826	0.493	1.472	1.639	0.553	2.51	0.28	0.701	1.891	2.531	3.451	2.603	0.856	0.937	1.869	1.16	0.344	1.955	7.173	0.144	1.87	5.068	5.932	0.387	0.396	0.33	0.338	0.094	0.068	0.835	0	0.034	0.776	1.034	0.119	0.109	3.083	2.068	0.245
Akr1a1	ENSMUSG00000028692	ENSMUST00000030455.14, ENSMUST00000126146.1, ENSMUST00000128010.1, ENSMUST00000128059.1, NM_021473	5	4	1	aldo-keto reductase family 1, member A1 (aldehyde reductase)	4:116636510-116651674:-1	1968.99	1997.47	1119.97	1148.47	1332.86	984.502	944.595	1123.8	1013.15	1486.16	1364.94	99.651	273.036	376.183	314.295	395.446	838.552	751.99	421.452	628.716	603.072	38.146	50.225	78.069	417.699	109.94	998.319	431.954	1304.59	665.228	808.047	743.813	1401.2	1271.23	1009.69	949.074	261.424	219.415	467.706	227.872	469.965	1308.82
Akr1b10	ENSMUSG00000061758	ENSMUST00000038383.13, ENSMUST00000115051.7, ENSMUST00000139156.7, ENSMUST00000144072.1, ENSMUST00000144384.2, ENSMUST00000182055.1, NM_172398	7	6	1	aldo-keto reductase family 1, member B10 (aldose reductase)	6:34384247-34396949:1	78.801	58.304	37.883	63.099	46.376	46.44	104.044	50.177	61.61	45.12	66.437	7.927	16.052	26.681	23.389	19.979	38.999	41.696	26.041	29.459	43.58	17.685	7.313	8.775	43.027	22.66	26.523	15.561	33.607	21.716	28.853	36.302	31.542	27.346	22.093	25.695	26.106	15.933	15.304	28.042	12.329	28.421
Akr1b3	ENSMUSG00000001642	ENSMUST00000102980.10, ENSMUST00000126991.1, ENSMUST00000136559.7, ENSMUST00000142761.1, ENSMUST00000154655.1, ENSMUST00000201392.1	6	6	0	aldo-keto reductase family 1, member B3 (aldose reductase)	6:34302434-34317478:-1	327.738	379.543	181.395	228.567	263.099	173.303	145.747	147.606	185.62	204.352	303.706	29.747	93.91	111.022	143.4	93.784	184.221	180.802	123.363	150.444	130.495	36.111	9.902	23.444	169.36	54.07	203.345	158.102	226.355	301.242	213.41	347.267	232.466	245.57	208.871	203.933	128.238	105.509	113.821	114.373	92.438	249.334
Akr1b7	ENSMUSG00000052131	ENSMUST00000007449.8, NM_009731	2	1	1	aldo-keto reductase family 1, member B7	6:34412362-34423137:1	0.146	0	0	0	0	0	0	0	0	0.994	0	0	0.692	0.545	0.975	1.255	7.955	9.304	0.392	12.873	14.642	9.817	0	0.541	0	1.688	0.152	0	0.116	0	0.19	0.31	0	0	0.154	0	0	0	0	1.235	0	0
Akr1b8	ENSMUSG00000029762	ENSMUST00000038406.6, ENSMUST00000133370.1, NM_008012	3	2	1	aldo-keto reductase family 1, member B8	6:34354146-34368461:1	20.189	21.216	12.364	20.642	19.734	12.117	5.267	9.462	5.589	14.914	6.85	0.78	5.83	4.42	5.214	13.555	23.442	19.151	7.628	7.704	11.142	2.268	0.394	1.437	1.195	1.374	0	0	0	0	0	0	0	0	0	0	0	0	0.322	0.642	0.341	0
Akr1c12	ENSMUSG00000021211	ENSMUST00000021632.4, NM_013777	2	1	1	aldo-keto reductase family 1, member C12	13:4268172-4279399:-1	1.262	1.577	0.106	0	1.748	3.312	0	0	0	0.252	1.076	3.223	2.874	1.319	3.282	2.023	8.054	8.452	1.307	5.448	2.996	0.772	1.124	0.289	1.375	1.403	0.203	0	0	0	0.187	0	0	0	0.17	0	0	0	0	0	0	0
Akr1c13	ENSMUSG00000021213	ENSMUST00000021634.3, ENSMUST00000128892.7, ENSMUST00000140971.1, NM_013778	4	3	1	aldo-keto reductase family 1, member C13	13:4191187-4205603:1	5.878	6.881	1.586	7.088	10.79	6.021	2.912	1.414	5.245	1.515	3.607	12.003	9.899	17.461	10.299	17.881	34.567	48.73	17.41	20.404	26.828	1.157	0.409	1.057	6.884	3.152	9.937	2.399	4.813	4.699	10.007	4.226	7.439	3.713	2.898	3.041	3.507	3.625	5.615	4.792	6.929	2.58
Akr1c14	ENSMUSG00000033715	ENSMUST00000041768.6, ENSMUST00000118717.9, ENSMUST00000147180.1	3	3	0	aldo-keto reductase family 1, member C14	13:4049011-4090688:1	0	0	0	0	0	0	0	0.082	0	0.051	0	0	0.494	0.145	0.53	0.071	0.437	0	0.546	0.359	0.872	1.843	0	0.679	1.008	0.74	0.052	0	0	0	0	0	0	0	0	0	0	0	0	0	0	0.113
Akr1c18	ENSMUSG00000021214	ENSMUST00000021635.8, ENSMUST00000110704.8, NM_134066	3	2	1	aldo-keto reductase family 1, member C18	13:4132615-4150646:-1	1.097	0.855	0.113	7.385	0	15.016	0	0	0	0.859	2.151	0.998	10.573	14.152	13.614	1.92	2.51	3.225	12.024	2.377	7.76	2.392	0	0.751	0	1.441	0	0	0.13	0	0	0	0	0	0	0	0	0	0	0	0	0
Akr1c19	ENSMUSG00000071551	ENSMUST00000081326.6, ENSMUST00000118663.8, ENSMUST00000129751.1	3	3	0	aldo-keto reductase family 1, member C19	13:4228700-4252843:1	0.106	0.433	0.019	0.05	0.25	0	0.061	0.247	0.25	0.314	0.127	1.79	6.396	1.007	7.137	0.331	0.343	0.172	0.396	0.316	0.254	22.161	0.136	8.656	4.787	13.374	0.141	0.029	0	0.023	0.036	0.114	0.062	0	0.029	0.097	0.173	0.048	0	0.158	0.274	0.061
Akr1c21	ENSMUSG00000021207	ENSMUST00000021628.3, ENSMUST00000137279.2, ENSMUST00000223285.1	3	3	0	aldo-keto reductase family 1, member C21	13:4574075-4586541:1	0	0	0	0	0	0	0	0	0	0	0	0	0.247	0.355	1.258	0	0	0.282	0.26	0	0.281	2.311	0.085	0.362	0	0.989	0	0	0	0.111	0	0	0	0	0	0	0	0	0	0	0	0
Akr1c6	ENSMUSG00000021210	ENSMUST00000021630.14, ENSMUST00000128695.1, ENSMUST00000156277.1, ENSMUST00000220941.1, ENSMUST00000223118.1, NM_030611, XM_006516510	7	5	2	aldo-keto reductase family 1, member C6	13:4434343-4457530:1	0	0	0	0	0	0	0	0	0.793	0	0.749	3.632	1.639	1.54	3.478	2.62	0	0	1.707	0	0.931	10.599	0.382	7.235	3.2	8.003	0	0	0	0	0.471	0	0	0	0	0	0	0.887	0	0	0	0
Akr1cl	ENSMUSG00000025955	ENSMUST00000069142.11, ENSMUST00000159566.1, ENSMUST00000159896.1, ENSMUST00000160283.1, ENSMUST00000161313.1, ENSMUST00000162800.7, NM_001310617, NM_027582	8	6	2	aldo-keto reductase family 1, member C-like	1:65013078-65032759:-1	6.108	9.545	1.555	6.342	7.406	20.681	13.909	11.507	17.438	9.865	12.409	1.798	6.251	6.36	8.307	2.827	0.735	0.53	1.783	0.858	1.651	18.123	1.221	10.299	4.415	13.782	0.855	2.84	2.118	0.661	0	2.301	3.306	1.484	2.653	2.541	3.763	3.464	2.798	2.596	2.596	0.7
Akr1d1	ENSMUSG00000038641	ENSMUST00000040987.10, ENSMUST00000123648.1, XM_006505825, XM_006505826, XM_006505828, XM_011241269, XM_017321478, XM_017321479	8	2	6	aldo-keto reductase family 1, member D1	6:37538532-37568815:1	0.376	0.347	0.147	0.443	0.19	0.122	0.202	0.149	0.042	0.047	0.12	0.575	1.43	0.734	1.459	0.611	0.636	0.143	2.007	0.206	0.468	5.502	0.165	1.779	1.307	4.945	0.125	0	0.096	0	0.079	0.425	0	0.141	0.193	0.284	0.656	0.316	0	0.521	0	0.136
Akr1e1	ENSMUSG00000045410	ENSMUST00000091848.6, ENSMUST00000110691.9, ENSMUST00000131982.1, ENSMUST00000220936.1, NM_018859	5	4	1	aldo-keto reductase family 1, member E1	13:4592490-4609164:-1	8.087	8.598	3.069	6.136	3.562	4.677	4.541	2.435	5.587	4.667	5.207	2.799	4.059	3.449	8.754	14.84	24.045	32.649	10.972	24.535	20.368	7.347	0.311	5.202	7.391	6.268	3.589	0.902	2.115	0.872	1.715	1.442	0.339	0.507	1.694	0.219	1.933	0.246	2.055	0.653	0.889	1.237
Akr7a5	ENSMUSG00000028743	ENSMUST00000073787.6, ENSMUST00000153645.1	2	2	0	aldo-keto reductase family 7, member A5 (aflatoxin aldehyde reductase)	4:139310744-139318426:1	23.937	24.454	10.169	15.122	14.566	9.107	21.305	22.272	7.71	25.057	23.618	10.157	17.006	15.235	16.315	15.54	23.302	25.564	14.841	29.063	17.374	3.749	3.028	2.66	30.635	5.975	17.27	12.437	14.185	16.11	9.128	10.775	13.586	16.631	15.235	13.543	5.116	5.169	11.909	10.662	8.049	18.738
Akt1	ENSMUSG00000001729	ENSMUST00000001780.9, ENSMUST00000123563.8, ENSMUST00000127588.2, ENSMUST00000127902.1, ENSMUST00000128300.8, ENSMUST00000130342.1, ENSMUST00000139388.2, ENSMUST00000144550.8, ENSMUST00000159815.1, NM_001165894, XM_006515415	11	9	2	thymoma viral proto-oncogene 1	12:112653826-112673939:-1	59.143	58.553	31.871	35.237	29.506	93.754	47.47	50.9	48.489	68.268	60.763	21.518	36.443	53.122	41.002	31.799	41.502	43.483	30.702	48.786	45.179	7.073	6.6	8.275	62.092	16.508	97.294	169.195	94.39	141.372	110.78	165.644	86.945	109.832	72.189	100.385	71.072	88.065	64.249	81.925	58.456	123.154
Akt1s1	ENSMUSG00000011096	ENSMUST00000054343.14, ENSMUST00000107880.8, ENSMUST00000107882.7, ENSMUST00000107885.7, ENSMUST00000127783.1, ENSMUST00000136232.1, ENSMUST00000141311.7, ENSMUST00000142880.2, ENSMUST00000150335.1, ENSMUST00000152091.7, ENSMUST00000207223.1, ENSMUST00000208384.1, NM_001290694, XM_006541118, XM_030242936, XM_030242937, XM_030242938	17	12	5	AKT1 substrate 1 (proline-rich)	7:44850641-44855418:1	32.137	33.581	23.878	6.727	13.325	21.488	20.284	32.071	36.882	23.82	24.799	2.052	4.068	12.597	6.944	22.895	35.575	41.517	19.922	21.384	27.935	3.405	2.539	2.284	7.874	3.908	21.762	20.985	16.274	20.868	14.31	23.314	18.146	25.174	14.4	15.391	26.002	13.859	17.539	19.176	25.233	17.957
Akt2	ENSMUSG00000004056	ENSMUST00000051356.11, ENSMUST00000085917.4, ENSMUST00000108342.7, ENSMUST00000108343.7, ENSMUST00000108344.8, ENSMUST00000128540.7, ENSMUST00000136962.7, ENSMUST00000136981.1, ENSMUST00000138459.7, ENSMUST00000142365.7, ENSMUST00000143347.1, ENSMUST00000143499.7, ENSMUST00000147263.1, ENSMUST00000167435.7, NM_001331109, XM_006539482, XM_030241997, XM_030241998, XM_030242000	19	14	5	thymoma viral proto-oncogene 2	7:27607948-27639453:1	22.412	23.808	11.834	16.763	14.258	22.807	20.939	22.217	12.863	19.453	16.2	6.18	14.433	17.938	23.788	35.225	69.845	70.242	45.105	54.473	63.132	10.422	4.148	6.685	16.473	13.841	13.239	18.279	13.704	16.859	13.13	17.602	12.667	17.377	15.578	17.373	17.583	11.628	14.961	18.792	11.371	21.048
Akt3	ENSMUSG00000019699	ENSMUST00000019843.14, ENSMUST00000111159.1, ENSMUST00000111160.8, ENSMUST00000211158.1, XM_006496821, XM_011238805, XM_030253917	7	4	3	thymoma viral proto-oncogene 3	1:177040744-177261781:-1	1.236	1.7	2.652	4.275	3.436	2.335	12.892	1.687	5.859	2.059	1.667	5.877	4.057	7.105	6.737	3.007	1.131	1.627	6.586	4.761	4.939	4.384	1.141	3.453	6.259	6.218	1.302	1.515	1.878	2.087	1.697	1.905	1.26	1.846	1.831	3.333	3.71	3.711	3.214	11.078	1.94	1.025
Aktip	ENSMUSG00000031667	ENSMUST00000109609.8, ENSMUST00000120213.8, ENSMUST00000120349.7, ENSMUST00000120426.8, ENSMUST00000125257.2, ENSMUST00000153201.2, ENSMUST00000209311.1, ENSMUST00000209444.1, ENSMUST00000210426.1, ENSMUST00000211042.1, ENSMUST00000211050.1, ENSMUST00000211576.1, ENSMUST00000211618.1, NM_001358934, NM_001358935, NM_001358936, NM_001358937, NM_001358938, XM_011248303, XM_011248304, XM_011248306, X…	27	13	14	thymoma viral proto-oncogene 1 interacting protein	8:91123567-91131884:-1	18.018	17.835	11.483	101.418	17.262	29.302	17.955	55.413	56.606	12.967	24.975	6.155	6.552	10.29	9.418	10.671	29.491	26.233	11.237	26.007	20.05	10.282	2.386	6.22	11.073	8.301	7.696	9.911	9.921	14.074	8.231	9.795	6.78	6.414	6.899	6.184	12.585	18.888	11.864	18.421	11.523	8.239
AL607142.1	ENSMUSG00000115115	ENSMUST00000226560.1	1	1	0	no description available	4:120064996-120093973:1	0	0	0	0	0	0	0	0	0	0	0	0	0	0	0	0	0	0	0	0	0	0	0	0	0	0	0	0	0	0	0	0	0	0	0	0	0	0	0	0	0	0
AL731706.1	ENSMUSG00000115423	ENSMUST00000227806.1	1	1	0	no description available	2:136881271-136891389:-1	0	4.293	1.581	0	0	13.113	0	16.926	0	0	0	3.694	9.54	11.02	6.476	6.922	18.849	17.355	8.091	12.171	13.565	0	1.601	2.906	10.805	1.764	2.721	2.466	2.489	4.067	4.073	2.391	3.618	2.639	2.249	0	28.656	14.106	7.182	6.091	16.905	0
AL731706.2	ENSMUSG00000116563	ENSMUST00000231720.1	1	1	0	no description available	2:136885500-136885679:-1	0	0	0	0	0	7.229	0	0	0	0	0	0	5.739	8.116	3.969	0	0	0	6.382	0	0	0	4.628	6.435	13.107	4.033	0	0	0	0	0	0	0	0	0	0	0.08	7.152	16.17	45.372	17.506	0
AL732309.1	ENSMUSG00000115018	ENSMUST00000228627.2	1	1	0	no description available	2:25244819-25246863:-1	3.02	2.98	4.533	2.95	4.201	12.906	11.47	4.617	6.109	9.837	10.578	0.742	2.868	5.497	1.957	2.847	0.497	1.864	2.509	1.451	4.116	1.515	0.248	1.762	3.124	1.449	3.736	8.213	1.658	3.318	3.123	1.586	2.7	5.001	4.244	7.609	5.01	2.628	2.781	5.579	1.449	3.693
AL845275.1	ENSMUSG00000118578	ENSMUST00000238876.1	1	1	0	no description available	2:6322263-6323080:-1	0	3.88	0	0	0	0	0	0	0	0	0	0	0	0	0	0	0.301	0	0	0	0.299	0	0	0.325	0	0.431	0	0	0	0	0	0	0	0	0.317	0	0	0	0	0	0	0
Alad	ENSMUSG00000028393	ENSMUST00000030090.3, ENSMUST00000107444.7, ENSMUST00000137448.1, XM_006537639	4	3	1	aminolevulinate, delta-, dehydratase	4:62509168-62516743:-1	17.037	19.826	8.959	14.32	18.97	17.979	4.924	20.32	15.625	10.605	16.085	5.277	8.296	12.069	10.332	7.57	14.081	11.289	7.065	10.465	13.538	3.87	1.569	2.649	14.604	4.899	5.896	3.619	5.197	6.974	6.291	6.221	14.366	7.736	13.093	12.992	6.427	0.563	7.129	1.756	2.544	6.519
Alas1	ENSMUSG00000032786	ENSMUST00000074082.12, ENSMUST00000112524.8, ENSMUST00000123115.1, ENSMUST00000123601.1, ENSMUST00000133617.2, ENSMUST00000134053.7, ENSMUST00000141118.8, ENSMUST00000143125.1, ENSMUST00000214249.1, ENSMUST00000214989.1, ENSMUST00000215222.1, ENSMUST00000219129.1, ENSMUST00000219340.1, NM_020559	14	13	1	aminolevulinic acid synthase 1	9:106233455-106247730:-1	25.855	23.094	14.669	33.377	37.588	50.989	55.769	25.444	32.385	30.403	23.792	7.87	29.589	25.441	18.52	23.056	50.23	41.479	35.28	56.447	43.199	12.978	3.504	6.246	33.874	14.516	17.983	18.322	18.903	18.362	14.433	12.81	20.735	16.986	18.764	14.082	17.599	13.527	18.241	13.823	14.119	33.663
Alas2	ENSMUSG00000025270	ENSMUST00000066337.12, ENSMUST00000112715.1, ENSMUST00000134670.1, ENSMUST00000142474.1, NM_009653, XM_030251199	6	4	2	aminolevulinic acid synthase 2, erythroid	X:150547452-150570622:1	0.888	0.135	14.29	1.221	5.549	0	0	0	0	3.421	0.118	5.425	2.162	0.575	0.514	624.05	10.259	15.048	161.755	12.623	8.9	8.524	4.842	3.281	11.841	3.761	0	0.191	0	0	0.49	0.797	0.224	0	1.192	1.948	28.303	41.211	58.447	93.594	13.998	0
Alb	ENSMUSG00000029368	ENSMUST00000031314.9, ENSMUST00000201356.1, ENSMUST00000201737.1	3	3	0	albumin	5:90460897-90476602:1	0.176	0	0.064	0.16	0	0	0.593	0	0.309	0	0.059	3.081	1.674	0.484	0.871	0	0	0	0	0	0	1.222	0.059	1.541	0.258	1.184	0	0	0.209	0.217	0	0.185	0	0	0.093	0	0.814	0.299	0	0.497	0	0.198
Alcam	ENSMUSG00000022636	ENSMUST00000023312.13, ENSMUST00000163788.7, ENSMUST00000164728.7, ENSMUST00000164888.1, ENSMUST00000167115.7, ENSMUST00000168071.1, ENSMUST00000170035.7, NM_009655	8	7	1	activated leukocyte cell adhesion molecule	16:52248996-52453081:-1	1.866	1.755	2.148	5.862	6.811	3.076	6.992	7.596	3.503	3.749	7.308	14.273	23.687	39.915	26.649	13.923	2.714	2.465	55.856	28.616	25.458	7.047	4.935	5.284	10.058	6.854	5.488	2.483	5.802	6.563	8.5	7.299	4.673	10.548	17.873	13.242	11.921	8.894	7.822	6.783	11.314	1.929
Aldh16a1	ENSMUSG00000007833	ENSMUST00000107815.3, ENSMUST00000209581.1, ENSMUST00000209755.1, ENSMUST00000209889.1, ENSMUST00000209957.1, ENSMUST00000209963.1, ENSMUST00000210125.1, ENSMUST00000210352.1, ENSMUST00000210539.1, ENSMUST00000210725.1, ENSMUST00000211169.1, ENSMUST00000211362.1, NM_145954	13	12	1	aldehyde dehydrogenase 16 family, member A1	7:45141833-45154536:-1	129.489	104.736	74.372	76.304	84.461	204.724	47.131	94.532	80.446	96.708	115.818	26.877	32.838	53.837	54.063	37.512	52.965	52.212	53.12	54.346	42.315	13.69	6.014	13.346	36.126	21.246	162.798	287.103	163.862	255.883	200.608	265.757	140.146	126.343	108.231	154.334	119.372	104.731	107.585	110.957	66.633	221.591
Aldh18a1	ENSMUSG00000025007	ENSMUST00000025979.12, ENSMUST00000134749.7, ENSMUST00000149476.2, ENSMUST00000155613.1, ENSMUST00000175932.1, ENSMUST00000175967.1, ENSMUST00000176939.7, ENSMUST00000176955.7, XM_030251003	9	8	1	aldehyde dehydrogenase 18 family, member A1	19:40550257-40574371:-1	0.394	0.154	0.123	0.198	6.706	0.109	0.367	0.222	2.375	0.083	0.258	2.493	1.952	3.387	2.181	2.214	5.647	2.688	7.002	9.562	4.555	2.487	0.915	2.212	3.882	2.062	0.34	1.41	0.434	1.949	1.71	1.278	0.247	0.258	0.92	0.575	2.05	1.208	0.254	2.023	0.809	0.369
Aldh1a1	ENSMUSG00000053279	ENSMUST00000087638.3, ENSMUST00000224358.1, ENSMUST00000224807.1, ENSMUST00000225249.1, ENSMUST00000225313.1, ENSMUST00000225337.2, NM_001361503, NM_001361504, NM_001361506, NM_013467	10	6	4	aldehyde dehydrogenase family 1, subfamily A1	19:20601968-20643463:1	0.42	0.199	0	0	0.432	0	0	0	2.03	0.52	0.687	0.396	1.782	3.034	5.091	4.897	1.715	3.407	8.652	4.147	2.311	10.521	0.064	1.621	2.953	5.067	0	0.048	0	0.075	0	0	0	0	0	0	0	0	0.2	0.725	0	0
Aldh1a2	ENSMUSG00000013584	ENSMUST00000034723.5	1	1	0	aldehyde dehydrogenase family 1, subfamily A2	9:71215789-71296243:1	4.64	4.561	1.71	1.605	6.318	2.717	3.594	5.035	2.846	7.498	3.945	2.854	41.269	74.369	57.783	11.636	5.282	4.445	54.806	36.793	25.496	1.741	0.206	2.116	0.671	1.024	0	0	0	0.198	0.209	0	0.362	0	0.085	0.188	0	0	0	0	0	0
Aldh1a3	ENSMUSG00000015134	ENSMUST00000015278.14, ENSMUST00000173756.1, ENSMUST00000174209.7, ENSMUST00000174215.1, ENSMUST00000174701.1, NM_053080	6	5	1	aldehyde dehydrogenase family 1, subfamily A3	7:66390892-66427477:-1	3.617	5.541	1.691	0	4.264	1.163	5.978	7.086	2.752	3.909	2.538	0.616	2.389	0.733	4.319	1.715	1.851	0.774	2.473	1.17	1.426	8.286	0.39	2.686	2.962	6.171	2.568	4.822	2.246	5.422	3.107	3.932	2.466	1.138	2.566	2.436	6.39	3.254	1.202	5.206	2.728	1.494
Aldh1b1	ENSMUSG00000035561	ENSMUST00000044384.4, ENSMUST00000172750.1	2	2	0	aldehyde dehydrogenase 1 family, member B1	4:45799022-45804604:1	1.678	0.843	0.642	1.996	0.511	3.187	1.137	0.685	2.883	1.469	1.084	0.506	0.812	1.35	1.133	3.909	2.143	1.99	3.87	5.098	4.33	2.175	0	0.101	1.406	0.775	8.071	4.693	9.944	4.43	3.652	3.81	7.492	7.034	4.718	3.78	0	2.828	19.696	2.389	11.01	17.757
Aldh1l1	ENSMUSG00000030088	ENSMUST00000032175.10, ENSMUST00000127199.1, ENSMUST00000130418.7, ENSMUST00000137669.1, ENSMUST00000152436.1, ENSMUST00000203111.1, ENSMUST00000204796.2, NM_027406, XM_030255052	9	7	2	aldehyde dehydrogenase 1 family, member L1	6:90550793-90599171:1	3.056	4.171	1.144	0	0	0	0	0.46	0.35	0.238	0	1.536	1.831	5.067	3.365	1.666	2.031	1.41	1.386	0.57	1.678	1.531	0.673	0.745	1.65	1.778	0.639	0.62	0.051	0.224	0.416	2.006	0.144	1.449	1.292	0.369	1.781	4.028	2.78	4.103	5.593	0.924
Aldh1l2	ENSMUSG00000020256	ENSMUST00000020497.13, ENSMUST00000125193.1, ENSMUST00000138858.7, ENSMUST00000141184.1, ENSMUST00000143793.7, ENSMUST00000146640.7, ENSMUST00000147381.1, XM_011243403	8	7	1	aldehyde dehydrogenase 1 family, member L2	10:83487448-83534146:-1	0.283	0	0	0	0	0.871	0.182	0.247	0.107	0.335	0	0.718	3.118	0.457	4.619	1.023	0.473	0.16	1.347	0.648	0.807	13.638	0.14	4.632	2.669	9.887	0	0.082	0	0.157	0	0	0	0	0	0	0	0	0.358	0.265	0	0.325
Aldh2	ENSMUSG00000029455	ENSMUST00000031411.14, ENSMUST00000129753.7, ENSMUST00000133033.1, ENSMUST00000152945.2, ENSMUST00000196694.1, ENSMUST00000199369.4, ENSMUST00000200541.4	7	7	0	aldehyde dehydrogenase 2, mitochondrial	5:121566027-121593824:-1	141.834	141.364	69.583	72.189	85.389	64.642	57.139	85.859	33.194	126.739	66.974	16.588	23.644	48.682	35.435	281.664	578.059	522.336	198.84	385.598	331.915	11.121	4.671	12.151	67.562	13.166	128.218	105.1	121.095	87.615	81.98	83.518	153.04	137.524	87.372	101.067	123.102	167.275	178.731	120.986	148.138	199.62
Aldh3a1	ENSMUSG00000019102	ENSMUST00000019246.3, ENSMUST00000108716.7, ENSMUST00000147792.1, NM_001112725, NM_001331112, NM_007436, XM_006532023, XM_006532024, XM_006532026, XM_006532027	10	3	7	aldehyde dehydrogenase family 3, subfamily A1	11:61208742-61218418:1	0	0	0	0	0	0	0	0	0.078	0	0	0	0.478	0.295	1.52	0	0	0	0	0	0	1.2	0	0.974	0.408	0.456	0	0.326	0.52	0	0	0	0	0	0	0	0	0	0	0	0	0
Aldh3a2	ENSMUSG00000010025	ENSMUST00000066277.9, ENSMUST00000074127.13, ENSMUST00000108715.2, ENSMUST00000128991.1, ENSMUST00000141368.7, ENSMUST00000147291.7, ENSMUST00000149298.1, ENSMUST00000208086.1, XM_006532030, XM_006532031, XM_030245482	11	8	3	aldehyde dehydrogenase family 3, subfamily A2	11:61247929-61267187:-1	17.483	18.412	11	12.639	12.536	16.279	10.297	23.406	13.021	17.025	22.609	7.926	8.591	10.124	12.402	19.783	33.835	37.037	17.839	37.374	34.779	5.023	2.704	3.185	18.277	8.056	14.633	27.998	19.14	31.702	21.478	33.079	15.288	17.18	13.706	20.761	20.57	15.637	11.016	18.5	9.447	33.011
Aldh3b1	ENSMUSG00000024885	ENSMUST00000051803.7, ENSMUST00000237391.1, NM_026316, XM_006531830	4	2	2	aldehyde dehydrogenase 3 family, member B1	19:3913491-3929778:-1	57.07	64.883	27.077	24.71	34.235	61.463	25.105	29.571	29.59	38.829	46.966	19.632	33.846	36.936	33.731	39.344	82.865	98.445	50.178	83.024	76.358	3.022	4.34	5.52	26.77	7.185	69.551	69.429	59.037	101.407	62.418	78.326	37.589	47.164	21.165	18.205	73.061	53.836	46.354	73.365	55.148	97.31
Aldh3b2	ENSMUSG00000075296	ENSMUST00000143380.2	1	1	0	aldehyde dehydrogenase 3 family, member B2	19:3972328-3981646:1	0	0	0	0	0	0	0	0	0	0	0	0	0.313	0	0.224	0.305	0	0	0	0.079	0	0.56	0	0.221	0	0.615	0	0	0	0	0	0	0	0	0	0	0	0	0	0	0	0
Aldh4a1	ENSMUSG00000028737	ENSMUST00000039818.9, ENSMUST00000124987.1, ENSMUST00000146309.7, NM_175438, XM_006538693	5	3	2	aldehyde dehydrogenase 4 family, member A1	4:139622894-139649691:1	2.919	3.078	1.163	4.173	0.418	3.077	2.567	4.289	4.996	2.564	2.368	1.156	2.006	2.252	3.528	5.245	5.582	6.127	4.911	4.584	4.438	1.66	0.529	1.403	4.49	1.764	2.594	2.802	3.86	3.678	2.928	4.558	4.712	3.007	2.049	2.563	5.935	4.079	3.214	3.92	4.422	6.083
Aldh6a1	ENSMUSG00000021238	ENSMUST00000085192.6, ENSMUST00000220491.1, ENSMUST00000222062.1, ENSMUST00000222641.1, ENSMUST00000222656.1	5	5	0	aldehyde dehydrogenase family 6, subfamily A1	12:84430717-84451004:-1	2.319	1.774	0.857	2.82	1.082	1.367	3.143	2.242	2.844	1.23	8.146	0.759	2.764	3.241	4.169	6.38	15.823	17.202	4.839	17.066	14.301	3.889	0.595	3.021	7.505	4.808	0.421	0.16	0.542	0.414	0.507	1.383	0.776	0.226	0.527	0.463	0.326	0.908	0.132	1.336	0.645	0
Aldh7a1	ENSMUSG00000053644	ENSMUST00000066208.12, ENSMUST00000168517.1, ENSMUST00000170309.7, ENSMUST00000171844.2, ENSMUST00000171851.1, ENSMUST00000172734.7, ENSMUST00000172902.1, ENSMUST00000174518.7, ENSMUST00000174704.7, NM_001127338, NM_138600	11	9	2	aldehyde dehydrogenase family 7, member A1	18:56525736-56562298:-1	47.659	53.823	15.073	41.238	33.175	12.448	21.294	26.907	18.902	42.638	18.632	4.744	8.935	18.578	21.293	50.239	118.986	110.145	26.293	70.902	69.662	9.329	3.456	6.582	32.077	12.192	0.558	0.631	0.411	1.065	0.937	0.686	0.739	0.203	0.366	1.308	0	6.427	0.987	0.611	0.97	1.133
Aldh8a1	ENSMUSG00000037542	ENSMUST00000042699.13, ENSMUST00000159163.1, ENSMUST00000161285.1, NM_178713	4	3	1	aldehyde dehydrogenase 8 family, member A1	10:21377300-21396578:1	0.668	0.51	0.44	1.252	0.69	0.563	0.649	1.323	0.815	0.7	1.023	1.981	1.99	1.619	1.947	0.158	0.469	0.197	0.327	0.062	0.25	8.756	0.308	3.259	5.382	3.705	0	0.125	0.054	0.139	0.105	0.169	0	0	0	0	0.751	0.912	0.186	0.702	0.765	0
Aldh9a1	ENSMUSG00000026687	ENSMUST00000028004.10, ENSMUST00000191715.1, ENSMUST00000193091.1, ENSMUST00000194843.5, NM_019993	5	4	1	aldehyde dehydrogenase 9, subfamily A1	1:167349991-167368530:1	32.503	30.402	23.909	29.423	33.955	29.626	26.383	24.693	22.615	31.19	40.621	14.526	24.605	54.068	35.913	64.198	147.032	156.518	109.466	179.064	158.907	6.642	3.927	10.137	29.547	8.474	22.016	24.024	24.344	28.806	26.27	37.672	24.294	30.739	31.139	33.257	25.688	18.684	18.022	32.04	12.083	21.111
Aldoa/ENSMUSG00000030695	ENSMUSG00000030695	ENSMUST00000032934.11, ENSMUST00000087566.10, ENSMUST00000106348.7, ENSMUST00000133514.7, ENSMUST00000135707.7, ENSMUST00000139657.7, ENSMUST00000141355.3, ENSMUST00000143509.7, ENSMUST00000147748.1, ENSMUST00000151137.7, ENSMUST00000205336.1, ENSMUST00000205890.1	12	12	0	aldolase A, fructose-bisphosphate	7:126795234-126800751:-1	242.615	210.593	184.676	130.373	173.408	139.227	117.123	121.349	109.117	136.142	169.368	95.973	211.532	235.468	227.886	225.59	339.129	379.785	283.935	291.615	274.654	29.82	33.608	51.829	250.595	68.637	176.229	144.031	204.653	270.288	167.562	201.524	157.373	170.197	122.664	131.226	176.192	124.01	308.915	209.078	184.917	211.658
Aldoa/ENSMUSG00000114515	ENSMUSG00000114515	ENSMUST00000153686.1, ENSMUST00000207534.2	2	2	0	aldolase A, fructose-bisphosphate	7:126800790-126809108:-1	0	0	0	0.53	0	0	0	0	0.204	0	0.715	0	0.467	0	0.664	0.523	0	0.565	0	0.555	0.283	0	0	0.735	0.839	0.444	0	0	0	0	0	0	0	0	0	0	0	0	0	0	0	0
Aldob	ENSMUSG00000028307	ENSMUST00000029987.9, ENSMUST00000144372.1, ENSMUST00000148415.1	3	3	0	aldolase B, fructose-bisphosphate	4:49535995-49549546:-1	0	0	0	0.162	0	0	0	0	0	0	0	0	0.29	0	0	0	0	0	0.079	0.251	0	3.656	0.349	0.225	0.244	1.119	0	0	0	0	0	0	0	0.212	0	0	0	0	0	0	0	0
Aldoc	ENSMUSG00000017390	ENSMUST00000017534.14, ENSMUST00000102478.3, ENSMUST00000124090.1, ENSMUST00000128032.1, ENSMUST00000148689.1, ENSMUST00000156039.1, NM_001303423	7	6	1	aldolase C, fructose-bisphosphate	11:78324198-78327781:1	1.271	0.794	0	8.127	0.603	1.798	4.021	0.275	1.873	1.809	4.672	0.798	4.216	2.392	1.854	0.941	1.006	0.841	1.338	3.775	2.006	14.044	1.052	8.232	33.809	7.836	1.284	4.012	0.49	6.162	3.578	2.572	1.391	1.449	4.762	2.465	8.107	3.911	0	4.101	0.717	0.683
Alg1	ENSMUSG00000039427	ENSMUST00000049207.8, ENSMUST00000100196.8, ENSMUST00000142902.1, ENSMUST00000147530.1, ENSMUST00000153730.7, XM_011245860	6	5	1	asparagine-linked glycosylation 1 (beta-1,4-mannosyltransferase)	16:5236395-5244909:1	1.774	2.42	1.243	0.679	0.723	0.908	0	0.261	0.165	0.367	0	3.815	13.738	15.769	15.017	21.017	33.824	38.052	29.099	26.22	27.64	7.926	5.706	3.87	25.602	12.571	0.507	0.659	0.258	1.719	0	2.336	0	1.33	0.305	0	3.572	2.327	5.824	0	1.146	3.264
Alg10b	ENSMUSG00000075470	ENSMUST00000100309.2, ENSMUST00000231200.1, NM_001033441	3	2	1	asparagine-linked glycosylation 10B (alpha-1,2-glucosyltransferase)	15:90224311-90230554:1	2.09	3.098	1.037	3.296	1.281	3.053	0.913	1.549	2.048	1.046	2.456	1.38	1.476	1.974	2.544	3.144	5.822	4.171	4.749	4.006	5.792	1.36	0.56	0.983	2.948	0.948	1.473	0.891	1.642	1.43	1.745	1.998	1.268	1.432	0.978	1.477	1.702	1.667	0.939	0.848	1.044	0.716
Alg11	ENSMUSG00000063362	ENSMUST00000072572.12, ENSMUST00000110737.2, ENSMUST00000131624.1, ENSMUST00000134474.1, XM_006509045	5	4	1	asparagine-linked glycosylation 11 (alpha-1,2-mannosyltransferase)	8:22060777-22071627:1	1.75	1.79	0.488	1.95	2.094	1.162	2.7	1.417	1.841	0.804	1.482	2.146	2.09	1.804	1.727	4.181	8.551	8.205	3.697	8.226	7.806	2.443	0.401	1.69	3.024	2.866	0.457	0.323	0.976	0.755	0.824	1.487	0.686	0.671	0.913	1.676	1.778	1.1	1.213	1.341	1.146	0
[truncated: 17,308 more rows]
[truncated: 432 more columns]

## Sheet: Selected transcripts
Gene name (if multiple genes have the same name, shown as 'gene name/gene ID')	Gene ID (Ensembl if available, else NCBI)	Transcript IDs (Ensembl and/or NCBI)	No. of transcripts	No. of Ensembl-sourced transcripts	No. of NCBI-sourced transcripts	Description	Coordinates	SRS2037964 | brown adipose tissue	SRS2037965 | brown adipose tissue	SRS2037966 | brown adipose tissue	SRS2037981 | brown adipose tissue	SRS2037982 | brown adipose tissue	SRS2037983 | brown adipose tissue	SRS2037984 | brown adipose tissue	SRS2037985 | brown adipose tissue	SRS2037986 | brown adipose tissue	SRS2037987 | brown adipose tissue	SRS2037988 | brown adipose tissue	SRS2514355 | anti-inflammatory white adipose tissue macrophages from subcutaneous fat	SRS2514356 | anti-inflammatory white adipose tissue macrophages from subcutaneous fat	SRS2514360 | anti-inflammatory white adipose tissue macrophages from visceral fat	SRS2514361 | anti-inflammatory white adipose tissue macrophages from visceral fat	SRS4291423 | fat	SRS4291424 | fat	SRS4291425 | fat	SRS4291426 | fat	SRS4291427 | fat	SRS4291430 | fat	SRS2514350 | sympathetic-associated macrophages fibers	SRS2514351 | sympathetic-associated macrophages ganglia	SRS2514352 | sympathetic-associated macrophages fibers	SRS2514353 | sympathetic-associated macrophages ganglia	SRS2514354 | sympathetic-associated macrophages ganglia	SRS2014509 | blood	SRS2014510 | blood	SRS2014512 | blood	SRS2014514 | blood	SRS2014515 | blood	SRS2014516 | blood	SRS2014517 | blood	SRS2014518 | blood	SRS2014520 | blood	SRS2014521 | blood	SRS2014535 | blood	SRS2014536 | blood	SRS2014537 | blood	SRS2014538 | blood	SRS2014540 | blood	SRS2021839 | blood
[truncated: 39 more rows]
[truncated: 424 more columns]
