# Supplementary material for: Network analysis of transcriptomic diversity amongst resident tissue macrophages and dendritic cells in the mouse mononuclear phagocyte system
Source: PLoS Biol. 2020 Oct 8;18(10):e3000859. doi: 10.1371/journal.pbio.3000859 (PMC7575120; doi:10.1371/journal.pbio.3000859)
Supplement: S2 Data — Separate sheet shows the GO term enrichment scores for each cluster. GO, gene ontology; MPS, mononuclear phagocyte system. (XLSX) [file pbio.3000859.s010.xlsx]

## Sheet: Readme
List of samples used in the analysis
Samples are shown below in the order presented in the histograms with the cluster lists.
The lower bar below the histograms indicates tissue type, coloured as below.
The upper bar below the histogram indicates cell type: macrophages black, DC red.
Tissue source	Cell type	Sample name	Tissue/cell description	SRA sample ID	GEO accession	BioSample ID	BioProject ID	Age	Sex	Breed	Other information
Adipose	Macrophage	SRS2037964 | brown adipose tissue	brown adipose tissue	SRS2037964	GSM2527208	SAMN06554768	PRJNA378611	unknown	unknown	unknown	source_name: CX3CR1_3, selection_marker: CD11b+ Ly6C- f4/80+ cd64+ CD14+MerTK+MHCII+
Adipose	Macrophage	SRS2037965 | brown adipose tissue	brown adipose tissue	SRS2037965	GSM2527207	SAMN06554769	PRJNA378611	unknown	unknown	unknown	source_name: CX3CR1_2, selection_marker: CD11b+ Ly6C- f4/80+ cd64+ CD14+MerTK+MHCII+
Adipose	Macrophage	SRS2037966 | brown adipose tissue	brown adipose tissue	SRS2037966	GSM2527206	SAMN06554770	PRJNA378611	unknown	unknown	unknown	source_name: CX3CR1_1, selection_marker: CD11b+ Ly6C- f4/80+ cd64+ CD14+MerTK+MHCII+
Adipose	Macrophage	SRS2037981 | brown adipose tissue	brown adipose tissue	SRS2037981	GSM2527224	SAMN06554782	PRJNA378611	unknown	unknown	unknown	source_name: YW_5neg, selection_marker: CD11b+ Ly6C- f4/80+ cd64+ CD14+MerTK+MHCII+dTomato-
Adipose	Macrophage	SRS2037982 | brown adipose tissue	brown adipose tissue	SRS2037982	GSM2527226	SAMN06554780	PRJNA378611	unknown	unknown	unknown	source_name: YW_6neg, selection_marker: CD11b+ Ly6C- f4/80+ cd64+ CD14+MerTK+MHCII+dTomato-
Adipose	Macrophage	SRS2037983 | brown adipose tissue	brown adipose tissue	SRS2037983	GSM2527227	SAMN06554779	PRJNA378611	unknown	unknown	unknown	source_name: YW_6pos, selection_marker: CD11b+ Ly6C- f4/80+ cd64+ CD14+MerTK+MHCII+dTomato+
Adipose	Macrophage	SRS2037984 | brown adipose tissue	brown adipose tissue	SRS2037984	GSM2527225	SAMN06554781	PRJNA378611	unknown	unknown	unknown	source_name: YW_5pos, selection_marker: CD11b+ Ly6C- f4/80+ cd64+ CD14+MerTK+MHCII+dTomato+
Adipose	Macrophage	SRS2037985 | brown adipose tissue	brown adipose tissue	SRS2037985	GSM2527228	SAMN06554778	PRJNA378611	unknown	unknown	unknown	source_name: YW_7neg, selection_marker: CD11b+ Ly6C- f4/80+ cd64+ CD14+MerTK+MHCII+dTomato-
Adipose	Macrophage	SRS2037986 | brown adipose tissue	brown adipose tissue	SRS2037986	GSM2527229	SAMN06554777	PRJNA378611	unknown	unknown	unknown	source_name: YW_7pos, selection_marker: CD11b+ Ly6C- f4/80+ cd64+ CD14+MerTK+MHCII+dTomato+
Adipose	Macrophage	SRS2037987 | brown adipose tissue	brown adipose tissue	SRS2037987	GSM2527230	SAMN06554776	PRJNA378611	unknown	unknown	unknown	source_name: YW_8neg, selection_marker: CD11b+ Ly6C- f4/80+ cd64+ CD14+MerTK+MHCII+dTomato-
Adipose	Macrophage	SRS2037988 | brown adipose tissue	brown adipose tissue	SRS2037988	GSM2527231	SAMN06554775	PRJNA378611	unknown	unknown	unknown	source_name: YW_8pos, selection_marker: CD11b+ Ly6C- f4/80+ cd64+ CD14+MerTK+MHCII+dTomato+
Adipose	Macrophage	SRS2514355 | anti-inflammatory white adipose tissue macrophages from subcutaneous fat	anti-inflammatory white adipose tissue macrophages from subcutaneous fat	SRS2514355	GSM2784586	SAMN07645345	PRJNA407286	unknown	unknown	C57BL/6J	none
Adipose	Macrophage	SRS2514356 | anti-inflammatory white adipose tissue macrophages from subcutaneous fat	anti-inflammatory white adipose tissue macrophages from subcutaneous fat	SRS2514356	GSM2784587	SAMN07645344	PRJNA407286	unknown	unknown	C57BL/6J	none
Adipose	Macrophage	SRS2514360 | anti-inflammatory white adipose tissue macrophages from visceral fat	anti-inflammatory white adipose tissue macrophages from visceral fat	SRS2514360	GSM2784591	SAMN07645340	PRJNA407286	unknown	unknown	C57BL/6J	none
Adipose	Macrophage	SRS2514361 | anti-inflammatory white adipose tissue macrophages from visceral fat	anti-inflammatory white adipose tissue macrophages from visceral fat	SRS2514361	GSM2784592	SAMN07645339	PRJNA407286	unknown	unknown	C57BL/6J	none
Adipose	Macrophage	SRS4291423 | fat	fat	SRS4291423	GSM3579881	SAMN10820199	PRJNA517143	unknown	unknown	unknown	Lyve1+
Adipose	Macrophage	SRS4291424 | fat	fat	SRS4291424	GSM3579882	SAMN10820198	PRJNA517143	unknown	unknown	unknown	Lyve1+
Adipose	Macrophage	SRS4291425 | fat	fat	SRS4291425	GSM3579883	SAMN10820197	PRJNA517143	unknown	unknown	unknown	Lyve1+
Adipose	Macrophage	SRS4291426 | fat	fat	SRS4291426	GSM3579884	SAMN10820196	PRJNA517143	unknown	unknown	unknown	Lyve1-
Adipose	Macrophage	SRS4291427 | fat	fat	SRS4291427	GSM3579885	SAMN10820195	PRJNA517143	unknown	unknown	unknown	Lyve1-
Adipose	Macrophage	SRS4291430 | fat	fat	SRS4291430	GSM3579886	SAMN10820194	PRJNA517143	unknown	unknown	unknown	Lyve1-
Adipose	Macrophage	SRS2514350 | sympathetic-associated macrophages fibers	sympathetic-associated macrophages fibers	SRS2514350	GSM2784581	SAMN07645350	PRJNA407286	unknown	unknown	C57BL/6J	none
Adipose	Macrophage	SRS2514351 | sympathetic-associated macrophages ganglia	sympathetic-associated macrophages ganglia	SRS2514351	GSM2784583	SAMN07645348	PRJNA407286	unknown	unknown	C57BL/6J	none
Adipose	Macrophage	SRS2514352 | sympathetic-associated macrophages fibers	sympathetic-associated macrophages fibers	SRS2514352	GSM2784582	SAMN07645349	PRJNA407286	unknown	unknown	C57BL/6J	none
Adipose	Macrophage	SRS2514353 | sympathetic-associated macrophages ganglia	sympathetic-associated macrophages ganglia	SRS2514353	GSM2784584	SAMN07645347	PRJNA407286	unknown	unknown	C57BL/6J	none
Adipose	Macrophage	SRS2514354 | sympathetic-associated macrophages ganglia	sympathetic-associated macrophages ganglia	SRS2514354	GSM2784585	SAMN07645346	PRJNA407286	unknown	unknown	C57BL/6J	none
Blood	Macrophage	SRS2014509 | blood	blood	SRS2014509	GSM2510178	SAMN06468049	PRJNA377059	16 weeks	unknown	mixed background	none
Blood	Macrophage	SRS2014510 | blood	blood	SRS2014510	GSM2510180	SAMN06468044	PRJNA377059	16 weeks	unknown	mixed background	none
Blood	Macrophage	SRS2014512 | blood	blood	SRS2014512	GSM2510179	SAMN06468046	PRJNA377059	16 weeks	unknown	mixed background	none
Blood	Macrophage	SRS2014514 | blood	blood	SRS2014514	GSM2510182	SAMN06468040	PRJNA377059	16 weeks	unknown	mixed background	none
Blood	Macrophage	SRS2014515 | blood	blood	SRS2014515	GSM2510181	SAMN06468042	PRJNA377059	16 weeks	unknown	mixed background	none
Blood	Macrophage	SRS2014516 | blood	blood	SRS2014516	GSM2510183	SAMN06468038	PRJNA377059	16 weeks	unknown	mixed background	none
Blood	Macrophage	SRS2014517 | blood	blood	SRS2014517	GSM2510184	SAMN06468036	PRJNA377059	16 weeks	unknown	mixed background	none
Blood	Macrophage	SRS2014518 | blood	blood	SRS2014518	GSM2510185	SAMN06468034	PRJNA377059	16 weeks	unknown	mixed background	none
Blood	Macrophage	SRS2014520 | blood	blood	SRS2014520	GSM2510187	SAMN06468029	PRJNA377059	16 weeks	unknown	mixed background	none
Blood	Macrophage	SRS2014521 | blood	blood	SRS2014521	GSM2510186	SAMN06468032	PRJNA377059	16 weeks	unknown	mixed background	none
Blood	Macrophage	SRS2014535 | blood	blood	SRS2014535	GSM2510222	SAMN06468079	PRJNA377059	8 weeks	unknown	C57BL/6	Ly6C- host cells (24h)
Blood	Macrophage	SRS2014536 | blood	blood	SRS2014536	GSM2510220	SAMN06468084	PRJNA377059	8 weeks	unknown	C57BL/6	Ly6Cint host cells (24h)
Blood	Macrophage	SRS2014537 | blood	blood	SRS2014537	GSM2510223	SAMN06468078	PRJNA377059	8 weeks	unknown	C57BL/6	Ly6C+ host cells (24h)
Blood	Macrophage	SRS2014538 | blood	blood	SRS2014538	GSM2510221	SAMN06468081	PRJNA377059	8 weeks	unknown	C57BL/6	Ly6C- host cells (24h)
Blood	Macrophage	SRS2014540 | blood	blood	SRS2014540	GSM2510224	SAMN06468076	PRJNA377059	8 weeks	unknown	C57BL/6	Ly6C+ host cells (24h)
Blood	Macrophage	SRS2021839 | blood	blood	SRS2021839	GSM2510203	SAMN06471611	PRJNA377059	7 weeks	unknown	C57BL/6	none
Blood	Macrophage	SRS2021840 | blood	blood	SRS2021840	GSM2510206	SAMN06471606	PRJNA377059	7 weeks	unknown	C57BL/6	none
Blood	Macrophage	SRS2021841 | blood	blood	SRS2021841	GSM2510204	SAMN06471609	PRJNA377059	7 weeks	unknown	C57BL/6	none
Blood	Macrophage	SRS2021842 | blood	blood	SRS2021842	GSM2510208	SAMN06471602	PRJNA377059	7 weeks	unknown	C57BL/6	none
Blood	Macrophage	SRS2021843 | blood	blood	SRS2021843	GSM2510212	SAMN06471596	PRJNA377059	7 weeks	unknown	C57BL/6	none
Blood	Macrophage	SRS2021844 | blood	blood	SRS2021844	GSM2510205	SAMN06471608	PRJNA377059	7 weeks	unknown	C57BL/6	none
Blood	Macrophage	SRS2021845 | blood	blood	SRS2021845	GSM2510211	SAMN06471598	PRJNA377059	7 weeks	unknown	C57BL/6	none
Blood	Macrophage	SRS2021846 | blood	blood	SRS2021846	GSM2510207	SAMN06471604	PRJNA377059	7 weeks	unknown	C57BL/6	none
Blood	Macrophage	SRS2021847 | blood	blood	SRS2021847	GSM2510209	SAMN06471586	PRJNA377059	7 weeks	unknown	C57BL/6	none
Blood	Macrophage	SRS2021850 | blood	blood	SRS2021850	GSM2510210	SAMN06471600	PRJNA377059	7 weeks	unknown	C57BL/6	none
Blood	Macrophage	SRS2021848 | blood	blood	SRS2021848	GSM2510214	SAMN06471593	PRJNA377059	8 weeks	unknown	C57BL/6	24h after transfer
Blood	Macrophage	SRS2021851 | blood	blood	SRS2021851	GSM2510213	SAMN06471594	PRJNA377059	8 weeks	unknown	C57BL/6	24h after transfer
Blood	Macrophage	SRS2021849 | blood	blood	SRS2021849	GSM2510216	SAMN06471588	PRJNA377059	8 weeks	unknown	C57BL/6	36h after transfer
Blood	Macrophage	SRS2021852 | blood	blood	SRS2021852	GSM2510215	SAMN06471590	PRJNA377059	8 weeks	unknown	C57BL/6	36h after transfer
Blood	Macrophage	SRS2021854 | blood	blood	SRS2021854	GSM2510217	SAMN06471584	PRJNA377059	8 weeks	unknown	C57BL/6	48h after transfer
Blood	Macrophage	SRS2021856 | blood	blood	SRS2021856	GSM2510218	SAMN06471582	PRJNA377059	8 weeks	unknown	C57BL/6	48h after transfer
Blood	Macrophage	SRS2021853 | blood	blood	SRS2021853	GSM2510219	SAMN06471579	PRJNA377059	8 weeks	unknown	C57BL/6	Ly6Cint host cells (24h)
Blood	Macrophage	SRS3299287 | Ly6Chi peripheral blood monocytes	Ly6Chi peripheral blood monocytes	SRS3299287	GSM3141669	SAMN09207590	PRJNA471340	unknown	male	C57BL/6	none
Blood	Macrophage	SRS3299288 | Ly6Chi peripheral blood monocytes	Ly6Chi peripheral blood monocytes	SRS3299288	GSM3141671	SAMN09207588	PRJNA471340	unknown	male	C57BL/6	none
Blood	Macrophage	SRS3299301 | Ly6Chi peripheral blood monocytes	Ly6Chi peripheral blood monocytes	SRS3299301	GSM3141670	SAMN09207589	PRJNA471340	unknown	male	C57BL/6	none
Blood	Macrophage	SRS5715526 | blood	blood	SRS5715526	GSM4190246	SAMN13381980	PRJNA591465	unknown	unknown	C57BL/6J	selection marker: CD45+CD11b+CD115+Ly6C+/-. genotype: B6.FVB-Tg[Itgax-DTR/GFP]57Lan/J. treatment: none.
Blood	Macrophage	SRS5715527 | blood	blood	SRS5715527	GSM4190271	SAMN13382026	PRJNA591465	unknown	unknown	C57BL/6J	selection marker: CD45+CD11b+CD115+Ly6C+/-. genotype: B6.FVB-Tg[Itgax-DTR/GFP]57Lan/J. treatment: none.
Blood	Macrophage	SRS5715550 | blood	blood	SRS5715550	GSM4190247	SAMN13382018	PRJNA591465	unknown	unknown	C57BL/6J	selection marker: CD45+CD11b+CD115+Ly6C+/-. genotype: B6.FVB-Tg[Itgax-DTR/GFP]57Lan/J. treatment: none.
Bone marrow	Macrophage	SRS2014505 | bone marrow	bone marrow	SRS2014505	GSM2510176	SAMN06468053	PRJNA377059	8 weeks	unknown	C57BL/6	none
Bone marrow	Macrophage	SRS2014506 | bone marrow	bone marrow	SRS2014506	GSM2510172	SAMN06468061	PRJNA377059	8 weeks	unknown	C57BL/6	none
Bone marrow	Macrophage	SRS2014507 | bone marrow	bone marrow	SRS2014507	GSM2510177	SAMN06468051	PRJNA377059	8 weeks	unknown	C57BL/6	none
Bone marrow	Macrophage	SRS2014508 | bone marrow	bone marrow	SRS2014508	GSM2510173	SAMN06468059	PRJNA377059	8 weeks	unknown	C57BL/6	none
Bone marrow	Macrophage	SRS2014511 | bone marrow	bone marrow	SRS2014511	GSM2510175	SAMN06468054	PRJNA377059	8 weeks	unknown	C57BL/6	none
Bone marrow	Macrophage	SRS2014513 | bone marrow	bone marrow	SRS2014513	GSM2510174	SAMN06468057	PRJNA377059	8 weeks	unknown	C57BL/6	none
Bone marrow	Macrophage	SRS2014534 | bone marrow	bone marrow	SRS2014534	GSM2510225	SAMN06468074	PRJNA377059	8 weeks	unknown	C57BL/6	Before transfer
Bone marrow	Macrophage	SRS2014539 | bone marrow	bone marrow	SRS2014539	GSM2510226	SAMN06468073	PRJNA377059	8 weeks	unknown	C57BL/6	Before Transfer
Bone marrow	Macrophage	SRS2014519 | bone marrow	bone marrow	SRS2014519	GSM2510188	SAMN06468024	PRJNA377059	7 weeks	unknown	C57BL/6	none
Bone marrow	Macrophage	SRS2014522 | bone marrow	bone marrow	SRS2014522	GSM2510190	SAMN06468020	PRJNA377059	7 weeks	unknown	C57BL/6	none
Bone marrow	Macrophage	SRS2014523 | bone marrow	bone marrow	SRS2014523	GSM2510192	SAMN06468015	PRJNA377059	7 weeks	unknown	C57BL/6	none
Bone marrow	Macrophage	SRS2014524 | bone marrow	bone marrow	SRS2014524	GSM2510189	SAMN06468022	PRJNA377059	7 weeks	unknown	C57BL/6	none
Bone marrow	Macrophage	SRS2014525 | bone marrow	bone marrow	SRS2014525	GSM2510191	SAMN06468017	PRJNA377059	7 weeks	unknown	C57BL/6	none
Bone marrow	Macrophage	SRS2014526 | bone marrow	bone marrow	SRS2014526	GSM2510193	SAMN06468012	PRJNA377059	7 weeks	unknown	C57BL/6	none
Bone marrow	Macrophage	SRS2014527 | bone marrow	bone marrow	SRS2014527	GSM2510195	SAMN06468007	PRJNA377059	7 weeks	unknown	C57BL/6	none
Bone marrow	Macrophage	SRS2014528 | bone marrow	bone marrow	SRS2014528	GSM2510196	SAMN06468004	PRJNA377059	7 weeks	unknown	C57BL/6	none
Bone marrow	Macrophage	SRS2014529 | bone marrow	bone marrow	SRS2014529	GSM2510197	SAMN06468001	PRJNA377059	7 weeks	unknown	C57BL/6	none
Bone marrow	Macrophage	SRS2014530 | bone marrow	bone marrow	SRS2014530	GSM2510194	SAMN06468009	PRJNA377059	7 weeks	unknown	C57BL/6	none
Bone marrow	Macrophage	SRS2014531 | bone marrow	bone marrow	SRS2014531	GSM2510200	SAMN06467993	PRJNA377059	7 weeks	unknown	C57BL/6	none
Bone marrow	Macrophage	SRS2014532 | bone marrow	bone marrow	SRS2014532	GSM2510199	SAMN06467996	PRJNA377059	7 weeks	unknown	C57BL/6	none
Bone marrow	Macrophage	SRS2014533 | bone marrow	bone marrow	SRS2014533	GSM2510198	SAMN06467998	PRJNA377059	7 weeks	unknown	C57BL/6	none
Bone marrow	Macrophage	SRS2021836 | bone marrow	bone marrow	SRS2021836	GSM2510201	SAMN06471615	PRJNA377059	7 weeks	unknown	C57BL/6	none
Bone marrow	Macrophage	SRS2021838 | bone marrow	bone marrow	SRS2021838	GSM2510202	SAMN06471613	PRJNA377059	7 weeks	unknown	C57BL/6	none
Bone marrow	Macrophage	SRS1496504 | macrophage sourced from bone marrow	macrophage sourced from bone marrow	SRS1496504	GSM2196483	SRS1496504	PRJNA325288	unknown	unknown	unknown	non-engulfing
Bone marrow	Macrophage	SRS1496505 | macrophage sourced from bone marrow	macrophage sourced from bone marrow	SRS1496505	GSM2196484	SRS1496505	PRJNA325288	unknown	unknown	unknown	non-engulfing
Bone marrow	Macrophage	SRS1496507 | macrophage sourced from bone marrow	macrophage sourced from bone marrow	SRS1496507	GSM2196485	SRS1496507	PRJNA325288	unknown	unknown	unknown	non-engulfing
Bone marrow	Macrophage	SRS1496508 | macrophage sourced from bone marrow	macrophage sourced from bone marrow	SRS1496508	GSM2196486	SRS1496508	PRJNA325288	unknown	unknown	unknown	engulfing
Bone marrow	Macrophage	SRS1496509 | macrophage sourced from bone marrow	macrophage sourced from bone marrow	SRS1496509	GSM2196487	SRS1496509	PRJNA325288	unknown	unknown	unknown	engulfing
Bone marrow	Macrophage	SRS1496510 | macrophage sourced from bone marrow	macrophage sourced from bone marrow	SRS1496510	GSM2196488	SRS1496510	PRJNA325288	unknown	unknown	unknown	engulfing
Bone marrow	Macrophage	SRS4461386 | erythroblastic island macrophages	erythroblastic island macrophages	SRS4461386	GSM3659418	SAMN11081334	PRJNA525977	unknown	unknown	unknown	F4/80+Epor-eGFP+
Bone marrow	Macrophage	SRS4461387 | erythroblastic island macrophages	erythroblastic island macrophages	SRS4461387	GSM3659419	SAMN11081333	PRJNA525977	unknown	unknown	unknown	F4/80+Epor-eGFP+
Bone marrow	Macrophage	SRS4461388 | erythroblastic island macrophages	erythroblastic island macrophages	SRS4461388	GSM3659420	SAMN11081332	PRJNA525977	unknown	unknown	unknown	F4/80+Epor-eGFP+
Bone marrow	Macrophage	SRS4461389 | erythroblastic island macrophages	erythroblastic island macrophages	SRS4461389	GSM3659421	SAMN11081331	PRJNA525977	unknown	unknown	unknown	F4/80+Epor-eGFP-
Bone marrow	Macrophage	SRS4461390 | erythroblastic island macrophages	erythroblastic island macrophages	SRS4461390	GSM3659422	SAMN11081330	PRJNA525977	unknown	unknown	unknown	F4/80+Epor-eGFP-
Bone marrow	Macrophage	SRS4461391 | erythroblastic island macrophages	erythroblastic island macrophages	SRS4461391	GSM3659423	SAMN11081329	PRJNA525977	unknown	unknown	unknown	F4/80+Epor-eGFP-
Brain	Macrophage	SRS2514347 | microglia	microglia	SRS2514347	GSM2784579	SAMN07645352	PRJNA407286	unknown	unknown	C57BL/6J	none
Brain	Macrophage	SRS2514348 | microglia	microglia	SRS2514348	GSM2784578	SAMN07645353	PRJNA407286	unknown	unknown	C57BL/6J	none
Brain	Macrophage	SRS2514349 | microglia	microglia	SRS2514349	GSM2784580	SAMN07645351	PRJNA407286	unknown	unknown	C57BL/6J	none
Brain	Macrophage	SRS2749879 | brain microglia	brain microglia	SRS2749879	GSM2883450	SAMN08160648	PRJNA421946	E14.5	unknown	C56BL/6	specific-pathogen-free
Brain	Macrophage	SRS2749880 | brain microglia	brain microglia	SRS2749880	GSM2883451	SAMN08160647	PRJNA421946	E14.5	unknown	C56BL/6	germ-free
Brain	Macrophage	SRS2749885 | brain microglia	brain microglia	SRS2749885	GSM2883453	SAMN08160645	PRJNA421946	E14.5	unknown	C56BL/6	germ-free
Brain	Macrophage	SRS2749892 | brain microglia	brain microglia	SRS2749892	GSM2883449	SAMN08160612	PRJNA421946	E14.5	unknown	C56BL/6	specific-pathogen-free
Brain	Macrophage	SRS2749895 | brain microglia	brain microglia	SRS2749895	GSM2883452	SAMN08160646	PRJNA421946	E14.5	unknown	C56BL/6	germ-free
Brain	Macrophage	SRS2749899 | brain microglia	brain microglia	SRS2749899	GSM2883448	SAMN08160649	PRJNA421946	E14.5	unknown	C56BL/6	specific-pathogen-free
Brain	Macrophage	SRS2749882 | brain microglia	brain microglia	SRS2749882	GSM2883455	SAMN08160643	PRJNA421946	E18.5	unknown	C56BL/6	specific-pathogen-free
Brain	Macrophage	SRS2749884 | brain microglia	brain microglia	SRS2749884	GSM2883457	SAMN08160641	PRJNA421946	E18.5	unknown	C56BL/6	germ-free
Brain	Macrophage	SRS2749886 | brain microglia	brain microglia	SRS2749886	GSM2883459	SAMN08160639	PRJNA421946	E18.5	unknown	C56BL/6	specific-pathogen-free
Brain	Macrophage	SRS2749887 | brain microglia	brain microglia	SRS2749887	GSM2883460	SAMN08160638	PRJNA421946	E18.5	unknown	C56BL/6	specific-pathogen-free
Brain	Macrophage	SRS2749888 | brain microglia	brain microglia	SRS2749888	GSM2883461	SAMN08160637	PRJNA421946	E18.5	unknown	C56BL/6	specific-pathogen-free
Brain	Macrophage	SRS2749889 | brain microglia	brain microglia	SRS2749889	GSM2883456	SAMN08160642	PRJNA421946	E18.5	unknown	C56BL/6	specific-pathogen-free
Brain	Macrophage	SRS2749890 | brain microglia	brain microglia	SRS2749890	GSM2883458	SAMN08160640	PRJNA421946	E18.5	unknown	C56BL/6	germ-free
Brain	Macrophage	SRS2749896 | brain microglia	brain microglia	SRS2749896	GSM2883454	SAMN08160644	PRJNA421946	E18.5	unknown	C56BL/6	specific-pathogen-free
Brain	Macrophage	SRS2749900 | brain microglia	brain microglia	SRS2749900	GSM2883463	SAMN08160635	PRJNA421946	E18.5	unknown	C56BL/6	germ-free
Brain	Macrophage	SRS2749904 | brain microglia	brain microglia	SRS2749904	GSM2883462	SAMN08160636	PRJNA421946	E18.5	unknown	C56BL/6	germ-free
Brain	Macrophage	SRS2749891 | brain microglia	brain microglia	SRS2749891	GSM2883464	SAMN08160634	PRJNA421946	Adult (2 months)	unknown	C56BL/6	specific-pathogen-free
Brain	Macrophage	SRS2749893 | brain microglia	brain microglia	SRS2749893	GSM2883465	SAMN08160633	PRJNA421946	Adult (2 months)	unknown	C56BL/6	specific-pathogen-free
Brain	Macrophage	SRS2749894 | brain microglia	brain microglia	SRS2749894	GSM2883469	SAMN08160629	PRJNA421946	Adult (2 months)	unknown	C56BL/6	specific-pathogen-free
Brain	Macrophage	SRS2749897 | brain microglia	brain microglia	SRS2749897	GSM2883470	SAMN08160628	PRJNA421946	Adult (2 months)	unknown	C56BL/6	specific-pathogen-free
Brain	Macrophage	SRS2749898 | brain microglia	brain microglia	SRS2749898	GSM2883468	SAMN08160630	PRJNA421946	Adult (2 months)	unknown	C56BL/6	germ-free
Brain	Macrophage	SRS2749901 | brain microglia	brain microglia	SRS2749901	GSM2883471	SAMN08160627	PRJNA421946	Adult (2 months)	unknown	C56BL/6	germ-free
Brain	Macrophage	SRS2749902 | brain microglia	brain microglia	SRS2749902	GSM2883472	SAMN08160626	PRJNA421946	Adult (2 months)	unknown	C56BL/6	germ-free
Brain	Macrophage	SRS2749903 | brain microglia	brain microglia	SRS2749903	GSM2883467	SAMN08160631	PRJNA421946	Adult (2 months)	unknown	C56BL/6	germ-free
Brain	Macrophage	SRS2749905 | brain microglia	brain microglia	SRS2749905	GSM2883466	SAMN08160632	PRJNA421946	Adult (2 months)	unknown	C56BL/6	germ-free
Brain	Macrophage	SRS2749906 | brain microglia	brain microglia	SRS2749906	GSM2883473	SAMN08160625	PRJNA421946	Adult (2 months)	unknown	C56BL/6	germ-free
Brain	Macrophage	SRS2756463 | brain microglia	brain microglia	SRS2756463	GSM2888399	SAMN08173725	PRJNA422281	Adult (2 months)	unknown	C57BL/6	specific-pathogen-free
Brain	Macrophage	SRS2756464 | brain microglia	brain microglia	SRS2756464	GSM2888401	SAMN08173723	PRJNA422281	Adult (2 months)	unknown	C57BL/6	specific pathogen-free treated with ABX
Brain	Macrophage	SRS2756465 | brain microglia	brain microglia	SRS2756465	GSM2888398	SAMN08173726	PRJNA422281	Adult (2 months)	unknown	C57BL/6	specific-pathogen-free
Brain	Macrophage	SRS2756466 | brain microglia	brain microglia	SRS2756466	GSM2888402	SAMN08173722	PRJNA422281	Adult (2 months)	unknown	C57BL/6	specific pathogen-free treated with ABX
Brain	Macrophage	SRS2756467 | brain microglia	brain microglia	SRS2756467	GSM2888403	SAMN08173728	PRJNA422281	Adult (2 months)	unknown	C57BL/6	specific-pathogen-free
Brain	Macrophage	SRS2756468 | brain microglia	brain microglia	SRS2756468	GSM2888406	SAMN08173731	PRJNA422281	Adult (2 months)	unknown	C57BL/6	specific pathogen-free treated with ABX
Brain	Macrophage	SRS2756469 | brain microglia	brain microglia	SRS2756469	GSM2888404	SAMN08173729	PRJNA422281	Adult (2 months)	unknown	C57BL/6	specific-pathogen-free
Brain	Macrophage	SRS2756470 | brain microglia	brain microglia	SRS2756470	GSM2888397	SAMN08173727	PRJNA422281	Adult (2 months)	unknown	C57BL/6	specific-pathogen-free
Brain	Macrophage	SRS2756474 | brain microglia	brain microglia	SRS2756474	GSM2888408	SAMN08173721	PRJNA422281	Adult (2 months)	unknown	C57BL/6	specific pathogen-free treated with ABX
Brain	Macrophage	SRS2756479 | brain microglia	brain microglia	SRS2756479	GSM2888405	SAMN08173730	PRJNA422281	Adult (2 months)	unknown	C57BL/6	specific-pathogen-free
Brain	Macrophage	SRS2756485 | brain microglia	brain microglia	SRS2756485	GSM2888400	SAMN08173724	PRJNA422281	Adult (2 months)	unknown	C57BL/6	specific pathogen-free treated with ABX
Brain	Macrophage	SRS2756486 | brain microglia	brain microglia	SRS2756486	GSM2888407	SAMN08173720	PRJNA422281	Adult (2 months)	unknown	C57BL/6	specific pathogen-free treated with ABX
Brain	Macrophage	SRS4066537 | brain microglia	brain microglia	SRS4066537	GSM3484714	SAMN10456591	PRJNA506249	unknown	unknown	C57BL/6J	AS_BM_microglia_12h_LPS_1_CD451
Brain	Macrophage	SRS4066539 | brain microglia	brain microglia	SRS4066539	GSM3484715	SAMN10456590	PRJNA506249	unknown	unknown	C57BL/6J	AS_BM_microglia_12h_LPS_1_CD452
Brain	Macrophage	SRS4066540 | brain microglia	brain microglia	SRS4066540	GSM3484716	SAMN10456589	PRJNA506249	unknown	unknown	C57BL/6J	AS_BM_microglia_12h_LPS_2_CD451
Brain	Macrophage	SRS4066544 | brain microglia	brain microglia	SRS4066544	GSM3484717	SAMN10456588	PRJNA506249	unknown	unknown	C57BL/6J	AS_BM_microglia_12h_LPS_2_CD452
Brain	Macrophage	SRS4066548 | brain microglia	brain microglia	SRS4066548	GSM3484718	SAMN10456587	PRJNA506249	unknown	unknown	C57BL/6J	AS_BM_microglia_12h_LPS_3_CD451
Brain	Macrophage	SRS4066549 | brain microglia	brain microglia	SRS4066549	GSM3484719	SAMN10456582	PRJNA506249	unknown	unknown	C57BL/6J	AS_BM_microglia_12h_LPS_3_CD452
Brain	Macrophage	SRS4066552 | brain microglia	brain microglia	SRS4066552	GSM3484720	SAMN10456586	PRJNA506249	unknown	unknown	C57BL/6J	AS_BM_microglia_12h_LPS_4_CD451
Brain	Macrophage	SRS4066553 | brain microglia	brain microglia	SRS4066553	GSM3484721	SAMN10456585	PRJNA506249	unknown	unknown	C57BL/6J	AS_BM_microglia_12h_LPS_4_CD452
Brain	Macrophage	SRS4066557 | brain microglia	brain microglia	SRS4066557	GSM3484722	SAMN10456584	PRJNA506249	unknown	unknown	C57BL/6J	AS_BM_microglia_12h_control_5_CD451
Brain	Macrophage	SRS4066558 | brain microglia	brain microglia	SRS4066558	GSM3484723	SAMN10456583	PRJNA506249	unknown	unknown	C57BL/6J	AS_BM_microglia_12h_control_5_CD452
Brain	Macrophage	SRS4066560 | brain microglia	brain microglia	SRS4066560	GSM3484725	SAMN10456634	PRJNA506249	unknown	unknown	C57BL/6J	AS_BM_microglia_12h_control_6_CD452
Brain	Macrophage	SRS4066561 | brain microglia	brain microglia	SRS4066561	GSM3484724	SAMN10456581	PRJNA506249	unknown	unknown	C57BL/6J	AS_BM_microglia_12h_control_6_CD451
Brain	Macrophage	SRS4066563 | brain microglia	brain microglia	SRS4066563	GSM3484726	SAMN10456633	PRJNA506249	unknown	unknown	C57BL/6J	AS_BM_microglia_12h_control_7_CD451
Brain	Macrophage	SRS4066564 | brain microglia	brain microglia	SRS4066564	GSM3484727	SAMN10456632	PRJNA506249	unknown	unknown	C57BL/6J	AS_BM_microglia_12h_control_7_CD452
Brain	Macrophage	SRS4066566 | brain microglia	brain microglia	SRS4066566	GSM3484728	SAMN10456631	PRJNA506249	unknown	unknown	C57BL/6J	AS_BM_microglia_12h_control_8_CD451
Brain	Macrophage	SRS4066567 | brain microglia	brain microglia	SRS4066567	GSM3484729	SAMN10456630	PRJNA506249	unknown	unknown	C57BL/6J	AS_BM_microglia_12h_control_8_CD452
Brain	Macrophage	SRS4082357 | microglia (cortex)	microglia (cortex)	SRS4082357	GSM3490835	SAMN10486424	PRJNA507265	P60	unknown	C57BL6N	none
Brain	Macrophage	SRS4082358 | microglia (cortex)	microglia (cortex)	SRS4082358	GSM3490836	SAMN10486423	PRJNA507265	P60	unknown	C57BL6N	none
Brain	Macrophage	SRS4082359 | microglia (cortex)	microglia (cortex)	SRS4082359	GSM3490837	SAMN10486422	PRJNA507265	P60	unknown	C57BL6N	none
Brain	Macrophage	SRS4082360 | microglia (cerebellum)	microglia (cerebellum)	SRS4082360	GSM3490838	SAMN10486421	PRJNA507265	P60	unknown	C57BL6N	none
Brain	Macrophage	SRS4082361 | microglia (cerebellum)	microglia (cerebellum)	SRS4082361	GSM3490839	SAMN10486420	PRJNA507265	P60	unknown	C57BL6N	none
Brain	Macrophage	SRS4082362 | microglia (cerebellum)	microglia (cerebellum)	SRS4082362	GSM3490840	SAMN10486419	PRJNA507265	P60	unknown	C57BL6N	none
Brain	Macrophage	SRS4082363 | microglia (hippocampus)	microglia (hippocampus)	SRS4082363	GSM3490841	SAMN10486418	PRJNA507265	P60	unknown	C57BL6N	none
Brain	Macrophage	SRS4082364 | microglia (hippocampus)	microglia (hippocampus)	SRS4082364	GSM3490842	SAMN10486417	PRJNA507265	P60	unknown	C57BL6N	none
Brain	Macrophage	SRS4082365 | microglia (hippocampus)	microglia (hippocampus)	SRS4082365	GSM3490843	SAMN10486416	PRJNA507265	P60	unknown	C57BL6N	none
Brain	Macrophage	SRS4082366 | microglia (striatum)	microglia (striatum)	SRS4082366	GSM3490844	SAMN10486415	PRJNA507265	P60	unknown	C57BL6N	none
Brain	Macrophage	SRS4082367 | microglia (striatum)	microglia (striatum)	SRS4082367	GSM3490845	SAMN10486414	PRJNA507265	P60	unknown	C57BL6N	none
Brain	Macrophage	SRS4082368 | microglia (striatum)	microglia (striatum)	SRS4082368	GSM3490846	SAMN10486413	PRJNA507265	P60	unknown	C57BL6N	none
Brain	Macrophage	SRS4545969 | microglia	microglia	SRS4545969	GSM3687224	SAMN11257846	PRJNA529095	unknown	unknown	CD64+/+ x Irf8fl/fl	none
Brain	Macrophage	SRS4545970 | microglia	microglia	SRS4545970	GSM3687225	SAMN11257845	PRJNA529095	unknown	unknown	CD64Cre/+ x Irf8fl/fl	none
Brain	Macrophage	SRS4545971 | microglia	microglia	SRS4545971	GSM3687226	SAMN11257844	PRJNA529095	unknown	unknown	CD64+/+ x Irf8fl/fl	none
Brain	Macrophage	SRS4545972 | microglia	microglia	SRS4545972	GSM3687227	SAMN11257843	PRJNA529095	unknown	unknown	CD64Cre/+ x Irf8fl/fl	none
Brain	Macrophage	SRS4538435 | MHC II hi Dura	MHC II hi Dura	SRS4538435	GSM3684874	SAMN11257842	PRJNA529096	unknown	unknown	C57BL/6JRj	none
Brain	Macrophage	SRS4538436 | MHC II hi Dura	MHC II hi Dura	SRS4538436	GSM3684875	SAMN11257841	PRJNA529096	unknown	unknown	C57BL/6JRj	none
Brain	Macrophage	SRS4538437 | MHC II hi Dura	MHC II hi Dura	SRS4538437	GSM3684876	SAMN11257875	PRJNA529096	unknown	unknown	C57BL/6JRj	none
Brain	Macrophage	SRS4538438 | MHC II hi Dura	MHC II hi Dura	SRS4538438	GSM3684877	SAMN11257874	PRJNA529096	unknown	unknown	C57BL/6JRj	none
Brain	Macrophage	SRS4538439 | MHC II lo Dura	MHC II lo Dura	SRS4538439	GSM3684878	SAMN11257873	PRJNA529096	unknown	unknown	C57BL/6JRj	none
Brain	Macrophage	SRS4538440 | MHC II lo Dura	MHC II lo Dura	SRS4538440	GSM3684879	SAMN11257872	PRJNA529096	unknown	unknown	C57BL/6JRj	none
Brain	Macrophage	SRS4538441 | MHC II lo Dura	MHC II lo Dura	SRS4538441	GSM3684880	SAMN11257871	PRJNA529096	unknown	unknown	C57BL/6JRj	none
Brain	Macrophage	SRS4538442 | MHC II lo Dura	MHC II lo Dura	SRS4538442	GSM3684881	SAMN11257870	PRJNA529096	unknown	unknown	C57BL/6JRj	none
Brain	Macrophage	SRS4538443 | peritoneal macrophages	microglia	SRS4538443	GSM3684882	SAMN11257861	PRJNA529096	unknown	unknown	C57BL/6JRj	Renamed, was peritoneal macrophages
Brain	Macrophage	SRS4538444 | peritoneal macrophages	microglia	SRS4538444	GSM3684883	SAMN11257860	PRJNA529096	unknown	unknown	C57BL/6JRj	Renamed, was peritoneal macrophages
Brain	Macrophage	SRS4538445 | peritoneal macrophages	microglia	SRS4538445	GSM3684884	SAMN11257859	PRJNA529096	unknown	unknown	C57BL/6JRj	Renamed, was peritoneal macrophages
Brain	Macrophage	SRS4538446 | peritoneal macrophages	microglia	SRS4538446	GSM3684885	SAMN11257858	PRJNA529096	unknown	unknown	C57BL/6JRj	Renamed, was peritoneal macrophages
Brain	Macrophage	SRS4538451 | microglia	choroid plexus macrophages	SRS4538451	GSM3684890	SAMN11257865	PRJNA529096	unknown	unknown	C57BL/6JRj	Renamed, was microglia
Brain	Macrophage	SRS4538452 | microglia	choroid plexus macrophages	SRS4538452	GSM3684891	SAMN11257864	PRJNA529096	unknown	unknown	C57BL/6JRj	Renamed, was microglia
Brain	Macrophage	SRS4538453 | microglia	choroid plexus macrophages	SRS4538453	GSM3684892	SAMN11257863	PRJNA529096	unknown	unknown	C57BL/6JRj	Renamed, was microglia
Brain	Macrophage	SRS4538454 | microglia	choroid plexus macrophages	SRS4538454	GSM3684893	SAMN11257862	PRJNA529096	unknown	unknown	C57BL/6JRj	Renamed, was microglia
Heart	Macrophage	SRS1570987 | cardiac tissue macrophages	cardiac tissue macrophages	SRS1570987	GSM2242207	SRS1570987	PRJNA330530	8 weeks	unknown	C57BL/6	none
Heart	Macrophage	SRS3787048 | cardiac macrophages	cardiac macrophages	SRS3787048	GSM3391685	SAMN10075462	PRJNA491337	unknown	unknown	C57BL/6	ccr2_marker: negative, mhc_ii_marker: low
Heart	Macrophage	SRS3787049 | cardiac macrophages	cardiac macrophages	SRS3787049	GSM3391686	SAMN10075461	PRJNA491337	unknown	unknown	C57BL/6	ccr2_marker: negative, mhc_ii_marker: low
Heart	Macrophage	SRS3787050 | cardiac macrophages	cardiac macrophages	SRS3787050	GSM3391687	SAMN10075460	PRJNA491337	unknown	unknown	C57BL/6	ccr2_marker: negative, mhc_ii_marker: low
Heart	Macrophage	SRS3787051 | cardiac macrophages	cardiac macrophages	SRS3787051	GSM3391688	SAMN10075459	PRJNA491337	unknown	unknown	C57BL/6	ccr2_marker: negative, mhc_ii_marker: high
Heart	Macrophage	SRS3787052 | cardiac macrophages	cardiac macrophages	SRS3787052	GSM3391689	SAMN10075458	PRJNA491337	unknown	unknown	C57BL/6	ccr2_marker: negative, mhc_ii_marker: high
Heart	Macrophage	SRS3787053 | cardiac macrophages	cardiac macrophages	SRS3787053	GSM3391690	SAMN10075457	PRJNA491337	unknown	unknown	C57BL/6	ccr2_marker: negative, mhc_ii_marker: high
Heart	Macrophage	SRS3787054 | cardiac macrophages	cardiac macrophages	SRS3787054	GSM3391691	SAMN10075456	PRJNA491337	unknown	unknown	C57BL/6	ccr2_marker: positive, mhc_ii_marker: high
Heart	Macrophage	SRS3787055 | cardiac macrophages	cardiac macrophages	SRS3787055	GSM3391692	SAMN10075455	PRJNA491337	unknown	unknown	C57BL/6	ccr2_marker: positive, mhc_ii_marker: high
Heart	Macrophage	SRS3787056 | cardiac macrophages	cardiac macrophages	SRS3787056	GSM3391693	SAMN10075454	PRJNA491337	unknown	unknown	C57BL/6	ccr2_marker: positive, mhc_ii_marker: high
Heart	Macrophage	SRS4291434 | heart	heart	SRS4291434	GSM3579894	SAMN10820186	PRJNA517143	unknown	unknown	unknown	Lyve1+
Heart	Macrophage	SRS4291437 | heart	heart	SRS4291437	GSM3579895	SAMN10820185	PRJNA517143	unknown	unknown	unknown	Lyve1+
Heart	Macrophage	SRS4291438 | heart	heart	SRS4291438	GSM3579896	SAMN10820184	PRJNA517143	unknown	unknown	unknown	Lyve1+
Heart	Macrophage	SRS4291439 | heart	heart	SRS4291439	GSM3579897	SAMN10820183	PRJNA517143	unknown	unknown	unknown	Lyve1-
Heart	Macrophage	SRS4291440 | heart	heart	SRS4291440	GSM3579898	SAMN10820212	PRJNA517143	unknown	unknown	unknown	Lyve1-
Heart	Macrophage	SRS4291441 | heart	heart	SRS4291441	GSM3579899	SAMN10820211	PRJNA517143	unknown	unknown	unknown	Lyve1-
Heart	Macrophage	SRS4291442 | heart	heart	SRS4291442	GSM3579900	SAMN10820213	PRJNA517143	unknown	unknown	unknown	Lyve1-
Intestine	Macrophage	SRS5715528 | colon	colon	SRS5715528	GSM4190272	SAMN13382025	PRJNA591465	unknown	unknown	C57BL/6J	selection marker: DAPI-CD45+CD11b+CD64+Ly6C-MHCII+. genotype: Cx3cr1-DTR. treatment: 9-18 ng DT/gr bodyweight; injections every other day
Intestine	Macrophage	SRS5715529 | colon	colon	SRS5715529	GSM4190273	SAMN13382022	PRJNA591465	unknown	unknown	C57BL/6J	selection marker: DAPI-CD45+CD11b+CD64+Ly6C-MHCII+. genotype: Cx3cr1-DTR. treatment: 9-18 ng DT/gr bodyweight; injections every other day
Intestine	Macrophage	SRS5715530 | colon	colon	SRS5715530	GSM4190274	SAMN13382021	PRJNA591465	unknown	unknown	C57BL/6J	selection marker: DAPI-CD45+CD11b+CD64+Ly6C-MHCII+. genotype: Cx3cr1-DTR. treatment: 9-18 ng DT/gr bodyweight; injections every other day
Intestine	Macrophage	SRS5715531 | colon	colon	SRS5715531	GSM4190275	SAMN13382020	PRJNA591465	unknown	unknown	C57BL/6J	selection marker: DAPI-CD45+CD11b+CD64+Ly6C-MHCII+. genotype: Cx3cr1-DTR. treatment: 9-18 ng DT/gr bodyweight; injections every other day
Intestine	Macrophage	SRS5715532 | colon	colon	SRS5715532	GSM4190276	SAMN13382024	PRJNA591465	unknown	unknown	C57BL/6J	selection marker: DAPI-CD45+CD11b+CD64+Ly6C-MHCII+. genotype: Cx3cr1-DTR. treatment: 9-18 ng DT/gr bodyweight; injections every other day
Intestine	Macrophage	SRS5715533 | colon	colon	SRS5715533	GSM4190277	SAMN13382023	PRJNA591465	unknown	unknown	C57BL/6J	selection marker: DAPI-CD45+CD11b+CD64+Ly6C-MHCII+. genotype: Cx3cr1-DTR. treatment: 9-18 ng DT/gr bodyweight; injections every other day
Intestine	Macrophage	SRS5715534 | colon	colon	SRS5715534	GSM4190255	SAMN13381992	PRJNA591465	unknown	unknown	C57BL/6J	selection marker: CD45+CD11b+CD115+Ly6C+/-. genotype: B6.FVB-Tg[Itgax-DTR/GFP]57Lan/J. treatment: 9-18 ng DT/gr bodyweight; injections every other day
Intestine	Macrophage	SRS5715537 | colon	colon	SRS5715537	GSM4190258	SAMN13381989	PRJNA591465	unknown	unknown	C57BL/6J	selection marker: CD45+CD11b+CD115+Ly6C+/-. genotype: B6.FVB-Tg[Itgax-DTR/GFP]57Lan/J. treatment: 9-18 ng DT/gr bodyweight; injections every other day
Intestine	Macrophage	SRS5715538 | colon	colon	SRS5715538	GSM4190259	SAMN13381988	PRJNA591465	unknown	unknown	C57BL/6J	selection marker: CD45+CD11b+CD115+Ly6C+/-. genotype: B6.FVB-Tg[Itgax-DTR/GFP]57Lan/J. treatment: 9-18 ng DT/gr bodyweight; injections every other day
Intestine	Macrophage	SRS5715539 | colon	colon	SRS5715539	GSM4190260	SAMN13381987	PRJNA591465	unknown	unknown	C57BL/6J	selection marker: CD45+CD11b+CD115+Ly6C+/-. genotype: B6.FVB-Tg[Itgax-DTR/GFP]57Lan/J. treatment: 9-18 ng DT/gr bodyweight; injections every other day
Intestine	Macrophage	SRS5715540 | colon	colon	SRS5715540	GSM4190261	SAMN13381986	PRJNA591465	unknown	unknown	C57BL/6J	selection marker: CD45+CD11b+CD115+Ly6C+/-. genotype: B6.FVB-Tg[Itgax-DTR/GFP]57Lan/J. treatment: 9-18 ng DT/gr bodyweight; injections every other day
Intestine	Macrophage	SRS5715541 | colon	colon	SRS5715541	GSM4190262	SAMN13381985	PRJNA591465	unknown	unknown	C57BL/6J	selection marker: CD45+CD11b+CD115+Ly6C+/-. genotype: B6.FVB-Tg[Itgax-DTR/GFP]57Lan/J. treatment: 9-18 ng DT/gr bodyweight; injections every other day
Intestine	Macrophage	SRS5715542 | colon	colon	SRS5715542	GSM4190263	SAMN13381984	PRJNA591465	unknown	unknown	C57BL/6J	selection marker: CD45+CD11b+CD115+Ly6C+/-. genotype: B6.FVB-Tg[Itgax-DTR/GFP]57Lan/J. treatment: 9-18 ng DT/gr bodyweight; injections every other day
Intestine	Macrophage	SRS5715551 | colon	colon	SRS5715551	GSM4190248	SAMN13382017	PRJNA591465	unknown	unknown	C57BL/6J	selection marker: CD45+CD11b+CD115+Ly6C+/-. genotype: B6.FVB-Tg[Itgax-DTR/GFP]57Lan/J. treatment: 9-18 ng DT/gr bodyweight; injections every other day
Intestine	Macrophage	SRS5715553 | colon	colon	SRS5715553	GSM4190250	SAMN13382015	PRJNA591465	unknown	unknown	C57BL/6J	selection marker: CD45+CD11b+CD115+Ly6C+/-. genotype: B6.FVB-Tg[Itgax-DTR/GFP]57Lan/J. treatment: 9-18 ng DT/gr bodyweight; injections every other day
Intestine	Macrophage	SRS5715554 | colon	colon	SRS5715554	GSM4190251	SAMN13382014	PRJNA591465	unknown	unknown	C57BL/6J	selection marker: CD45+CD11b+CD115+Ly6C+/-. genotype: B6.FVB-Tg[Itgax-DTR/GFP]57Lan/J. treatment: 9-18 ng DT/gr bodyweight; injections every other day
Intestine	Macrophage	SRS5715555 | colon	colon	SRS5715555	GSM4190252	SAMN13381995	PRJNA591465	unknown	unknown	C57BL/6J	selection marker: CD45+CD11b+CD115+Ly6C+/-. genotype: B6.FVB-Tg[Itgax-DTR/GFP]57Lan/J. treatment: 9-18 ng DT/gr bodyweight; injections every other day
Intestine	Macrophage	SRS5715535 | ileum	ileum	SRS5715535	GSM4190256	SAMN13381991	PRJNA591465	unknown	unknown	C57BL/6J	selection marker: CD45+CD11b+CD115+Ly6C+/-. genotype: B6.FVB-Tg[Itgax-DTR/GFP]57Lan/J. treatment: 9-18 ng DT/gr bodyweight; injections every other day
Intestine	Macrophage	SRS5715536 | ileum	ileum	SRS5715536	GSM4190257	SAMN13381990	PRJNA591465	unknown	unknown	C57BL/6J	selection marker: CD45+CD11b+CD115+Ly6C+/-. genotype: B6.FVB-Tg[Itgax-DTR/GFP]57Lan/J. treatment: 9-18 ng DT/gr bodyweight; injections every other day
Intestine	Macrophage	SRS5715543 | ileum	ileum	SRS5715543	GSM4190264	SAMN13381983	PRJNA591465	unknown	unknown	C57BL/6J	selection marker: CD45+CD11b+CD115+Ly6C+/-. genotype: B6.FVB-Tg[Itgax-DTR/GFP]57Lan/J. treatment: 9-18 ng DT/gr bodyweight; injections every other day
Intestine	Macrophage	SRS5715544 | ileum	ileum	SRS5715544	GSM4190265	SAMN13381982	PRJNA591465	unknown	unknown	C57BL/6J	selection marker: CD45+CD11b+CD115+Ly6C+/-. genotype: B6.FVB-Tg[Itgax-DTR/GFP]57Lan/J. treatment: 9-18 ng DT/gr bodyweight; injections every other day
Intestine	Macrophage	SRS5715545 | ileum	ileum	SRS5715545	GSM4190266	SAMN13381981	PRJNA591465	unknown	unknown	C57BL/6J	selection marker: CD45+CD11b+CD115+Ly6C+/-. genotype: B6.FVB-Tg[Itgax-DTR/GFP]57Lan/J. treatment: 9-18 ng DT/gr bodyweight; injections every other day
Intestine	Macrophage	SRS5715546 | ileum	ileum	SRS5715546	GSM4190267	SAMN13382030	PRJNA591465	unknown	unknown	C57BL/6J	selection marker: CD45+CD11b+CD115+Ly6C+/-. genotype: B6.FVB-Tg[Itgax-DTR/GFP]57Lan/J. treatment: 9-18 ng DT/gr bodyweight; injections every other day
Intestine	Macrophage	SRS5715547 | ileum	ileum	SRS5715547	GSM4190268	SAMN13382029	PRJNA591465	unknown	unknown	C57BL/6J	selection marker: CD45+CD11b+CD115+Ly6C+/-. genotype: B6.FVB-Tg[Itgax-DTR/GFP]57Lan/J. treatment: 9-18 ng DT/gr bodyweight; injections every other day
Intestine	Macrophage	SRS5715548 | ileum	ileum	SRS5715548	GSM4190269	SAMN13382028	PRJNA591465	unknown	unknown	C57BL/6J	selection marker: CD45+CD11b+CD115+Ly6C+/-. genotype: B6.FVB-Tg[Itgax-DTR/GFP]57Lan/J. treatment: 9-18 ng DT/gr bodyweight; injections every other day
Intestine	Macrophage	SRS5715549 | ileum	ileum	SRS5715549	GSM4190270	SAMN13382027	PRJNA591465	unknown	unknown	C57BL/6J	selection marker: CD45+CD11b+CD115+Ly6C+/-. genotype: B6.FVB-Tg[Itgax-DTR/GFP]57Lan/J. treatment: 9-18 ng DT/gr bodyweight; injections every other day
Intestine	Macrophage	SRS5715552 | ileum	ileum	SRS5715552	GSM4190249	SAMN13382016	PRJNA591465	unknown	unknown	C57BL/6J	selection marker: CD45+CD11b+CD115+Ly6C+/-. genotype: B6.FVB-Tg[Itgax-DTR/GFP]57Lan/J. treatment: 9-18 ng DT/gr bodyweight; injections every other day
Intestine	Macrophage	SRS5715556 | ileum	ileum	SRS5715556	GSM4190253	SAMN13381994	PRJNA591465	unknown	unknown	C57BL/6J	selection marker: CD45+CD11b+CD115+Ly6C+/-. genotype: B6.FVB-Tg[Itgax-DTR/GFP]57Lan/J. treatment: 9-18 ng DT/gr bodyweight; injections every other day
Intestine	Macrophage	SRS5715557 | ileum	ileum	SRS5715557	GSM4190254	SAMN13381993	PRJNA591465	unknown	unknown	C57BL/6J	selection marker: CD45+CD11b+CD115+Ly6C+/-. genotype: B6.FVB-Tg[Itgax-DTR/GFP]57Lan/J. treatment: 9-18 ng DT/gr bodyweight; injections every other day
Intestine	Macrophage	ERS2606276 | lamina propria of small intestine	lamina propria of small intestine	ERS2606276	N/A	SAMEA4786340	PRJEB27719	35	female	C57BL/6	genotype: Cx3cr1CreERT2.Rosa26-LSL-YFP, phenotype: YFP negative
Intestine	Macrophage	ERS2606277 | lamina propria of small intestine	lamina propria of small intestine	ERS2606277	N/A	SAMEA4786341	PRJEB27719	35	female	C57BL/6	genotype: Cx3cr1CreERT2.Rosa26-LSL-YFP, phenotype: YFP negative
Intestine	Macrophage	ERS2606278 | lamina propria of small intestine	lamina propria of small intestine	ERS2606278	N/A	SAMEA4786342	PRJEB27719	35	female	C57BL/6	genotype: Cx3cr1CreERT2.Rosa26-LSL-YFP, phenotype: YFP negative
Intestine	Macrophage	ERS2606279 | lamina propria of small intestine	lamina propria of small intestine	ERS2606279	N/A	SAMEA4786343	PRJEB27719	35	female	C57BL/6	genotype: Cx3cr1CreERT2.Rosa26-LSL-YFP, phenotype: YFP negative
Intestine	Macrophage	ERS2606280 | lamina propria of small intestine	lamina propria of small intestine	ERS2606280	N/A	SAMEA4786344	PRJEB27719	35	female	C57BL/6	genotype: Cx3cr1CreERT2.Rosa26-LSL-YFP, phenotype: YFP positive
Intestine	Macrophage	ERS2606281 | lamina propria of small intestine	lamina propria of small intestine	ERS2606281	N/A	SAMEA4786345	PRJEB27719	35	female	C57BL/6	genotype: Cx3cr1CreERT2.Rosa26-LSL-YFP, phenotype: YFP positive
Intestine	Macrophage	ERS2606282 | lamina propria of small intestine	lamina propria of small intestine	ERS2606282	N/A	SAMEA4786346	PRJEB27719	35	female	C57BL/6	genotype: Cx3cr1CreERT2.Rosa26-LSL-YFP, phenotype: YFP positive
Intestine	Macrophage	ERS2606283 | lamina propria of small intestine	lamina propria of small intestine	ERS2606283	N/A	SAMEA4786347	PRJEB27719	35	female	C57BL/6	genotype: Cx3cr1CreERT2.Rosa26-LSL-YFP, phenotype: YFP positive
Intestine	Macrophage	ERS2606284 | muscularis externa layer of small intestine	muscularis externa layer of small intestine	ERS2606284	N/A	SAMEA4786348	PRJEB27719	35	female	C57BL/6	genotype: Cx3cr1CreERT2.Rosa26-LSL-YFP, phenotype: YFP negative
Intestine	Macrophage	ERS2606285 | muscularis externa layer of small intestine	muscularis externa layer of small intestine	ERS2606285	N/A	SAMEA4786349	PRJEB27719	35	female	C57BL/6	genotype: Cx3cr1CreERT2.Rosa26-LSL-YFP, phenotype: YFP negative
Intestine	Macrophage	ERS2606286 | muscularis externa layer of small intestine	muscularis externa layer of small intestine	ERS2606286	N/A	SAMEA4786350	PRJEB27719	35	female	C57BL/6	genotype: Cx3cr1CreERT2.Rosa26-LSL-YFP, phenotype: YFP negative
Intestine	Macrophage	ERS2606287 | muscularis externa layer of small intestine	muscularis externa layer of small intestine	ERS2606287	N/A	SAMEA4786351	PRJEB27719	35	female	C57BL/6	genotype: Cx3cr1CreERT2.Rosa26-LSL-YFP, phenotype: YFP negative
Intestine	Macrophage	ERS2606288 | muscularis externa layer of small intestine	muscularis externa layer of small intestine	ERS2606288	N/A	SAMEA4786352	PRJEB27719	35	female	C57BL/6	genotype: Cx3cr1CreERT2.Rosa26-LSL-YFP, phenotype: YFP positive
Intestine	Macrophage	ERS2606289 | muscularis externa layer of small intestine	muscularis externa layer of small intestine	ERS2606289	N/A	SAMEA4786353	PRJEB27719	35	female	C57BL/6	genotype: Cx3cr1CreERT2.Rosa26-LSL-YFP, phenotype: YFP positive
Intestine	Macrophage	ERS2606290 | muscularis externa layer of small intestine	muscularis externa layer of small intestine	ERS2606290	N/A	SAMEA4786354	PRJEB27719	35	female	C57BL/6	genotype: Cx3cr1CreERT2.Rosa26-LSL-YFP, phenotype: YFP positive
Intestine	Macrophage	ERS2606291 | muscularis externa layer of small intestine	muscularis externa layer of small intestine	ERS2606291	N/A	SAMEA4786355	PRJEB27719	35	female	C57BL/6	genotype: Cx3cr1CreERT2.Rosa26-LSL-YFP, phenotype: YFP positive
Intestine	Macrophage	SRS1496511 | macrophage sourced from intestine	macrophage sourced from intestine	SRS1496511	GSM2196489	SRS1496511	PRJNA325288	unknown	unknown	unknown	non-engulfing
Intestine	Macrophage	SRS1496512 | macrophage sourced from intestine	macrophage sourced from intestine	SRS1496512	GSM2196490	SRS1496512	PRJNA325288	unknown	unknown	unknown	non-engulfing
Intestine	Macrophage	SRS1496514 | macrophage sourced from intestine	macrophage sourced from intestine	SRS1496514	GSM2196491	SRS1496514	PRJNA325288	unknown	unknown	unknown	non-engulfing
Intestine	Macrophage	SRS1496513 | macrophage sourced from intestine	macrophage sourced from intestine	SRS1496513	GSM2196492	SRS1496513	PRJNA325288	unknown	unknown	unknown	engulfing
Intestine	Macrophage	SRS1496515 | macrophage sourced from intestine	macrophage sourced from intestine	SRS1496515	GSM2196493	SRS1496515	PRJNA325288	unknown	unknown	unknown	engulfing
Intestine	Macrophage	SRS1496516 | macrophage sourced from intestine	macrophage sourced from intestine	SRS1496516	GSM2196494	SRS1496516	PRJNA325288	unknown	unknown	unknown	engulfing
Intestine	Macrophage	SRS3299289 | Tim-4-CD4- small intestine macrophages	Tim-4-CD4- small intestine macrophages	SRS3299289	GSM3141672	SAMN09207587	PRJNA471340	unknown	male	C57BL/6	none
Intestine	Macrophage	SRS3299290 | Tim-4-CD4- small intestine macrophages	Tim-4-CD4- small intestine macrophages	SRS3299290	GSM3141673	SAMN09207585	PRJNA471340	unknown	male	C57BL/6	none
Intestine	Macrophage	SRS3299291 | Tim-4-CD4- small intestine macrophages	Tim-4-CD4- small intestine macrophages	SRS3299291	GSM3141674	SAMN09207584	PRJNA471340	unknown	male	C57BL/6	none
Intestine	Macrophage	SRS3299292 | Tim-4-CD4- small intestine macrophages	Tim-4-CD4- small intestine macrophages	SRS3299292	GSM3141675	SAMN09207583	PRJNA471340	unknown	male	C57BL/6	none
Intestine	Macrophage	SRS3299293 | Tim-4-CD4+ small intestine macrophages	Tim-4-CD4+ small intestine macrophages	SRS3299293	GSM3141676	SAMN09207582	PRJNA471340	unknown	male	C57BL/6	none
Intestine	Macrophage	SRS3299294 | Tim-4-CD4+ small intestine macrophages	Tim-4-CD4+ small intestine macrophages	SRS3299294	GSM3141677	SAMN09207573	PRJNA471340	unknown	male	C57BL/6	none
Intestine	Macrophage	SRS3299295 | Tim-4-CD4+ small intestine macrophages	Tim-4-CD4+ small intestine macrophages	SRS3299295	GSM3141678	SAMN09207571	PRJNA471340	unknown	male	C57BL/6	none
Intestine	Macrophage	SRS3299296 | Tim-4-CD4+ small intestine macrophages	Tim-4-CD4+ small intestine macrophages	SRS3299296	GSM3141679	SAMN09207580	PRJNA471340	unknown	male	C57BL/6	none
Intestine	Macrophage	SRS3299297 | Tim-4+CD4+ small intestine macrophages	Tim-4+CD4+ small intestine macrophages	SRS3299297	GSM3141680	SAMN09207578	PRJNA471340	unknown	male	C57BL/6	none
Intestine	Macrophage	SRS3299298 | Tim-4+CD4+ small intestine macrophages	Tim-4+CD4+ small intestine macrophages	SRS3299298	GSM3141681	SAMN09207577	PRJNA471340	unknown	male	C57BL/6	none
Intestine	Macrophage	SRS3299299 | Tim-4+CD4+ small intestine macrophages	Tim-4+CD4+ small intestine macrophages	SRS3299299	GSM3141682	SAMN09207575	PRJNA471340	unknown	male	C57BL/6	none
Intestine	Macrophage	SRS3299300 | Tim-4+CD4+ small intestine macrophages	Tim-4+CD4+ small intestine macrophages	SRS3299300	GSM3141683	SAMN09207591	PRJNA471340	unknown	male	C57BL/6	none
Kidney	Macrophage	SRS1570989 | renal tissue macrophages	renal tissue macrophages	SRS1570989	GSM2242209	SRS1570989	PRJNA330530	8 weeks	unknown	C57BL/6	none
Kidney	Macrophage	SRS3478172 | monocyte-derived macrophages from control kidneys	monocyte-derived macrophages from control kidneys	SRS3478172	GSM3229997	SAMN09505357	PRJNA478258	24 weeks	male	C57BL/6J	none
Kidney	Macrophage	SRS3478173 | monocyte-derived macrophages from control kidneys	monocyte-derived macrophages from control kidneys	SRS3478173	GSM3229998	SAMN09505356	PRJNA478258	24 weeks	male	C57BL/6J	none
Kidney	Macrophage	SRS3478174 | monocyte-derived macrophages from control kidneys	monocyte-derived macrophages from control kidneys	SRS3478174	GSM3229999	SAMN09505355	PRJNA478258	24 weeks	male	C57BL/6J	none
Kidney	Macrophage	SRS3478175 | monocyte-derived macrophages from ischemic (RAS) kidneys	monocyte-derived macrophages from ischemic (RAS) kidneys	SRS3478175	GSM3230000	SAMN09505371	PRJNA478258	24 weeks	male	C57BL/6J	none
Kidney	Macrophage	SRS3478176 | monocyte-derived macrophages from ischemic (RAS) kidneys	monocyte-derived macrophages from ischemic (RAS) kidneys	SRS3478176	GSM3230001	SAMN09505370	PRJNA478258	24 weeks	male	C57BL/6J	none
Kidney	Macrophage	SRS3478177 | monocyte-derived macrophages from ischemic (RAS) kidneys	monocyte-derived macrophages from ischemic (RAS) kidneys	SRS3478177	GSM3230002	SAMN09505369	PRJNA478258	24 weeks	male	C57BL/6J	none
Kidney	Macrophage	SRS3478178 | monocyte-derived macrophages from ischemic (RAS) kidneys	monocyte-derived macrophages from ischemic (RAS) kidneys	SRS3478178	GSM3230003	SAMN09505368	PRJNA478258	24 weeks	male	C57BL/6J	none
Kidney	Macrophage	SRS3478179 | monocyte-derived macrophages from control kidneys	monocyte-derived macrophages from control kidneys	SRS3478179	GSM3230004	SAMN09505367	PRJNA478258	24 weeks	male	C57BL/6J	none
Kidney	Macrophage	SRS3478180 | monocyte-derived macrophages from control kidneys	monocyte-derived macrophages from control kidneys	SRS3478180	GSM3230005	SAMN09505366	PRJNA478258	24 weeks	male	C57BL/6J	none
Kidney	Macrophage	SRS3478181 | monocyte-derived macrophages from control kidneys	monocyte-derived macrophages from control kidneys	SRS3478181	GSM3230006	SAMN09505365	PRJNA478258	24 weeks	male	C57BL/6J	none
Kidney	Macrophage	SRS3478182 | monocyte-derived macrophages from ischemic (RAS) kidneys	monocyte-derived macrophages from ischemic (RAS) kidneys	SRS3478182	GSM3230007	SAMN09505364	PRJNA478258	24 weeks	male	C57BL/6J	none
Kidney	Macrophage	SRS3478183 | monocyte-derived macrophages from ischemic (RAS) kidneys	monocyte-derived macrophages from ischemic (RAS) kidneys	SRS3478183	GSM3230008	SAMN09505363	PRJNA478258	24 weeks	male	C57BL/6J	none
Kidney	Macrophage	SRS3478184 | monocyte-derived macrophages from ischemic (RAS) kidneys	monocyte-derived macrophages from ischemic (RAS) kidneys	SRS3478184	GSM3230009	SAMN09505362	PRJNA478258	24 weeks	male	C57BL/6J	none
Kidney	Macrophage	SRS3478185 | monocyte-derived macrophages from ischemic (RAS) kidneys	monocyte-derived macrophages from ischemic (RAS) kidneys	SRS3478185	GSM3230010	SAMN09505361	PRJNA478258	24 weeks	male	C57BL/6J	none
Kidney	Macrophage	SRS3478186 | kidney-resident macrophages (KRM) from control kidneys	kidney-resident macrophages (KRM) from control kidneys	SRS3478186	GSM3230011	SAMN09505360	PRJNA478258	24 weeks	male	C57BL/6J	none
Kidney	Macrophage	SRS3478187 | kidney-resident macrophages (KRM) from control kidneys	kidney-resident macrophages (KRM) from control kidneys	SRS3478187	GSM3230012	SAMN09505359	PRJNA478258	24 weeks	male	C57BL/6J	none
Kidney	Macrophage	SRS3478188 | kidney-resident macrophages (KRM) from control kidneys	kidney-resident macrophages (KRM) from control kidneys	SRS3478188	GSM3230013	SAMN09505358	PRJNA478258	24 weeks	male	C57BL/6J	none
Kidney	Macrophage	SRS3478189 | kidney-resident macrophages (KRM) from control kidneys	kidney-resident macrophages (KRM) from control kidneys	SRS3478189	GSM3230014	SAMN09505351	PRJNA478258	24 weeks	male	C57BL/6J	none
Kidney	Macrophage	SRS3478190 | kidney-resident macrophages (KRM) from ischemic (RAS) kidneys	kidney-resident macrophages (KRM) from ischemic (RAS) kidneys	SRS3478190	GSM3230015	SAMN09505354	PRJNA478258	24 weeks	male	C57BL/6J	none
Kidney	Macrophage	SRS3478191 | kidney-resident macrophages (KRM) from ischemic (RAS) kidneys	kidney-resident macrophages (KRM) from ischemic (RAS) kidneys	SRS3478191	GSM3230016	SAMN09505353	PRJNA478258	24 weeks	male	C57BL/6J	none
Kidney	Macrophage	SRS3478192 | kidney-resident macrophages (KRM) from ischemic (RAS) kidneys	kidney-resident macrophages (KRM) from ischemic (RAS) kidneys	SRS3478192	GSM3230017	SAMN09505352	PRJNA478258	24 weeks	male	C57BL/6J	none
Liver	Macrophage	SRS4516451 | Kupffer cell	Circulating monocytes	SRS4516451	GSM3681776	SAMN11190915	PRJNA528435	unknown	unknown	C57BL/6J	none
Liver	Macrophage	SRS4516452 | Kupffer cell	Circulating monocytes	SRS4516452	GSM3681779	SAMN11190908	PRJNA528435	unknown	unknown	C57BL/6J	none
Liver	Macrophage	SRS4516453 | Kupffer cell	Circulating monocytes	SRS4516453	GSM3681777	SAMN11190913	PRJNA528435	unknown	unknown	C57BL/6J	none
Liver	Macrophage	SRS4516454 | Kupffer cell	Circulating monocytes	SRS4516454	GSM3681778	SAMN11190911	PRJNA528435	unknown	unknown	C57BL/6J	none
Liver	Macrophage	SRS4516455 | Kupffer cell	Kupffer cell	SRS4516455	GSM3681781	SAMN11190906	PRJNA528435	unknown	unknown	Clec4f-cre/Rosa26iDTR	Diphtheria toxin 12h
Liver	Macrophage	SRS4516457 | Kupffer cell	Kupffer cell	SRS4516457	GSM3681780	SAMN11190907	PRJNA528435	unknown	unknown	Clec4f-cre/Rosa26iDTR	Diphtheria toxin 12h
Liver	Macrophage	SRS4516456 | Kupffer cell	Kupffer cell	SRS4516456	GSM3681782	SAMN11190903	PRJNA528435	unknown	unknown	Clec4f-cre/Rosa26iDTR	Diphtheria toxin 24h
Liver	Macrophage	SRS4516458 | Kupffer cell	Kupffer cell	SRS4516458	GSM3681783	SAMN11190962	PRJNA528435	unknown	unknown	Clec4f-cre/Rosa26iDTR	Diphtheria toxin 24h
Liver	Macrophage	SRS4516459 | Kupffer cell	Kupffer cell	SRS4516459	GSM3681784	SAMN11190961	PRJNA528435	unknown	unknown	Clec4f-cre/Rosa26iDTR	Diphtheria toxin 24h
Liver	Macrophage	SRS4516460 | Kupffer cell	Kupffer cell	SRS4516460	GSM3681785	SAMN11190959	PRJNA528435	unknown	unknown	Clec4f-cre/Rosa26iDTR	Diphtheria toxin 48h
Liver	Macrophage	SRS4516462 | Kupffer cell	Kupffer cell	SRS4516462	GSM3681786	SAMN11190958	PRJNA528435	unknown	unknown	Clec4f-cre/Rosa26iDTR	Diphtheria toxin 48h
Liver	Macrophage	SRS4516461 | Kupffer cell	Kupffer cell	SRS4516461	GSM3681787	SAMN11190957	PRJNA528435	unknown	unknown	Clec4f-cre/Rosa26iDTR	Diphtheria toxin 72h
Liver	Macrophage	SRS4516463 | Kupffer cell	Kupffer cell	SRS4516463	GSM3681788	SAMN11190956	PRJNA528435	unknown	unknown	Clec4f-cre/Rosa26iDTR	Diphtheria toxin 72h
Liver	Macrophage	SRS4516464 | Kupffer cell	Kupffer cell	SRS4516464	GSM3681789	SAMN11190982	PRJNA528435	unknown	unknown	Clec4f-cre/Rosa26iDTR	Diphtheria toxin 168h
Liver	Macrophage	SRS4516465 | Kupffer cell	Kupffer cell	SRS4516465	GSM3681790	SAMN11190955	PRJNA528435	unknown	unknown	Clec4f-cre/Rosa26iDTR	Diphtheria toxin 168h
Liver	Macrophage	SRS4516466 | Kupffer cell	Kupffer cell	SRS4516466	GSM3681791	SAMN11190981	PRJNA528435	unknown	unknown	Clec4f-cre/Rosa26iDTR	Diphtheria toxin 168h
Liver	Macrophage	SRS4516467 | Kupffer cell	Kupffer cell	SRS4516467	GSM3681792	SAMN11190980	PRJNA528435	unknown	unknown	Clec4f-cre/Rosa26iDTR	Diphtheria toxin 336h
Liver	Macrophage	SRS4516468 | Kupffer cell	Kupffer cell	SRS4516468	GSM3681793	SAMN11190979	PRJNA528435	unknown	unknown	Clec4f-cre/Rosa26iDTR	Diphtheria toxin 336h
Liver	Macrophage	SRS4516469 | Kupffer cell	Kupffer cell	SRS4516469	GSM3681794	SAMN11190978	PRJNA528435	unknown	unknown	Clec4f-cre/Rosa26iDTR	Diphtheria toxin 336h
Liver	Macrophage	SRS4516470 | Kupffer cell	Kupffer cell	SRS4516470	GSM3681795	SAMN11190977	PRJNA528435	unknown	unknown	Clec4f-cre/Rosa26iDTR	PBS 72h
Liver	Macrophage	SRS4516471 | Kupffer cell	Kupffer cell	SRS4516471	GSM3681796	SAMN11190976	PRJNA528435	unknown	unknown	Clec4f-cre/Rosa26iDTR	PBS 72h
Liver	Macrophage	SRS4516472 | Kupffer cell	Kupffer cell	SRS4516472	GSM3681797	SAMN11190975	PRJNA528435	unknown	unknown	Clec4f-cre/Rosa26iDTR	PBS 72h
Liver	Macrophage	SRS4516473 | Kupffer cell	Kupffer cell	SRS4516473	GSM3681798	SAMN11190974	PRJNA528435	unknown	unknown	Nr1h3 flox/flox	none
Liver	Macrophage	SRS4516474 | Kupffer cell	Kupffer cell	SRS4516474	GSM3681799	SAMN11190973	PRJNA528435	unknown	unknown	Nr1h3 flox/flox	none
Liver	Macrophage	SRS4516475 | Kupffer cell	Kupffer cell	SRS4516475	GSM3681801	SAMN11190971	PRJNA528435	unknown	unknown	Nr1h3 flox/flox Clec4f-cre +/-	none
Liver	Macrophage	SRS4516476 | Kupffer cell	Kupffer cell	SRS4516476	GSM3681800	SAMN11190972	PRJNA528435	unknown	unknown	Nr1h3 flox/flox Clec4f-cre +/-	none
Liver	Macrophage	SRS4516477 | Kupffer cell	Kupffer cell	SRS4516477	GSM3681802	SAMN11190970	PRJNA528435	unknown	unknown	Nr1h3 flox/flox Clec4f-cre +/-	none
Liver	Macrophage	SRS4516478 | Kupffer cell	Kupffer cell	SRS4516478	GSM3681803	SAMN11190969	PRJNA528435	unknown	unknown	Nr1h3 flox/flox Clec4f-cre +/-	none
Liver	Macrophage	SRS4516489 | Kupffer cell	Kupffer cell	SRS4516489	GSM3681814	SAMN11190997	PRJNA528435	unknown	unknown	Smad4 flox/flox	none
Liver	Macrophage	SRS4516490 | Kupffer cell	Kupffer cell	SRS4516490	GSM3681815	SAMN11190996	PRJNA528435	unknown	unknown	Smad4 flox/flox	none
Liver	Macrophage	SRS4516491 | Kupffer cell	Kupffer cell	SRS4516491	GSM3681816	SAMN11190995	PRJNA528435	unknown	unknown	Smad4 flox/flox Clec4f-cre +/-	none
Liver	Macrophage	SRS4516492 | Kupffer cell	Kupffer cell	SRS4516492	GSM3681818	SAMN11190993	PRJNA528435	unknown	unknown	Smad4 flox/flox Clec4f-cre +/-	none
Liver	Macrophage	SRS4516493 | Kupffer cell	Kupffer cell	SRS4516493	GSM3681817	SAMN11190994	PRJNA528435	unknown	unknown	Smad4 flox/flox Clec4f-cre +/-	none
Liver	Macrophage	SRS4516494 | Kupffer cell	Kupffer cell	SRS4516494	GSM3681819	SAMN11190954	PRJNA528435	unknown	unknown	Smad4 flox/flox Clec4f-cre +/-	none
Liver	Macrophage	SRS4516495 | Kupffer cell	Kupffer cell	SRS4516495	GSM3681820	SAMN11190992	PRJNA528435	unknown	unknown	Smad4 flox/flox Clec4f-cre +/-	none
Lung	Macrophage	SRS933525 | lung macrophages	lung macrophages	SRS933525	GSM1681447	SAMN03653352	PRJNA283850	unknown	unknown	C57BL/6	none
Lung	Macrophage	SRS933526 | lung macrophages	lung macrophages	SRS933526	GSM1681446	SAMN03653351	PRJNA283850	unknown	unknown	C57BL/6	none
Lung	Macrophage	SRS4291412 | lung	lung	SRS4291412	GSM3579871	SAMN10820209	PRJNA517143	unknown	unknown	unknown	Lyve1+
Lung	Macrophage	SRS4291413 | lung	lung	SRS4291413	GSM3579870	SAMN10820210	PRJNA517143	unknown	unknown	unknown	Lyve1+
Lung	Macrophage	SRS4291414 | lung	lung	SRS4291414	GSM3579872	SAMN10820208	PRJNA517143	unknown	unknown	unknown	Lyve1+
Lung	Macrophage	SRS4291415 | lung	lung	SRS4291415	GSM3579873	SAMN10820207	PRJNA517143	unknown	unknown	unknown	Lyve1-
Lung	Macrophage	SRS4291416 | lung	lung	SRS4291416	GSM3579874	SAMN10820206	PRJNA517143	unknown	unknown	unknown	Lyve1-
Lung	Macrophage	SRS4291420 | lung	lung	SRS4291420	GSM3579878	SAMN10820202	PRJNA517143	unknown	unknown	unknown	monocyte
Lung	Macrophage	SRS4291421 | lung	lung	SRS4291421	GSM3579879	SAMN10820201	PRJNA517143	unknown	unknown	unknown	monocyte
Lung	Macrophage	SRS4291422 | lung	lung	SRS4291422	GSM3579880	SAMN10820200	PRJNA517143	unknown	unknown	unknown	monocyte
Lung	Macrophage	SRS4291417 | lung	lung	SRS4291417	GSM3579875	SAMN10820205	PRJNA517143	unknown	unknown	unknown	alveolar macrophage
Lung	Macrophage	SRS4291418 | lung	lung	SRS4291418	GSM3579876	SAMN10820204	PRJNA517143	unknown	unknown	unknown	alveolar macrophage
Lung	Macrophage	SRS4291419 | lung	lung	SRS4291419	GSM3579877	SAMN10820203	PRJNA517143	unknown	unknown	unknown	alveolar macrophage
Lung	Macrophage	SRS5172494 | alveolar macrophages	alveolar macrophages	SRS5172494	GSM3983810	SAMN12390280	PRJNA557178	unknown	unknown	C57BL/6	Bhlhe40+/+Bhlhe41+/+
Lung	Macrophage	SRS5172495 | alveolar macrophages	alveolar macrophages	SRS5172495	GSM3983811	SAMN12390279	PRJNA557178	unknown	unknown	C57BL/6	Bhlhe40+/+Bhlhe41+/+
Lung	Macrophage	SRS5172496 | alveolar macrophages	alveolar macrophages	SRS5172496	GSM3983812	SAMN12390278	PRJNA557178	unknown	unknown	C57BL/6	Bhlhe40-/-Bhlhe41-/-
Lung	Macrophage	SRS5172497 | alveolar macrophages	alveolar macrophages	SRS5172497	GSM3983813	SAMN12390276	PRJNA557178	unknown	unknown	C57BL/6	Bhlhe40-/-Bhlhe41-/-
Lung	Macrophage	SRS5172498 | alveolar macrophages	alveolar macrophages	SRS5172498	GSM3983814	SAMN12390274	PRJNA557178	unknown	unknown	C57BL/6	Bhlhe40+/+Bhlhe41+/+
Lung	Macrophage	SRS5172499 | alveolar macrophages	alveolar macrophages	SRS5172499	GSM3983815	SAMN12390272	PRJNA557178	unknown	unknown	C57BL/6	Bhlhe40+/+Bhlhe41+/+
Lung	Macrophage	SRS5172500 | alveolar macrophages	alveolar macrophages	SRS5172500	GSM3983816	SAMN12390271	PRJNA557178	unknown	unknown	C57BL/6	Bhlhe40-/-Bhlhe41-/-
Lung	Macrophage	SRS5172501 | alveolar macrophages	alveolar macrophages	SRS5172501	GSM3983817	SAMN12390270	PRJNA557178	unknown	unknown	C57BL/6	Bhlhe40-/-Bhlhe41-/-
Lung	Macrophage	SRS5172506 | alveolar macrophages	alveolar macrophages	SRS5172506	GSM3983822	SAMN12390265	PRJNA557178	unknown	unknown	C57BL/6	Bhlhe40+/+Bhlhe41+/+
Lung	Macrophage	SRS5172507 | alveolar macrophages	alveolar macrophages	SRS5172507	GSM3983823	SAMN12390264	PRJNA557178	unknown	unknown	C57BL/6	Bhlhe40+/+Bhlhe41+/+
Lung	Macrophage	SRS5172508 | alveolar macrophages	alveolar macrophages	SRS5172508	GSM3983824	SAMN12390263	PRJNA557178	unknown	unknown	C57BL/6	Bhlhe40+/+Bhlhe41+/+
Lung	Macrophage	SRS5172509 | alveolar macrophages	alveolar macrophages	SRS5172509	GSM3983825	SAMN12390262	PRJNA557178	unknown	unknown	C57BL/6	Bhlhe40+/+Bhlhe41+/+
Lung	Macrophage	SRS5172510 | alveolar macrophages	alveolar macrophages	SRS5172510	GSM3983826	SAMN12390261	PRJNA557178	unknown	unknown	C57BL/6	Bhlhe40-/-Bhlhe41-/-
Lung	Macrophage	SRS5172511 | alveolar macrophages	alveolar macrophages	SRS5172511	GSM3983827	SAMN12390282	PRJNA557178	unknown	unknown	C57BL/6	Bhlhe40-/-Bhlhe41-/-
Lung	Macrophage	SRS1944005 | pulmonary interstitial macrophage	pulmonary interstitial macrophage	SRS1944005	GSM2470721	SAMN06275999	PRJNA369038	unknown	unknown	C57BL/6	MerTK+CD64+CD11b+CD11cloCD206+MHCIIlo
Lung	Macrophage	SRS1944006 | pulmonary interstitial macrophage	pulmonary interstitial macrophage	SRS1944006	GSM2470722	SAMN06275998	PRJNA369038	unknown	unknown	C57BL/6	MerTK+CD64+CD11b+CD11cloCD206+MHCIIlo
Lung	Macrophage	SRS1944007 | pulmonary interstitial macrophage	pulmonary interstitial macrophage	SRS1944007	GSM2470723	SAMN06275997	PRJNA369038	unknown	unknown	C57BL/6	MerTK+CD64+CD11b+CD11cloCD206+MHCIIlo
Lung	Macrophage	SRS1944008 | pulmonary interstitial macrophage	pulmonary interstitial macrophage	SRS1944008	GSM2470724	SAMN06275996	PRJNA369038	unknown	unknown	C57BL/6	MerTK+CD64+CD11b+CD11cloCD206+MHCIIlo
Lung	Macrophage	SRS1944009 | pulmonary interstitial macrophage	pulmonary interstitial macrophage	SRS1944009	GSM2470725	SAMN06275995	PRJNA369038	unknown	unknown	C57BL/6	MerTK+CD64+CD11b+CD11cloCD206+MHCIIlo
Lung	Macrophage	SRS1944010 | pulmonary interstitial macrophage	pulmonary interstitial macrophage	SRS1944010	GSM2470726	SAMN06275994	PRJNA369038	unknown	unknown	C57BL/6	MerTK+CD64+CD11b+CD11cloCD206+MHCIIlo
Lung	Macrophage	SRS1944011 | pulmonary interstitial macrophage	pulmonary interstitial macrophage	SRS1944011	GSM2470727	SAMN06275993	PRJNA369038	unknown	unknown	C57BL/6	MerTK+CD64+CD11b+CD11cloCD206+MHCIIlo
Lung	Macrophage	SRS1944012 | pulmonary interstitial macrophage	pulmonary interstitial macrophage	SRS1944012	GSM2470728	SAMN06275992	PRJNA369038	unknown	unknown	C57BL/6	MerTK+CD64+CD11b+CD11cloCD206+MHCIIlo
Lung	Macrophage	SRS1944013 | pulmonary interstitial macrophage	pulmonary interstitial macrophage	SRS1944013	GSM2470729	SAMN06276000	PRJNA369038	unknown	unknown	C57BL/6	MerTK+CD64+CD11b+CD11cloCD206+MHCIIlo
Lung	Macrophage	SRS1944014 | pulmonary interstitial macrophage	pulmonary interstitial macrophage	SRS1944014	GSM2470730	SAMN06276001	PRJNA369038	unknown	unknown	C57BL/6	MerTK+CD64+CD11b+CD11cloCD206+MHCII+
Lung	Macrophage	SRS1944015 | pulmonary interstitial macrophage	pulmonary interstitial macrophage	SRS1944015	GSM2470731	SAMN06276002	PRJNA369038	unknown	unknown	C57BL/6	MerTK+CD64+CD11b+CD11cloCD206+MHCII+
Lung	Macrophage	SRS1944016 | pulmonary interstitial macrophage	pulmonary interstitial macrophage	SRS1944016	GSM2470732	SAMN06276003	PRJNA369038	unknown	unknown	C57BL/6	MerTK+CD64+CD11b+CD11cloCD206+MHCII+
Lung	Macrophage	SRS1944017 | pulmonary interstitial macrophage	pulmonary interstitial macrophage	SRS1944017	GSM2470733	SAMN06275991	PRJNA369038	unknown	unknown	C57BL/6	MerTK+CD64+CD11b+CD11cloCD206+MHCII+
Lung	Macrophage	SRS1944018 | pulmonary interstitial macrophage	pulmonary interstitial macrophage	SRS1944018	GSM2470734	SAMN06275985	PRJNA369038	unknown	unknown	C57BL/6	MerTK+CD64+CD11b+CD11cloCD206+MHCII+
Lung	Macrophage	SRS1944019 | pulmonary interstitial macrophage	pulmonary interstitial macrophage	SRS1944019	GSM2470735	SAMN06275984	PRJNA369038	unknown	unknown	C57BL/6	MerTK+CD64+CD11b+CD11cloCD206+MHCII+
Lung	Macrophage	SRS1944020 | pulmonary interstitial macrophage	pulmonary interstitial macrophage	SRS1944020	GSM2470736	SAMN06275990	PRJNA369038	unknown	unknown	C57BL/6	MerTK+CD64+CD11b+CD11cloCD206+MHCII+
Lung	Macrophage	SRS1944021 | pulmonary interstitial macrophage	pulmonary interstitial macrophage	SRS1944021	GSM2470737	SAMN06275986	PRJNA369038	unknown	unknown	C57BL/6	MerTK+CD64+CD11b+CD11cloCD206+MHCII+
Lung	Macrophage	SRS1944022 | pulmonary interstitial macrophage	pulmonary interstitial macrophage	SRS1944022	GSM2470738	SAMN06275989	PRJNA369038	unknown	unknown	C57BL/6	MerTK+CD64+CD11b+CD11cloCD206+MHCII+
Lung	Macrophage	SRS1944023 | pulmonary interstitial macrophage	pulmonary interstitial macrophage	SRS1944023	GSM2470739	SAMN06275988	PRJNA369038	unknown	unknown	C57BL/6	MerTK+CD64+CD11b+CD11cloCD206+MHCII+
Lung	Macrophage	SRS1944024 | pulmonary interstitial macrophage	pulmonary interstitial macrophage	SRS1944024	GSM2470740	SAMN06275987	PRJNA369038	unknown	unknown	C57BL/6	MerTK+CD64+CD11b+CD11cloCD206+MHCII+
Lung	Macrophage	SRS1944025 | pulmonary interstitial macrophage	pulmonary interstitial macrophage	SRS1944025	GSM2470741	SAMN06276020	PRJNA369038	unknown	unknown	C57BL/6	MerTK+CD64+CD11b+CD11c+CD206loMHCII+
Lung	Macrophage	SRS1944026 | pulmonary interstitial macrophage	pulmonary interstitial macrophage	SRS1944026	GSM2470742	SAMN06276021	PRJNA369038	unknown	unknown	C57BL/6	MerTK+CD64+CD11b+CD11c+CD206loMHCII+
Lung	Macrophage	SRS1944027 | pulmonary interstitial macrophage	pulmonary interstitial macrophage	SRS1944027	GSM2470743	SAMN06276019	PRJNA369038	unknown	unknown	C57BL/6	MerTK+CD64+CD11b+CD11c+CD206loMHCII+
Lung	Macrophage	SRS1944028 | pulmonary interstitial macrophage	pulmonary interstitial macrophage	SRS1944028	GSM2470744	SAMN06276018	PRJNA369038	unknown	unknown	C57BL/6	MerTK+CD64+CD11b+CD11c+CD206loMHCII+
Lung	Macrophage	SRS1944029 | pulmonary interstitial macrophage	pulmonary interstitial macrophage	SRS1944029	GSM2470745	SAMN06276017	PRJNA369038	unknown	unknown	C57BL/6	MerTK+CD64+CD11b+CD11c+CD206loMHCII+
Lung	Macrophage	SRS1944030 | pulmonary interstitial macrophage	pulmonary interstitial macrophage	SRS1944030	GSM2470746	SAMN06276016	PRJNA369038	unknown	unknown	C57BL/6	MerTK+CD64+CD11b+CD11c+CD206loMHCII+
Lung	Macrophage	SRS1944031 | pulmonary interstitial macrophage	pulmonary interstitial macrophage	SRS1944031	GSM2470747	SAMN06276015	PRJNA369038	unknown	unknown	C57BL/6	MerTK+CD64+CD11b+CD11c+CD206loMHCII+
Lung	Macrophage	SRS1944032 | pulmonary interstitial macrophage	pulmonary interstitial macrophage	SRS1944032	GSM2470748	SAMN06276014	PRJNA369038	unknown	unknown	C57BL/6	MerTK+CD64+CD11b+CD11c+CD206loMHCII+
Lung	Macrophage	SRS1944033 | pulmonary interstitial macrophage	pulmonary interstitial macrophage	SRS1944033	GSM2470749	SAMN06276013	PRJNA369038	unknown	unknown	C57BL/6	MerTK+CD64+CD11b+CD11c+CD206loMHCII+
Lung	Macrophage	SRS1944034 | pulmonary alveolar macrophage	pulmonary alveolar macrophage	SRS1944034	GSM2470750	SAMN06276012	PRJNA369038	unknown	unknown	C57BL/6	MerTK+CD64+CD11b-CD11c+Siglec F+
Lung	Macrophage	SRS1944035 | pulmonary alveolar macrophage	pulmonary alveolar macrophage	SRS1944035	GSM2470752	SAMN06276010	PRJNA369038	unknown	unknown	C57BL/6	MerTK+CD64+CD11b-CD11c+Siglec F+
Lung	Macrophage	SRS1944036 | pulmonary alveolar macrophage	pulmonary alveolar macrophage	SRS1944036	GSM2470753	SAMN06276009	PRJNA369038	unknown	unknown	C57BL/6	MerTK+CD64+CD11b-CD11c+Siglec F+
Lung	Macrophage	SRS1944037 | pulmonary alveolar macrophage	pulmonary alveolar macrophage	SRS1944037	GSM2470751	SAMN06276011	PRJNA369038	unknown	unknown	C57BL/6	MerTK+CD64+CD11b-CD11c+Siglec F+
Lung	Macrophage	SRS1944038 | pulmonary alveolar macrophage	pulmonary alveolar macrophage	SRS1944038	GSM2470754	SAMN06276008	PRJNA369038	unknown	unknown	C57BL/6	MerTK+CD64+CD11b-CD11c+Siglec F+
Lung	Macrophage	SRS1944039 | pulmonary alveolar macrophage	pulmonary alveolar macrophage	SRS1944039	GSM2470755	SAMN06276007	PRJNA369038	unknown	unknown	C57BL/6	MerTK+CD64+CD11b-CD11c+Siglec F+
Lung	Macrophage	SRS1944040 | pulmonary alveolar macrophage	pulmonary alveolar macrophage	SRS1944040	GSM2470756	SAMN06276006	PRJNA369038	unknown	unknown	C57BL/6	MerTK+CD64+CD11b-CD11c+Siglec F+
Lung	Macrophage	SRS1944041 | pulmonary alveolar macrophage	pulmonary alveolar macrophage	SRS1944041	GSM2470758	SAMN06276004	PRJNA369038	unknown	unknown	C57BL/6	MerTK+CD64+CD11b-CD11c+Siglec F+
Lung	Macrophage	SRS1944042 | pulmonary alveolar macrophage	pulmonary alveolar macrophage	SRS1944042	GSM2470757	SAMN06276005	PRJNA369038	unknown	unknown	C57BL/6	MerTK+CD64+CD11b-CD11c+Siglec F+
Pancreas	Macrophage	SRS3061311 | sorted ex vivo pancreatic islet macrophages,CD11c High Islet Macrophages	sorted ex vivo pancreatic islet macrophages,CD11c High Islet Macrophages	SRS3061311	GSM3052347	SAMN08732020	PRJNA438927	unknown	unknown	C57BL/6J	High fat diet
Pancreas	Macrophage	SRS3061312 | sorted ex vivo pancreatic islet macrophages,CD11c High Islet Macrophages	sorted ex vivo pancreatic islet macrophages,CD11c High Islet Macrophages	SRS3061312	GSM3052351	SAMN08732021	PRJNA438927	unknown	unknown	C57BL/6J	High fat diet
Pancreas	Macrophage	SRS3061313 | sorted ex vivo pancreatic islet macrophages,CD11c High Islet Macrophages	sorted ex vivo pancreatic islet macrophages,CD11c High Islet Macrophages	SRS3061313	GSM3052353	SAMN08732019	PRJNA438927	unknown	unknown	C57BL/6J	High fat diet
Pancreas	Macrophage	SRS3061316 | sorted ex vivo pancreatic islet macrophages,F480 High Islet Macrophages	sorted ex vivo pancreatic islet macrophages,F480 High Islet Macrophages	SRS3061316	GSM3052358	SAMN08732016	PRJNA438927	unknown	unknown	C57BL/6J	High fat diet
Pancreas	Macrophage	SRS3061317 | sorted ex vivo pancreatic islet macrophages,F480 High Islet Macrophages	sorted ex vivo pancreatic islet macrophages,F480 High Islet Macrophages	SRS3061317	GSM3052359	SAMN08732015	PRJNA438927	unknown	unknown	C57BL/6J	High fat diet
Pancreas	Macrophage	SRS3061314 | sorted ex vivo pancreatic islet macrophages,CD11c High Islet Macrophages	sorted ex vivo pancreatic islet macrophages,CD11c High Islet Macrophages	SRS3061314	GSM3052355	SAMN08732018	PRJNA438927	unknown	unknown	C57BL/6J	Normal chow diet
Pancreas	Macrophage	SRS3061315 | sorted ex vivo pancreatic islet macrophages,CD11c High Islet Macrophages	sorted ex vivo pancreatic islet macrophages,CD11c High Islet Macrophages	SRS3061315	GSM3052356	SAMN08732017	PRJNA438927	unknown	unknown	C57BL/6J	Normal chow diet
Pancreas	Macrophage	SRS3061318 | sorted ex vivo pancreatic islet macrophages,F480 High Islet Macrophages	sorted ex vivo pancreatic islet macrophages,F480 High Islet Macrophages	SRS3061318	GSM3052362	SAMN08732037	PRJNA438927	unknown	unknown	C57BL/6J	Normal chow diet
Pancreas	Macrophage	SRS3061326 | sorted ex vivo pancreatic islet macrophages,F480 High Islet Macrophages	sorted ex vivo pancreatic islet macrophages,F480 High Islet Macrophages	SRS3061326	GSM3052361	SAMN08732014	PRJNA438927	unknown	unknown	C57BL/6J	Normal chow diet
Peritoneum	Macrophage	SRS4538447 | choroid plexus macrophages	peritoneal macrophages	SRS4538447	GSM3684886	SAMN11257869	PRJNA529096	unknown	unknown	C57BL/6JRj	Renamed, was choroid plexus macrophages
Peritoneum	Macrophage	SRS4538448 | choroid plexus macrophages	peritoneal macrophages	SRS4538448	GSM3684887	SAMN11257868	PRJNA529096	unknown	unknown	C57BL/6JRj	Renamed, was choroid plexus macrophages
Peritoneum	Macrophage	SRS4538449 | choroid plexus macrophages	peritoneal macrophages	SRS4538449	GSM3684888	SAMN11257867	PRJNA529096	unknown	unknown	C57BL/6JRj	Renamed, was choroid plexus macrophages
Peritoneum	Macrophage	SRS4538450 | choroid plexus macrophages	peritoneal macrophages	SRS4538450	GSM3684889	SAMN11257866	PRJNA529096	unknown	unknown	C57BL/6JRj	Renamed, was choroid plexus macrophages
Peritoneum	Macrophage	SRS5172502 | peritoneal macrophages	peritoneal macrophages	SRS5172502	GSM3983818	SAMN12390269	PRJNA557178	unknown	unknown	C57BL/6	Bhlhe40+/+Bhlhe41+/+
Peritoneum	Macrophage	SRS5172503 | peritoneal macrophages	peritoneal macrophages	SRS5172503	GSM3983819	SAMN12390268	PRJNA557178	unknown	unknown	C57BL/6	Bhlhe40+/+Bhlhe41+/+
Peritoneum	Macrophage	SRS5172504 | peritoneal macrophages	peritoneal macrophages	SRS5172504	GSM3983820	SAMN12390267	PRJNA557178	unknown	unknown	C57BL/6	Bhlhe40-/-Bhlhe41-/-
Peritoneum	Macrophage	SRS5172505 | peritoneal macrophages	peritoneal macrophages	SRS5172505	GSM3983821	SAMN12390266	PRJNA557178	unknown	unknown	C57BL/6	Bhlhe40-/-Bhlhe41-/-
Skin	Macrophage	SRS933523 | mucosal Langerhans cells CD11b+	mucosal Langerhans cells CD11b+	SRS933523	GSM1681443	SAMN03653348	PRJNA283850	unknown	unknown	C57BL/6	none
Skin	Macrophage	SRS933524 | skin Langerhans cells	skin Langerhans cells	SRS933524	GSM1681444	SAMN03653349	PRJNA283850	unknown	unknown	C57BL/6	none
Skin	Macrophage	SRS933527 | skin Langerhans cells	skin Langerhans cells	SRS933527	GSM1681445	SAMN03653350	PRJNA283850	unknown	unknown	C57BL/6	none
Skin	Macrophage	SRS933528 | mucosal Langerhans cells CD11b+	mucosal Langerhans cells CD11b+	SRS933528	GSM1681442	SAMN03653347	PRJNA283850	unknown	unknown	C57BL/6	none
Skin	Macrophage	SRS933529 | mucosal Langerhans cells CD11b+	mucosal Langerhans cells CD11b+	SRS933529	GSM1681441	SAMN03653346	PRJNA283850	unknown	unknown	C57BL/6	none
Skin	Macrophage	SRS933530 | mucosal Langerhans cells CD103+	mucosal Langerhans cells CD103+	SRS933530	GSM1681439	SAMN03653344	PRJNA283850	unknown	unknown	C57BL/6	none
Skin	Macrophage	SRS933531 | mucosal Langerhans cells CD11b+	mucosal Langerhans cells CD11b+	SRS933531	GSM1681440	SAMN03653345	PRJNA283850	unknown	unknown	C57BL/6	none
Skin	Macrophage	SRS933532 | mucosal Langerhans cells CD103+	mucosal Langerhans cells CD103+	SRS933532	GSM1681438	SAMN03653343	PRJNA283850	unknown	unknown	C57BL/6	none
Skin	Macrophage	SRS933533 | mucosal Langerhans cells CD103+	mucosal Langerhans cells CD103+	SRS933533	GSM1681437	SAMN03653342	PRJNA283850	unknown	unknown	C57BL/6	none
Skin	Macrophage	SRS933536 | mucosal Langerhans cells CD103+	mucosal Langerhans cells CD103+	SRS933536	GSM1681436	SAMN03653341	PRJNA283850	unknown	unknown	C57BL/6	none
Skin	Macrophage	SRS4291428 | skin	skin	SRS4291428	GSM3579888	SAMN10820192	PRJNA517143	unknown	unknown	unknown	Lyve1+
Skin	Macrophage	SRS4291429 | skin	skin	SRS4291429	GSM3579887	SAMN10820193	PRJNA517143	unknown	unknown	unknown	Lyve1+
Skin	Macrophage	SRS4291431 | skin	skin	SRS4291431	GSM3579890	SAMN10820190	PRJNA517143	unknown	unknown	unknown	Lyve1+
Skin	Macrophage	SRS4291432 | skin	skin	SRS4291432	GSM3579889	SAMN10820191	PRJNA517143	unknown	unknown	unknown	Lyve1+
Skin	Macrophage	SRS4291433 | skin	skin	SRS4291433	GSM3579891	SAMN10820189	PRJNA517143	unknown	unknown	unknown	Lyve1-
Skin	Macrophage	SRS4291435 | skin	skin	SRS4291435	GSM3579893	SAMN10820187	PRJNA517143	unknown	unknown	unknown	Lyve1-
Skin	Macrophage	SRS4291436 | skin	skin	SRS4291436	GSM3579892	SAMN10820188	PRJNA517143	unknown	unknown	unknown	Lyve1-
Spleen	Macrophage	SRS1496499 | macrophage sourced from spleen	macrophage sourced from spleen	SRS1496499	GSM2196477	SRS1496499	PRJNA325288	unknown	unknown	unknown	non-engulfing
Spleen	Macrophage	SRS1496500 | macrophage sourced from spleen	macrophage sourced from spleen	SRS1496500	GSM2196478	SRS1496500	PRJNA325288	unknown	unknown	unknown	non-engulfing
Spleen	Macrophage	SRS1496502 | macrophage sourced from spleen	macrophage sourced from spleen	SRS1496502	GSM2196479	SRS1496502	PRJNA325288	unknown	unknown	unknown	non-engulfing
Spleen	Macrophage	SRS1496501 | macrophage sourced from spleen	macrophage sourced from spleen	SRS1496501	GSM2196480	SRS1496501	PRJNA325288	unknown	unknown	unknown	engulfing
Spleen	Macrophage	SRS1496503 | macrophage sourced from spleen	macrophage sourced from spleen	SRS1496503	GSM2196481	SRS1496503	PRJNA325288	unknown	unknown	unknown	engulfing
Spleen	Macrophage	SRS1496506 | macrophage sourced from spleen	macrophage sourced from spleen	SRS1496506	GSM2196482	SRS1496506	PRJNA325288	unknown	unknown	unknown	engulfing
Spleen	Macrophage	SRS2014541 | spleen	spleen	SRS2014541	GSM2510227	SAMN06468071	PRJNA377059	8 weeks	unknown	C57BL/6	Ly6Cint host cells (24h)
Spleen	Macrophage	SRS2014542 | spleen	spleen	SRS2014542	GSM2510229	SAMN06468066	PRJNA377059	8 weeks	unknown	C57BL/6	Ly6C- host cells (24h)
Spleen	Macrophage	SRS2014543 | spleen	spleen	SRS2014543	GSM2510228	SAMN06468069	PRJNA377059	8 weeks	unknown	C57BL/6	Ly6Cint host cells (24h)
Spleen	Macrophage	SRS2014544 | spleen	spleen	SRS2014544	GSM2510230	SAMN06468065	PRJNA377059	8 weeks	unknown	C57BL/6	Ly6C- host cells (24h)
Spleen	Macrophage	SRS2021855 | spleen	spleen	SRS2021855	GSM2510231	SAMN06471716	PRJNA377059	8 weeks	unknown	C57BL/6	Ly6C+ host cells (24h)
Spleen	Macrophage	SRS2021861 | spleen	spleen	SRS2021861	GSM2510232	SAMN06471713	PRJNA377059	8 weeks	unknown	C57BL/6	Ly6C+ host cells (24h)
Spleen	Macrophage	SRS2021857 | spleen	spleen	SRS2021857	GSM2510233	SAMN06471710	PRJNA377059	8 weeks	unknown	C57BL/6	24h after transfer
Spleen	Macrophage	SRS2021863 | spleen	spleen	SRS2021863	GSM2510234	SAMN06471708	PRJNA377059	8 weeks	unknown	C57BL/6	24h after transfer
Spleen	Macrophage	SRS2021860 | spleen	spleen	SRS2021860	GSM2510235	SAMN06471705	PRJNA377059	8 weeks	unknown	C57BL/6	36h after transfer
Spleen	Macrophage	SRS2021868 | spleen	spleen	SRS2021868	GSM2510236	SAMN06471701	PRJNA377059	8 weeks	unknown	C57BL/6	36h after transfer
Spleen	Macrophage	SRS2021858 | spleen	spleen	SRS2021858	GSM2510238	SAMN06471694	PRJNA377059	8 weeks	unknown	C57BL/6	48h after transfer
Spleen	Macrophage	SRS2021862 | spleen	spleen	SRS2021862	GSM2510237	SAMN06471697	PRJNA377059	8 weeks	unknown	C57BL/6	48h after transfer
Spleen	Macrophage	SRS2514357 | spleen-resident macrophages	spleen-resident macrophages	SRS2514357	GSM2784588	SAMN07645343	PRJNA407286	unknown	unknown	C57BL/6J	none
Spleen	Macrophage	SRS2514358 | spleen-resident macrophages	spleen-resident macrophages	SRS2514358	GSM2784589	SAMN07645342	PRJNA407286	unknown	unknown	C57BL/6J	none
Spleen	Macrophage	SRS2514359 | spleen-resident macrophages	spleen-resident macrophages	SRS2514359	GSM2784590	SAMN07645341	PRJNA407286	unknown	unknown	C57BL/6J	none
Spleen	Macrophage	SRS3787066 | splenic monocytes	splenic monocytes	SRS3787066	GSM3391703	SAMN10075444	PRJNA491337	unknown	unknown	C57BL/6	ccr2_marker: positive, mhc_ii_marker: NA
Spleen	Macrophage	SRS3787067 | splenic monocytes	splenic monocytes	SRS3787067	GSM3391704	SAMN10075443	PRJNA491337	unknown	unknown	C57BL/6	ccr2_marker: positive, mhc_ii_marker: NA
Spleen	Macrophage	SRS3787068 | splenic monocytes	splenic monocytes	SRS3787068	GSM3391705	SAMN10075442	PRJNA491337	unknown	unknown	C57BL/6	ccr2_marker: positive, mhc_ii_marker: NA
Lung	DC	SRS933534 | lung DCs Langerin+ CD103+	lung DCs Langerin+ CD103+	SRS933534	GSM1681435	SAMN03653340	PRJNA283850	unknown	unknown	C57BL/6	none
Lung	DC	SRS933535 | lung DCs Langerin+ CD103+	lung DCs Langerin+ CD103+	SRS933535	GSM1681434	SAMN03653339	PRJNA283850	unknown	unknown	C57BL/6	none
Lymph node	DC	SRS4663743 | cDC1s from pooled mesenteric lymph node	cDC1s from pooled mesenteric lymph node	SRS4663743	GSM3733715	SAMN11482723	PRJNA534273	unknown	unknown	Tbx21RFP-cre	none
Lymph node	DC	SRS4663744 | cDC1s from pooled mesenteric lymph node	cDC1s from pooled mesenteric lymph node	SRS4663744	GSM3733716	SAMN11482722	PRJNA534273	unknown	unknown	Tbx21RFP-cre	none
Lymph node	DC	SRS4663745 | cDC1s from pooled mesenteric lymph node	cDC1s from pooled mesenteric lymph node	SRS4663745	GSM3733717	SAMN11482721	PRJNA534273	unknown	unknown	Tbx21RFP-cre	none
Lymph node	DC	SRS4663746 | T-bet+ cDC2s from pooled mesenteric lymph nodes	T-bet+ cDC2s from pooled mesenteric lymph nodes	SRS4663746	GSM3733718	SAMN11482720	PRJNA534273	unknown	unknown	Tbx21RFP-cre	none
Lymph node	DC	SRS4663747 | T-bet+ cDC2s from pooled mesenteric lymph nodes	T-bet+ cDC2s from pooled mesenteric lymph nodes	SRS4663747	GSM3733719	SAMN11482719	PRJNA534273	unknown	unknown	Tbx21RFP-cre	none
Lymph node	DC	SRS4663748 | T-bet- cDC2s from pooled mesenteric lymph nodes	T-bet- cDC2s from pooled mesenteric lymph nodes	SRS4663748	GSM3733721	SAMN11482717	PRJNA534273	unknown	unknown	Tbx21RFP-cre	none
Lymph node	DC	SRS4663749 | T-bet- cDC2s from pooled mesenteric lymph nodes	T-bet- cDC2s from pooled mesenteric lymph nodes	SRS4663749	GSM3733720	SAMN11482718	PRJNA534273	unknown	unknown	Tbx21RFP-cre	none
Spleen	DC	SRS4663733 | cDC1s from pooled spleen	cDC1s from pooled spleen	SRS4663733	GSM3733706	SAMN11482727	PRJNA534273	unknown	unknown	Tbx21RFP-cre	none
Spleen	DC	SRS4663734 | cDC1s from pooled spleen	cDC1s from pooled spleen	SRS4663734	GSM3733707	SAMN11482726	PRJNA534273	unknown	unknown	Tbx21RFP-cre	none
Spleen	DC	SRS4663735 | cDC1s from pooled spleen	cDC1s from pooled spleen	SRS4663735	GSM3733708	SAMN11482725	PRJNA534273	unknown	unknown	Tbx21RFP-cre	none
Spleen	DC	SRS4663737 | T-bet+ cDC2s from pooled spleen	T-bet+ cDC2s from pooled spleen	SRS4663737	GSM3733709	SAMN11482708	PRJNA534273	unknown	unknown	Tbx21RFP-cre	none
Spleen	DC	SRS4663738 | T-bet+ cDC2s from pooled spleen	T-bet+ cDC2s from pooled spleen	SRS4663738	GSM3733711	SAMN11482707	PRJNA534273	unknown	unknown	Tbx21RFP-cre	none
Spleen	DC	SRS4663739 | T-bet+ cDC2s from pooled spleen	T-bet+ cDC2s from pooled spleen	SRS4663739	GSM3733710	SAMN11482730	PRJNA534273	unknown	unknown	Tbx21RFP-cre	none
Spleen	DC	SRS4663740 | T-bet- cDC2s from pooled spleen	T-bet- cDC2s from pooled spleen	SRS4663740	GSM3733712	SAMN11482706	PRJNA534273	unknown	unknown	Tbx21RFP-cre	none
Spleen	DC	SRS4663741 | T-bet- cDC2s from pooled spleen	T-bet- cDC2s from pooled spleen	SRS4663741	GSM3733713	SAMN11482748	PRJNA534273	unknown	unknown	Tbx21RFP-cre	none
Spleen	DC	SRS4663742 | T-bet- cDC2s from pooled spleen	T-bet- cDC2s from pooled spleen	SRS4663742	GSM3733714	SAMN11482724	PRJNA534273	unknown	unknown	Tbx21RFP-cre	none

## Sheet: Clusters
Name	Connections	Gene ID (Ensembl if available, else NCBI)	Transcript IDs (Ensembl and/or NCBI)	Description	Coordinates	MCL_1.7_6
0610030E20Rik/ENSMUSG00000058706	79	ENSMUSG00000058706	ENSMUST00000077783.4, ENSMUST00000204152.1, ENSMUST00000205472.1, ENSMUST00000205578.1	RIKEN cDNA 0610030E20 gene	6:72347317-72353148:1	Cluster001
1110004F10Rik	4	ENSMUSG00000030663	ENSMUST00000032899.11, ENSMUST00000106607.1, ENSMUST00000106608.7, ENSMUST00000151254.1, ENSMUST00000205427.1, ENSMUST00000205450.1, NM_019772, XM_030242810, XM_030242811	RIKEN cDNA 1110004F10 gene	7:116093380-116105210:1	Cluster001
1600012H06Rik	86	ENSMUSG00000050088	ENSMUST00000052691.8, ENSMUST00000164837.2, ENSMUST00000174004.1, ENSMUST00000174163.1, NM_001083882	RIKEN cDNA 1600012H06 gene	17:14943184-14945939:1	Cluster001
1700066M21Rik	1	ENSMUSG00000038323	ENSMUST00000042734.2, ENSMUST00000185952.1, ENSMUST00000187255.1, XM_030243183	RIKEN cDNA 1700066M21 gene	1:57377620-57385423:1	Cluster001
1700123O20Rik	6	ENSMUSG00000040822	ENSMUST00000038539.7, ENSMUST00000226235.1, ENSMUST00000227269.1, ENSMUST00000228027.1	RIKEN cDNA 1700123O20 gene	14:54686216-54690741:1	Cluster001
1810030O07Rik	272	ENSMUSG00000044148	ENSMUST00000060108.6, NM_175141, XM_006527698, XM_011247495	RIKEN cDNA 1810030O07 gene	X:12670936-12673756:-1	Cluster001
2210016F16Rik	6	ENSMUSG00000021550	ENSMUST00000022032.6, NM_027335	RIKEN cDNA 2210016F16 gene	13:58380046-58385225:-1	Cluster001
2410002F23Rik	219	ENSMUSG00000045411	ENSMUST00000055858.13, ENSMUST00000071296.10, ENSMUST00000084937.10, ENSMUST00000107948.7, ENSMUST00000107949.7, ENSMUST00000107950.8, ENSMUST00000136210.2, ENSMUST00000137702.7, ENSMUST00000138978.7, ENSMUST00000144905.2, ENSMUST00000145653.7, ENSMUST00000146155.7, ENSMUST00000185481.6, ENSMUST00000186606.1, ENSMUST00000187524.6, ENSMUST00000187581.6, ENSMUST00000188111.6, ENSMUST00000188382.1, …	RIKEN cDNA 2410002F23 gene	7:44247329-44252317:1	Cluster001
2510002D24Rik/ENSMUSG00000071632	6	ENSMUSG00000071632	ENSMUST00000055413.12, ENSMUST00000123146.7, ENSMUST00000190776.1, ENSMUST00000191388.1	RIKEN cDNA 2510002D24 gene	16:18836578-18840160:1	Cluster001
2510039O18Rik/77034	5	77034	XM_006539279	RIKEN cDNA 2510039O18 gene	4:1345398-1351726:1	Cluster001
2510039O18Rik/ENSMUSG00000044496	127	ENSMUSG00000044496	ENSMUST00000103232.1	RIKEN cDNA 2510039O18 gene	4:147940895-147947314:1	Cluster001
2610001J05Rik	24	ENSMUSG00000052419	ENSMUST00000139231.1, ENSMUST00000155856.1, ENSMUST00000185219.1, ENSMUST00000185361.1	RIKEN cDNA 2610001J05 gene	6:13867735-13871518:-1	Cluster001
2610008E11Rik	93	ENSMUSG00000060301	ENSMUST00000039271.6, ENSMUST00000218854.1, ENSMUST00000219729.1, ENSMUST00000220220.1, NM_001359717, XM_017314115	RIKEN cDNA 2610008E11 gene	10:79064374-79068728:-1	Cluster001
2700097O09Rik	4	ENSMUSG00000062198	ENSMUST00000021406.5, ENSMUST00000136281.1, ENSMUST00000156852.1, ENSMUST00000222572.1, XM_006516271, XM_011244186	RIKEN cDNA 2700097O09 gene	12:55048909-55080234:-1	Cluster001
4833420G17Rik	121	ENSMUSG00000062822	ENSMUST00000026519.9, ENSMUST00000224081.1, ENSMUST00000224312.1, ENSMUST00000225186.1, ENSMUST00000225292.1, ENSMUST00000225726.1, NM_026127, XM_006517743, XM_006517744, XM_006517747, XM_006517748, XM_006517749, XM_006517750, XM_030247381, XM_030247382, XM_030247383, XM_030247384	RIKEN cDNA 4833420G17 gene	13:119462759-119486117:1	Cluster001
4833439L19Rik	31	ENSMUSG00000025871	ENSMUST00000026989.14, ENSMUST00000126295.1, ENSMUST00000132136.2, ENSMUST00000143144.7, ENSMUST00000143173.7, ENSMUST00000147318.1, ENSMUST00000150938.7, ENSMUST00000153065.7, ENSMUST00000153708.1, NM_001252646, NM_001252647, NM_133797, XM_006517479	RIKEN cDNA 4833439L19 gene	13:54551222-54555573:-1	Cluster001
4930404N11Rik	1	ENSMUSG00000020234	ENSMUST00000020456.4, ENSMUST00000124512.1, ENSMUST00000130762.1, ENSMUST00000131736.7	RIKEN cDNA 4930404N11 gene	10:81363067-81365816:-1	Cluster001
4930522L14Rik/100041734	2	100041734	XM_030255014	RIKEN cDNA 4930522L14 gene	5:109782233-109786480:-1	Cluster001
9430015G10Rik	88	ENSMUSG00000059939	ENSMUST00000072554.12, ENSMUST00000105576.1, ENSMUST00000125786.7, ENSMUST00000127332.7, ENSMUST00000141802.7, ENSMUST00000141882.1, ENSMUST00000154944.1, ENSMUST00000169550.7, NM_145557, XM_006538834, XM_030253514	RIKEN cDNA 9430015G10 gene	4:156113922-156127265:1	Cluster001
9530068E07Rik	397	ENSMUSG00000036275	ENSMUST00000036952.4, ENSMUST00000109057.7, ENSMUST00000136303.1, ENSMUST00000153855.1	RIKEN cDNA 9530068E07 gene	11:52396428-52408728:1	Cluster001
9930111J21Rik1	47	ENSMUSG00000069893	ENSMUST00000093153.1, ENSMUST00000097494.8, ENSMUST00000141200.1	RIKEN cDNA 9930111J21 gene 1	11:48946150-48979398:-1	Cluster001
A430005L14Rik	4	ENSMUSG00000047613	ENSMUST00000058393.8, ENSMUST00000105645.8, ENSMUST00000128457.1, ENSMUST00000133524.1, ENSMUST00000139967.1, ENSMUST00000141493.7, ENSMUST00000147826.1	RIKEN cDNA A430005L14 gene	4:153957237-153961925:1	Cluster001
Aagab	154	ENSMUSG00000037257	ENSMUST00000041551.8, ENSMUST00000213702.1, ENSMUST00000213880.1, NM_001357323	alpha- and gamma-adaptin binding protein	9:63602646-63644590:1	Cluster001
Aamp	133	ENSMUSG00000006299	ENSMUST00000006462.13, ENSMUST00000178235.7, ENSMUST00000186833.1, ENSMUST00000187046.1, ENSMUST00000190008.1, ENSMUST00000191258.1, XM_006495957, XM_006495958	angio-associated migratory protein	1:74279844-74284410:-1	Cluster001
Aar2	62	ENSMUSG00000027628	ENSMUST00000029158.3, ENSMUST00000109570.7, ENSMUST00000126250.1, ENSMUST00000137928.1, ENSMUST00000150212.1	AAR2 splicing factor homolog	2:156547584-156568972:1	Cluster001
Aars	111	ENSMUSG00000031960	ENSMUST00000034441.7, ENSMUST00000124285.1, ENSMUST00000125268.1, ENSMUST00000128320.1, ENSMUST00000142770.1, ENSMUST00000145059.1, ENSMUST00000154546.7, NM_146217, XM_006530921, XM_006530922, XM_006530924, XM_017312748	alanyl-tRNA synthetase	8:111033921-111055569:1	Cluster001
Aatf	76	ENSMUSG00000018697	ENSMUST00000018841.2, ENSMUST00000127042.7, ENSMUST00000141093.1, ENSMUST00000148434.1, NM_019816, XM_006533789, XM_011249153	apoptosis antagonizing transcription factor	11:84462483-84513584:-1	Cluster001
AB010352	4	105246961	XM_011249626, XM_011249627, XM_030255017, XM_030255018	cDNA sequence AB010352	5:109865078-109889970:1	Cluster001
Abca9	58	ENSMUSG00000041797	ENSMUST00000044850.3, ENSMUST00000126499.1, NM_147220, XM_017314486, XM_017314487	ATP-binding cassette, sub-family A (ABC1), member 9	11:110100822-110168153:-1	Cluster001
Abcc5	25	ENSMUSG00000022822	ENSMUST00000077867.9, ENSMUST00000079158.12, ENSMUST00000096199.4, ENSMUST00000115547.8, ENSMUST00000127582.1, ENSMUST00000128978.1, ENSMUST00000134413.8, ENSMUST00000134962.1, ENSMUST00000137985.1, ENSMUST00000148003.7, ENSMUST00000150340.1, ENSMUST00000231522.1, ENSMUST00000232044.1, XM_006522208, XM_006522214, XM_006522215, XM_030249144, XM_030249147, XM_030249148	ATP-binding cassette, sub-family C (CFTR/MRP), member 5	16:20400761-20426096:-1	Cluster001
Abcd1	109	ENSMUSG00000031378	ENSMUST00000002084.13, ENSMUST00000114461.2	ATP-binding cassette, sub-family D (ALD), member 1	X:73716597-73738534:1	Cluster001
Abce1	78	ENSMUSG00000058355	ENSMUST00000080536.7, ENSMUST00000209354.1, ENSMUST00000211509.1, ENSMUST00000213842.1	ATP-binding cassette, sub-family E (OABP), member 1	8:79683462-79711740:-1	Cluster001
Abcf2	288	ENSMUSG00000028953	ENSMUST00000030795.9, NM_001190443, NM_001359205, XM_006535727	ATP-binding cassette, sub-family F (GCN20), member 2	5:24565342-24577337:-1	Cluster001
Abcf3	62	ENSMUSG00000003234	ENSMUST00000003319.5, ENSMUST00000135861.7, ENSMUST00000148679.1, ENSMUST00000152339.7, ENSMUST00000154660.1, ENSMUST00000231258.1, ENSMUST00000231590.1, ENSMUST00000232127.1, ENSMUST00000232490.1, ENSMUST00000232680.1, NM_013852	ATP-binding cassette, sub-family F (GCN20), member 3	16:20548603-20561603:1	Cluster001
Abhd13	50	ENSMUSG00000040396	ENSMUST00000048216.5, ENSMUST00000139793.7, NM_026868	abhydrolase domain containing 13	8:9977717-9992155:1	Cluster001
Abhd16a/ENSMUSG00000007036	27	ENSMUSG00000007036	ENSMUST00000007251.13, ENSMUST00000172584.1, ENSMUST00000173134.7, ENSMUST00000173190.1, ENSMUST00000173247.1, ENSMUST00000173579.1, ENSMUST00000173846.7	abhydrolase domain containing 16A	17:35089263-35102987:1	Cluster001
Abhd17b	10	ENSMUSG00000047368	ENSMUST00000052556.4, ENSMUST00000235332.1, ENSMUST00000236549.1, XM_011247228	abhydrolase domain containing 17B	19:21653309-21685637:1	Cluster001
Abhd4	179	ENSMUSG00000040997	ENSMUST00000041197.11, ENSMUST00000180359.7, ENSMUST00000196699.1, ENSMUST00000197605.2, ENSMUST00000197802.1, ENSMUST00000197807.1, ENSMUST00000199068.4, ENSMUST00000199338.1, NM_134076	abhydrolase domain containing 4	14:54259283-54269162:1	Cluster001
Abi1	176	ENSMUSG00000058835	ENSMUST00000078977.13, ENSMUST00000091394.12, ENSMUST00000093171.12, ENSMUST00000114544.9, ENSMUST00000123948.7, ENSMUST00000126112.7, ENSMUST00000135308.1, ENSMUST00000139038.7, ENSMUST00000140164.7, ENSMUST00000148294.1, ENSMUST00000149719.7, ENSMUST00000153931.7, ENSMUST00000154162.1, ENSMUST00000156344.7, ENSMUST00000178908.1, XM_030246741	abl-interactor 1	2:22940084-23040235:-1	Cluster001
Abraxas2	116	ENSMUSG00000030965	ENSMUST00000084497.11, ENSMUST00000106161.7, ENSMUST00000129552.1, ENSMUST00000134784.1, ENSMUST00000138436.1, ENSMUST00000144225.8, ENSMUST00000147786.8, ENSMUST00000210077.1	BRISC complex subunit	7:132859225-132885111:1	Cluster001
Abtb1	87	ENSMUSG00000030083	ENSMUST00000032169.7, ENSMUST00000203120.2, ENSMUST00000203137.2, ENSMUST00000203272.2, ENSMUST00000203460.1, ENSMUST00000203514.2, ENSMUST00000203864.2, ENSMUST00000204327.2, ENSMUST00000204458.2, ENSMUST00000204560.2, ENSMUST00000204932.1, ENSMUST00000205082.2, XM_006506791, XM_006506793, XM_030255680, XM_030255681	ankyrin repeat and BTB (POZ) domain containing 1	6:88835914-88841902:-1	Cluster001
AC149090.1	106	ENSMUSG00000095041	ENSMUST00000178343.1, ENSMUST00000179505.7	no description available	JH584304.1:52190-59690:-1	Cluster001
Acad8	127	ENSMUSG00000031969	ENSMUST00000060513.7, ENSMUST00000120367.7, ENSMUST00000128923.7, ENSMUST00000129490.7, ENSMUST00000132293.1, ENSMUST00000138102.1, ENSMUST00000151075.1, ENSMUST00000215693.1, XM_030244510	acyl-Coenzyme A dehydrogenase family, member 8	9:26974508-26999554:-1	Cluster001
Acadm	25	ENSMUSG00000062908	ENSMUST00000072697.12, ENSMUST00000130713.1, ENSMUST00000135724.1, ENSMUST00000137161.1, ENSMUST00000150070.1, ENSMUST00000156310.1, ENSMUST00000196188.4, ENSMUST00000196688.1, ENSMUST00000199342.1, ENSMUST00000200250.4	acyl-Coenzyme A dehydrogenase, medium chain	3:153922357-153944632:-1	Cluster001
Acadsb	47	ENSMUSG00000030861	ENSMUST00000015829.14, ENSMUST00000117518.1, ENSMUST00000133277.3, ENSMUST00000135633.8, ENSMUST00000136612.2, ENSMUST00000151995.1, ENSMUST00000156261.1, NM_025826	acyl-Coenzyme A dehydrogenase, short/branched chain	7:131410601-131446211:1	Cluster001
Acap2	204	ENSMUSG00000049076	ENSMUST00000058033.8, ENSMUST00000229010.2, ENSMUST00000230614.1, ENSMUST00000230698.1, ENSMUST00000230839.1, ENSMUST00000231125.1, ENSMUST00000239132.1, XM_006522743, XM_006522744, XM_006522746, XM_006522748, XM_017317162, XM_017317163, XM_017317164	ArfGAP with coiled-coil, ankyrin repeat and PH domains 2	16:31092413-31201238:-1	Cluster001
Acat1	6	ENSMUSG00000032047	ENSMUST00000034547.5, ENSMUST00000167130.1, ENSMUST00000169317.1, NM_144784	acetyl-Coenzyme A acetyltransferase 1	9:53580522-53610350:-1	Cluster001
Acbd3	98	ENSMUSG00000026499	ENSMUST00000027780.5, ENSMUST00000192420.1	acyl-Coenzyme A binding domain containing 3	1:180726043-180754204:1	Cluster001
Acd	3	ENSMUSG00000038000	ENSMUST00000042608.7, ENSMUST00000211870.1, ENSMUST00000212642.1, ENSMUST00000212650.1, ENSMUST00000212687.1, NM_001012638, XM_006531169, XM_006531170, XM_006531174, XM_006531175, XM_011248435, XM_030243661	adrenocortical dysplasia	8:105698157-105701129:-1	Cluster001
Aco1	46	ENSMUSG00000028405	ENSMUST00000102973.3, ENSMUST00000135787.1, ENSMUST00000142360.1, ENSMUST00000152911.1, NM_007386	aconitase 1	4:40143265-40199009:1	Cluster001
Aco2	67	ENSMUSG00000022477	ENSMUST00000023116.6, ENSMUST00000126352.7, ENSMUST00000135198.1, ENSMUST00000144324.1, ENSMUST00000155704.1, ENSMUST00000157003.7, ENSMUST00000229068.1, ENSMUST00000231075.1, ENSMUST00000231091.1, NM_080633	aconitase 2, mitochondrial	15:81872463-81915137:1	Cluster001
Acp2	79	ENSMUSG00000002103	ENSMUST00000002172.13, ENSMUST00000124131.1, ENSMUST00000127643.1, ENSMUST00000150403.7, ENSMUST00000155418.1, ENSMUST00000238832.1, ENSMUST00000239169.1, XM_011239257	acid phosphatase 2, lysosomal	2:91202912-91214098:1	Cluster001
Acsl5	8	ENSMUSG00000024981	ENSMUST00000043150.5, ENSMUST00000224337.1, ENSMUST00000224414.1, ENSMUST00000225454.1, ENSMUST00000225551.1, ENSMUST00000226019.1, NM_027976	acyl-CoA synthetase long-chain family member 5	19:55253369-55296628:1	Cluster001
Actr1a	209	ENSMUSG00000025228	ENSMUST00000040270.5, ENSMUST00000235752.1, ENSMUST00000236117.1, ENSMUST00000236814.1, ENSMUST00000237477.1, ENSMUST00000237742.1, ENSMUST00000237952.1, NM_016860	ARP1 actin-related protein 1A, centractin alpha	19:46376813-46395741:-1	Cluster001
Actr1b	27	ENSMUSG00000037351	ENSMUST00000043951.9, ENSMUST00000159448.7, ENSMUST00000159675.1, ENSMUST00000160043.1, ENSMUST00000160084.1, ENSMUST00000162662.1, ENSMUST00000162684.2, NM_146107, XM_011238484, XM_011238485, XM_011238486	ARP1 actin-related protein 1B, centractin beta	1:36699209-36710017:-1	Cluster001
Actr5	54	ENSMUSG00000037761	ENSMUST00000045644.8, ENSMUST00000125390.7, ENSMUST00000142531.7, ENSMUST00000183586.1, ENSMUST00000183731.7, NM_175419, XM_006498566, XM_017314917	ARP5 actin-related protein 5	2:158628240-158639200:1	Cluster001
Acvr2a	1	ENSMUSG00000052155	ENSMUST00000063886.3, ENSMUST00000156681.1, NM_007396, XM_006497623	activin receptor IIA	2:48814126-48902506:1	Cluster001
Adam17	14	ENSMUSG00000052593	ENSMUST00000064536.12, ENSMUST00000101551.9, ENSMUST00000127974.7, ENSMUST00000132339.1, ENSMUST00000141799.1, ENSMUST00000142092.1, ENSMUST00000145118.7, ENSMUST00000155115.1, ENSMUST00000232107.1, ENSMUST00000232526.1, XM_030246530	a disintegrin and metallopeptidase domain 17	12:21323531-21373610:-1	Cluster001
Adck1	100	ENSMUSG00000021044	ENSMUST00000101165.8, ENSMUST00000166940.2, ENSMUST00000221630.1, ENSMUST00000222695.1, ENSMUST00000223538.1, NM_001361598, NM_001361599, NM_001361600, NM_001361601, XM_006516245, XM_006516246, XM_006516248, XM_006516251, XM_006516252, XM_030246933, XM_030246934, XM_030246935, XM_030246936, XM_030246937, XM_030246938, XM_030246939, XM_030246940	aarF domain containing kinase 1	12:88401973-88461726:1	Cluster001
Adck2	281	ENSMUSG00000046947	ENSMUST00000051249.12, ENSMUST00000127427.1, ENSMUST00000134913.2, ENSMUST00000140364.7, ENSMUST00000145788.7, ENSMUST00000149304.1, NM_178873, XM_006506425	aarF domain containing kinase 2	6:39573876-39588769:1	Cluster001
Adcy7	1	ENSMUSG00000031659	ENSMUST00000098521.3, ENSMUST00000168545.7, ENSMUST00000169037.8, ENSMUST00000171456.8, ENSMUST00000210688.1, ENSMUST00000211311.1, XM_006530580, XM_011248277, XM_011248278, XM_011248279, XM_011248280, XM_011248281, XM_011248282, XM_030243244, XM_030243245	adenylate cyclase 7	8:88312250-88329965:1	Cluster001
Add1	16	ENSMUSG00000029106	ENSMUST00000001108.10, ENSMUST00000052836.13, ENSMUST00000114335.7, ENSMUST00000114338.8, ENSMUST00000114340.8, ENSMUST00000135321.1, ENSMUST00000137262.7, ENSMUST00000139044.1, ENSMUST00000144226.1, ENSMUST00000145986.1, ENSMUST00000146295.7, ENSMUST00000147574.7, ENSMUST00000152805.1, ENSMUST00000201368.1, ENSMUST00000201810.3, NM_001331081, NM_001331082, NM_001331083, NM_001331085, NM_00133108…	adducin 1 (alpha)	5:34573824-34632297:1	Cluster001
Adipor1	53	ENSMUSG00000026457	ENSMUST00000027727.14, ENSMUST00000112237.1, ENSMUST00000148822.1, ENSMUST00000156433.1, NM_001306069	adiponectin receptor 1	1:134415664-134433351:1	Cluster001
Adnp2	153	ENSMUSG00000053950	ENSMUST00000066743.10, NM_175028, XM_006526465, XM_006526466, XM_030250461	ADNP homeobox 2	18:80127135-80151482:-1	Cluster001
Adprh	203	ENSMUSG00000002844	ENSMUST00000002923.9, ENSMUST00000232145.1, NM_007414	ADP-ribosylarginine hydrolase	16:38445399-38452689:-1	Cluster001
Adprhl2	32	ENSMUSG00000042558	ENSMUST00000102617.4, ENSMUST00000128188.7, ENSMUST00000133068.1, ENSMUST00000151191.7, NM_133883	ADP-ribosylhydrolase like 2	4:126316351-126321703:-1	Cluster001
Adsl	69	ENSMUSG00000022407	ENSMUST00000023043.9, ENSMUST00000163575.1, ENSMUST00000164371.1, ENSMUST00000164806.5, ENSMUST00000166711.7, ENSMUST00000168756.7, ENSMUST00000169238.7, ENSMUST00000170354.1, ENSMUST00000198302.1, ENSMUST00000199284.1, ENSMUST00000200201.4, ENSMUST00000207170.1	adenylosuccinate lyase	15:80948490-80970946:1	Cluster001
Afg3l1	11	ENSMUSG00000031967	ENSMUST00000001520.12, ENSMUST00000098320.5, ENSMUST00000133606.1, ENSMUST00000146795.1, ENSMUST00000150872.1, ENSMUST00000152469.1, XM_011248276	AFG3-like AAA ATPase 1	8:123481128-123502178:1	Cluster001
Aga	210	ENSMUSG00000031521	ENSMUST00000033920.5, ENSMUST00000209811.1, ENSMUST00000211424.1, XM_006509249	aspartylglucosaminidase	8:53511702-53523422:1	Cluster001
Agap3	29	ENSMUSG00000023353	ENSMUST00000024123.8, ENSMUST00000197513.1, ENSMUST00000199250.1, ENSMUST00000199647.1, ENSMUST00000199856.1, ENSMUST00000212381.1, XM_006535673, XM_006535674, XM_006535676, XM_006535677, XM_030254355	ArfGAP with GTPase domain, ankyrin repeat and PH domain 3	5:24477780-24502047:1	Cluster001
Agfg1	49	ENSMUSG00000026159	ENSMUST00000063380.10, ENSMUST00000113444.7, ENSMUST00000186043.1, ENSMUST00000186302.6, ENSMUST00000187899.6, ENSMUST00000189220.6, ENSMUST00000190046.6, ENSMUST00000190052.6, NM_010472, XM_006496430, XM_006496431, XM_006496432, XM_006496434, XM_006496435, XM_006496438, XM_006496439, XM_017316914, XM_030249597, XM_030249652, XM_030249680	ArfGAP with FG repeats 1	1:82839460-82900995:1	Cluster001
Aggf1	48	ENSMUSG00000021681	ENSMUST00000022189.8, ENSMUST00000161671.1	angiogenic factor with G patch and FHA domains 1	13:95350683-95375352:-1	Cluster001
Agmo	51	ENSMUSG00000050103	ENSMUST00000049874.13, ENSMUST00000159998.7, ENSMUST00000160158.1, ENSMUST00000160390.1, ENSMUST00000160768.7, ENSMUST00000221949.1, NM_178767, XM_011243875	alkylglycerol monooxygenase	12:37241779-37421271:1	Cluster001
Ago3	38	ENSMUSG00000028842	ENSMUST00000069097.12, ENSMUST00000123233.1, ENSMUST00000127831.1, ENSMUST00000132123.7, ENSMUST00000151179.7, ENSMUST00000155645.1, NM_153402, XM_006502917, XM_017320100, XM_030253388, XM_030253389, XM_030253390, XM_030253391	argonaute RISC catalytic subunit 3	4:126340678-126429542:-1	Cluster001
Agps	102	ENSMUSG00000042410	ENSMUST00000047232.13, ENSMUST00000111952.8, ENSMUST00000175646.1, ENSMUST00000176056.1, ENSMUST00000176626.2, ENSMUST00000176973.1, ENSMUST00000177204.1	alkylglycerone phosphate synthase	2:75832177-75931350:1	Cluster001
Ahcyl1	48	ENSMUSG00000027893	ENSMUST00000029490.14, ENSMUST00000137583.1, ENSMUST00000138091.7, ENSMUST00000138116.1, ENSMUST00000144864.7, ENSMUST00000151935.1, ENSMUST00000153530.1, ENSMUST00000153623.1, NM_001357111, NM_001357112, NM_001357113, XM_030252590, XM_030252591, XM_030252592, XM_030252593	S-adenosylhomocysteine hydrolase-like 1	3:107665512-107696381:-1	Cluster001
Ak6	9	ENSMUSG00000078941	ENSMUST00000022135.14, ENSMUST00000084721.7, ENSMUST00000185901.1, ENSMUST00000190210.1, ENSMUST00000190729.1, NM_027592	adenylate kinase 6	13:100651343-100666415:1	Cluster001
Akap8	413	ENSMUSG00000024045	ENSMUST00000002699.6, ENSMUST00000235205.1, ENSMUST00000235360.1, ENSMUST00000235702.1, ENSMUST00000235764.1, ENSMUST00000236267.1, ENSMUST00000236303.1, ENSMUST00000236580.1, ENSMUST00000236761.1, ENSMUST00000236785.1, ENSMUST00000236954.1, ENSMUST00000237103.1, ENSMUST00000237381.1, ENSMUST00000237733.1, ENSMUST00000237860.1, ENSMUST00000238151.1, XM_006524665	A kinase (PRKA) anchor protein 8	17:32303672-32320863:-1	Cluster001
Akirin1	180	ENSMUSG00000023075	ENSMUST00000102636.3, ENSMUST00000142778.1, ENSMUST00000153472.1, NM_023423	akirin 1	4:123735195-123750299:-1	Cluster001
Akr1b10	42	ENSMUSG00000061758	ENSMUST00000038383.13, ENSMUST00000115051.7, ENSMUST00000139156.7, ENSMUST00000144072.1, ENSMUST00000144384.2, ENSMUST00000182055.1, NM_172398	aldo-keto reductase family 1, member B10 (aldose reductase)	6:34384247-34396949:1	Cluster001
Akt1	100	ENSMUSG00000001729	ENSMUST00000001780.9, ENSMUST00000123563.8, ENSMUST00000127588.2, ENSMUST00000127902.1, ENSMUST00000128300.8, ENSMUST00000130342.1, ENSMUST00000139388.2, ENSMUST00000144550.8, ENSMUST00000159815.1, NM_001165894, XM_006515415	thymoma viral proto-oncogene 1	12:112653826-112673939:-1	Cluster001
Aldh3a2	101	ENSMUSG00000010025	ENSMUST00000066277.9, ENSMUST00000074127.13, ENSMUST00000108715.2, ENSMUST00000128991.1, ENSMUST00000141368.7, ENSMUST00000147291.7, ENSMUST00000149298.1, ENSMUST00000208086.1, XM_006532030, XM_006532031, XM_030245482	aldehyde dehydrogenase family 3, subfamily A2	11:61247929-61267187:-1	Cluster001
Aldh9a1	42	ENSMUSG00000026687	ENSMUST00000028004.10, ENSMUST00000191715.1, ENSMUST00000193091.1, ENSMUST00000194843.5, NM_019993	aldehyde dehydrogenase 9, subfamily A1	1:167349991-167368530:1	Cluster001
Alg12	61	ENSMUSG00000035845	ENSMUST00000043087.14, ENSMUST00000159328.1, ENSMUST00000160222.1, ENSMUST00000162183.7	asparagine-linked glycosylation 12 (alpha-1,6-mannosyltransferase)	15:88805244-88819318:-1	Cluster001
Alg2	186	ENSMUSG00000039740	ENSMUST00000044148.2, ENSMUST00000136912.1, ENSMUST00000143104.1	asparagine-linked glycosylation 2 (alpha-1,3-mannosyltransferase)	4:47465067-47474333:-1	Cluster001
Alg8	104	ENSMUSG00000035704	ENSMUST00000098300.5, ENSMUST00000130111.7, ENSMUST00000137105.2, ENSMUST00000147297.7, ENSMUST00000149031.1, ENSMUST00000154107.7, NM_199035	asparagine-linked glycosylation 8 (alpha-1,3-glucosyltransferase)	7:97371617-97392159:1	Cluster001
Alkbh3	1	ENSMUSG00000040174	ENSMUST00000040005.12, ENSMUST00000111240.7, ENSMUST00000125473.7, ENSMUST00000126255.1, ENSMUST00000126378.7, ENSMUST00000127231.1, ENSMUST00000130289.1, ENSMUST00000130403.1, ENSMUST00000138046.7, ENSMUST00000138107.7, ENSMUST00000156763.7, XM_006500123, XM_006500125, XM_006500126, XM_030252043	alkB homolog 3, alpha-ketoglutarate-dependent dioxygenase	2:93984699-94010824:-1	Cluster001
Alkbh4	3	ENSMUSG00000039754	ENSMUST00000041100.3, ENSMUST00000100568.2, ENSMUST00000125923.1, ENSMUST00000136634.7, ENSMUST00000143229.1, NM_001359414, NM_001359416, XM_006504505, XM_030254819	alkB homolog 4, lysine demethylase	5:136138781-136141615:1	Cluster001
Alyref	8	ENSMUSG00000025134	ENSMUST00000026125.2, ENSMUST00000155325.1, ENSMUST00000156685.1, NM_011568	Aly/REF export factor	11:120594516-120598365:-1	Cluster001
Amfr	187	ENSMUSG00000031751	ENSMUST00000053766.13, ENSMUST00000137475.1, ENSMUST00000139702.1, ENSMUST00000143265.1, NM_011787	autocrine motility factor receptor	8:93971588-94012128:-1	Cluster001
Amigo3	1	ENSMUSG00000032593	ENSMUST00000085060.2	adhesion molecule with Ig like domain 3	9:108053159-108055701:1	Cluster001
Ammecr1l	271	ENSMUSG00000041915	ENSMUST00000115808.3, ENSMUST00000234191.1, ENSMUST00000234413.1, ENSMUST00000234441.1, ENSMUST00000234500.1, XM_006525842, XM_006525843, XM_006525844, XM_030250427, XM_030250429	AMME chromosomal region gene 1-like	18:31760616-31784083:1	Cluster001
Ampd2	22	ENSMUSG00000027889	ENSMUST00000078912.6, ENSMUST00000102637.7, ENSMUST00000102638.7, ENSMUST00000106667.1, ENSMUST00000125467.2, ENSMUST00000127232.2, ENSMUST00000133129.1, ENSMUST00000136712.7, ENSMUST00000149479.7, ENSMUST00000153626.1, NM_001289720, XM_006500870, XM_006500871, XM_011239985, XM_030252355, XM_030252356	adenosine monophosphate deaminase 2	3:108074062-108084668:-1	Cluster001
Anapc2	380	ENSMUSG00000026965	ENSMUST00000028341.10, ENSMUST00000125885.1, ENSMUST00000129265.1, ENSMUST00000129300.1	anaphase promoting complex subunit 2	2:25272478-25285915:1	Cluster001
Anapc5	149	ENSMUSG00000029472	ENSMUST00000086216.8, ENSMUST00000196423.4, ENSMUST00000196640.4, ENSMUST00000196753.4, ENSMUST00000197074.4, ENSMUST00000197331.1, ENSMUST00000197554.4, ENSMUST00000197719.4, ENSMUST00000199025.4, ENSMUST00000199130.1, ENSMUST00000199191.1, ENSMUST00000199406.4, ENSMUST00000199926.1, ENSMUST00000200058.4, ENSMUST00000200148.4, ENSMUST00000200219.4, ENSMUST00000200415.4, ENSMUST00000200645.4, XM_…	anaphase-promoting complex subunit 5	5:122787719-122821342:-1	Cluster001
Ang	12	ENSMUSG00000072115	ENSMUST00000069011.8, ENSMUST00000171688.8	angiogenin, ribonuclease, RNase A family, 5	14:51091150-51102009:1	Cluster001
Ankfy1	168	ENSMUSG00000020790	ENSMUST00000102548.10, ENSMUST00000127610.7, ENSMUST00000132889.1, ENSMUST00000147195.1, ENSMUST00000150172.7, ENSMUST00000155998.1, XM_030245483, XM_030245484	ankyrin repeat and FYVE domain containing 1	11:72712155-72771269:1	Cluster001
Ankle2	60	ENSMUSG00000029501	ENSMUST00000031474.10, ENSMUST00000086674.9, ENSMUST00000196821.1, ENSMUST00000196865.1, ENSMUST00000197101.1, ENSMUST00000197188.4	ankyrin repeat and LEM domain containing 2	5:110231004-110256651:1	Cluster001
Ankmy2	2	ENSMUSG00000036188	ENSMUST00000041640.4, ENSMUST00000220580.1, ENSMUST00000220788.1, NM_146033, XM_006515066	ankyrin repeat and MYND domain containing 2	12:36169465-36197291:1	Cluster001
Ankrd11	6	ENSMUSG00000035569	ENSMUST00000098333.4, ENSMUST00000098334.12, ENSMUST00000172906.7, ENSMUST00000174833.1, ENSMUST00000212050.1, ENSMUST00000212337.1, ENSMUST00000212937.1, XM_030243850, XM_030243851, XM_030243852	ankyrin repeat domain 11	8:122883822-123042284:-1	Cluster001
Ankrd40	73	ENSMUSG00000020864	ENSMUST00000021227.5, ENSMUST00000051221.12, ENSMUST00000107818.8, ENSMUST00000124087.1, ENSMUST00000149867.1	ankyrin repeat domain 40	11:94328001-94341841:1	Cluster001
Ankrd46	252	ENSMUSG00000048307	ENSMUST00000057486.8, ENSMUST00000226506.1, ENSMUST00000228601.1, ENSMUST00000228630.1, ENSMUST00000228941.1, NM_175134	ankyrin repeat domain 46	15:36477668-36496734:-1	Cluster001
Ankrd50	4	ENSMUSG00000044864	ENSMUST00000094300.3, ENSMUST00000120875.7, ENSMUST00000127837.1, ENSMUST00000156038.1, NM_001167883	ankyrin repeat domain 50	3:38449650-38484862:-1	Cluster001
Ankrd54	102	ENSMUSG00000033055	ENSMUST00000040676.10, ENSMUST00000125523.1, ENSMUST00000128631.1, ENSMUST00000133541.7, ENSMUST00000151889.7, ENSMUST00000153003.2, ENSMUST00000156411.1, ENSMUST00000229322.1, NM_144849, XM_030248498, XM_030248500	ankyrin repeat domain 54	15:79053096-79062924:-1	Cluster001
Anks3	53	ENSMUSG00000022515	ENSMUST00000023157.5, ENSMUST00000229017.1, ENSMUST00000229077.1, ENSMUST00000229272.1, ENSMUST00000229477.1, ENSMUST00000229765.1, ENSMUST00000229898.1, ENSMUST00000230083.1, ENSMUST00000230466.1, ENSMUST00000230493.1, ENSMUST00000230721.1, ENSMUST00000230771.1, ENSMUST00000231036.1, XM_006522608, XM_006522609, XM_006522610, XM_006522611, XM_006522612, XM_006522613, XM_030249287, XM_030249288, X…	ankyrin repeat and sterile alpha motif domain containing 3	16:4941452-4964327:-1	Cluster001
Ankzf1	206	ENSMUSG00000026199	ENSMUST00000127625.2, ENSMUST00000127860.1, ENSMUST00000131788.8, ENSMUST00000134233.8, ENSMUST00000134378.8, ENSMUST00000145459.8, ENSMUST00000151887.8, ENSMUST00000152233.8, NM_001267620, XM_006496507, XM_011238696, XM_030255491, XM_030255492, XM_030255493	ankyrin repeat and zinc finger domain containing 1	1:75192588-75199387:1	Cluster001
Ano8	73	ENSMUSG00000034863	ENSMUST00000093450.5, ENSMUST00000212768.1, ENSMUST00000213016.1, ENSMUST00000213382.1, XM_006509686, XM_006509688, XM_006509690, XM_017312871, XM_017312872, XM_017312873, XM_030243644, XM_030243645	anoctamin 8	8:71476019-71486067:-1	Cluster001
Anxa5	36	ENSMUSG00000027712	ENSMUST00000029266.13, ENSMUST00000196097.1, ENSMUST00000199478.1, NM_009673	annexin A5	3:36448923-36475887:-1	Cluster001
Ap1m1	42	ENSMUSG00000003033	ENSMUST00000003117.14, ENSMUST00000126885.1, ENSMUST00000145213.7, ENSMUST00000151546.1, ENSMUST00000156735.1, ENSMUST00000212708.1, ENSMUST00000212841.1, ENSMUST00000212940.1, XM_030243252	adaptor-related protein complex AP-1, mu subunit 1	8:72240252-72257385:1	Cluster001
Ap2a1	127	ENSMUSG00000060279	ENSMUST00000085399.12, ENSMUST00000107857.10, ENSMUST00000166972.8, ENSMUST00000167930.7, ENSMUST00000207554.1, ENSMUST00000207814.1, ENSMUST00000208285.1, ENSMUST00000208405.1, ENSMUST00000208472.1, ENSMUST00000208813.1, ENSMUST00000209067.1	adaptor-related protein complex 2, alpha 1 subunit	7:44900373-44929496:-1	Cluster001
Ap2m1	93	ENSMUSG00000022841	ENSMUST00000007216.8, ENSMUST00000090023.12, ENSMUST00000126788.8, ENSMUST00000131203.1, ENSMUST00000133443.1, ENSMUST00000134981.7, ENSMUST00000135420.2, ENSMUST00000148507.1, ENSMUST00000150537.1, ENSMUST00000150986.1, ENSMUST00000232001.1, NM_001302970	adaptor-related protein complex 2, mu 1 subunit	16:20535480-20544909:1	Cluster001
Ap3d1	92	ENSMUSG00000020198	ENSMUST00000020420.8, ENSMUST00000218125.1, ENSMUST00000218610.1, ENSMUST00000219253.1, ENSMUST00000219356.1, ENSMUST00000219816.1, ENSMUST00000220183.1, XM_030244850	adaptor-related protein complex 3, delta 1 subunit	10:80706956-80742275:-1	Cluster001
Ap3m1	93	ENSMUSG00000021824	ENSMUST00000022371.9, ENSMUST00000126536.7, ENSMUST00000130291.7, ENSMUST00000130370.2, ENSMUST00000148886.1, ENSMUST00000154460.7, ENSMUST00000156716.1, ENSMUST00000224016.1, NM_018829	adaptor-related protein complex 3, mu 1 subunit	14:21033742-21052442:-1	Cluster001
Ap3m2	106	ENSMUSG00000031539	ENSMUST00000163739.2, ENSMUST00000210148.1, ENSMUST00000210476.1, ENSMUST00000210656.1	adaptor-related protein complex 3, mu 2 subunit	8:22787354-22805622:-1	Cluster001
Ap4b1/ENSMUSG00000032952	41	ENSMUSG00000032952	ENSMUST00000047285.6, ENSMUST00000076599.7, ENSMUST00000106823.7, ENSMUST00000106824.7, ENSMUST00000199686.1, ENSMUST00000199723.1, ENSMUST00000200377.4	adaptor-related protein complex AP-4, beta 1	3:103809520-103822025:1	Cluster001
Ap5b1	3	ENSMUSG00000049562	ENSMUST00000096318.3, ENSMUST00000235542.1, ENSMUST00000235575.1, XM_006531784	adaptor-related protein complex 5, beta 1 subunit	19:5568024-5571261:1	Cluster001
Ap5z1	123	ENSMUSG00000039623	ENSMUST00000038699.12, ENSMUST00000196055.1, ENSMUST00000196405.4, ENSMUST00000197173.4, ENSMUST00000197293.1, ENSMUST00000198135.4, ENSMUST00000198967.1, XM_006504679, XM_006504681	adaptor-related protein complex 5, zeta 1 subunit	5:142470385-142478716:1	Cluster001
Apbb3	81	ENSMUSG00000117679	ENSMUST00000001415.8, ENSMUST00000235552.1, ENSMUST00000235798.1, ENSMUST00000236001.1, ENSMUST00000237073.1, ENSMUST00000237354.1, ENSMUST00000237679.1, ENSMUST00000237795.1, ENSMUST00000237965.1, ENSMUST00000237972.1, ENSMUST00000238072.1, ENSMUST00000238112.1	amyloid beta (A4) precursor protein-binding, family B, member 3	18:36671154-36679366:-1	Cluster001
Apex1	49	ENSMUSG00000035960	ENSMUST00000049411.11, ENSMUST00000128395.1, ENSMUST00000136753.7, ENSMUST00000154288.2	apurinic/apyrimidinic endonuclease 1	14:50924968-50927139:1	Cluster001
Api5	212	ENSMUSG00000027193	ENSMUST00000028617.6, ENSMUST00000144390.7, ENSMUST00000150930.1, ENSMUST00000152454.7, NM_001305258, NM_001349003, NM_007466	apoptosis inhibitor 5	2:94411727-94438186:-1	Cluster001
Apmap	41	ENSMUSG00000033096	ENSMUST00000046399.6, ENSMUST00000126704.1, ENSMUST00000145325.1, NM_027977, XM_006500198	adipocyte plasma membrane associated protein	2:150583081-150608567:-1	Cluster001
Appbp2	212	ENSMUSG00000018481	ENSMUST00000018625.9, NM_025825	amyloid beta precursor protein (cytoplasmic tail) binding protein 2	11:85191308-85235120:-1	Cluster001
Araf	82	ENSMUSG00000001127	ENSMUST00000001155.10, ENSMUST00000120356.7, ENSMUST00000122312.7, ENSMUST00000122850.1, ENSMUST00000123219.1, ENSMUST00000128250.2, ENSMUST00000136451.7, ENSMUST00000148032.7, ENSMUST00000150190.1, ENSMUST00000152955.7, XM_006527556, XM_006527557, XM_011247429, XM_030251204	Araf proto-oncogene, serine/threonine kinase	X:20848543-20852905:1	Cluster001
Arap1	26	ENSMUSG00000032812	ENSMUST00000084895.11, ENSMUST00000084896.9, ENSMUST00000098243.3, ENSMUST00000107010.8, ENSMUST00000124637.1, ENSMUST00000125284.7, ENSMUST00000127873.7, ENSMUST00000130016.7, ENSMUST00000133423.1, ENSMUST00000134143.1, ENSMUST00000137384.7, ENSMUST00000138628.7, ENSMUST00000141083.8, ENSMUST00000148902.7, ENSMUST00000152082.7, ENSMUST00000153340.1, ENSMUST00000155754.1, ENSMUST00000156017.1, EN…	ArfGAP with RhoGAP domain, ankyrin repeat and PH domain 1	7:101394388-101412586:1	Cluster001
Arcn1	310	ENSMUSG00000032096	ENSMUST00000034607.9, ENSMUST00000125164.1, ENSMUST00000150160.7, ENSMUST00000215140.1, ENSMUST00000217194.1, ENSMUST00000217199.1, NM_145985	archain 1	9:44742143-44767808:-1	Cluster001
Arf1	229	ENSMUSG00000048076	ENSMUST00000061242.7, ENSMUST00000163300.7, NM_007476	ADP-ribosylation factor 1	11:59211412-59228162:-1	Cluster001
Arf2	6	ENSMUSG00000062421	ENSMUST00000057921.9, ENSMUST00000063347.11, ENSMUST00000153092.1, ENSMUST00000154089.1	ADP-ribosylation factor 2	11:103966739-103985337:1	Cluster001
Arf3	16	ENSMUSG00000051853	ENSMUST00000053183.11, ENSMUST00000129354.1, ENSMUST00000156572.2, NM_007478	ADP-ribosylation factor 3	15:98737626-98763118:-1	Cluster001
Arf5	32	ENSMUSG00000020440	ENSMUST00000020717.11, ENSMUST00000169841.1, ENSMUST00000202028.1, NM_007480	ADP-ribosylation factor 5	6:28423604-28426602:1	Cluster001
Arfgap1	264	ENSMUSG00000027575	ENSMUST00000029092.12, ENSMUST00000108859.7, ENSMUST00000108860.7, ENSMUST00000108861.7, ENSMUST00000108862.7, ENSMUST00000132627.1, ENSMUST00000134519.1, ENSMUST00000136590.7, ENSMUST00000138706.7, ENSMUST00000145629.7, ENSMUST00000148908.1, ENSMUST00000150507.7, ENSMUST00000184394.1, ENSMUST00000185115.7, NM_001363037, NM_145760, XM_006500594, XM_011239936, XM_030250843, XM_030250844, XM_030250…	ADP-ribosylation factor GTPase activating protein 1	2:180972052-180982526:1	Cluster001
Arfgap2	279	ENSMUSG00000027255	ENSMUST00000028691.6, ENSMUST00000080008.12, ENSMUST00000127895.2, ENSMUST00000128296.1, ENSMUST00000146228.1, ENSMUST00000150701.7, ENSMUST00000150753.7, NM_023854	ADP-ribosylation factor GTPase activating protein 2	2:91265115-91277371:1	Cluster001
Arfip1	117	ENSMUSG00000074513	ENSMUST00000098990.9, ENSMUST00000107687.8, ENSMUST00000143514.2, XM_006502482, XM_006502484	ADP-ribosylation factor interacting protein 1	3:84496093-84582152:-1	Cluster001
Arfrp1	161	ENSMUSG00000038671	ENSMUST00000048269.11, ENSMUST00000108808.7, ENSMUST00000127988.7, ENSMUST00000130346.7, ENSMUST00000139368.7, ENSMUST00000145358.1, ENSMUST00000152334.1, ENSMUST00000152580.7, ENSMUST00000170190.7, ENSMUST00000183499.1, ENSMUST00000184859.1, ENSMUST00000185118.7, NM_001165992	ADP-ribosylation factor related protein 1	2:181357690-181365404:-1	Cluster001
Arhgap1	39	ENSMUSG00000027247	ENSMUST00000090614.10, ENSMUST00000111329.7, ENSMUST00000111330.2, ENSMUST00000111331.8, ENSMUST00000123702.7, ENSMUST00000139314.7, ENSMUST00000141012.1, ENSMUST00000149426.1, ENSMUST00000154468.7, NM_001145902, NM_001359970, XM_006499244, XM_006499245, XM_006499247, XM_006499248, XM_006499249, XM_006499250, XM_006499251, XM_011239457	Rho GTPase activating protein 1	2:91653208-91672325:1	Cluster001
Arhgap11a	20	ENSMUSG00000041219	ENSMUST00000102545.7, ENSMUST00000110947.1, ENSMUST00000110948.7, ENSMUST00000110949.8	Rho GTPase activating protein 11A	2:113831492-113848661:-1	Cluster001
Arhgap25	66	ENSMUSG00000030047	ENSMUST00000071024.6, ENSMUST00000101197.8, ENSMUST00000113637.8, ENSMUST00000145128.7, ENSMUST00000203559.1, XM_006505980, XM_017321531	Rho GTPase activating protein 25	6:87458545-87496327:-1	Cluster001
Arhgap4	177	ENSMUSG00000031389	ENSMUST00000064376.12, ENSMUST00000114404.7, ENSMUST00000114405.7, ENSMUST00000114406.8, ENSMUST00000114407.8, ENSMUST00000123283.1, ENSMUST00000124798.1, ENSMUST00000127163.7, ENSMUST00000128329.1, ENSMUST00000130976.7, ENSMUST00000140393.7, ENSMUST00000142925.1, ENSMUST00000143536.1, ENSMUST00000143696.7, ENSMUST00000145159.7, ENSMUST00000147510.7, ENSMUST00000148319.7, ENSMUST00000149135.1, EN…	Rho GTPase activating protein 4	X:73899313-73911345:-1	Cluster001
Arhgdia	43	ENSMUSG00000025132	ENSMUST00000067936.5, ENSMUST00000106197.9, NM_001363425	Rho GDP dissociation inhibitor (GDI) alpha	11:120578099-120581247:-1	Cluster001
Arhgef2	73	ENSMUSG00000028059	ENSMUST00000029694.13, ENSMUST00000107510.9, ENSMUST00000170653.8, ENSMUST00000175745.1, ENSMUST00000175749.7, ENSMUST00000175779.7, ENSMUST00000175903.8, ENSMUST00000175911.7, ENSMUST00000176079.7, ENSMUST00000176123.1, ENSMUST00000176226.1, ENSMUST00000176243.7, ENSMUST00000176272.1, ENSMUST00000176301.1, ENSMUST00000176307.7, ENSMUST00000176316.7, ENSMUST00000176400.7, ENSMUST00000176401.7, EN…	rho/rac guanine nucleotide exchange factor (GEF) 2	3:88626738-88649532:1	Cluster001
Arhgef6	23	ENSMUSG00000031133	ENSMUST00000033468.10, ENSMUST00000114735.8, ENSMUST00000134028.8, ENSMUST00000135098.1, ENSMUST00000151768.1, ENSMUST00000175636.1, ENSMUST00000175900.1, ENSMUST00000176986.7, XM_006528314, XM_006528315, XM_030251508, XM_030251509	Rac/Cdc42 guanine nucleotide exchange factor (GEF) 6	X:57231485-57305060:-1	Cluster001
Arih2	2	ENSMUSG00000064145	ENSMUST00000013338.13, ENSMUST00000192686.1, ENSMUST00000192853.1, ENSMUST00000193190.5, ENSMUST00000193197.5, ENSMUST00000193552.5, ENSMUST00000193643.1, ENSMUST00000193923.1, ENSMUST00000194073.5, ENSMUST00000194290.5, ENSMUST00000195623.1, ENSMUST00000195741.5, NM_001357283, NM_001357285, XM_011242881, XM_030244351, XM_030244352, XM_030244353	ariadne RBR E3 ubiquitin protein ligase 2	9:108609954-108649410:-1	Cluster001
Arl1	10	ENSMUSG00000060904	ENSMUST00000080379.6, ENSMUST00000116234.8, ENSMUST00000170137.7, NM_025859, XM_030244800	ADP-ribosylation factor-like 1	10:88731414-88743202:1	Cluster001
Arl8a	86	ENSMUSG00000026426	ENSMUST00000027684.10, ENSMUST00000123344.1, ENSMUST00000125774.1, ENSMUST00000141177.1, NM_026823	ADP-ribosylation factor-like 8A	1:135146834-135156268:1	Cluster001
Arl8b	93	ENSMUSG00000030105	ENSMUST00000032196.8, ENSMUST00000204483.1, NM_026011	ADP-ribosylation factor-like 8B	6:108783059-108823723:1	Cluster001
Armcx3	213	ENSMUSG00000049047	ENSMUST00000081834.9, ENSMUST00000086880.10, ENSMUST00000086884.4, NM_001358521, XM_017318626	armadillo repeat containing, X-linked 3	X:134756751-134761456:1	Cluster001
Armcx5	15	ENSMUSG00000072969	ENSMUST00000096321.2, ENSMUST00000128847.1	armadillo repeat containing, X-linked 5	X:135742733-135747322:1	Cluster001
Arnt	191	ENSMUSG00000015522	ENSMUST00000015666.16, ENSMUST00000090804.11, ENSMUST00000102749.10, ENSMUST00000107160.7, ENSMUST00000107161.7, ENSMUST00000136413.1, ENSMUST00000140060.1, ENSMUST00000147094.1, ENSMUST00000147765.7, ENSMUST00000149051.7, ENSMUST00000156653.7, NM_001037737, XM_006500930, XM_006500931, XM_006500933, XM_030252391, XM_030252392, XM_030252393	aryl hydrocarbon receptor nuclear translocator	3:95448384-95497240:1	Cluster001
Arpc4	189	ENSMUSG00000079426	ENSMUST00000156898.4, ENSMUST00000171058.7, ENSMUST00000203578.2, ENSMUST00000204802.1, NM_026552	actin related protein 2/3 complex, subunit 4	6:113378113-113390447:1	Cluster001
Arrdc1	89	ENSMUSG00000026972	ENSMUST00000028349.13, ENSMUST00000102935.9, ENSMUST00000129784.7, ENSMUST00000132074.1, ENSMUST00000133396.1, ENSMUST00000133934.1, ENSMUST00000142887.7, ENSMUST00000144963.7, ENSMUST00000152240.7, ENSMUST00000155525.7, ENSMUST00000155953.7, ENSMUST00000156706.1, XM_006497838, XM_006497839, XM_006497841, XM_006497842, XM_030249391	arrestin domain containing 1	2:24925352-24927839:-1	Cluster001
As3mt	19	ENSMUSG00000003559	ENSMUST00000003655.8, ENSMUST00000235266.1, ENSMUST00000235842.1, ENSMUST00000236063.1, ENSMUST00000236465.1, ENSMUST00000236473.1, ENSMUST00000237219.1, XM_006527235, XM_011247302, XM_030251005	arsenic (+3 oxidation state) methyltransferase	19:46707636-46741099:1	Cluster001
Asah1/11886	342	11886	NM_019734, XM_017312527, XM_017312528, XM_017312530, XM_017312531, XM_017312532, XM_017312533, XM_017312534, XM_017312535, XM_017312536, XM_030243253, XM_030243254, XM_030243255, XM_030243256	N-acylsphingosine amidohydrolase 1	8:47582-80623:-1	Cluster001
Asah1/ENSMUSG00000031591	226	ENSMUSG00000031591	ENSMUST00000034000.14, ENSMUST00000110417.7, ENSMUST00000126561.7, ENSMUST00000131796.1, ENSMUST00000143057.1	N-acylsphingosine amidohydrolase 1	8:41340197-41374773:-1	Cluster001
Asb6	128	ENSMUSG00000039483	ENSMUST00000041726.3, ENSMUST00000129628.7, ENSMUST00000144330.1, ENSMUST00000147414.1, ENSMUST00000148036.6, NM_133346	ankyrin repeat and SOCS box-containing 6	2:30823097-30828300:-1	Cluster001
Asb8	129	ENSMUSG00000048175	ENSMUST00000059112.11, ENSMUST00000123626.7, ENSMUST00000123922.1, ENSMUST00000143400.7, NM_001170710, NM_001170711, XM_006521542, XM_030248819, XM_030248820	ankyrin repeat and SOCS box-containing 8	15:98134640-98145702:-1	Cluster001
Ascc2	151	ENSMUSG00000020412	ENSMUST00000070257.13, ENSMUST00000109930.2, NM_029291, XM_006514874	activating signal cointegrator 1 complex subunit 2	11:4637793-4683385:1	Cluster001
Ash2l	52	ENSMUSG00000031575	ENSMUST00000068892.14, ENSMUST00000110608.2, ENSMUST00000110609.7, ENSMUST00000110610.7, ENSMUST00000139946.7, ENSMUST00000142358.1, ENSMUST00000149550.1, ENSMUST00000151856.7, ENSMUST00000156759.1, ENSMUST00000166078.8, ENSMUST00000211188.1, NM_001359012, NM_011791, XM_011242136	ASH2 like histone lysine methyltransferase complex subunit	8:25816875-25847689:-1	Cluster001
Asxl2	72	ENSMUSG00000037486	ENSMUST00000092003.11, ENSMUST00000111215.9, ENSMUST00000138740.2, ENSMUST00000140046.2, ENSMUST00000144247.8, ENSMUST00000152196.1, ENSMUST00000153102.8, ENSMUST00000219208.1	additional sex combs like 2, transcriptional regulator	12:3426857-3506852:1	Cluster001
Atad1	198	ENSMUSG00000013662	ENSMUST00000070210.5, ENSMUST00000235142.1, ENSMUST00000235412.1, ENSMUST00000236011.1, ENSMUST00000236546.1, ENSMUST00000236701.1, ENSMUST00000236985.1, ENSMUST00000237752.1, ENSMUST00000237933.1, ENSMUST00000238016.1, NM_026487, XM_030251061	ATPase family, AAA domain containing 1	19:32672563-32712298:-1	Cluster001
Atad3a	72	ENSMUSG00000029036	ENSMUST00000030903.11, ENSMUST00000126725.1, ENSMUST00000134317.1, ENSMUST00000175679.7, ENSMUST00000176043.1, ENSMUST00000176839.1, ENSMUST00000177066.1, ENSMUST00000184131.1, ENSMUST00000184913.7	ATPase family, AAA domain containing 3A	4:155740641-155761093:-1	Cluster001
Atf6b	124	ENSMUSG00000015461	ENSMUST00000015605.14, ENSMUST00000173984.1, ENSMUST00000174156.1, ENSMUST00000174519.1, ENSMUST00000174614.7	activating transcription factor 6 beta	17:34647146-34655074:1	Cluster001
Atg16l1	68	ENSMUSG00000026289	ENSMUST00000027512.12, ENSMUST00000113186.7, ENSMUST00000113190.2, ENSMUST00000127884.1, ENSMUST00000129431.1, ENSMUST00000133072.7, ENSMUST00000134603.1, ENSMUST00000137638.7, ENSMUST00000139628.1, ENSMUST00000144047.7, ENSMUST00000151037.7	autophagy related 16-like 1 (S. cerevisiae)	1:87755870-87792428:1	Cluster001
Atg4a/ENSMUSG00000079418	5	ENSMUSG00000079418	ENSMUST00000112971.1, ENSMUST00000147972.1, ENSMUST00000153742.1	autophagy related 4A, cysteine peptidase	X:140956907-141164270:1	Cluster001
Atg4b	279	ENSMUSG00000026280	ENSMUST00000027502.15, ENSMUST00000135762.7, ENSMUST00000149436.7, ENSMUST00000185482.6, ENSMUST00000185754.1, ENSMUST00000186001.1, ENSMUST00000186124.1, ENSMUST00000186811.1, ENSMUST00000187824.6, ENSMUST00000189152.1, ENSMUST00000189872.1, NM_174874	autophagy related 4B, cysteine peptidase	1:93755150-93789434:1	Cluster001
Atg5	29	ENSMUSG00000038160	ENSMUST00000039286.4, ENSMUST00000217412.1, NM_001314013, NM_001358596, XM_011243108, XM_017313783	autophagy related 5	10:44268339-44364299:1	Cluster001
Atmin	35	ENSMUSG00000047388	ENSMUST00000109099.3, XM_006530927, XM_006530928, XM_006530929	ATM interactor	8:116943412-116960445:1	Cluster001
Atp13a1	261	ENSMUSG00000031862	ENSMUST00000034326.6, ENSMUST00000238217.1, ENSMUST00000238316.1, ENSMUST00000238353.1, ENSMUST00000238442.1, ENSMUST00000238453.1, ENSMUST00000238491.1, ENSMUST00000238550.1, ENSMUST00000238646.1, ENSMUST00000238648.1, ENSMUST00000238710.1, XM_006509564, XM_030243318, XM_030243319	ATPase type 13A1	8:69793749-69807749:1	Cluster001
Atp1b3	45	ENSMUSG00000032412	ENSMUST00000034983.6, ENSMUST00000187341.1, ENSMUST00000190045.1, NM_001357212, NM_001357213, NM_007502, XM_011242658, XM_017313112, XM_030244030, XM_030244031	ATPase, Na+/K+ transporting, beta 3 polypeptide	9:96332662-96349908:-1	Cluster001
Atp2a2	90	ENSMUSG00000029467	ENSMUST00000031423.9, ENSMUST00000177974.7, ENSMUST00000179939.7, ENSMUST00000196490.1, ENSMUST00000197415.4	ATPase, Ca++ transporting, cardiac muscle, slow twitch 2	5:122453513-122502225:-1	Cluster001
Atp2c1	389	ENSMUSG00000032570	ENSMUST00000038118.14, ENSMUST00000085133.12, ENSMUST00000112557.8, ENSMUST00000112558.9, ENSMUST00000163879.8, ENSMUST00000175697.1, ENSMUST00000176036.7, ENSMUST00000176190.7, ENSMUST00000176363.8, ENSMUST00000176651.7, ENSMUST00000176656.1, ENSMUST00000176770.7, ENSMUST00000176787.1, ENSMUST00000176960.7, ENSMUST00000177000.1, ENSMUST00000177074.7, ENSMUST00000177189.7, ENSMUST00000177293.7, E…	ATPase, Ca++-sequestering	9:105422767-105495133:-1	Cluster001
Atp5pb	46	11950	NM_001304719, NM_009725, XM_030252395	ATP synthase peripheral stalk-membrane subunit b	3:105942698-105960024:-1	Cluster001
Atp6ap1	308	ENSMUSG00000019087	ENSMUST00000019231.11, ENSMUST00000114171.9, ENSMUST00000124797.7, ENSMUST00000135914.7, ENSMUST00000136056.1, ENSMUST00000144075.1, ENSMUST00000144506.1, ENSMUST00000147275.7, ENSMUST00000147900.7, ENSMUST00000154630.1, NM_001358375	ATPase, H+ transporting, lysosomal accessory protein 1	X:74297097-74304721:1	Cluster001
Atp6ap2	293	ENSMUSG00000031007	ENSMUST00000033313.2, ENSMUST00000137277.1	ATPase, H+ transporting, lysosomal accessory protein 2	X:12587801-12617049:1	Cluster001
Atp6v0a1	19	ENSMUSG00000019302	ENSMUST00000044721.12, ENSMUST00000092663.3, ENSMUST00000103110.9, ENSMUST00000127810.1, ENSMUST00000134919.1, ENSMUST00000139619.7, ENSMUST00000139857.1, ENSMUST00000151554.1, ENSMUST00000154896.7, ENSMUST00000168757.8, NM_001243049, NM_001362636, NM_001362637, NM_001362639, NM_001362641, XM_006532049, XM_006532050, XM_006532051, XM_006532054, XM_006532055, XM_030245491, XM_030245492	ATPase, H+ transporting, lysosomal V0 subunit A1	11:101010398-101063719:1	Cluster001
Atp6v0b	58	ENSMUSG00000033379	ENSMUST00000036380.13, ENSMUST00000124974.1, ENSMUST00000132073.1, ENSMUST00000133530.7, ENSMUST00000136596.1, ENSMUST00000147845.1, ENSMUST00000149868.7, ENSMUST00000150204.7, ENSMUST00000152356.1, NM_033617	ATPase, H+ transporting, lysosomal V0 subunit B	4:117884330-117887311:-1	Cluster001
Atp6v1d	18	ENSMUSG00000021114	ENSMUST00000021536.8, ENSMUST00000219316.1, ENSMUST00000219377.1, ENSMUST00000219891.1, NM_023721, XM_030246956	ATPase, H+ transporting, lysosomal V1 subunit D	12:78842982-78861638:-1	Cluster001
Atp6v1h	38	ENSMUSG00000033793	ENSMUST00000044369.12, ENSMUST00000192029.5, ENSMUST00000192142.1, ENSMUST00000192698.2, ENSMUST00000192847.5, ENSMUST00000194301.5, ENSMUST00000194676.5, ENSMUST00000194978.5, NM_133826, XM_006495436, XM_006495437, XM_006495439, XM_011238336, XM_011238337, XM_017321103, XM_030255207, XM_030255224, XM_030255244, XM_030255279	ATPase, H+ transporting, lysosomal V1 subunit H	1:5114466-5163213:1	Cluster001
Atp7a	50	ENSMUSG00000033792	ENSMUST00000055941.6, ENSMUST00000113557.7, ENSMUST00000133875.1, ENSMUST00000134363.1, XM_030251205, XM_030251206	ATPase, Cu++ transporting, alpha polypeptide	X:106045650-106128161:1	Cluster001
Atpaf1	16	ENSMUSG00000028710	ENSMUST00000137401.2, ENSMUST00000175725.7, ENSMUST00000176047.7, ENSMUST00000176192.2, ENSMUST00000177280.7, ENSMUST00000184179.7, ENSMUST00000239030.1, NM_001369233, NM_181040	ATP synthase mitochondrial F1 complex assembly factor 1	4:115785006-115811923:1	Cluster001
Atxn7l2	6	ENSMUSG00000048997	ENSMUST00000102633.8, ENSMUST00000117409.7, ENSMUST00000117784.7, ENSMUST00000119650.7, ENSMUST00000127157.1, ENSMUST00000141054.1, ENSMUST00000196823.1, NM_175183, XM_006502136	ataxin 7-like 2	3:108202228-108210527:-1	Cluster001
AU040320	36	ENSMUSG00000028830	ENSMUST00000047431.10, ENSMUST00000102607.9, ENSMUST00000102608.9, ENSMUST00000125225.1, ENSMUST00000131900.1, ENSMUST00000132660.1, ENSMUST00000136035.1, ENSMUST00000141918.1, ENSMUST00000148935.7, ENSMUST00000154640.7, ENSMUST00000155341.1, NM_001035525, NM_001035526, NM_001355196, XM_017319894, XM_017319895, XM_017319897, XM_017319898	expressed sequence AU040320	4:126756550-126854336:1	Cluster001
AU041133	1	ENSMUSG00000078435	ENSMUST00000105314.2, ENSMUST00000201286.3, XM_030245024, XM_030245025	expressed sequence AU041133	10:82142045-82152034:1	Cluster001
Aven	6	ENSMUSG00000003604	ENSMUST00000003705.11, ENSMUST00000099588.3, ENSMUST00000127894.1, NM_001165935, NM_001355631, NM_028844	apoptosis, caspase activation inhibitor	2:112618417-112631253:1	Cluster001
AW549877	203	ENSMUSG00000041935	ENSMUST00000046633.9, ENSMUST00000228421.1	expressed sequence AW549877	15:3982035-3995744:-1	Cluster001
Axin1	77	ENSMUSG00000024182	ENSMUST00000074370.9, ENSMUST00000118904.8, ENSMUST00000163421.7, ENSMUST00000168282.2, ENSMUST00000169268.1, XM_006523515, XM_006523516, XM_030249451, XM_030249452	axin 1	17:26138958-26195810:1	Cluster001
Azi2	87	ENSMUSG00000039285	ENSMUST00000044454.11, ENSMUST00000123690.1, ENSMUST00000127189.1, ENSMUST00000130735.7, ENSMUST00000133580.7, ENSMUST00000133814.1, ENSMUST00000134433.7, ENSMUST00000135251.1, ENSMUST00000143024.1, ENSMUST00000154583.7, NM_013727, XM_006512147, XM_006512149, XM_011242976	5-azacytidine induced gene 2	9:118040522-118060484:1	Cluster001
B230219D22Rik	55	ENSMUSG00000045767	ENSMUST00000057844.9	RIKEN cDNA B230219D22 gene	13:55693124-55703500:1	Cluster001
B3galt6	69	ENSMUSG00000050796	ENSMUST00000052185.4	UDP-Gal:betaGal beta 1,3-galactosyltransferase, polypeptide 6	4:155989466-155992649:-1	Cluster001
B3glct	7	ENSMUSG00000051950	ENSMUST00000100404.5, ENSMUST00000201088.1, ENSMUST00000202302.1, XM_030254627, XM_030254628	beta-3-glucosyltransferase	5:149678230-149762599:1	Cluster001
B4galt1	3	ENSMUSG00000028413	ENSMUST00000030121.12, ENSMUST00000108096.2	UDP-Gal:betaGlcNAc beta 1,4- galactosyltransferase, polypeptide 1	4:40804602-40854005:-1	Cluster001
B4galt3	73	ENSMUSG00000052423	ENSMUST00000064272.9, ENSMUST00000111313.9, ENSMUST00000123954.7, ENSMUST00000125939.1, ENSMUST00000126699.3, ENSMUST00000129985.2, ENSMUST00000132890.1, ENSMUST00000138904.1, ENSMUST00000141114.1, ENSMUST00000141999.7, ENSMUST00000151863.7	UDP-Gal:betaGlcNAc beta 1,4-galactosyltransferase, polypeptide 3	1:171270328-171276896:1	Cluster001
B4galt7	101	ENSMUSG00000021504	ENSMUST00000064701.7, ENSMUST00000100764.9, ENSMUST00000133176.7, ENSMUST00000142654.7	xylosylprotein beta1,4-galactosyltransferase, polypeptide 7 (galactosyltransferase I)	13:55599896-55610443:1	Cluster001
B4gat1	277	ENSMUSG00000047379	ENSMUST00000053705.7, ENSMUST00000235776.1	beta-1,4-glucuronyltransferase 1	19:5038826-5041131:1	Cluster001
Bap1	246	ENSMUSG00000021901	ENSMUST00000022458.10, ENSMUST00000185700.1, ENSMUST00000185987.1, ENSMUST00000187156.1, ENSMUST00000188453.1, ENSMUST00000188714.1, ENSMUST00000189834.6, ENSMUST00000190788.6, NM_027088	Brca1 associated protein 1	14:31251489-31259929:1	Cluster001
BC005624	129	ENSMUSG00000026851	ENSMUST00000028205.9, ENSMUST00000152007.1, ENSMUST00000156325.1, NM_144885, XM_006497943	cDNA sequence BC005624	2:30972833-30981941:-1	Cluster001
BC017158	158	ENSMUSG00000030780	ENSMUST00000033044.15, ENSMUST00000124216.1, ENSMUST00000126263.7, ENSMUST00000137677.1, ENSMUST00000139452.7, ENSMUST00000147091.7, ENSMUST00000154003.7, ENSMUST00000155177.7, NM_001360882, NM_145590	cDNA sequence BC017158	7:128271379-128289004:-1	Cluster001
Bcap31	177	ENSMUSG00000002015	ENSMUST00000002091.5, NM_001313698, XM_006528048, XM_011247600	B cell receptor associated protein 31	X:73686178-73716204:-1	Cluster001
Bcat2	15	ENSMUSG00000030826	ENSMUST00000033098.15, ENSMUST00000120864.9, ENSMUST00000209204.1, ENSMUST00000209410.1, ENSMUST00000209543.1, ENSMUST00000209569.1, ENSMUST00000210811.1, ENSMUST00000211173.1, NM_001243052, NM_009737, XM_017321953, XM_017321954	branched chain aminotransferase 2, mitochondrial	7:45571279-45589710:1	Cluster001
Bckdk	41	ENSMUSG00000030802	ENSMUST00000071056.13, ENSMUST00000124533.2, ENSMUST00000146574.1, ENSMUST00000151451.2, ENSMUST00000206068.1, ENSMUST00000206140.1, ENSMUST00000206745.1, NM_009739	branched chain ketoacid dehydrogenase kinase	7:127904073-127909664:1	Cluster001
Bcl2l13/ENSMUSG00000009112	1	ENSMUSG00000009112	ENSMUST00000009256.3, ENSMUST00000203037.2, ENSMUST00000203584.2, ENSMUST00000204004.1	BCL2-like 13 (apoptosis facilitator)	6:120836212-120892842:1	Cluster001
Bcl7b	13	ENSMUSG00000029681	ENSMUST00000031692.11, ENSMUST00000111187.9, ENSMUST00000111188.4, ENSMUST00000145329.1, ENSMUST00000202606.2, NM_009745	B cell CLL/lymphoma 7B	5:135168372-135181852:1	Cluster001
Bet1	2	ENSMUSG00000032757	ENSMUST00000049166.4, ENSMUST00000145696.3, ENSMUST00000150319.1, ENSMUST00000203612.1, ENSMUST00000204806.1, ENSMUST00000205191.1, NM_009748	Bet1 golgi vesicular membrane trafficking protein	6:4080224-4086998:-1	Cluster001
Bin2	48	ENSMUSG00000098112	ENSMUST00000182068.7, ENSMUST00000182494.1, ENSMUST00000182574.1, ENSMUST00000182775.7, ENSMUST00000182814.7, ENSMUST00000183193.1, ENSMUST00000183211.7, ENSMUST00000238935.1, NM_001270537, NM_001368666	bridging integrator 2	15:100641082-100651952:-1	Cluster001
Blmh	53	ENSMUSG00000020840	ENSMUST00000021197.9, ENSMUST00000125145.7, ENSMUST00000140193.7, ENSMUST00000140781.8, ENSMUST00000145732.2, ENSMUST00000146197.2, ENSMUST00000155053.7, ENSMUST00000155867.2, ENSMUST00000168124.1, NM_178645	bleomycin hydrolase	11:76945656-76987389:1	Cluster001
Bloc1s6	36	ENSMUSG00000005804	ENSMUST00000005954.8, ENSMUST00000127595.7, ENSMUST00000129690.1, ENSMUST00000145037.7, ENSMUST00000146449.1, ENSMUST00000148460.7, NM_019788	biogenesis of lysosomal organelles complex-1, subunit 6, pallidin	2:122738505-122749487:1	Cluster001
Bnip2	200	ENSMUSG00000011958	ENSMUST00000034754.11, ENSMUST00000085393.12, ENSMUST00000117450.7, ENSMUST00000133307.1, ENSMUST00000137472.1, ENSMUST00000143049.7, ENSMUST00000154772.7, ENSMUST00000165389.7, XM_006510789, XM_006510791, XM_006510793	BCL2/adenovirus E1B interacting protein 2	9:69989466-70011659:1	Cluster001
Bnip3	21	ENSMUSG00000078566	ENSMUST00000106112.1, ENSMUST00000125359.1, ENSMUST00000130500.7, ENSMUST00000141223.1, ENSMUST00000148970.1	BCL2/adenovirus E1B interacting protein 3	7:138890836-138909519:-1	Cluster001
Bop1	26	ENSMUSG00000022557	ENSMUST00000023217.10, ENSMUST00000229132.1, ENSMUST00000229633.1, ENSMUST00000229897.1, NM_013481	block of proliferation 1	15:76452988-76477249:-1	Cluster001
Brat1	348	ENSMUSG00000000148	ENSMUST00000041588.12, ENSMUST00000100505.2, ENSMUST00000110806.7, ENSMUST00000124892.1, ENSMUST00000131905.7, ENSMUST00000153440.7, XM_006504675, XM_006504676, XM_006504677, XM_006504678, XM_011240975, XM_030254439, XM_030254440, XM_030254441, XM_030254442	BRCA1-associated ATM activator 1	5:140705066-140719379:1	Cluster001
Brcc3	1	ENSMUSG00000031201	ENSMUST00000033544.13, ENSMUST00000114074.7, ENSMUST00000118428.7, ENSMUST00000124321.1, ENSMUST00000133781.7, ENSMUST00000151938.7, ENSMUST00000152228.2, NM_001166459, NM_001358736, NM_145956, XM_030251295	BRCA1/BRCA2-containing complex, subunit 3	X:75416628-75454001:1	Cluster001
Brd4	3	ENSMUSG00000024002	ENSMUST00000003726.15, ENSMUST00000120276.8, ENSMUST00000121285.7, ENSMUST00000125899.1, ENSMUST00000127893.7, ENSMUST00000229020.1, ENSMUST00000230565.1, ENSMUST00000230858.1, ENSMUST00000230982.1, ENSMUST00000235598.1, ENSMUST00000237008.1, ENSMUST00000237692.1, NM_198094, XM_006524683, XM_006524684, XM_006524685, XM_006524686, XM_006524689, XM_006524693, XM_006524695, XM_011246543, XM_01731758…	bromodomain containing 4	17:32206679-32284123:-1	Cluster001
Brd8	204	ENSMUSG00000003778	ENSMUST00000003876.9, ENSMUST00000097626.9, ENSMUST00000115765.1, ENSMUST00000115766.7, ENSMUST00000127159.1, ENSMUST00000145431.1, ENSMUST00000152612.7, ENSMUST00000153569.7, XM_006526355, XM_006526358, XM_030250633	bromodomain containing 8	18:34601175-34624863:-1	Cluster001
Brd9	3	ENSMUSG00000057649	ENSMUST00000099384.3, ENSMUST00000220488.1, ENSMUST00000220968.1, ENSMUST00000221324.1, ENSMUST00000222191.1, ENSMUST00000222399.1, ENSMUST00000222749.1, ENSMUST00000223063.1, ENSMUST00000223238.1, ENSMUST00000223446.1, ENSMUST00000223455.1, ENSMUST00000223525.1, NM_001024508, NM_001308041, XM_006517029, XM_006517030, XM_017315340, XM_017315341, XM_017315342, XM_017315345, XM_017315346, XM_030247…	bromodomain containing 9	13:73938869-73960895:1	Cluster001
Brf1	221	ENSMUSG00000011158	ENSMUST00000011302.8, ENSMUST00000221409.1, ENSMUST00000221415.1, ENSMUST00000221537.1, ENSMUST00000221680.1, ENSMUST00000221754.1, ENSMUST00000222247.1, ENSMUST00000223037.1, ENSMUST00000223506.1, NM_028193, XM_006516260, XM_006516261, XM_006516267, XM_011244185	BRF1, RNA polymerase III transcription initiation factor 90 kDa subunit	12:112960043-112973960:-1	Cluster001
Brms1	52	ENSMUSG00000080268	ENSMUST00000116567.3, ENSMUST00000235918.1, ENSMUST00000236320.1, ENSMUST00000236707.1, ENSMUST00000237117.1	breast cancer metastasis-suppressor 1	19:5041354-5049917:1	Cluster001
Brox	134	ENSMUSG00000046836	ENSMUST00000057062.11, ENSMUST00000163528.7, ENSMUST00000192829.1, ENSMUST00000193326.5, ENSMUST00000194089.5, ENSMUST00000194327.5, ENSMUST00000194438.1, ENSMUST00000194695.1, ENSMUST00000195054.5, XM_006535598, XM_006535600, XM_030243025	BRO1 domain and CAAX motif containing	1:183276352-183296919:-1	Cluster001
Bsg	10	ENSMUSG00000023175	ENSMUST00000067036.11, ENSMUST00000105381.4, ENSMUST00000178383.7, ENSMUST00000179201.1, ENSMUST00000179781.7, ENSMUST00000180235.1	basigin	10:79704491-79711969:1	Cluster001
Btbd1	1	ENSMUSG00000025103	ENSMUST00000026093.8, ENSMUST00000208114.1, ENSMUST00000208178.1, ENSMUST00000208566.1, XM_006541322	BTB (POZ) domain containing 1	7:81798431-81829498:-1	Cluster001
Btbd2	26	ENSMUSG00000003344	ENSMUST00000003434.13, ENSMUST00000126980.7, ENSMUST00000131876.1, ENSMUST00000147162.1, ENSMUST00000151794.1	BTB (POZ) domain containing 2	10:80642617-80657071:-1	Cluster001
Btbd9	41	ENSMUSG00000062202	ENSMUST00000079924.7, ENSMUST00000168787.7, ENSMUST00000235187.1, ENSMUST00000235299.1, ENSMUST00000235342.1, ENSMUST00000235431.1, ENSMUST00000235555.1, ENSMUST00000235587.1, ENSMUST00000235643.1, ENSMUST00000236153.1, ENSMUST00000236233.1, ENSMUST00000236430.1, ENSMUST00000236584.1, ENSMUST00000236799.1, ENSMUST00000236825.1, ENSMUST00000236910.1, ENSMUST00000237013.1, ENSMUST00000237037.1, ENS…	BTB (POZ) domain containing 9	17:30508303-30582621:-1	Cluster001
Btd	58	ENSMUSG00000021900	ENSMUST00000090147.6, ENSMUST00000128014.1, NM_025295	biotinidase	14:31641057-31668197:1	Cluster001
Btf3l4	166	ENSMUSG00000028568	ENSMUST00000102739.1, ENSMUST00000102740.7, ENSMUST00000102741.7, ENSMUST00000102742.10, ENSMUST00000125707.1, ENSMUST00000139464.1, NM_001356361, XM_006503385, XM_011240610, XM_011240612	basic transcription factor 3-like 4	4:108814761-108833569:-1	Cluster001
Btk	148	ENSMUSG00000031264	ENSMUST00000033617.12, ENSMUST00000113213.1, ENSMUST00000128333.1, ENSMUST00000132664.7, ENSMUST00000150245.7, NM_013482, XM_006528483	Bruton agammaglobulinemia tyrosine kinase	X:134542341-134583140:-1	Cluster001
Bub3	188	ENSMUSG00000066979	ENSMUST00000084502.6, ENSMUST00000207231.1, ENSMUST00000207442.1, ENSMUST00000207736.1, ENSMUST00000208571.1, ENSMUST00000208848.1, ENSMUST00000209131.1, NM_001317350, NM_009774	BUB3 mitotic checkpoint protein	7:131560494-131571892:1	Cluster001
Bzw1	194	ENSMUSG00000051223	ENSMUST00000050552.14, ENSMUST00000186949.1, ENSMUST00000188630.6, ENSMUST00000188898.6, XM_006496197, XM_017322066	basic leucine zipper and W2 domains 1	1:58397775-58407354:1	Cluster001
C5ar2	1	ENSMUSG00000074361	ENSMUST00000098792.9, ENSMUST00000171425.3, ENSMUST00000238893.1, ENSMUST00000238927.1, NM_001146005, XM_006540049, XM_006540052, XM_006540053, XM_006540054, XM_006540055, XM_006540056, XM_006540057, XM_011250594, XM_030242667, XM_030242668	complement component 5a receptor 2	7:16235820-16239068:-1	Cluster001
C8g	13	ENSMUSG00000015083	ENSMUST00000015227.3, ENSMUST00000040042.10, ENSMUST00000133255.1, ENSMUST00000149062.7, ENSMUST00000150580.1, ENSMUST00000153139.7, ENSMUST00000154984.7, NM_027062, XM_011239171	complement component 8, gamma polypeptide	2:25498651-25501777:-1	Cluster001
Cab39	58	ENSMUSG00000036707	ENSMUST00000097666.3, ENSMUST00000113360.7, ENSMUST00000126962.2, ENSMUST00000130754.7, ENSMUST00000187623.1, NM_001355046, NM_001355047, XM_006529091, XM_030243907	calcium binding protein 39	1:85794516-85851460:1	Cluster001
Cab39l	3	ENSMUSG00000021981	ENSMUST00000022553.5, ENSMUST00000223678.1, ENSMUST00000224281.1, ENSMUST00000224893.1, ENSMUST00000225149.1, ENSMUST00000225595.1, NM_001360591, NM_001360592, NM_001360593, XM_017316177	calcium binding protein 39-like	14:59478951-59548904:1	Cluster001
Cabin1	185	ENSMUSG00000020196	ENSMUST00000001712.7, ENSMUST00000217664.1, ENSMUST00000217810.1, ENSMUST00000218469.1, ENSMUST00000218480.1, ENSMUST00000218486.1, ENSMUST00000218790.1, ENSMUST00000218814.1, ENSMUST00000218878.1, ENSMUST00000218951.1, ENSMUST00000219682.1, ENSMUST00000219806.1, ENSMUST00000220009.1, XM_006513019, XM_006513022	calcineurin binding protein 1	10:75646111-75733776:-1	Cluster001
Cables2	67	ENSMUSG00000038990	ENSMUST00000108891.1, ENSMUST00000126688.7, ENSMUST00000135301.1, ENSMUST00000136706.7, ENSMUST00000141067.1, NM_145851, XM_006500629	CDK5 and Abl enzyme substrate 2	2:180258539-180273465:-1	Cluster001
Cactin	126	ENSMUSG00000034889	ENSMUST00000050867.7, ENSMUST00000218120.1, ENSMUST00000219285.1	cactin, spliceosome C complex subunit	10:81321103-81326242:1	Cluster001
Cacul1	115	ENSMUSG00000033417	ENSMUST00000081790.14, ENSMUST00000111460.4, ENSMUST00000166712.8, ENSMUST00000237682.1, ENSMUST00000238073.1, NM_030197, XM_006527468	CDK2 associated, cullin domain 1	19:60524706-60580293:-1	Cluster001
Calr	1	ENSMUSG00000003814	ENSMUST00000003912.6, ENSMUST00000125998.1, ENSMUST00000128028.1, ENSMUST00000154774.1, NM_007591	calreticulin	8:84842088-84846931:-1	Cluster001
Calu	219	ENSMUSG00000029767	ENSMUST00000031779.16, ENSMUST00000090481.13, ENSMUST00000138523.1, ENSMUST00000156163.1, ENSMUST00000172607.1, ENSMUST00000172974.7, ENSMUST00000173216.7, ENSMUST00000173694.4, ENSMUST00000174096.6, NM_001285412	calumenin	6:29348106-29376675:1	Cluster001
Camk1	183	ENSMUSG00000030272	ENSMUST00000032409.14, ENSMUST00000149497.3, ENSMUST00000153067.1, ENSMUST00000155543.1, ENSMUST00000156512.6, ENSMUST00000156853.1, NM_133926	calcium/calmodulin-dependent protein kinase I	6:113334124-113343922:-1	Cluster001
Caml	74	ENSMUSG00000021501	ENSMUST00000021963.4, ENSMUST00000165154.1, ENSMUST00000169228.1	calcium modulating ligand	13:55623005-55632411:1	Cluster001
Cand1	129	ENSMUSG00000020114	ENSMUST00000020315.12, ENSMUST00000126373.1, ENSMUST00000148802.1, ENSMUST00000149155.1	cullin associated and neddylation disassociated 1	10:119199255-119240055:-1	Cluster001
Cant1	146	ENSMUSG00000025575	ENSMUST00000017620.9, ENSMUST00000092378.9, ENSMUST00000106287.7, ENSMUST00000106288.7, ENSMUST00000106289.8, ENSMUST00000164927.1, XM_006534404, XM_006534405, XM_006534406, XM_006534407, XM_006534408, XM_006534409, XM_006534410, XM_030246407, XM_030246408, XM_030246409	calcium activated nucleotidase 1	11:118406289-118415800:-1	Cluster001
Capn7	186	ENSMUSG00000021893	ENSMUST00000022451.13, ENSMUST00000143472.7, ENSMUST00000152182.1, ENSMUST00000228237.1, NM_001360187, XM_006518502, XM_030247631	calpain 7	14:31344462-31371987:1	Cluster001
Capza1	194	ENSMUSG00000070372	ENSMUST00000094028.9, ENSMUST00000155476.1, ENSMUST00000195912.1, ENSMUST00000196924.1, NM_009797	capping protein (actin filament) muscle Z-line, alpha 1	3:104822781-104864505:-1	Cluster001
Capza2	412	ENSMUSG00000015733	ENSMUST00000015877.13, ENSMUST00000130606.7, ENSMUST00000136771.5, ENSMUST00000142592.1, ENSMUST00000148694.7, ENSMUST00000152005.2, ENSMUST00000156701.7, NM_007604	capping protein (actin filament) muscle Z-line, alpha 2	6:17637010-17666972:1	Cluster001
Carm1	103	ENSMUSG00000032185	ENSMUST00000034703.14, ENSMUST00000115394.7, ENSMUST00000115395.9, ENSMUST00000130032.7, ENSMUST00000130100.1, ENSMUST00000132011.1, ENSMUST00000139871.1, ENSMUST00000147749.1, ENSMUST00000154049.7, ENSMUST00000216160.1, NM_153141	coactivator-associated arginine methyltransferase 1	9:21546897-21589467:1	Cluster001
Casc3	145	ENSMUSG00000078676	ENSMUST00000017384.13, ENSMUST00000144220.1, ENSMUST00000147065.1, ENSMUST00000169695.1	cancer susceptibility candidate 3	11:98804905-98833814:1	Cluster001
Casp8	464	ENSMUSG00000026029	ENSMUST00000027189.14, ENSMUST00000165549.7, ENSMUST00000190213.1, ENSMUST00000191201.6	caspase 8	1:58795374-58847503:1	Cluster001
Cat	56	ENSMUSG00000027187	ENSMUST00000028610.9, ENSMUST00000111168.3, NM_009804	catalase	2:103453904-103485153:-1	Cluster001
Cbx8	3	ENSMUSG00000025578	ENSMUST00000026663.7, ENSMUST00000128019.1, ENSMUST00000143831.1, NM_013926, XM_017314589	chromobox 8	11:119038436-119040913:-1	Cluster001
Ccar2	332	ENSMUSG00000033712	ENSMUST00000035612.6, ENSMUST00000227589.1, NM_146055, XM_006518896, XM_006518897	cell cycle activator and apoptosis regulator 2	14:70138168-70153709:-1	Cluster001
Ccdc117	78	ENSMUSG00000020482	ENSMUST00000020776.4	coiled-coil domain containing 117	11:5528887-5542187:-1	Cluster001
Ccdc126	21	ENSMUSG00000050786	ENSMUST00000055559.7, ENSMUST00000114491.1, NM_001311112, XM_011241420	coiled-coil domain containing 126	6:49319274-49341585:1	Cluster001
Ccdc127	31	ENSMUSG00000021578	ENSMUST00000022063.13, ENSMUST00000159931.1, ENSMUST00000160021.7, ENSMUST00000162376.1, ENSMUST00000162672.7, ENSMUST00000223491.1, NM_001168659	coiled-coil domain containing 127	13:74350317-74359668:1	Cluster001
Ccdc130	59	ENSMUSG00000004994	ENSMUST00000005120.11, ENSMUST00000098578.9, ENSMUST00000163993.1, ENSMUST00000164476.7, ENSMUST00000166285.1, ENSMUST00000166728.1, ENSMUST00000172320.1, XM_006531315	coiled-coil domain containing 130	8:84258295-84268351:-1	Cluster001
Ccdc142	48	ENSMUSG00000107499	ENSMUST00000101254.8, ENSMUST00000134891.1, ENSMUST00000203533.1	coiled-coil domain containing 142	6:83101601-83108394:1	Cluster001
Ccdc17	10	ENSMUSG00000034035	ENSMUST00000051869.7, ENSMUST00000121907.8, ENSMUST00000146777.1, ENSMUST00000148260.1, ENSMUST00000151441.1	coiled-coil domain containing 17	4:116596654-116600266:1	Cluster001
Ccdc22	425	ENSMUSG00000031143	ENSMUST00000033483.4, ENSMUST00000144674.1, NM_138603	coiled-coil domain containing 22	X:7593809-7605420:-1	Cluster001
Ccdc47	344	ENSMUSG00000078622	ENSMUST00000002043.9, ENSMUST00000106865.7, ENSMUST00000125383.7, ENSMUST00000137915.1, ENSMUST00000153982.1, NM_026009, XM_030246238	coiled-coil domain containing 47	11:106199354-106216367:-1	Cluster001
Ccdc71	50	ENSMUSG00000049305	ENSMUST00000061209.6, ENSMUST00000193170.1, ENSMUST00000193269.1, XM_006511836	coiled-coil domain containing 71	9:108460518-108465945:1	Cluster001
Ccdc84	79	ENSMUSG00000043923	ENSMUST00000053286.8, ENSMUST00000213813.1, ENSMUST00000214370.1, ENSMUST00000214494.1, ENSMUST00000214702.1, ENSMUST00000214748.1, ENSMUST00000215111.1, ENSMUST00000215402.1, ENSMUST00000216134.1, ENSMUST00000216572.1, ENSMUST00000217270.1, ENSMUST00000217351.1, NM_201372, XM_006510472	coiled-coil domain containing 84	9:44410163-44418069:-1	Cluster001
Ccnc	2	ENSMUSG00000028252	ENSMUST00000065928.10, ENSMUST00000102997.7, ENSMUST00000108240.2, ENSMUST00000120679.7, ENSMUST00000123294.7, ENSMUST00000133597.7, ENSMUST00000133712.1, ENSMUST00000145288.7	cyclin C	4:21727701-21759922:1	Cluster001
Ccndbp1	14	ENSMUSG00000023572	ENSMUST00000060455.14, ENSMUST00000099488.10, ENSMUST00000099489.8, ENSMUST00000129717.1, ENSMUST00000135036.1, ENSMUST00000140468.7, ENSMUST00000151532.1, ENSMUST00000171260.2, NM_001355127, NM_010761, XM_011239329	cyclin D-type binding-protein 1	2:121011434-121016893:1	Cluster001
Ccng1	25	ENSMUSG00000020326	ENSMUST00000020576.7, ENSMUST00000151359.1, NM_009831	cyclin G1	11:40748552-40755286:-1	Cluster001
Ccni	36	ENSMUSG00000063015	ENSMUST00000058550.14, ENSMUST00000123033.1, ENSMUST00000144514.2, ENSMUST00000151568.7, ENSMUST00000201823.3, XM_030254086	cyclin I	5:93181937-93206467:-1	Cluster001
Ccnl2	147	ENSMUSG00000029068	ENSMUST00000030944.10, ENSMUST00000126346.1, ENSMUST00000129850.7, ENSMUST00000136370.1, ENSMUST00000139066.7, XM_011250304, XM_011250305, XM_030253679	cyclin L2	4:155817921-155824357:1	Cluster001
Ccnt2	160	ENSMUSG00000026349	ENSMUST00000027587.14, ENSMUST00000112570.1, ENSMUST00000125760.7, ENSMUST00000126850.7, ENSMUST00000143513.1, ENSMUST00000149760.7, ENSMUST00000153359.1, NM_028399	cyclin T2	1:127774164-127804837:1	Cluster001
Ccny	78	ENSMUSG00000024286	ENSMUST00000053917.5, ENSMUST00000234102.1, ENSMUST00000234382.1, ENSMUST00000234779.1, ENSMUST00000234844.1, XM_030250582, XM_030250583, XM_030250584	cyclin Y	18:9312304-9412682:-1	Cluster001
Ccpg1	28	ENSMUSG00000034563	ENSMUST00000037977.14, ENSMUST00000085350.10, ENSMUST00000124008.1, ENSMUST00000131924.1, ENSMUST00000138466.1, ENSMUST00000140675.7, ENSMUST00000149551.1, ENSMUST00000150826.8, ENSMUST00000156879.7, ENSMUST00000183672.1, NM_001359295, NM_001359296, NM_028181, XM_006511468, XM_006511469	cell cycle progression 1	9:72995728-73016340:1	Cluster001
Cct4	51	ENSMUSG00000007739	ENSMUST00000020562.4, ENSMUST00000145912.1, ENSMUST00000173853.7, ENSMUST00000173867.7, ENSMUST00000174047.7, ENSMUST00000174244.7, ENSMUST00000174659.1, ENSMUST00000174689.1, ENSMUST00000174746.1, NM_009837	chaperonin containing Tcp1, subunit 4 (delta)	11:22990593-23003336:1	Cluster001
Cct5	48	ENSMUSG00000022234	ENSMUST00000022842.15, ENSMUST00000159121.1, ENSMUST00000159449.1, ENSMUST00000160174.1, ENSMUST00000161266.1	chaperonin containing Tcp1, subunit 5 (epsilon)	15:31590800-31601804:-1	Cluster001
Cct8	80	ENSMUSG00000025613	ENSMUST00000026704.13, ENSMUST00000175750.1, ENSMUST00000175977.7, ENSMUST00000176041.7, ENSMUST00000176241.1, ENSMUST00000176589.1, ENSMUST00000176750.1, ENSMUST00000177301.1, ENSMUST00000177376.7, ENSMUST00000177485.1, NM_009840	chaperonin containing Tcp1, subunit 8 (theta)	16:87483325-87495869:-1	Cluster001
Ccz1	30	ENSMUSG00000029617	ENSMUST00000031621.10, ENSMUST00000197555.1, ENSMUST00000199922.1, ENSMUST00000200619.1, ENSMUST00000200669.1, XM_017320876	CCZ1 vacuolar protein trafficking and biogenesis associated	5:143987909-144014853:-1	Cluster001
Cd200r1	3	ENSMUSG00000022667	ENSMUST00000057488.14, ENSMUST00000134625.1, ENSMUST00000231633.1, NM_021325	CD200 receptor 1	16:44765736-44794977:1	Cluster001
Cd276	10	ENSMUSG00000035914	ENSMUST00000039788.10, ENSMUST00000165365.2, ENSMUST00000213722.1, ENSMUST00000216629.1	CD276 antigen	9:58524298-58555437:-1	Cluster001
Cd33	81	ENSMUSG00000004609	ENSMUST00000004728.11, ENSMUST00000039861.6, ENSMUST00000205503.1, ENSMUST00000205687.1, ENSMUST00000206371.1, ENSMUST00000206977.1, NM_021293, XM_006540590	CD33 antigen	7:43527456-43533171:-1	Cluster001
Cd53	201	ENSMUSG00000040747	ENSMUST00000038845.9	CD53 antigen	3:106759921-106790149:-1	Cluster001
Cd68	58	ENSMUSG00000018774	ENSMUST00000018918.11, ENSMUST00000108654.2, ENSMUST00000154124.1	CD68 antigen	11:69664213-69666153:-1	Cluster001
Cd81	50	ENSMUSG00000037706	ENSMUST00000037941.9, ENSMUST00000128762.8, ENSMUST00000132303.1, ENSMUST00000141954.1, ENSMUST00000207448.1, ENSMUST00000208278.1, NM_133655	CD81 antigen	7:143052750-143067930:1	Cluster001
Cd84	92	ENSMUSG00000038147	ENSMUST00000042302.6, ENSMUST00000128189.1, ENSMUST00000135386.1, ENSMUST00000136479.7, ENSMUST00000155802.7, NM_001252472, XM_011238747, XM_030244793	CD84 antigen	1:171871775-171889081:1	Cluster001
Cdc26	3	ENSMUSG00000066149	ENSMUST00000084525.11, ENSMUST00000107459.1, ENSMUST00000134727.7, ENSMUST00000156854.1, NM_139291	cell division cycle 26	4:62392344-62408625:-1	Cluster001
Cdc37	151	ENSMUSG00000019471	ENSMUST00000019615.10, ENSMUST00000215296.1, ENSMUST00000215866.1, NM_016742	cell division cycle 37	9:21139430-21149981:-1	Cluster001
Cdc40	21	ENSMUSG00000038446	ENSMUST00000044166.8, ENSMUST00000215051.1, ENSMUST00000215441.1, ENSMUST00000215625.1, ENSMUST00000216025.1, NM_027879	cell division cycle 40	10:40831621-40883143:-1	Cluster001
Cdc42	132	ENSMUSG00000006699	ENSMUST00000030417.9, ENSMUST00000051477.12, XM_030253139, XM_030253140, XM_030253141, XM_030253142	cell division cycle 42	4:137321762-137357759:-1	Cluster001
Cdc42se1	36	ENSMUSG00000046722	ENSMUST00000053872.11, ENSMUST00000107199.1, ENSMUST00000107200.7, ENSMUST00000107201.8, ENSMUST00000149804.1	CDC42 small effector 1	3:95228732-95236409:1	Cluster001
Cdca4	1	ENSMUSG00000047832	ENSMUST00000062092.6, ENSMUST00000220899.1, ENSMUST00000223432.1, NM_001359292	cell division cycle associated 4	12:112820229-112829389:-1	Cluster001
Cdh11	312	ENSMUSG00000031673	ENSMUST00000075190.4, ENSMUST00000210425.1, ENSMUST00000210578.1, NM_009866, XM_006530624, XM_006530626, XM_030243272	cadherin 11	8:102632095-102739750:-1	Cluster001
Cdip1	94	ENSMUSG00000004071	ENSMUST00000004173.11, ENSMUST00000117713.7, ENSMUST00000118703.7, ENSMUST00000140187.7, ENSMUST00000147225.7, ENSMUST00000152667.1, ENSMUST00000229452.1, NM_001358078, NM_001358079, NM_001358080, NM_025670, XM_006522468, XM_030249239, XM_030249240	cell death inducing Trp53 target 1	16:4766840-4771276:-1	Cluster001
Cdipt	226	ENSMUSG00000030682	ENSMUST00000032920.4, ENSMUST00000205830.1, ENSMUST00000206170.1, ENSMUST00000206346.1, ENSMUST00000206450.1, ENSMUST00000206780.1, ENSMUST00000206794.1, ENSMUST00000206964.1, XM_006508022	CDP-diacylglycerol--inositol 3-phosphatidyltransferase (phosphatidylinositol synthase)	7:126976138-126980501:1	Cluster001
Cdk2	53	ENSMUSG00000025358	ENSMUST00000026415.8, ENSMUST00000026416.14, ENSMUST00000219047.1, ENSMUST00000219099.1, ENSMUST00000219601.1, ENSMUST00000219983.1, ENSMUST00000220407.1, XM_011243321, XM_030244853	cyclin-dependent kinase 2	10:128697939-128705051:-1	Cluster001
Cdk20	13	ENSMUSG00000021483	ENSMUST00000021939.7, ENSMUST00000220992.1, ENSMUST00000222470.1, ENSMUST00000222562.1, ENSMUST00000222576.1, ENSMUST00000223011.1, ENSMUST00000223121.1, ENSMUST00000223279.1, ENSMUST00000223419.1, NM_053180, XM_030247108	cyclin-dependent kinase 20	13:64432553-64439721:1	Cluster001
Cdk5rap3	2	ENSMUSG00000018669	ENSMUST00000103152.10, ENSMUST00000127048.7, ENSMUST00000130767.1, ENSMUST00000130774.1, ENSMUST00000134732.7, ENSMUST00000144731.7, ENSMUST00000147573.7, ENSMUST00000149033.1, ENSMUST00000153305.7, ENSMUST00000154289.1, ENSMUST00000156315.7, XM_030246438	CDK5 regulatory subunit associated protein 3	11:96907763-96916366:-1	Cluster001
Cdk9	166	ENSMUSG00000009555	ENSMUST00000009699.15, ENSMUST00000120105.7, ENSMUST00000123170.7, ENSMUST00000125058.7, ENSMUST00000128265.7, ENSMUST00000130399.1, ENSMUST00000144210.1, ENSMUST00000154131.1, ENSMUST00000155205.1	cyclin-dependent kinase 9 (CDC2-related kinase)	2:32705784-32713076:-1	Cluster001
Cdkn2aipnl	86	ENSMUSG00000020392	ENSMUST00000102763.4, ENSMUST00000127136.1	CDKN2A interacting protein N-terminal like	11:51967661-51977334:1	Cluster001
Cdyl	4	ENSMUSG00000059288	ENSMUST00000075220.13, ENSMUST00000163595.2, ENSMUST00000225602.1, ENSMUST00000226071.1, NM_001123386, NM_009881, XM_006516536, XM_030247135	chromodomain protein, Y chromosome-like	13:35741463-35874064:1	Cluster001
Cebpg	22	ENSMUSG00000056216	ENSMUST00000070191.9, ENSMUST00000130491.2, ENSMUST00000205752.1, ENSMUST00000206505.1, NM_009884	CCAAT/enhancer binding protein (C/EBP), gamma	7:35046422-35056566:-1	Cluster001
Celf1/13046	29	13046	XM_030247102, XM_030247109, XM_030247111, XM_030247112	CUGBP, Elav-like family member 1	2:86451-165551:1	Cluster001
Celf1/ENSMUSG00000005506	72	ENSMUSG00000005506	ENSMUST00000005643.13, ENSMUST00000068726.12, ENSMUST00000068747.13, ENSMUST00000111448.1, ENSMUST00000111449.7, ENSMUST00000111451.9, ENSMUST00000111452.7, ENSMUST00000111455.8, ENSMUST00000127385.1, ENSMUST00000127580.7, ENSMUST00000133657.1, ENSMUST00000150546.1, ENSMUST00000154442.1, ENSMUST00000177642.7	CUGBP, Elav-like family member 1	2:90940382-91019497:1	Cluster001
Celf2	62	ENSMUSG00000002107	ENSMUST00000002176.12, ENSMUST00000100429.10, ENSMUST00000114923.2, ENSMUST00000114924.9, ENSMUST00000114927.8, ENSMUST00000114934.10, ENSMUST00000123142.2, ENSMUST00000126742.1, ENSMUST00000137733.8, ENSMUST00000138347.8, ENSMUST00000142941.7, ENSMUST00000148321.8, ENSMUST00000150624.8, ENSMUST00000170438.7, ENSMUST00000182037.1, ENSMUST00000182355.1, ENSMUST00000182404.7, ENSMUST00000182523.1, …	CUGBP, Elav-like family member 2	2:6539849-6746639:-1	Cluster001
Cenpt	9	ENSMUSG00000036672	ENSMUST00000040776.5, ENSMUST00000212204.1, ENSMUST00000212357.1, ENSMUST00000212431.1, ENSMUST00000212552.1, ENSMUST00000212625.1, ENSMUST00000212797.1, ENSMUST00000212803.1, ENSMUST00000212839.1, ENSMUST00000212873.1, NM_177150, XM_006531104, XM_006531107, XM_006531108, XM_017312860, XM_030243617, XM_030243618, XM_030243619	centromere protein T	8:105844678-105852008:-1	Cluster001
Cep104	58	ENSMUSG00000039523	ENSMUST00000047497.14, ENSMUST00000155414.1, ENSMUST00000183790.1, NM_177673, XM_006538825	centrosomal protein 104	4:153975561-154007225:1	Cluster001
Cep120	8	ENSMUSG00000048799	ENSMUST00000049811.7, ENSMUST00000235928.1, ENSMUST00000237062.1, ENSMUST00000237145.1, XM_011246906	centrosomal protein 120	18:53681723-53744608:-1	Cluster001
Cep192	16	ENSMUSG00000024542	ENSMUST00000025425.6, ENSMUST00000223571.1, ENSMUST00000223715.1, ENSMUST00000224387.1, ENSMUST00000224817.1, ENSMUST00000224921.1, ENSMUST00000225077.1, ENSMUST00000225303.1, ENSMUST00000225580.1, ENSMUST00000225589.1, ENSMUST00000225677.1, ENSMUST00000225681.1, XM_006526241, XM_006526242, XM_006526243, XM_011247000, XM_011247001	centrosomal protein 192	18:67829890-67885170:1	Cluster001
Cep85l	12	ENSMUSG00000038594	ENSMUST00000095691.6, ENSMUST00000218596.1, ENSMUST00000219673.1, ENSMUST00000220376.1, ENSMUST00000220443.1, NM_001204983, XM_017313743	centrosomal protein 85-like	10:53273443-53379883:-1	Cluster001
Cept1	84	ENSMUSG00000040774	ENSMUST00000039153.13, ENSMUST00000068301.10, ENSMUST00000121231.7, ENSMUST00000137530.1, ENSMUST00000141525.1, ENSMUST00000148269.1, ENSMUST00000192438.5, NM_001357818, NM_001357819, XM_011240336	choline/ethanolaminephosphotransferase 1	3:106525426-106547770:-1	Cluster001
Cerk	263	ENSMUSG00000035891	ENSMUST00000044332.15, ENSMUST00000150767.7, ENSMUST00000156546.1, XM_011245588, XM_030248508, XM_030248509	ceramide kinase	15:86139129-86186254:-1	Cluster001
Cers2	413	ENSMUSG00000015714	ENSMUST00000015858.11, ENSMUST00000129267.7, ENSMUST00000133748.1, ENSMUST00000134702.2, ENSMUST00000139498.7, ENSMUST00000139866.1, ENSMUST00000142398.1, ENSMUST00000154055.7, ENSMUST00000156850.2, NM_001320492, NM_029789, XM_030252878	ceramide synthase 2	3:95318830-95323599:1	Cluster001
Cers5	66	ENSMUSG00000023021	ENSMUST00000023762.12, ENSMUST00000109035.10, ENSMUST00000175876.7, ENSMUST00000176248.7, ENSMUST00000176627.2, ENSMUST00000176970.7, NM_028015	ceramide synthase 5	15:99735592-99772515:-1	Cluster001
Cetn2	42	ENSMUSG00000031347	ENSMUST00000033713.10, ENSMUST00000114550.7, ENSMUST00000114551.9, ENSMUST00000152200.1, NM_019405	centrin 2	X:72913565-72918344:-1	Cluster001
Cgrrf1	8	ENSMUSG00000055128	ENSMUST00000068532.9, ENSMUST00000133790.1, ENSMUST00000133989.7, ENSMUST00000140114.2, ENSMUST00000226861.1, NM_001360454, NM_026832	cell growth regulator with ring finger domain 1	14:46832134-46840414:1	Cluster001
Champ1	159	ENSMUSG00000047710	ENSMUST00000051870.7, ENSMUST00000128557.2	chromosome alignment maintaining phosphoprotein 1	8:13869641-13881639:1	Cluster001
Cherp	20	ENSMUSG00000052488	ENSMUST00000079510.5, ENSMUST00000212016.1, ENSMUST00000212070.1, ENSMUST00000212548.1, ENSMUST00000212586.1, ENSMUST00000212870.1, ENSMUST00000212991.1	calcium homeostasis endoplasmic reticulum protein	8:72460489-72475226:-1	Cluster001
Chic2	24	ENSMUSG00000029229	ENSMUST00000075452.6, ENSMUST00000162397.2, NM_028850	cysteine-rich hydrophobic domain 2	5:75005004-75044641:-1	Cluster001
Chka	1	ENSMUSG00000024843	ENSMUST00000025760.12, ENSMUST00000072055.12, ENSMUST00000124219.1, ENSMUST00000125013.1, ENSMUST00000125411.7, ENSMUST00000125640.1, ENSMUST00000125859.7, ENSMUST00000127544.1, ENSMUST00000128694.7, ENSMUST00000139655.7, ENSMUST00000146463.7, ENSMUST00000148325.7, ENSMUST00000153343.1, ENSMUST00000154467.7, XM_006531646, XM_011248599, XM_017318048, XM_017318049, XM_030250727, XM_030250728, XM_03…	choline kinase alpha	19:3864801-3893923:1	Cluster001
Chmp1a	192	ENSMUSG00000000743	ENSMUST00000000759.8, ENSMUST00000167655.1, ENSMUST00000172336.1, ENSMUST00000212107.1	charged multivesicular body protein 1A	8:123204264-123212763:-1	Cluster001
Chmp1b	41	ENSMUSG00000109901	ENSMUST00000210564.2, NM_024190	charged multivesicular body protein 1B	18:67205359-67207887:1	Cluster001
Chmp2b	1	ENSMUSG00000004843	ENSMUST00000004965.7, ENSMUST00000231259.1	charged multivesicular body protein 2B	16:65539128-65562726:-1	Cluster001
Chmp3	10	ENSMUSG00000053119	ENSMUST00000059462.11, ENSMUST00000065364.4, ENSMUST00000127774.7, ENSMUST00000128382.1, ENSMUST00000132917.7, ENSMUST00000142169.1, ENSMUST00000204199.1, ENSMUST00000204535.1, NM_001355674, NM_025783, XM_030255546	charged multivesicular body protein 3	6:71546123-71581579:1	Cluster001
Chmp5	18	ENSMUSG00000028419	ENSMUST00000030128.5, NM_029814	charged multivesicular body protein 5	4:40948553-40965302:1	Cluster001
Chmp6	17	ENSMUSG00000025371	ENSMUST00000026434.12, ENSMUST00000124199.7, ENSMUST00000132197.7, ENSMUST00000137055.1, ENSMUST00000139814.7, ENSMUST00000148232.1	charged multivesicular body protein 6	11:119913441-119919548:1	Cluster001
Chmp7	380	ENSMUSG00000034190	ENSMUST00000036381.9, ENSMUST00000224601.1, ENSMUST00000224964.1, ENSMUST00000225036.1	charged multivesicular body protein 7	14:69717000-69732541:-1	Cluster001
Chordc1	8	ENSMUSG00000001774	ENSMUST00000001825.8, ENSMUST00000213605.1, ENSMUST00000214441.1, ENSMUST00000215421.1, ENSMUST00000216526.1, ENSMUST00000216666.1, ENSMUST00000216800.1, ENSMUST00000217031.1, ENSMUST00000217083.1, NM_025844	cysteine and histidine-rich domain (CHORD)-containing, zinc-binding protein 1	9:18292267-18314000:1	Cluster001
Chpf2	411	ENSMUSG00000038181	ENSMUST00000088295.8, ENSMUST00000121863.4, ENSMUST00000197318.1, ENSMUST00000197566.1, ENSMUST00000197933.1, ENSMUST00000198521.1	chondroitin polymerizing factor 2	5:24586741-24594556:1	Cluster001
Chst14	82	ENSMUSG00000074916	ENSMUST00000099546.5, ENSMUST00000110837.1, NM_028117	carbohydrate sulfotransferase 14	2:118926497-118928585:1	Cluster001
Chtop	26	ENSMUSG00000001017	ENSMUST00000001043.13, ENSMUST00000049937.12, ENSMUST00000076639.10, ENSMUST00000107342.1, ENSMUST00000107343.7, ENSMUST00000107344.7, ENSMUST00000107346.7, ENSMUST00000131868.1, ENSMUST00000146740.7, NM_001293777	chromatin target of PRMT1	3:90498539-90509498:-1	Cluster001
Chuk	55	ENSMUSG00000025199	ENSMUST00000026217.10, ENSMUST00000119591.1, ENSMUST00000123806.7, ENSMUST00000134495.7, ENSMUST00000144286.1, ENSMUST00000146861.1, ENSMUST00000147423.7, ENSMUST00000149091.1, NM_007700, XM_030250732	conserved helix-loop-helix ubiquitous kinase	19:44075766-44107503:-1	Cluster001
Ciao1	24	ENSMUSG00000003662	ENSMUST00000003759.10, ENSMUST00000143575.1, ENSMUST00000172636.1, ENSMUST00000174030.7, ENSMUST00000174863.7	cytosolic iron-sulfur protein assembly 1	2:127240938-127247816:-1	Cluster001
Ciao3	46	ENSMUSG00000002280	ENSMUST00000002350.10, ENSMUST00000130861.1, ENSMUST00000131458.7, ENSMUST00000134108.7, ENSMUST00000149645.7, ENSMUST00000154711.1, ENSMUST00000236424.1, ENSMUST00000237541.1, XM_006524828	cytosolic iron-sulfur assembly component 3	17:25773793-25782843:1	Cluster001
Ciapin1	31	ENSMUSG00000031781	ENSMUST00000034233.14, ENSMUST00000159377.1, ENSMUST00000160245.1, ENSMUST00000160301.2, ENSMUST00000160898.1, ENSMUST00000161762.3, ENSMUST00000161792.8, ENSMUST00000162357.1, ENSMUST00000162538.8, ENSMUST00000162589.2, NM_134141	cytokine induced apoptosis inhibitor 1	8:94822554-94838318:-1	Cluster001
Cisd2	16	ENSMUSG00000028165	ENSMUST00000029815.7, ENSMUST00000120988.1, ENSMUST00000196942.1, ENSMUST00000198784.1, NM_025902, XM_006501918	CDGSH iron sulfur domain 2	3:135406414-135424039:-1	Cluster001
Ciz1	222	ENSMUSG00000039205	ENSMUST00000048964.13, ENSMUST00000113331.7, ENSMUST00000113332.7, ENSMUST00000113334.7, ENSMUST00000113338.8, ENSMUST00000125482.1, ENSMUST00000125769.7, ENSMUST00000125818.1, ENSMUST00000131152.6, ENSMUST00000132028.7, ENSMUST00000132290.1, ENSMUST00000134141.1, ENSMUST00000136079.7, ENSMUST00000136325.2, ENSMUST00000137220.1, ENSMUST00000139637.7, ENSMUST00000145957.1, ENSMUST00000147338.1, EN…	CDKN1A interacting zinc finger protein 1	2:32363811-32378299:1	Cluster001
Clcn3	32	ENSMUSG00000004319	ENSMUST00000004430.13, ENSMUST00000056508.11, ENSMUST00000093490.8, ENSMUST00000110301.1, ENSMUST00000110302.7, ENSMUST00000129672.7, ENSMUST00000132234.7, ENSMUST00000145493.1, ENSMUST00000145741.7, ENSMUST00000147824.7, NM_173876, XM_006509260, XM_017312552, XM_017312553	chloride channel, voltage-sensitive 3	8:60923195-60983313:-1	Cluster001
Cldnd1	89	ENSMUSG00000022744	ENSMUST00000023426.11, ENSMUST00000159829.1, ENSMUST00000159944.7, ENSMUST00000162057.7, ENSMUST00000162191.1, ENSMUST00000162249.1, NM_001252450, XM_011245886	claudin domain containing 1	16:58727924-58734240:1	Cluster001
Clec5a	59	ENSMUSG00000029915	ENSMUST00000031975.6, ENSMUST00000101491.10, ENSMUST00000129948.8, ENSMUST00000177178.1, NM_021364	C-type lectin domain family 5, member a	6:40574898-40585805:-1	Cluster001
Clic1/114584	50	114584	NM_033444	chloride intracellular channel 1	17:1368650-1377127:1	Cluster001
Clint1	84	ENSMUSG00000006169	ENSMUST00000109260.2, ENSMUST00000109261.10, ENSMUST00000133715.1, NM_001045520, NM_001346760, NM_001363484, XM_006532839	clathrin interactor 1	11:45851969-45910625:1	Cluster001
Clk1	43	ENSMUSG00000026034	ENSMUST00000034868.13, ENSMUST00000123580.7, ENSMUST00000129303.1, ENSMUST00000129577.7, ENSMUST00000131051.1, ENSMUST00000135380.1, ENSMUST00000139787.7, ENSMUST00000141570.7, ENSMUST00000147258.1, ENSMUST00000148330.7, ENSMUST00000151338.7, ENSMUST00000156931.7, ENSMUST00000186552.6	CDC-like kinase 1	1:58410189-58424066:-1	Cluster001
Clk2	40	ENSMUSG00000068917	ENSMUST00000090927.11, ENSMUST00000121212.8, ENSMUST00000121931.7, ENSMUST00000128318.7, ENSMUST00000132830.7, ENSMUST00000133323.1, ENSMUST00000138822.7, ENSMUST00000139221.1, ENSMUST00000148265.7, ENSMUST00000152205.4, ENSMUST00000153255.7	CDC-like kinase 2	3:89164795-89176921:1	Cluster001
Clk3	64	ENSMUSG00000032316	ENSMUST00000065330.7, ENSMUST00000213417.1, ENSMUST00000215109.1, ENSMUST00000215158.1, ENSMUST00000215233.1, ENSMUST00000215333.1, ENSMUST00000216095.1, ENSMUST00000216192.1, ENSMUST00000217409.1, NM_007713, XM_006510739, XM_017313060, XM_030243931, XM_030243932	CDC-like kinase 3	9:57750711-57765860:-1	Cluster001
Clk4	225	ENSMUSG00000020385	ENSMUST00000093132.12, ENSMUST00000109111.1, ENSMUST00000109113.7, ENSMUST00000126131.7, ENSMUST00000130641.7, ENSMUST00000133200.1, ENSMUST00000136587.7, ENSMUST00000140628.1, ENSMUST00000143468.1, ENSMUST00000146776.1, ENSMUST00000147007.1, ENSMUST00000148053.1, ENSMUST00000148467.7, ENSMUST00000153414.7, NM_001362535, NM_001362536, NM_001362538, NM_001362539, NM_001362540, NM_001362541, XM_006…	CDC like kinase 4	11:51268870-51281764:1	Cluster001
Cln5	140	ENSMUSG00000022125	ENSMUST00000022721.7, ENSMUST00000227117.1	ceroid-lipofuscinosis, neuronal 5	14:103070216-103077628:1	Cluster001
Cln8	35	ENSMUSG00000026317	ENSMUST00000027554.7, ENSMUST00000123990.1, ENSMUST00000128839.1, ENSMUST00000132001.1, ENSMUST00000133578.1, NM_012000	ceroid-lipofuscinosis, neuronal 8	8:14888833-14897939:1	Cluster001
Clns1a	63	ENSMUSG00000025439	ENSMUST00000026506.4, ENSMUST00000148125.1, ENSMUST00000205667.1, NM_023671	chloride channel, nucleotide-sensitive, 1A	7:97696657-97720793:1	Cluster001
Clptm1	202	ENSMUSG00000002981	ENSMUST00000055242.10, ENSMUST00000207704.1, ENSMUST00000208174.1, ENSMUST00000208215.1, ENSMUST00000208554.1, ENSMUST00000208594.1, ENSMUST00000208599.1, ENSMUST00000208846.1, ENSMUST00000208868.1, NM_019649, XM_030242812, XM_030242813	cleft lip and palate associated transmembrane protein 1	7:19633241-19664460:-1	Cluster001
Clptm1l	17	ENSMUSG00000021610	ENSMUST00000022102.8, ENSMUST00000221130.1, ENSMUST00000221417.1, ENSMUST00000222343.1	CLPTM1-like	13:73604006-73620605:1	Cluster001
Clpx	133	ENSMUSG00000015357	ENSMUST00000015501.10, ENSMUST00000113824.7, ENSMUST00000147279.1, ENSMUST00000148632.1	caseinolytic mitochondrial matrix peptidase chaperone subunit	9:65294260-65330658:1	Cluster001
Cmpk1	8	ENSMUSG00000028719	ENSMUST00000030491.8, ENSMUST00000129317.1, ENSMUST00000131014.1, ENSMUST00000133066.1, NM_025647	cytidine monophosphate (UMP-CMP) kinase 1	4:114960613-114987228:-1	Cluster001
Cmtm3	109	ENSMUSG00000031875	ENSMUST00000034343.4, ENSMUST00000211885.1, ENSMUST00000211996.1, ENSMUST00000212081.1, ENSMUST00000212139.1, ENSMUST00000212399.1, ENSMUST00000212734.1, ENSMUST00000212948.1, XM_030243740, XM_030243741, XM_030243742, XM_030243743, XM_030243744, XM_030243745	CKLF-like MARVEL transmembrane domain containing 3	8:104340594-104347672:1	Cluster001
Cmtr1	32	ENSMUSG00000024019	ENSMUST00000024816.12, ENSMUST00000127695.1, ENSMUST00000128410.7, ENSMUST00000129864.1, ENSMUST00000130052.8, ENSMUST00000130423.3, ENSMUST00000138939.1, ENSMUST00000172516.8, ENSMUST00000172610.1, ENSMUST00000234278.1, ENSMUST00000234388.1, ENSMUST00000234666.1, ENSMUST00000234716.1, ENSMUST00000234911.1, ENSMUST00000235014.1, ENSMUST00000235028.1, ENSMUST00000235031.1	cap methyltransferase 1	17:29660595-29705979:1	Cluster001
Cnbp	94	ENSMUSG00000030057	ENSMUST00000032138.14, ENSMUST00000113617.2, ENSMUST00000113619.7, ENSMUST00000134851.2, ENSMUST00000141961.3, ENSMUST00000204104.1, ENSMUST00000204596.1, ENSMUST00000204653.2, ENSMUST00000204890.2, NM_001109745	cellular nucleic acid binding protein	6:87842615-87851106:-1	Cluster001
Cndp2	33	ENSMUSG00000024644	ENSMUST00000025546.16, ENSMUST00000168419.2, ENSMUST00000235149.1, ENSMUST00000235534.1, ENSMUST00000236029.1, ENSMUST00000236125.1, ENSMUST00000236415.1, ENSMUST00000237533.1, ENSMUST00000237605.1	CNDP dipeptidase 2 (metallopeptidase M20 family)	18:84667465-84685702:-1	Cluster001
Cnih1	15	ENSMUSG00000015759	ENSMUST00000015903.11, ENSMUST00000146629.2, ENSMUST00000227583.1, NM_009919	cornichon family AMPA receptor auxiliary protein 1	14:46775567-46788357:-1	Cluster001
Cnnm3	52	ENSMUSG00000001138	ENSMUST00000001166.13, ENSMUST00000097776.3, ENSMUST00000135100.1, ENSMUST00000154225.1, ENSMUST00000195264.1, NM_001331209	cyclin M3	1:36511867-36528237:1	Cluster001
Cnot10	233	ENSMUSG00000056167	ENSMUST00000070117.7, ENSMUST00000213539.1, ENSMUST00000213955.1, ENSMUST00000215155.1, ENSMUST00000215701.1, ENSMUST00000216785.1, ENSMUST00000217148.1, ENSMUST00000217296.1, ENSMUST00000238809.1, XM_006512399, XM_017313699, XM_030244727	CCR4-NOT transcription complex, subunit 10	9:114586095-114640218:-1	Cluster001
Cnot2	200	ENSMUSG00000020166	ENSMUST00000020374.5, ENSMUST00000105265.7, ENSMUST00000105267.7, ENSMUST00000164088.7, ENSMUST00000164383.7, ENSMUST00000165527.7, ENSMUST00000166166.7, ENSMUST00000167644.1, ENSMUST00000167706.7, ENSMUST00000168036.7, ENSMUST00000169507.7, ENSMUST00000169576.7, ENSMUST00000169921.7, ENSMUST00000169937.7, ENSMUST00000171214.7, ENSMUST00000171944.7, ENSMUST00000218490.1, ENSMUST00000218744.1, ENS…	CCR4-NOT transcription complex, subunit 2	10:116509791-116581511:-1	Cluster001
Cnot6	35	ENSMUSG00000020362	ENSMUST00000020624.6, ENSMUST00000109183.2, ENSMUST00000145353.7, ENSMUST00000145424.1, ENSMUST00000151090.1, NM_001290741, NM_001363356, NM_001363357, XM_006531941, XM_006531942, XM_017314214	CCR4-NOT transcription complex, subunit 6	11:49671501-49712714:-1	Cluster001
Cnot8/ENSMUSG00000020515	318	ENSMUSG00000020515	ENSMUST00000020822.11, ENSMUST00000108843.7, ENSMUST00000133923.1, ENSMUST00000134896.1	CCR4-NOT transcription complex, subunit 8	11:58104153-58118594:1	Cluster001
Cnot9	98	ENSMUSG00000026174	ENSMUST00000087215.6, ENSMUST00000137100.1, ENSMUST00000147810.1, NM_021383, XM_006496171	CCR4-NOT transcription complex, subunit 9	1:74506060-74530842:1	Cluster001
Cnppd1	1	ENSMUSG00000033159	ENSMUST00000041213.11, ENSMUST00000168720.7, ENSMUST00000187888.1, ENSMUST00000188037.1, ENSMUST00000189043.1, ENSMUST00000189403.6, ENSMUST00000189809.1, ENSMUST00000190679.6, XM_006496541	cyclin Pas1/PHO80 domain containing 1	1:75135766-75141794:-1	Cluster001
Cnpy3	36	ENSMUSG00000023973	ENSMUST00000059844.12, ENSMUST00000121671.1, ENSMUST00000129200.1, ENSMUST00000145877.1, ENSMUST00000148656.1, NM_001305988, NM_001305989, NM_028065, XM_030250060	canopy FGF signaling regulator 3	17:46735754-46752713:-1	Cluster001
Coasy	80	ENSMUSG00000001755	ENSMUST00000001806.9, ENSMUST00000107308.3, ENSMUST00000151056.7, ENSMUST00000151686.1, XM_006534256	Coenzyme A synthase	11:101083720-101086619:1	Cluster001
Cog2	7	ENSMUSG00000031979	ENSMUST00000034460.10, ENSMUST00000108803.7, ENSMUST00000129977.1, ENSMUST00000176159.1, ENSMUST00000176279.1	component of oligomeric golgi complex 2	8:124520767-124552008:1	Cluster001
Cog3	85	ENSMUSG00000034893	ENSMUST00000049168.8, ENSMUST00000226686.1, ENSMUST00000228081.1, NM_177381, XM_006519148, XM_011245092	component of oligomeric golgi complex 3	14:75707151-75754638:-1	Cluster001
Cog6	57	ENSMUSG00000027742	ENSMUST00000036665.9, ENSMUST00000192788.5, ENSMUST00000193043.1, ENSMUST00000193432.5, ENSMUST00000194779.1, ENSMUST00000195183.1, NM_026225	component of oligomeric golgi complex 6	3:52982123-53017223:-1	Cluster001
Cog8	99	ENSMUSG00000031916	ENSMUST00000034391.3, ENSMUST00000095517.11, ENSMUST00000122903.1, ENSMUST00000134772.1, NM_139229	component of oligomeric golgi complex 8	8:107048709-107056737:-1	Cluster001
Commd10	45	ENSMUSG00000042705	ENSMUST00000049388.8, ENSMUST00000234069.1, ENSMUST00000234085.1, ENSMUST00000234124.1, ENSMUST00000234280.1, ENSMUST00000234376.1, ENSMUST00000234664.1, ENSMUST00000234701.1, ENSMUST00000234944.1, ENSMUST00000234952.1, ENSMUST00000234961.1, NM_178377, XM_006526224, XM_006526225, XM_006526227	COMM domain containing 10	18:46958876-47087995:1	Cluster001
Commd2	50	ENSMUSG00000036513	ENSMUST00000041954.9, ENSMUST00000160959.7, ENSMUST00000163087.1, NM_175095	COMM domain containing 2	3:57644349-57651684:-1	Cluster001
Commd8	285	ENSMUSG00000029213	ENSMUST00000013693.10, ENSMUST00000196152.1, ENSMUST00000196241.1, ENSMUST00000198951.1, ENSMUST00000199767.4, NM_001356611, NM_001356614, NM_178599, XM_030254548	COMM domain containing 8	5:72156576-72168168:-1	Cluster001
Comt/ENSMUSG00000000326	8	ENSMUSG00000000326	ENSMUST00000000335.11, ENSMUST00000115609.9, ENSMUST00000147720.2, ENSMUST00000165430.7	catechol-O-methyltransferase	16:18406886-18426852:-1	Cluster001
Cop1	14	ENSMUSG00000040782	ENSMUST00000076894.10, ENSMUST00000192044.1, ENSMUST00000192215.5, ENSMUST00000192597.1, ENSMUST00000192762.5, ENSMUST00000192841.1, ENSMUST00000193776.1, ENSMUST00000194049.1, ENSMUST00000194713.1, ENSMUST00000194798.1, ENSMUST00000195044.1, ENSMUST00000195554.5, ENSMUST00000195800.5, XM_030254393	COP1, E3 ubiquitin ligase	1:159232643-159354872:1	Cluster001
Copa	375	ENSMUSG00000026553	ENSMUST00000027833.11, ENSMUST00000122845.7, ENSMUST00000124289.7, ENSMUST00000126634.7, ENSMUST00000133909.1, ENSMUST00000135192.7, ENSMUST00000138407.7, ENSMUST00000142765.1, ENSMUST00000150298.1, ENSMUST00000152403.1	coatomer protein complex subunit alpha	1:172082529-172122330:1	Cluster001
Copb1	38	ENSMUSG00000030754	ENSMUST00000033012.8, ENSMUST00000209394.1, ENSMUST00000211417.1, NM_033370	coatomer protein complex, subunit beta 1	7:114215559-114254680:-1	Cluster001
Copg1	443	ENSMUSG00000030058	ENSMUST00000049966.5, ENSMUST00000113607.9, ENSMUST00000127614.1, ENSMUST00000132938.1, ENSMUST00000137717.1, ENSMUST00000149409.7, ENSMUST00000149907.2, ENSMUST00000152175.1, ENSMUST00000203240.2, ENSMUST00000205234.2, NM_017477, NM_201244	coatomer protein complex, subunit gamma 1	6:87887972-87890759:1	Cluster001
Cops4	150	ENSMUSG00000035297	ENSMUST00000045993.14, ENSMUST00000123069.1, ENSMUST00000123492.7, ENSMUST00000123559.1, ENSMUST00000146476.7, ENSMUST00000147729.7, ENSMUST00000151414.7, NM_012001, XM_006534955	COP9 signalosome subunit 4	5:100518424-100547802:1	Cluster001
Cops6	133	ENSMUSG00000019494	ENSMUST00000019638.14, ENSMUST00000110951.7, ENSMUST00000127881.7, ENSMUST00000132639.1, ENSMUST00000154867.1, NM_012002	COP9 signalosome subunit 6	5:138161102-138163984:1	Cluster001
Cops7a	75	ENSMUSG00000030127	ENSMUST00000032220.14, ENSMUST00000112439.8, ENSMUST00000129446.7, ENSMUST00000129976.7, ENSMUST00000135645.1, ENSMUST00000148485.1, ENSMUST00000149346.1, NM_001355542, XM_006506160, XM_011241366, XM_030255405, XM_030255406	COP9 signalosome subunit 7A	6:124958807-124965538:-1	Cluster001
Cops7b	28	ENSMUSG00000026240	ENSMUST00000027446.10, ENSMUST00000121534.7, ENSMUST00000122884.1, ENSMUST00000127219.1, ENSMUST00000138280.7, ENSMUST00000149542.1, NM_001360887, NM_001360888, XM_006529625, XM_030254496	COP9 signalosome subunit 7B	1:86582921-86606828:1	Cluster001
Cops8	111	ENSMUSG00000034432	ENSMUST00000036153.11, ENSMUST00000186152.6, ENSMUST00000186750.1, ENSMUST00000186882.1, ENSMUST00000189107.1, ENSMUST00000189309.6, ENSMUST00000190057.6, ENSMUST00000190700.1, ENSMUST00000191510.6, NM_133805, XM_006529064	COP9 signalosome subunit 8	1:90603425-90613341:1	Cluster001
Coq8b	5	ENSMUSG00000003762	ENSMUST00000003860.12, ENSMUST00000108378.9, ENSMUST00000123012.7, ENSMUST00000128090.7, ENSMUST00000142910.7, ENSMUST00000143372.1, ENSMUST00000206312.1, NM_133770, XM_006540421, XM_006540422, XM_011250740, XM_011250741, XM_017312382, XM_017312383	coenzyme Q8B	7:27233193-27257946:1	Cluster001
Coro1b/ENSMUSG00000024835	133	ENSMUSG00000024835	ENSMUST00000008893.8, ENSMUST00000123874.7, ENSMUST00000134194.7, ENSMUST00000135498.7, ENSMUST00000140419.7, ENSMUST00000142878.1, ENSMUST00000143613.1, ENSMUST00000148189.2, ENSMUST00000148733.1, ENSMUST00000235477.1, ENSMUST00000236023.1, ENSMUST00000236397.1, ENSMUST00000237125.1, ENSMUST00000237578.1	coronin, actin binding protein 1B	19:4148619-4154035:1	Cluster001
Coro1c	27	ENSMUSG00000004530	ENSMUST00000004646.12, ENSMUST00000111283.2, ENSMUST00000163264.7, ENSMUST00000163995.7, ENSMUST00000164980.7, ENSMUST00000166647.7, ENSMUST00000168399.1, ENSMUST00000168493.1, ENSMUST00000168634.1, ENSMUST00000171630.1, ENSMUST00000172016.1, NM_011779	coronin, actin binding protein 1C	5:113842439-113908706:-1	Cluster001
Cox11	1	ENSMUSG00000020544	ENSMUST00000020851.14, ENSMUST00000099960.2, NM_199008	cytochrome c oxidase assembly protein 11, copper chaperone	11:90638184-90645977:1	Cluster001
Cox15	137	ENSMUSG00000040018	ENSMUST00000045562.5, ENSMUST00000129242.1	cytochrome c oxidase assembly protein 15	19:43733254-43753000:-1	Cluster001
Cpne1	20	ENSMUSG00000074643	ENSMUST00000079312.9, ENSMUST00000109607.9, ENSMUST00000109608.8, ENSMUST00000126513.1, ENSMUST00000133921.7, ENSMUST00000136296.8, ENSMUST00000140109.7, ENSMUST00000142960.8, ENSMUST00000142975.7, ENSMUST00000147627.7, ENSMUST00000147956.1, ENSMUST00000153634.7, ENSMUST00000154889.7, ENSMUST00000183353.1, ENSMUST00000183733.7, ENSMUST00000184152.1, ENSMUST00000184265.7, ENSMUST00000184933.1	copine I	2:156071842-156111965:-1	Cluster001
Cpped1	1	ENSMUSG00000065979	ENSMUST00000073371.6, ENSMUST00000096272.10, ENSMUST00000121750.1, ENSMUST00000127972.7, ENSMUST00000145169.1, XM_006522014, XM_006522015, XM_006522016	calcineurin-like phosphoesterase domain containing 1	16:11878715-11909476:-1	Cluster001
Cpsf6	105	ENSMUSG00000055531	ENSMUST00000069168.12, ENSMUST00000175888.1, ENSMUST00000175924.1, ENSMUST00000176480.7, ENSMUST00000176567.1, ENSMUST00000176670.7, ENSMUST00000176686.7, ENSMUST00000177145.7, XM_006513852, XM_006513853, XM_030245171, XM_030245172, XM_030245173	cleavage and polyadenylation specific factor 6	10:117344668-117376973:-1	Cluster001
Cr1l	11	ENSMUSG00000016481	ENSMUST00000075451.11, ENSMUST00000191775.1, ENSMUST00000192405.1, ENSMUST00000193094.5, ENSMUST00000193719.1, ENSMUST00000193829.1, ENSMUST00000194062.1, ENSMUST00000194111.5, ENSMUST00000194732.1, ENSMUST00000195586.1, NM_001355060, NM_001355061	complement component (3b/4b) receptor 1-like	1:195103788-195131570:-1	Cluster001
Crat	133	ENSMUSG00000026853	ENSMUST00000028207.12, ENSMUST00000102854.9, ENSMUST00000102855.7, ENSMUST00000128593.1, ENSMUST00000129494.1, ENSMUST00000132981.8, ENSMUST00000134120.1, ENSMUST00000142096.1, ENSMUST00000146603.1, ENSMUST00000146822.1, ENSMUST00000154595.1, ENSMUST00000155790.7, ENSMUST00000156702.1, NM_007760, XM_030247065, XM_030247069, XM_030247070	carnitine acetyltransferase	2:30401937-30414122:-1	Cluster001
Crbn	409	ENSMUSG00000005362	ENSMUST00000013882.9, ENSMUST00000113239.9, ENSMUST00000147087.1, ENSMUST00000151484.6, ENSMUST00000204230.1	cereblon	6:106780201-106800077:-1	Cluster001
Creb3	58	ENSMUSG00000028466	ENSMUST00000102944.10, ENSMUST00000126277.8, ENSMUST00000132631.1, ENSMUST00000138623.1, ENSMUST00000159923.1, ENSMUST00000167751.1, NM_013497	cAMP responsive element binding protein 3	4:43562658-43567061:1	Cluster001
Crebzf	23	ENSMUSG00000051451	ENSMUST00000061767.4, ENSMUST00000107205.2, ENSMUST00000107206.2, ENSMUST00000126041.1, ENSMUST00000143408.2, ENSMUST00000146291.1, ENSMUST00000207252.1, ENSMUST00000208379.1, ENSMUST00000209102.1, NM_145151	CREB/ATF bZIP transcription factor	7:90442781-90448043:1	Cluster001
Creld2	2	ENSMUSG00000023272	ENSMUST00000024042.4, NM_029720	cysteine-rich with EGF-like domains 2	15:88819646-88826681:1	Cluster001
Crk	21	ENSMUSG00000017776	ENSMUST00000017920.13, ENSMUST00000093115.3, ENSMUST00000108425.7, ENSMUST00000108426.7, ENSMUST00000147718.1	v-crk avian sarcoma virus CT10 oncogene homolog	11:75679259-75706908:1	Cluster001
Crkl	182	ENSMUSG00000006134	ENSMUST00000006293.4, ENSMUST00000231228.1, ENSMUST00000231629.1	v-crk avian sarcoma virus CT10 oncogene homolog-like	16:17451987-17487434:1	Cluster001
Crlf3	51	ENSMUSG00000017561	ENSMUST00000061283.14, ENSMUST00000092858.10, ENSMUST00000103233.9, ENSMUST00000147164.1, ENSMUST00000177825.7, ENSMUST00000178280.1, ENSMUST00000178893.7, ENSMUST00000179855.1	cytokine receptor-like factor 3	11:80046493-80080991:-1	Cluster001
Crls1	2	ENSMUSG00000027357	ENSMUST00000028835.12, ENSMUST00000110122.9, ENSMUST00000124834.7, ENSMUST00000124836.7, ENSMUST00000154160.1, NM_001024385	cardiolipin synthase 1	2:132847734-132866773:1	Cluster001
Crot	393	ENSMUSG00000003623	ENSMUST00000003720.4, ENSMUST00000146115.1, ENSMUST00000157024.1, NM_023733, XM_006503610	carnitine O-octanoyltransferase	5:8966048-8997146:-1	Cluster001
Cryzl1	1	ENSMUSG00000058240	ENSMUST00000073466.12, ENSMUST00000114023.2, ENSMUST00000117644.7, ENSMUST00000122254.7, ENSMUST00000123751.1, ENSMUST00000124282.7, ENSMUST00000128975.7, ENSMUST00000140199.1, ENSMUST00000141664.8, ENSMUST00000144472.7, ENSMUST00000144877.2, ENSMUST00000231499.1, NM_133679, XM_030249235, XM_030249236, XM_030249237, XM_030249238	crystallin, zeta (quinone reductase)-like 1	16:91694458-91729199:-1	Cluster001
Csde1	1	ENSMUSG00000068823	ENSMUST00000029446.12, ENSMUST00000195889.4, ENSMUST00000196521.1, ENSMUST00000196685.1, ENSMUST00000197154.4, ENSMUST00000197488.4, ENSMUST00000197827.4, ENSMUST00000197844.1, ENSMUST00000197939.1, ENSMUST00000198174.1, ENSMUST00000198180.4, ENSMUST00000198906.1, ENSMUST00000198944.4, ENSMUST00000199240.4, ENSMUST00000199420.4, ENSMUST00000199571.4, ENSMUST00000200617.1, NM_144901, XM_006501397,…	cold shock domain containing E1, RNA binding	3:103030057-103058181:1	Cluster001
Csf1r	301	ENSMUSG00000024621	ENSMUST00000025523.12, ENSMUST00000115268.3, ENSMUST00000235447.1, ENSMUST00000237485.1, ENSMUST00000237706.1, ENSMUST00000237873.1	colony stimulating factor 1 receptor	18:61100598-61132149:1	Cluster001
Csnk1a1	142	ENSMUSG00000024576	ENSMUST00000115246.8, ENSMUST00000163205.7, ENSMUST00000164253.1, ENSMUST00000165123.7, ENSMUST00000165381.1, ENSMUST00000165721.7, ENSMUST00000166990.7, ENSMUST00000167187.7, ENSMUST00000170482.1, ENSMUST00000170862.7, XM_006526386, XM_011247048	casein kinase 1, alpha 1	18:61555273-61590320:1	Cluster001
Csnk1d	105	ENSMUSG00000025162	ENSMUST00000018274.9, ENSMUST00000070575.13, ENSMUST00000131375.7, ENSMUST00000139267.1, ENSMUST00000141071.1, ENSMUST00000146837.1, ENSMUST00000154483.7, ENSMUST00000155070.1, ENSMUST00000239115.1, XM_011248662, XM_011248663	casein kinase 1, delta	11:120961741-120991333:-1	Cluster001
Csnk1g3	16	ENSMUSG00000073563	ENSMUST00000069597.7, ENSMUST00000236399.1, ENSMUST00000237880.1, XM_006526232, XM_006526234, XM_006526235, XM_006526236, XM_006526237	casein kinase 1, gamma 3	18:53862113-53955684:1	Cluster001
Cstf1	242	ENSMUSG00000027498	ENSMUST00000116375.1, ENSMUST00000151511.7, NM_024199, XM_030251988	cleavage stimulation factor, 3 pre-RNA, subunit 1	2:172371003-172381086:1	Cluster001
Cstf2t	205	ENSMUSG00000053536	ENSMUST00000066039.7, NM_031249	cleavage stimulation factor, 3 pre-RNA subunit 2, tau	19:31082841-31086592:1	Cluster001
Ctbp1	66	ENSMUSG00000037373	ENSMUST00000079746.9, ENSMUST00000200899.3, ENSMUST00000201275.3, ENSMUST00000201372.2, ENSMUST00000201514.1, ENSMUST00000201575.3, ENSMUST00000202135.1, ENSMUST00000202190.1, ENSMUST00000202632.1, ENSMUST00000202820.3, ENSMUST00000202868.3, ENSMUST00000202962.3, NM_001198859, NM_001198861	C-terminal binding protein 1	5:33247723-33274987:-1	Cluster001
Ctbs	96	ENSMUSG00000028189	ENSMUST00000029840.3, ENSMUST00000061937.12, ENSMUST00000196609.1, ENSMUST00000197166.1, XM_030252845	chitobiase	3:146450467-146465849:1	Cluster001
Ctnna1	13	ENSMUSG00000037815	ENSMUST00000042345.7, ENSMUST00000235269.1, ENSMUST00000235449.1, ENSMUST00000236037.1, ENSMUST00000236483.1, ENSMUST00000236571.1, ENSMUST00000236969.1, ENSMUST00000237154.1, ENSMUST00000237475.1, ENSMUST00000237855.1, ENSMUST00000238145.1, NM_009818, XM_006525548	catenin (cadherin associated protein), alpha 1	18:35215064-35254776:1	Cluster001
Ctnnbip1/ENSMUSG00000028988	1	ENSMUSG00000028988	ENSMUST00000030839.12, ENSMUST00000105692.1	catenin beta interacting protein 1	4:149518236-149566437:1	Cluster001
Ctnnbl1	50	ENSMUSG00000027649	ENSMUST00000029178.6, ENSMUST00000129842.7, ENSMUST00000155479.1, ENSMUST00000156300.1, XM_006500022	catenin, beta like 1	2:157801486-157891616:1	Cluster001
Ctns/ENSMUSG00000005949	204	ENSMUSG00000005949	ENSMUST00000006103.8, ENSMUST00000108476.7, ENSMUST00000130101.1, ENSMUST00000144658.7, ENSMUST00000150468.1	cystinosis, nephropathic	11:73183596-73199042:-1	Cluster001
Ctsa	260	ENSMUSG00000017760	ENSMUST00000103092.8, ENSMUST00000103093.9, ENSMUST00000127650.7, ENSMUST00000128596.7, ENSMUST00000130959.7, ENSMUST00000133077.7, ENSMUST00000133502.1, ENSMUST00000140213.1, ENSMUST00000143293.1, ENSMUST00000143780.8, ENSMUST00000144580.1, ENSMUST00000146525.1, ENSMUST00000147883.7, ENSMUST00000151493.2, ENSMUST00000152721.1, ENSMUST00000155061.7, NM_008906, XM_030248567	cathepsin A	2:164833773-164841032:1	Cluster001
Ctso	417	ENSMUSG00000028015	ENSMUST00000029649.2, ENSMUST00000143307.1, ENSMUST00000155144.1, ENSMUST00000192067.1	cathepsin O	3:81932601-81956725:1	Cluster001
Ctsz	31	ENSMUSG00000016256	ENSMUST00000016400.8, NM_022325	cathepsin Z	2:174427494-174439039:-1	Cluster001
Cul2	355	ENSMUSG00000024231	ENSMUST00000025073.11, ENSMUST00000080089.10, ENSMUST00000159443.1, ENSMUST00000161317.1, ENSMUST00000162301.7, ENSMUST00000234414.1, ENSMUST00000234843.1, NM_001360829, XM_006526275, XM_030250610	cullin 2	18:3383689-3435404:1	Cluster001
Cux1	5	ENSMUSG00000029705	ENSMUST00000004097.15, ENSMUST00000163906.1, ENSMUST00000175918.8, ENSMUST00000175975.8, ENSMUST00000175998.7, ENSMUST00000176172.7, ENSMUST00000176216.8, ENSMUST00000176423.1, ENSMUST00000176486.8, ENSMUST00000176501.1, ENSMUST00000176745.7, ENSMUST00000176778.7, ENSMUST00000177297.7, ENSMUST00000177305.1, NM_001291239, NM_001291240, XM_006504352, XM_030254107, XM_030254110, XM_030254111, XM_030…	cut-like homeobox 1	5:136266410-136565981:-1	Cluster001
Cwf19l1	27	ENSMUSG00000025200	ENSMUST00000026218.6, ENSMUST00000235288.1, ENSMUST00000236156.1, ENSMUST00000236626.1, ENSMUST00000237067.1, ENSMUST00000237250.1, ENSMUST00000237415.1, ENSMUST00000237939.1, XM_011247357, XM_011247358, XM_017318297, XM_030251083, XM_030251084, XM_030251086, XM_030251087	CWF19-like 1, cell cycle control (S. pombe)	19:44109414-44133449:-1	Cluster001
Cwf19l2	2	ENSMUSG00000025898	ENSMUST00000027027.6, ENSMUST00000212101.1, ENSMUST00000212128.1, ENSMUST00000212644.1, NM_027545, XM_006509865	CWF19-like 2, cell cycle control (S. pombe)	9:3404085-3479236:1	Cluster001
Cxxc1	29	ENSMUSG00000024560	ENSMUST00000025444.7, ENSMUST00000236663.1, ENSMUST00000236679.1, ENSMUST00000238037.1, ENSMUST00000238176.1, NM_028868, XM_006526302	CXXC finger 1 (PHD domain)	18:74216212-74221491:1	Cluster001
Cyb561d1	2	ENSMUSG00000048796	ENSMUST00000065664.6, ENSMUST00000106654.1, ENSMUST00000106655.1, ENSMUST00000155099.1, NM_001081320, XM_006502126, XM_006502127	cytochrome b-561 domain containing 1	3:108195771-108200834:-1	Cluster001
Cyb5d1	5	ENSMUSG00000044795	ENSMUST00000051620.4, ENSMUST00000108660.7, ENSMUST00000134903.1	cytochrome b5 domain containing 1	11:69391925-69395631:-1	Cluster001
Cyb5r1	7	ENSMUSG00000026456	ENSMUST00000027726.13, ENSMUST00000127412.8, ENSMUST00000130836.7, ENSMUST00000133686.7, ENSMUST00000154237.7, ENSMUST00000172496.7, ENSMUST00000172795.1, ENSMUST00000173908.7, ENSMUST00000174315.7, ENSMUST00000186489.6, NM_028057	cytochrome b5 reductase 1	1:134405781-134411738:1	Cluster001
Cybc1	134	ENSMUSG00000039294	ENSMUST00000038709.13, ENSMUST00000106115.7, ENSMUST00000133535.8, ENSMUST00000137299.7, ENSMUST00000147490.5, ENSMUST00000149351.1, ENSMUST00000156214.2, ENSMUST00000169393.7, NM_001252548, NM_001254735	cytochrome b 245 chaperone 1	11:121222588-121228940:-1	Cluster001
Cyfip1	464	ENSMUSG00000030447	ENSMUST00000032629.15, ENSMUST00000085255.10, ENSMUST00000163845.3, ENSMUST00000168271.8, ENSMUST00000173267.7, ENSMUST00000173384.1, ENSMUST00000173497.7, ENSMUST00000173783.7, ENSMUST00000174660.7, ENSMUST00000174793.1, ENSMUST00000205656.1, ENSMUST00000206862.1, XM_006540729	cytoplasmic FMR1 interacting protein 1	7:55896846-55930502:1	Cluster001
Cyhr1	11	ENSMUSG00000053929	ENSMUST00000066677.9, ENSMUST00000081291.12, ENSMUST00000176274.1, ENSMUST00000177359.1, ENSMUST00000229524.1, ENSMUST00000229541.1, ENSMUST00000229552.1, ENSMUST00000230719.1, ENSMUST00000231152.1, NM_001276321, NM_001276333, NM_001276334, NM_001276335, NM_001357882, XM_006521167, XM_006521169, XM_030248659, XM_030248660	cysteine and histidine rich 1	15:76658136-76659736:-1	Cluster001
Cyp2r1	2	ENSMUSG00000030670	ENSMUST00000032908.14, ENSMUST00000119712.7, ENSMUST00000128587.7, ENSMUST00000133484.7, ENSMUST00000138712.7, ENSMUST00000147428.1, ENSMUST00000211506.1, XM_006507838, XM_006507839, XM_006507840, XM_006507841	cytochrome P450, family 2, subfamily r, polypeptide 1	7:114550163-114562972:-1	Cluster001
Cyp4v3	54	ENSMUSG00000079057	ENSMUST00000095328.5, NM_133969	cytochrome P450, family 4, subfamily v, polypeptide 3	8:45305801-45333163:-1	Cluster001
Cyth1	5	ENSMUSG00000017132	ENSMUST00000017276.13, ENSMUST00000100181.10, ENSMUST00000106302.8, ENSMUST00000106305.8, ENSMUST00000131115.1, ENSMUST00000141243.7, ENSMUST00000151165.1, XM_030245671, XM_030245672, XM_030245673	cytohesin 1	11:118181648-118202896:-1	Cluster001
Cyth4	422	ENSMUSG00000018008	ENSMUST00000043069.5, ENSMUST00000229233.1, ENSMUST00000229248.1, ENSMUST00000229256.1, ENSMUST00000229295.1, ENSMUST00000229717.1, ENSMUST00000229796.1, ENSMUST00000230041.1, ENSMUST00000230583.1, ENSMUST00000230705.1, ENSMUST00000231168.1, ENSMUST00000231176.1, ENSMUST00000231180.1	cytohesin 4	15:78597047-78622019:1	Cluster001
Czib	12	ENSMUSG00000028608	ENSMUST00000030346.12, ENSMUST00000030347.11, ENSMUST00000106726.9, ENSMUST00000106727.9, ENSMUST00000119394.7, ENSMUST00000120473.7, ENSMUST00000125107.7, ENSMUST00000127715.7, ENSMUST00000128474.1, ENSMUST00000132417.7, ENSMUST00000134254.1, ENSMUST00000135454.7, ENSMUST00000153593.7, ENSMUST00000156888.1, NM_001347160, XM_006503440, XM_030253839	CXXC motif containing zinc binding protein	4:107889899-107897802:1	Cluster001
D1Ertd622e	62	ENSMUSG00000044768	ENSMUST00000053033.13, ENSMUST00000142234.1, ENSMUST00000149927.1, ENSMUST00000153115.7, NM_001355071, NM_001355073, NM_133825, XM_006529751	DNA segment, Chr 1, ERATO Doi 622, expressed	1:97643903-97661522:-1	Cluster001
D230025D16Rik	2	ENSMUSG00000031889	ENSMUST00000034361.9, ENSMUST00000124113.7, ENSMUST00000132964.1, ENSMUST00000133035.1, ENSMUST00000141957.7, ENSMUST00000156561.7, NM_145604	RIKEN cDNA D230025D16 gene	8:105225188-105253053:1	Cluster001
D2hgdh	39	ENSMUSG00000073609	ENSMUST00000097633.9, ENSMUST00000112881.7, ENSMUST00000141701.1, ENSMUST00000149397.7, ENSMUST00000186783.1, ENSMUST00000187321.1, ENSMUST00000188532.1, ENSMUST00000189154.1, XM_006529970, XM_006529971, XM_017313036, XM_030243858	D-2-hydroxyglutarate dehydrogenase	1:93825240-93852361:1	Cluster001
D6Wsu163e	18	ENSMUSG00000030347	ENSMUST00000032497.6, ENSMUST00000201113.1, ENSMUST00000201520.1, ENSMUST00000201603.1, ENSMUST00000201617.1, ENSMUST00000202086.3, ENSMUST00000202964.1, NM_138594	DNA segment, Chr 6, Wayne State University 163, expressed	6:126939977-126975704:1	Cluster001
Dag1	3	ENSMUSG00000039952	ENSMUST00000080435.8, ENSMUST00000166905.7, ENSMUST00000171412.6, ENSMUST00000191899.5, ENSMUST00000193701.1, ENSMUST00000194698.1, ENSMUST00000195429.5, NM_001276481, NM_001276486, XM_006511636, XM_030244040, XM_030244041	dystroglycan 1	9:108204861-108263794:-1	Cluster001
Daglb	334	ENSMUSG00000039206	ENSMUST00000045593.11, ENSMUST00000155383.1, ENSMUST00000174273.2, ENSMUST00000199577.1, NM_144915, XM_006504698, XM_006504700, XM_030254461	diacylglycerol lipase, beta	5:143464493-143504442:1	Cluster001
Dapk3	32	ENSMUSG00000034974	ENSMUST00000047665.6, ENSMUST00000178422.8, ENSMUST00000217936.1, ENSMUST00000218157.1, ENSMUST00000218227.1, ENSMUST00000218698.1, ENSMUST00000219133.1, ENSMUST00000219329.1, ENSMUST00000219850.1, ENSMUST00000219944.1, ENSMUST00000220076.1, NM_001190474	death-associated protein kinase 3	10:81183918-81193197:1	Cluster001
Dars2	2	ENSMUSG00000026709	ENSMUST00000035430.3, ENSMUST00000159922.2, ENSMUST00000160591.7, ENSMUST00000160759.7, ENSMUST00000161748.7, ENSMUST00000162398.1, ENSMUST00000162654.7, XM_006496757, XM_006496758	aspartyl-tRNA synthetase 2 (mitochondrial)	1:161040612-161070668:-1	Cluster001
Dbt	3	ENSMUSG00000000340	ENSMUST00000000349.10, ENSMUST00000196376.1, ENSMUST00000197201.4, ENSMUST00000199614.1, NM_001357344	dihydrolipoamide branched chain transacylase E2	3:116513106-116549981:1	Cluster001
Dcaf12	166	ENSMUSG00000028436	ENSMUST00000030145.8, XM_006538228, XM_006538229, XM_006538230, XM_017320381	DDB1 and CUL4 associated factor 12	4:41291302-41303428:-1	Cluster001
Dcaf5	47	ENSMUSG00000049106	ENSMUST00000054145.7, ENSMUST00000218498.1, ENSMUST00000218728.1	DDB1 and CUL4 associated factor 5	12:80335848-80436601:-1	Cluster001
Dcaf7	201	ENSMUSG00000049354	ENSMUST00000058438.8, ENSMUST00000106891.1	DDB1 and CUL4 associated factor 7	11:106036872-106059324:1	Cluster001
Dcaf8	309	ENSMUSG00000026554	ENSMUST00000074144.10, ENSMUST00000191689.5, ENSMUST00000191891.1, ENSMUST00000192031.1, ENSMUST00000192428.1, ENSMUST00000192704.5, ENSMUST00000193638.5, ENSMUST00000194972.1, ENSMUST00000195011.5, ENSMUST00000195345.1, ENSMUST00000195394.5, XM_011238889	DDB1 and CUL4 associated factor 8	1:172148030-172196392:1	Cluster001
Dcakd	17	ENSMUSG00000020935	ENSMUST00000021313.8, ENSMUST00000126365.1, ENSMUST00000134335.1, ENSMUST00000152965.1, ENSMUST00000155490.2, NM_026551	dephospho-CoA kinase domain containing	11:102994056-103017147:-1	Cluster001
Dcps	3	ENSMUSG00000032040	ENSMUST00000034539.11, ENSMUST00000119847.1, ENSMUST00000155139.1, NM_027030	decapping enzyme, scavenger	9:35124414-35175987:-1	Cluster001
Dctn2	88	ENSMUSG00000025410	ENSMUST00000026479.10, ENSMUST00000217692.1, ENSMUST00000218556.1, ENSMUST00000218752.1, ENSMUST00000220418.1, NM_001190453, NM_001190454, XM_006514055	dynactin 2	10:127266450-127281954:1	Cluster001
Dctn5	93	ENSMUSG00000030868	ENSMUST00000033156.4, ENSMUST00000123602.1, ENSMUST00000176193.1, ENSMUST00000176295.1	dynactin 5	7:122133041-122149044:1	Cluster001
Dcun1d4	1	ENSMUSG00000051674	ENSMUST00000063882.11, ENSMUST00000087181.11, ENSMUST00000113558.7, ENSMUST00000130087.7, ENSMUST00000133137.4, ENSMUST00000134092.8, ENSMUST00000136268.2, ENSMUST00000141553.4, ENSMUST00000145645.7, ENSMUST00000149970.7, ENSMUST00000156806.7, NM_001190733, NM_001190734, XM_006503626, XM_006503631, XM_006503636, XM_006503637, XM_006503638, XM_017320580, XM_030254025, XM_030254026, XM_030254028	DCN1, defective in cullin neddylation 1, domain containing 4 (S. cerevisiae)	5:73502860-73560781:1	Cluster001
Ddah2	11	ENSMUSG00000007039	ENSMUST00000007255.12, ENSMUST00000173520.2, ENSMUST00000173562.1, ENSMUST00000174493.7	dimethylarginine dimethylaminohydrolase 2	17:35059035-35062095:1	Cluster001
Ddb1	134	ENSMUSG00000024740	ENSMUST00000025649.9, ENSMUST00000236279.1, ENSMUST00000236280.1, ENSMUST00000236328.1, ENSMUST00000236596.1, ENSMUST00000236722.1, ENSMUST00000236937.1, ENSMUST00000237138.1, ENSMUST00000237318.1, ENSMUST00000237337.1, ENSMUST00000237804.1, NM_015735	damage specific DNA binding protein 1	19:10605597-10629828:1	Cluster001
Ddb2	133	ENSMUSG00000002109	ENSMUST00000028696.4, ENSMUST00000111352.7, ENSMUST00000135927.1, ENSMUST00000150427.7, ENSMUST00000152277.7, NM_001362705	damage specific DNA binding protein 2	2:91211579-91237066:-1	Cluster001
Ddost	53	ENSMUSG00000028757	ENSMUST00000030538.4, NM_007838	dolichyl-di-phosphooligosaccharide-protein glycotransferase	4:138304738-138312619:1	Cluster001
Ddx1	52	ENSMUSG00000037149	ENSMUST00000071103.9, ENSMUST00000221028.1, ENSMUST00000221623.1, NM_134040	DEAD (Asp-Glu-Ala-Asp) box polypeptide 1	12:13219307-13249174:-1	Cluster001
Ddx10	17	ENSMUSG00000053289	ENSMUST00000065630.7, XM_006510684	DEAD (Asp-Glu-Ala-Asp) box polypeptide 10	9:53209792-53248170:-1	Cluster001
Ddx20	217	ENSMUSG00000027905	ENSMUST00000090680.10, ENSMUST00000132008.1, ENSMUST00000200078.4, NM_017397, XM_006501701	DEAD (Asp-Glu-Ala-Asp) box polypeptide 20	3:105678462-105687571:-1	Cluster001
Ddx41	57	ENSMUSG00000021494	ENSMUST00000021956.8, ENSMUST00000224125.1, ENSMUST00000224686.1, ENSMUST00000224765.1, ENSMUST00000225783.1, XM_030247432	DEAD (Asp-Glu-Ala-Asp) box polypeptide 41	13:55530416-55536530:-1	Cluster001
Ddx42	295	ENSMUSG00000020705	ENSMUST00000021046.5, ENSMUST00000152860.1, NM_001361640, NM_001361642, NM_001361643, NM_001361644, XM_030246345	DEAD (Asp-Glu-Ala-Asp) box polypeptide 42	11:106230666-106249140:1	Cluster001
Ddx47	67	ENSMUSG00000030204	ENSMUST00000032326.10, ENSMUST00000123022.7, ENSMUST00000130851.7, ENSMUST00000131719.7, ENSMUST00000134549.1, ENSMUST00000154558.2, ENSMUST00000155022.2, ENSMUST00000155277.7, ENSMUST00000155698.1, ENSMUST00000204646.2, ENSMUST00000205055.2, ENSMUST00000205244.2	DEAD (Asp-Glu-Ala-Asp) box polypeptide 47	6:135011612-135023776:1	Cluster001
Ddx52	57	ENSMUSG00000020677	ENSMUST00000049257.7, ENSMUST00000130982.1, NM_030096	DEAD (Asp-Glu-Ala-Asp) box polypeptide 52	11:83942090-83963088:1	Cluster001
Ddx54	58	ENSMUSG00000029599	ENSMUST00000031598.10, ENSMUST00000201616.1, ENSMUST00000201698.1, ENSMUST00000202672.3, NM_028041	DEAD (Asp-Glu-Ala-Asp) box polypeptide 54	5:120613130-120628592:1	Cluster001
Ddx56	204	ENSMUSG00000004393	ENSMUST00000004507.10, ENSMUST00000139073.1, ENSMUST00000151446.1, ENSMUST00000155874.1, NM_026538, XM_011243731	DEAD (Asp-Glu-Ala-Asp) box polypeptide 56	11:6258964-6267749:-1	Cluster001
Decr1	2	ENSMUSG00000028223	ENSMUST00000029877.8, ENSMUST00000150464.1, ENSMUST00000154639.1, NM_026172	2,4-dienoyl CoA reductase 1, mitochondrial	4:15917240-15945377:-1	Cluster001
Decr2	1	ENSMUSG00000036775	ENSMUST00000040907.7, ENSMUST00000123056.1, ENSMUST00000137672.2, ENSMUST00000150534.8, ENSMUST00000235318.1, ENSMUST00000236268.1, ENSMUST00000236614.1, ENSMUST00000237265.1, ENSMUST00000237875.1, NM_011933, XM_030249816	2-4-dienoyl-Coenzyme A reductase 2, peroxisomal	17:26081211-26090164:-1	Cluster001
Dedd	1	ENSMUSG00000013973	ENSMUST00000064950.10, ENSMUST00000097467.7, ENSMUST00000111299.7, ENSMUST00000111300.7, ENSMUST00000127830.1, ENSMUST00000129116.7, ENSMUST00000131653.1, ENSMUST00000135150.1, ENSMUST00000142063.7, ENSMUST00000157015.1, NM_001357550, NM_001357551, XM_006496741	death effector domain-containing	1:171331331-171342336:1	Cluster001
Dennd1c	116	ENSMUSG00000002668	ENSMUST00000011623.8, ENSMUST00000232685.1, ENSMUST00000232938.1, ENSMUST00000233234.1, ENSMUST00000233564.1, ENSMUST00000233650.1, ENSMUST00000233674.1, XM_006524898, XM_006524899, XM_006524900, XM_006524901, XM_006524902, XM_011246601, XM_017317635, XM_030250049, XM_030250050, XM_030250051	DENN/MADD domain containing 1C	17:57066055-57078510:-1	Cluster001
Dennd2c	17	ENSMUSG00000007379	ENSMUST00000166143.8, ENSMUST00000172288.2, ENSMUST00000173037.7, ENSMUST00000173206.7, ENSMUST00000174060.7, ENSMUST00000174486.1, XM_006501600, XM_006501602, XM_006501604, XM_006501605, XM_030252655, XM_030252656	DENN/MADD domain containing 2C	3:103140326-103169738:1	Cluster001
Dennd6b	24	ENSMUSG00000015377	ENSMUST00000078953.8, ENSMUST00000229416.1, ENSMUST00000229755.1, ENSMUST00000229935.1, ENSMUST00000230111.1, ENSMUST00000230823.1, XM_030248741, XM_030248742, XM_030248743, XM_030248744, XM_030248745, XM_030248746, XM_030248747, XM_030248748, XM_030248749, XM_030248750, XM_030248751	DENN/MADD domain containing 6B	15:89185452-89198427:-1	Cluster001
Depdc7	2	ENSMUSG00000027173	ENSMUST00000028595.7, ENSMUST00000144133.1, NM_144804	DEP domain containing 7	2:104721784-104742857:-1	Cluster001
Dgcr2	298	ENSMUSG00000003166	ENSMUST00000012152.12, ENSMUST00000066127.12, ENSMUST00000117082.1, ENSMUST00000117945.7, ENSMUST00000126919.1, ENSMUST00000135229.7, ENSMUST00000155611.7, ENSMUST00000155943.8, ENSMUST00000231306.1, ENSMUST00000231750.1	DiGeorge syndrome critical region gene 2	16:17839482-17898562:-1	Cluster001
Dgkd	52	ENSMUSG00000070738	ENSMUST00000027517.13, ENSMUST00000185260.6, ENSMUST00000189448.1, ENSMUST00000189726.1, ENSMUST00000190061.6, ENSMUST00000190243.1, ENSMUST00000191589.1, NM_177646, XM_006529471, XM_006529472, XM_011247988, XM_017320352, XM_030253733	diacylglycerol kinase, delta	1:87908234-87942376:1	Cluster001
Dgkq	98	ENSMUSG00000004815	ENSMUST00000053913.12, ENSMUST00000123669.7, ENSMUST00000132179.7, ENSMUST00000132708.7, ENSMUST00000139169.1, ENSMUST00000139598.1, ENSMUST00000144624.7, ENSMUST00000145917.1, ENSMUST00000153238.7, ENSMUST00000153365.7, ENSMUST00000156964.7, NM_001357029, NM_199011, XM_006534726, XM_011249392, XM_030254055, XM_030254056	diacylglycerol kinase, theta	5:108653118-108660825:-1	Cluster001
Dglucy	100	ENSMUSG00000021185	ENSMUST00000069782.10, ENSMUST00000110069.7, ENSMUST00000110070.7, ENSMUST00000110073.7, ENSMUST00000124957.1, ENSMUST00000133970.1, ENSMUST00000154603.7, ENSMUST00000167322.1, ENSMUST00000222484.1, XM_006515736, XM_006515738, XM_030246669	D-glutamate cyclase	12:100808724-100872367:1	Cluster001
Dguok	1	ENSMUSG00000014554	ENSMUST00000014698.9, ENSMUST00000113888.2, ENSMUST00000138941.2, ENSMUST00000145455.7, ENSMUST00000147060.1, ENSMUST00000153415.1, ENSMUST00000206397.1, ENSMUST00000206974.1, XM_017321604	deoxyguanosine kinase	6:83480217-83494240:-1	Cluster001
Dhdds	21	ENSMUSG00000012117	ENSMUST00000012262.11, ENSMUST00000105885.7, ENSMUST00000105886.7, ENSMUST00000105887.7, ENSMUST00000105889.3, ENSMUST00000130464.7, ENSMUST00000134096.1, ENSMUST00000142660.7, ENSMUST00000144668.7, ENSMUST00000146241.7, ENSMUST00000150729.1, NM_001362959, NM_001362962, NM_026144, XM_030253723, XM_030253724	dehydrodolichyl diphosphate synthase	4:133969049-134000882:-1	Cluster001
Dhodh	36	ENSMUSG00000031730	ENSMUST00000123605.8, ENSMUST00000124138.1, ENSMUST00000125222.1, ENSMUST00000125779.7, ENSMUST00000128350.2, ENSMUST00000131107.1, ENSMUST00000133353.7, ENSMUST00000142106.7, ENSMUST00000143900.7, ENSMUST00000146064.7, ENSMUST00000150804.2	dihydroorotate dehydrogenase	8:109591343-109608673:-1	Cluster001
Dhx32	14	ENSMUSG00000030986	ENSMUST00000033290.11, ENSMUST00000063669.7, ENSMUST00000106139.7, ENSMUST00000130182.1, ENSMUST00000135989.1, ENSMUST00000136301.1, ENSMUST00000140593.8, ENSMUST00000146211.1, ENSMUST00000149876.1, ENSMUST00000211450.1	DEAH (Asp-Glu-Ala-His) box polypeptide 32	7:133720942-133782726:-1	Cluster001
Dhx34	5	ENSMUSG00000006019	ENSMUST00000094816.2, ENSMUST00000118795.7, ENSMUST00000119102.7, ENSMUST00000121123.7, ENSMUST00000128452.1, ENSMUST00000133518.1, ENSMUST00000163968.7, NM_001285931, XM_006540369, XM_006540371, XM_017312311, XM_030242992, XM_030242993	DEAH (Asp-Glu-Ala-His) box polypeptide 34	7:16197221-16221993:-1	Cluster001
Dhx36	6	ENSMUSG00000027770	ENSMUST00000029336.5, ENSMUST00000160858.1, ENSMUST00000162070.1, ENSMUST00000192223.1, NM_028136, XM_011240238, XM_011240240, XM_030252839, XM_030252840	DEAH (Asp-Glu-Ala-His) box polypeptide 36	3:62480831-62507034:-1	Cluster001
Dhx37	3	ENSMUSG00000029480	ENSMUST00000169485.5, ENSMUST00000196371.1, ENSMUST00000196444.1, ENSMUST00000198746.1, NM_203319, XM_017320765, XM_030254311	DEAH (Asp-Glu-Ala-His) box polypeptide 37	5:125414404-125434048:-1	Cluster001
Dhx8	1	ENSMUSG00000034931	ENSMUST00000039152.13, ENSMUST00000125409.1, ENSMUST00000129741.1, ENSMUST00000141461.1, ENSMUST00000156842.1, NM_144831	DEAH (Asp-Glu-Ala-His) box polypeptide 8	11:101732956-101767358:1	Cluster001
Dido1	2	ENSMUSG00000038914	ENSMUST00000037764.11, ENSMUST00000087517.9, ENSMUST00000103054.3, ENSMUST00000103055.7, ENSMUST00000103056.9, ENSMUST00000103057.7, ENSMUST00000130986.7, NM_001291433, NM_011805, NM_175551, XM_006500608, XM_006500609, XM_006500610, XM_006500611, XM_006500612, XM_006500615	death inducer-obliterator 1	2:180680954-180702102:-1	Cluster001
Dimt1	165	ENSMUSG00000021692	ENSMUST00000022203.9, ENSMUST00000223851.1, ENSMUST00000223870.1, ENSMUST00000224052.1, XM_006517735	DIM1 dimethyladenosine transferase 1-like (S. cerevisiae)	13:106947129-106960224:1	Cluster001
Dip2b	81	ENSMUSG00000023026	ENSMUST00000023768.13, ENSMUST00000100203.9, ENSMUST00000135658.2, ENSMUST00000230619.1, ENSMUST00000230733.1, XM_006520976, XM_011245629, XM_011245630, XM_011245631, XM_011245632	disco interacting protein 2 homolog B	15:100154396-100219473:1	Cluster001
Dipk2a	8	ENSMUSG00000045414	ENSMUST00000113028.1	divergent protein kinase domain 2A	9:94517864-94538081:-1	Cluster001
Disc1	52	ENSMUSG00000043051	ENSMUST00000074562.10, ENSMUST00000075730.10, ENSMUST00000098311.10, ENSMUST00000115885.8, ENSMUST00000117658.7, ENSMUST00000118942.7, ENSMUST00000121953.1, ENSMUST00000122389.7, ENSMUST00000126111.1, XM_011248387, XM_017312834	disrupted in schizophrenia 1	8:125075576-125265143:1	Cluster001
Dlat	105	ENSMUSG00000000168	ENSMUST00000034567.3, ENSMUST00000125919.7, ENSMUST00000126933.7, ENSMUST00000132455.1, ENSMUST00000142275.7, ENSMUST00000155417.1	dihydrolipoamide S-acetyltransferase (E2 component of pyruvate dehydrogenase complex)	9:50634633-50659780:-1	Cluster001
Dld	21	ENSMUSG00000020664	ENSMUST00000110857.4, ENSMUST00000218624.1, ENSMUST00000219213.1, ENSMUST00000220415.1, NM_007861	dihydrolipoamide dehydrogenase	12:31331562-31351471:-1	Cluster001
Dmac2l	67	ENSMUSG00000054894	ENSMUST00000021372.5, ENSMUST00000220460.1, ENSMUST00000220539.1, ENSMUST00000220916.1, ENSMUST00000222950.1, XM_006516180, XM_011244162, XM_011244163, XM_011244164, XM_030246887, XM_030246888, XM_030246889	distal membrane arm assembly complex 2 like	12:69724982-69744665:1	Cluster001
Dmap1	32	ENSMUSG00000009640	ENSMUST00000102687.3, ENSMUST00000123586.1, ENSMUST00000127750.1, ENSMUST00000129510.1, ENSMUST00000134642.1, ENSMUST00000135582.7, NM_023178, XM_006503266, XM_006503267, XM_006503268	DNA methyltransferase 1-associated protein 1	4:117674686-117682211:-1	Cluster001
Dnaaf2	101	ENSMUSG00000020973	ENSMUST00000021356.5, XM_017314934	dynein, axonemal assembly factor 2	12:69189100-69200083:-1	Cluster001
Dnaaf5	2	ENSMUSG00000025857	ENSMUST00000026975.10, ENSMUST00000127542.1, ENSMUST00000196441.1, NM_001081265, NM_001363485	dynein, axonemal assembly factor 5	5:139150235-139186510:1	Cluster001
Dnaja2	41	ENSMUSG00000031701	ENSMUST00000034138.6, ENSMUST00000211630.1	DnaJ heat shock protein family (Hsp40) member A2	8:85537633-85555344:-1	Cluster001
Dnaja3	246	ENSMUSG00000004069	ENSMUST00000060067.11, ENSMUST00000115854.3, ENSMUST00000138495.1, ENSMUST00000144815.1, ENSMUST00000229529.1	DnaJ heat shock protein family (Hsp40) member A3	16:4639989-4707695:1	Cluster001
Dnajb12	38	ENSMUSG00000020109	ENSMUST00000020309.6, ENSMUST00000131810.7, ENSMUST00000142819.7, ENSMUST00000146590.7, ENSMUST00000147914.7, NM_019965, XM_030245186	DnaJ heat shock protein family (Hsp40) member B12	10:59879591-59898016:1	Cluster001
Dnajc14	93	ENSMUSG00000025354	ENSMUST00000026410.1, ENSMUST00000217745.1, ENSMUST00000218001.1, ENSMUST00000218511.1, ENSMUST00000218765.1, ENSMUST00000219473.1, ENSMUST00000219508.1, XM_030245331, XM_030245332	DnaJ heat shock protein family (Hsp40) member C14	10:128807646-128819015:1	Cluster001
Dnajc3	67	ENSMUSG00000022136	ENSMUST00000022734.8	DnaJ heat shock protein family (Hsp40) member C3	14:118937976-118981697:1	Cluster001
Dnajc5	162	ENSMUSG00000000826	ENSMUST00000072334.11, ENSMUST00000108796.1, ENSMUST00000108797.7, ENSMUST00000116365.8, ENSMUST00000141523.1, ENSMUST00000152578.7, NM_001271585, NM_016775	DnaJ heat shock protein family (Hsp40) member C5	2:181520790-181552886:1	Cluster001
Dnajc7	158	ENSMUSG00000014195	ENSMUST00000014339.14, ENSMUST00000128414.7, ENSMUST00000129346.7, ENSMUST00000132886.1, ENSMUST00000136199.1, ENSMUST00000137688.7, ENSMUST00000146840.1, ENSMUST00000148098.1, ENSMUST00000154972.7, ENSMUST00000155152.7, NM_019795, XM_030246188	DnaJ heat shock protein family (Hsp40) member C7	11:100582836-100620168:-1	Cluster001
Dnm2	292	ENSMUSG00000033335	ENSMUST00000072362.13, ENSMUST00000091087.12, ENSMUST00000115404.10, ENSMUST00000165766.8, ENSMUST00000169194.8, ENSMUST00000172482.7, ENSMUST00000172763.7, ENSMUST00000172833.1, ENSMUST00000172873.1, ENSMUST00000173299.1, ENSMUST00000173397.7, ENSMUST00000174050.7, ENSMUST00000174243.1, ENSMUST00000174828.1, NM_001357721, XM_006509973, XM_006509975, XM_006509976, XM_006509978, XM_006509979, XM_0…	dynamin 2	9:21471349-21507142:1	Cluster001
Dnpep	26	ENSMUSG00000026209	ENSMUST00000066668.13, ENSMUST00000113605.9, ENSMUST00000185419.6, ENSMUST00000185797.6, ENSMUST00000186278.1, ENSMUST00000187000.6, ENSMUST00000187075.6, ENSMUST00000187791.1, ENSMUST00000187836.6, ENSMUST00000188652.6, ENSMUST00000189282.2, ENSMUST00000189551.6, ENSMUST00000190005.1, ENSMUST00000191254.6, NM_001110831	aspartyl aminopeptidase	1:75308565-75317017:-1	Cluster001
Dock1	12	ENSMUSG00000058325	ENSMUST00000084488.4, ENSMUST00000210121.1, ENSMUST00000210464.1, ENSMUST00000210617.1, ENSMUST00000211570.1, ENSMUST00000211593.1	dedicator of cytokinesis 1	7:134670654-135173639:1	Cluster001
Dock10	25	ENSMUSG00000038608	ENSMUST00000077946.11, ENSMUST00000186087.6, ENSMUST00000186835.1, ENSMUST00000187698.1, ENSMUST00000187774.6, ENSMUST00000187885.1, ENSMUST00000189486.6, ENSMUST00000190595.6, ENSMUST00000190983.6, ENSMUST00000191449.1, ENSMUST00000191505.1, XM_006496463, XM_006496464, XM_006496465, XM_006496466, XM_006496468, XM_006496469, XM_006496470, XM_006496471, XM_011238683, XM_017319527, XM_017319532, XM…	dedicator of cytokinesis 10	1:80501713-80665199:-1	Cluster001
Dock8	62	ENSMUSG00000052085	ENSMUST00000025831.7, ENSMUST00000235722.1, ENSMUST00000236471.1, ENSMUST00000236576.1, ENSMUST00000237532.1, ENSMUST00000237705.1, XM_006527435, XM_006527436, XM_011247397	dedicator of cytokinesis 8	19:25052481-25202425:1	Cluster001
Dolk	71	ENSMUSG00000075419	ENSMUST00000100219.4	dolichol kinase	2:30284231-30286334:-1	Cluster001
Dolpp1	99	ENSMUSG00000026856	ENSMUST00000028209.14, ENSMUST00000113612.9, ENSMUST00000123202.7, ENSMUST00000133991.7, ENSMUST00000137248.7, ENSMUST00000151018.1, ENSMUST00000152303.1, ENSMUST00000155196.1, ENSMUST00000156059.7, ENSMUST00000156704.1, ENSMUST00000156984.7, XM_006498207, XM_030251911	dolichyl pyrophosphate phosphatase 1	2:30392601-30400527:1	Cluster001
Donson	45	ENSMUSG00000022960	ENSMUST00000023682.11, ENSMUST00000114031.7, ENSMUST00000117159.7, ENSMUST00000123893.7, ENSMUST00000133942.7, ENSMUST00000136699.7, ENSMUST00000138560.1, ENSMUST00000139324.7, ENSMUST00000144461.1, ENSMUST00000145833.7, ENSMUST00000231425.1, ENSMUST00000231459.1, ENSMUST00000232177.1, NM_021720, XM_006523069, XM_006523070	downstream neighbor of SON	16:91679265-91688728:-1	Cluster001
Dpagt1	35	ENSMUSG00000032123	ENSMUST00000054708.4, ENSMUST00000213461.1, ENSMUST00000215050.1, ENSMUST00000215248.1, ENSMUST00000216327.1, ENSMUST00000217225.1, NM_007875, XM_006509992, XM_030244048	dolichyl-phosphate (UDP-N-acetylglucosamine) acetylglucosaminephosphotransferase 1 (GlcNAc-1-P transferase)	9:44326815-44333895:1	Cluster001
Dpf2	198	ENSMUSG00000024826	ENSMUST00000025746.13, ENSMUST00000118623.1, ENSMUST00000123029.7, ENSMUST00000129816.7, ENSMUST00000136983.7, ENSMUST00000137465.1, ENSMUST00000142995.7, ENSMUST00000154365.1, ENSMUST00000155937.1, ENSMUST00000236970.1	D4, zinc and double PHD fingers family 2	19:5896516-5913010:-1	Cluster001
Dph1	23	ENSMUSG00000078789	ENSMUST00000044949.10, ENSMUST00000139958.1, ENSMUST00000148944.1, ENSMUST00000150910.7, ENSMUST00000156489.7, NM_144491	diphthamide biosynthesis 1	11:75177643-75190483:-1	Cluster001
Dph2	17	ENSMUSG00000028540	ENSMUST00000030265.3, ENSMUST00000126554.1, ENSMUST00000139332.1, ENSMUST00000183773.1, NM_026344	DPH2 homolog	4:117888643-117892003:-1	Cluster001
Dph7	66	ENSMUSG00000026975	ENSMUST00000028351.8, ENSMUST00000124383.1, ENSMUST00000126909.7, ENSMUST00000135339.7, ENSMUST00000143253.7, ENSMUST00000146382.7, ENSMUST00000153375.7, NM_001355556, NM_001355557, NM_001355558, NM_001355559, NM_001355561, NM_026044, XM_006498241, XM_006498243, XM_006498245, XM_006498246, XM_030251983, XM_030251985	diphthamine biosynethesis 7	2:24962422-24972186:1	Cluster001
Dpp3	139	ENSMUSG00000063904	ENSMUST00000025851.3, ENSMUST00000235191.1, ENSMUST00000235777.1, ENSMUST00000235781.1, ENSMUST00000236496.1, ENSMUST00000236758.1, ENSMUST00000236782.1, ENSMUST00000236955.1, ENSMUST00000237394.1, ENSMUST00000237930.1, NM_001360711	dipeptidylpeptidase 3	19:4907229-4927970:-1	Cluster001
Dpp9	12	ENSMUSG00000001229	ENSMUST00000038794.5, ENSMUST00000223616.1, ENSMUST00000233586.1, NM_001360284, XM_006524155	dipeptidylpeptidase 9	17:56186682-56218485:-1	Cluster001
Dpy19l1	25	ENSMUSG00000043067	ENSMUST00000115277.8, ENSMUST00000129048.1, ENSMUST00000142064.7, ENSMUST00000149001.1, ENSMUST00000152480.1, ENSMUST00000170356.1	dpy-19-like 1 (C. elegans)	9:24411776-24503140:-1	Cluster001
Dram2	61	ENSMUSG00000027900	ENSMUST00000029507.12, ENSMUST00000067630.12, ENSMUST00000121034.7, ENSMUST00000129053.7, ENSMUST00000132923.7, ENSMUST00000134396.7, ENSMUST00000135740.7, ENSMUST00000144746.7, ENSMUST00000151465.1, NM_001286986, NM_026013, XM_006501928, XM_006501929, XM_030252770	DNA-damage regulated autophagy modulator 2	3:106547838-106574845:1	Cluster001
Drg1	97	ENSMUSG00000020457	ENSMUST00000020741.11, ENSMUST00000125424.1, ENSMUST00000132159.1, ENSMUST00000139430.1, ENSMUST00000142605.7, ENSMUST00000159304.7, ENSMUST00000166162.7, XM_017314249	developmentally regulated GTP binding protein 1	11:3249919-3266464:-1	Cluster001
Drg2	134	ENSMUSG00000020537	ENSMUST00000018568.3, ENSMUST00000136484.1, ENSMUST00000138713.7, ENSMUST00000147745.7, ENSMUST00000155731.1, XM_006532153	developmentally regulated GTP binding protein 2	11:60454591-60468754:1	Cluster001
Dtx3	82	ENSMUSG00000040415	ENSMUST00000038217.13, ENSMUST00000116229.1, ENSMUST00000125254.1, ENSMUST00000130855.7, ENSMUST00000137151.7, ENSMUST00000144322.7, XM_006514334, XM_006514336, XM_030245396, XM_030245397, XM_030245398, XM_030245399, XM_030245400, XM_030245401, XM_030245403, XM_030245404, XM_030245405	deltex 3, E3 ubiquitin ligase	10:127190378-127194807:-1	Cluster001
Dusp12	38	ENSMUSG00000026659	ENSMUST00000027970.13, ENSMUST00000046476.12, ENSMUST00000163252.7, ENSMUST00000166393.1, ENSMUST00000170420.7, ENSMUST00000171447.7, ENSMUST00000172042.1	dual specificity phosphatase 12	1:170873498-170885540:-1	Cluster001
Dusp6	56	ENSMUSG00000019960	ENSMUST00000020118.4, ENSMUST00000219988.1, ENSMUST00000220218.1, ENSMUST00000220291.1	dual specificity phosphatase 6	10:99263231-99267489:1	Cluster001
Dvl1	81	ENSMUSG00000029071	ENSMUST00000030948.15, ENSMUST00000129450.1, ENSMUST00000133184.7, ENSMUST00000140529.1, ENSMUST00000141539.7, ENSMUST00000143457.7, ENSMUST00000156997.7, ENSMUST00000168552.1, NM_001356381, XM_006538518, XM_006538519, XM_006538520, XM_006538521, XM_006538522, XM_006538523	dishevelled segment polarity protein 1	4:155847407-155857489:1	Cluster001
Dvl2/ENSMUSG00000020888	31	ENSMUSG00000020888	ENSMUST00000019362.14, ENSMUST00000102575.8, ENSMUST00000130820.7, ENSMUST00000135422.1, ENSMUST00000149477.1, ENSMUST00000152732.1, ENSMUST00000190940.1	dishevelled segment polarity protein 2	11:70000595-70012301:1	Cluster001
Dxo/112403	15	112403	NM_033613, XM_017317211	decapping exoribonuclease	17:1155543-1157699:1	Cluster001
Dym	6	ENSMUSG00000035765	ENSMUST00000039608.8, ENSMUST00000235545.1, ENSMUST00000235554.1, ENSMUST00000235692.1, ENSMUST00000236220.1, ENSMUST00000236840.1, XM_006526216, XM_030250593, XM_030250594	dymeclin	18:75018764-75286966:1	Cluster001
Dync1li1	161	ENSMUSG00000032435	ENSMUST00000047404.6, ENSMUST00000215345.1, NM_146229	dynein cytoplasmic 1 light intermediate chain 1	9:114688831-114723788:1	Cluster001
Dync1li2	1	ENSMUSG00000035770	ENSMUST00000041769.7, ENSMUST00000211804.1, ENSMUST00000212040.1, ENSMUST00000212148.1, ENSMUST00000212230.1, ENSMUST00000212343.1, ENSMUST00000212654.1, ENSMUST00000212678.1, XM_006530880, XM_006530881, XM_006530883	dynein, cytoplasmic 1 light intermediate chain 2	8:104423237-104443050:-1	Cluster001
Dynlt3	55	ENSMUSG00000031176	ENSMUST00000033519.2, ENSMUST00000125030.7, ENSMUST00000140019.1, ENSMUST00000154091.1, NM_025975	dynein light chain Tctex-type 3	X:9654270-9662983:-1	Cluster001
E2f1	1	ENSMUSG00000027490	ENSMUST00000000894.5, ENSMUST00000103145.10, NM_001291105	E2F transcription factor 1	2:154559400-154569426:-1	Cluster001
E4f1	13	ENSMUSG00000024137	ENSMUST00000056032.8, ENSMUST00000226654.1, ENSMUST00000226743.1, ENSMUST00000226754.1, ENSMUST00000226941.1, ENSMUST00000227241.1, ENSMUST00000227293.1, ENSMUST00000228882.1, NM_001301784, NM_001355708, XM_011246268, XM_017317223, XM_017317224	E4F transcription factor 1	17:24443860-24455305:-1	Cluster001
Eaf1	157	ENSMUSG00000021890	ENSMUST00000022446.6, ENSMUST00000226564.1, ENSMUST00000227551.1, ENSMUST00000228952.1, NM_028932	ELL associated factor 1	14:31495079-31509858:1	Cluster001
Ebna1bp2	6	ENSMUSG00000028729	ENSMUST00000030501.14, ENSMUST00000126458.1, ENSMUST00000130219.1, ENSMUST00000147373.1, ENSMUST00000149837.1	EBNA1 binding protein 2	4:118620799-118627776:1	Cluster001
Edc4	474	ENSMUSG00000036270	ENSMUST00000040254.15, ENSMUST00000119261.7, ENSMUST00000132680.7, ENSMUST00000136048.7, ENSMUST00000139154.1, ENSMUST00000145618.1, ENSMUST00000156357.1, XM_006530901, XM_006530904, XM_006530905	enhancer of mRNA decapping 4	8:105880884-105893225:1	Cluster001
Edem1	129	ENSMUSG00000030104	ENSMUST00000089162.4, ENSMUST00000203302.1, ENSMUST00000203469.1, ENSMUST00000204524.1, ENSMUST00000204804.2	ER degradation enhancer, mannosidase alpha-like 1	6:108828641-108859356:1	Cluster001
Edrf1	51	ENSMUSG00000039990	ENSMUST00000051169.12, ENSMUST00000128901.8, ENSMUST00000137338.1, ENSMUST00000138370.1, ENSMUST00000154795.1, ENSMUST00000176661.1, ENSMUST00000211072.1, NM_178115	erythroid differentiation regulatory factor 1	7:133637675-133673017:1	Cluster001
Eef1e1	8	ENSMUSG00000001707	ENSMUST00000001757.8, ENSMUST00000223823.1, ENSMUST00000224487.1, NM_025380	eukaryotic translation elongation factor 1 epsilon 1	13:38645691-38659028:-1	Cluster001
Efhd2	22	ENSMUSG00000040659	ENSMUST00000036854.3	EF hand domain containing 2	4:141858142-141874920:-1	Cluster001
Efl1	20	ENSMUSG00000038563	ENSMUST00000039881.3, ENSMUST00000125245.7, ENSMUST00000141726.7, ENSMUST00000153265.1, ENSMUST00000179489.7, ENSMUST00000207868.1, XM_006507160, XM_006507161, XM_030241943, XM_030241945	elongation factor like GTPase 1	7:82648617-82777847:1	Cluster001
Ehbp1l1/114601	18	114601	XM_006531635, XM_006531640, XM_030250701, XM_030250702, XM_030250703, XM_030250704, XM_030250705, XM_030250707	EH domain binding protein 1-like 1	19:28329-28759:-1	Cluster001
Eif2ak1	210	ENSMUSG00000029613	ENSMUST00000100487.5, ENSMUST00000140013.7, ENSMUST00000154767.1, NM_013557, XM_017320685	eukaryotic translation initiation factor 2 alpha kinase 1	5:143817794-143902717:1	Cluster001
Eif2d	1	ENSMUSG00000026427	ENSMUST00000068791.10, ENSMUST00000068805.13, ENSMUST00000112446.8, ENSMUST00000131855.1, ENSMUST00000139468.1, ENSMUST00000149119.7, ENSMUST00000151874.7, ENSMUST00000153651.1, NM_001136070, NM_010709, XM_006529165, XM_006529166, XM_006529167, XM_011247928, XM_011247929, XM_017318526, XM_017318536, XM_017318549, XM_030251679	eukaryotic translation initiation factor 2D	1:131153207-131172234:1	Cluster001
Eif2s1	131	ENSMUSG00000021116	ENSMUST00000071230.7, ENSMUST00000219754.1, ENSMUST00000220382.1, NM_026114	eukaryotic translation initiation factor 2, subunit 1 alpha	12:78862072-78887010:1	Cluster001
Eif3b	18	ENSMUSG00000056076	ENSMUST00000100507.7, ENSMUST00000197632.1, ENSMUST00000199377.1, NM_133916	eukaryotic translation initiation factor 3, subunit B	5:140419305-140443358:1	Cluster001
Eif3j2	2	ENSMUSG00000043424	ENSMUST00000057110.10	eukaryotic translation initiation factor 3, subunit J2	18:43475418-43477796:-1	Cluster001
Eif4e	22	ENSMUSG00000028156	ENSMUST00000029803.11, ENSMUST00000196990.4, ENSMUST00000198252.1, ENSMUST00000200020.4, ENSMUST00000200100.1, ENSMUST00000200239.4, NM_007917, XM_006500993, XM_017319453	eukaryotic translation initiation factor 4E	3:138528365-138556686:1	Cluster001
Eif4g2	254	ENSMUSG00000005610	ENSMUST00000159305.1, ENSMUST00000159465.1, ENSMUST00000160132.7, ENSMUST00000160552.1, ENSMUST00000160966.1, ENSMUST00000161051.7, ENSMUST00000161079.1, ENSMUST00000161158.1, ENSMUST00000161682.1, ENSMUST00000161736.1, ENSMUST00000161790.1, ENSMUST00000162394.1, ENSMUST00000162415.8, ENSMUST00000163014.1, NM_001040131, NM_013507	eukaryotic translation initiation factor 4, gamma 2	7:111067985-111083030:-1	Cluster001
Eif4h	223	ENSMUSG00000040731	ENSMUST00000036125.9, ENSMUST00000200874.1, ENSMUST00000201263.1, ENSMUST00000202289.3, ENSMUST00000202622.3, NM_033561	eukaryotic translation initiation factor 4H	5:134619872-134639409:-1	Cluster001
Eif5	12	ENSMUSG00000021282	ENSMUST00000050993.10, ENSMUST00000166123.8, ENSMUST00000220803.1, ENSMUST00000220918.1, ENSMUST00000221101.1, ENSMUST00000221243.1, ENSMUST00000221292.1, ENSMUST00000221363.1, ENSMUST00000221648.1, ENSMUST00000221872.1, ENSMUST00000222234.1, ENSMUST00000222375.1, ENSMUST00000222388.1, ENSMUST00000222441.1, ENSMUST00000222757.1, ENSMUST00000223135.1, ENSMUST00000223437.1, NM_173363	eukaryotic translation initiation factor 5	12:111538101-111546753:1	Cluster001
Elac1	70	ENSMUSG00000036941	ENSMUST00000041138.2, XM_030250276	elaC ribonuclease Z 1	18:73735038-73754479:-1	Cluster001
Elavl1	104	ENSMUSG00000040028	ENSMUST00000098950.5, ENSMUST00000207615.1, ENSMUST00000208987.1, ENSMUST00000209010.1, NM_010485, XM_006508698, XM_030243301, XM_030243302	ELAV (embryonic lethal, abnormal vision)-like 1 (Hu antigen R)	8:4284782-4325100:-1	Cluster001
Elf1	28	ENSMUSG00000036461	ENSMUST00000040131.12, ENSMUST00000110835.2, ENSMUST00000227104.1, ENSMUST00000227192.1, NM_001286411, NM_001286412, NM_007920, XM_011244946, XM_011244947, XM_011244948, XM_030247638, XM_030247639, XM_030247640, XM_030247641, XM_030247642	E74-like factor 1	14:79535789-79582476:1	Cluster001
Elmod3	87	ENSMUSG00000056698	ENSMUST00000070990.7, ENSMUST00000114069.7, ENSMUST00000140825.2, ENSMUST00000141833.7, ENSMUST00000148108.7, ENSMUST00000152705.2, NM_001364554, XM_030255333, XM_030255334, XM_030255335	ELMO/CED-12 domain containing 3	6:72565922-72598297:-1	Cluster001
Eloa	129	ENSMUSG00000028668	ENSMUST00000030427.5, NM_013736	elongin A	4:136003370-136021649:-1	Cluster001
Elp2	91	ENSMUSG00000024271	ENSMUST00000025120.7, ENSMUST00000234014.1, ENSMUST00000234164.1, ENSMUST00000234266.1, ENSMUST00000234351.1, ENSMUST00000234484.1, ENSMUST00000234847.1, ENSMUST00000234903.1, NM_001360909, NM_021448, XM_006526130	elongator acetyltransferase complex subunit 2	18:24609653-24638812:1	Cluster001
Elp3	3	ENSMUSG00000022031	ENSMUST00000022609.6, ENSMUST00000224743.1, ENSMUST00000225355.1	elongator acetyltransferase complex subunit 3	14:65530449-65593075:-1	Cluster001
Emc1	222	ENSMUSG00000078517	ENSMUST00000042096.14, ENSMUST00000082262.7, ENSMUST00000144335.1, ENSMUST00000155700.1, ENSMUST00000179784.8	ER membrane protein complex subunit 1	4:139352587-139378730:1	Cluster001
Emc2	11	ENSMUSG00000022337	ENSMUST00000022962.7, ENSMUST00000227055.1, ENSMUST00000228864.1	ER membrane protein complex subunit 2	15:43477229-43527763:1	Cluster001
Emc3	470	ENSMUSG00000030286	ENSMUST00000032425.6, ENSMUST00000154605.1, ENSMUST00000203526.1, NM_175101	ER membrane protein complex subunit 3	6:113514887-113531638:-1	Cluster001
Eme2	131	ENSMUSG00000073436	ENSMUST00000119848.7, ENSMUST00000121542.1, ENSMUST00000127293.7, ENSMUST00000128953.1, ENSMUST00000139754.7, ENSMUST00000140688.7, ENSMUST00000145882.7, ENSMUST00000156659.7	essential meiotic structure-specific endonuclease subunit 2	17:24888486-24895087:-1	Cluster001
Eml3	1	ENSMUSG00000071647	ENSMUST00000096241.5, ENSMUST00000224272.1, ENSMUST00000224642.1, ENSMUST00000225054.1, ENSMUST00000225377.1, ENSMUST00000226096.1, NM_144872, XM_030250878	echinoderm microtubule associated protein like 3	19:8929872-8939181:1	Cluster001
Endov	1	ENSMUSG00000039850	ENSMUST00000064513.8, ENSMUST00000106244.8, ENSMUST00000106245.8, ENSMUST00000129327.8, ENSMUST00000132015.1, ENSMUST00000134873.8, ENSMUST00000140323.8, ENSMUST00000143670.1, ENSMUST00000143817.7, ENSMUST00000153204.8, ENSMUST00000154370.7, XM_006533589, XM_011249087, XM_030246095	endonuclease V	11:119496164-119509496:1	Cluster001
Enoph1	2	ENSMUSG00000029326	ENSMUST00000031268.7, ENSMUST00000169390.7, ENSMUST00000199518.1, ENSMUST00000200223.1, NM_026421, XM_006535189, XM_006535190, XM_011249550, XM_030254775, XM_030254776	enolase-phosphatase 1	5:100040197-100068765:1	Cluster001
Entpd6	22	ENSMUSG00000033068	ENSMUST00000094467.5, ENSMUST00000139723.1, ENSMUST00000146517.1, ENSMUST00000147223.7, NM_001355068, NM_001370629, NM_001370630, NM_001370631, NM_172117, XM_017315214, XM_030247027, XM_030247029, XM_030247031	ectonucleoside triphosphate diphosphohydrolase 6	2:150750515-150771675:1	Cluster001
Entr1	370	ENSMUSG00000026927	ENSMUST00000028293.11, ENSMUST00000077983.12, ENSMUST00000114100.9, ENSMUST00000114102.9, ENSMUST00000130954.7, ENSMUST00000132574.7, ENSMUST00000133737.7, ENSMUST00000134737.1, ENSMUST00000136972.1, ENSMUST00000137814.7, ENSMUST00000139738.1, ENSMUST00000140074.1, ENSMUST00000140115.1, XM_006498261, XM_006498262, XM_030252001	endosome associated trafficking regulator 1	2:26383242-26389316:-1	Cluster001
Epm2aip1	2	ENSMUSG00000046785	ENSMUST00000060711.7, ENSMUST00000135807.1, ENSMUST00000200053.1	EPM2A (laforin) interacting protein 1	9:111271929-111279093:1	Cluster001
Eral1	246	ENSMUSG00000020832	ENSMUST00000021183.3, ENSMUST00000135154.1, ENSMUST00000139731.7	Era (G-protein)-like 1 (E. coli)	11:78073376-78080383:-1	Cluster001
Ergic1	40	ENSMUSG00000001576	ENSMUST00000001619.15, ENSMUST00000163213.7, ENSMUST00000165021.1, ENSMUST00000165802.1, ENSMUST00000167070.2, ENSMUST00000167662.7, ENSMUST00000170640.2, ENSMUST00000235197.1, ENSMUST00000235653.1, ENSMUST00000235915.1, ENSMUST00000236163.1, ENSMUST00000236481.1, ENSMUST00000236642.1, ENSMUST00000237902.1, NM_026170, XM_006524823, XM_030250008, XM_030250009, XM_030250010	endoplasmic reticulum-golgi intermediate compartment (ERGIC) 1	17:26632003-26656934:1	Cluster001
Ergic2/67456	100	67456	NM_026168, XM_006507087, XM_011241623, XM_017321716, XM_030255560	ERGIC and golgi 2	6:4688740-4721810:-1	Cluster001
Eri1	36	ENSMUSG00000031527	ENSMUST00000033927.7, ENSMUST00000210483.1, ENSMUST00000210884.1, ENSMUST00000211536.1, NM_026067	exoribonuclease 1	8:35465265-35495533:-1	Cluster001
Erlin1	1	ENSMUSG00000025198	ENSMUST00000071698.12, ENSMUST00000112028.9, ENSMUST00000168602.1, ENSMUST00000169092.1, ENSMUST00000170577.1, ENSMUST00000170801.7, ENSMUST00000171952.1, ENSMUST00000172041.7, ENSMUST00000172262.1, XM_006526998	ER lipid raft associated 1	19:44034945-44070164:-1	Cluster001
Erlin2	55	ENSMUSG00000031483	ENSMUST00000033873.8, ENSMUST00000209504.1, ENSMUST00000209520.1, ENSMUST00000209563.1, ENSMUST00000209795.1, ENSMUST00000209976.1, ENSMUST00000210445.1, ENSMUST00000211043.1, ENSMUST00000211233.1, NM_001364477, NM_153592, XM_030243536	ER lipid raft associated 2	8:27024834-27039437:1	Cluster001
Ermard	1	ENSMUSG00000036552	ENSMUST00000097393.10, ENSMUST00000186130.1, ENSMUST00000187199.2, ENSMUST00000226213.1, ENSMUST00000226384.1, ENSMUST00000226464.1, ENSMUST00000226488.1, ENSMUST00000226561.1, ENSMUST00000226599.1, ENSMUST00000227177.1, ENSMUST00000227252.1, ENSMUST00000227545.1, ENSMUST00000227548.1, ENSMUST00000227786.1, ENSMUST00000228518.1, ENSMUST00000228803.1, ENSMUST00000231241.1, ENSMUST00000231568.1, NM…	ER membrane associated RNA degradation	17:15045691-15064232:1	Cluster001
Ess2/27886	23	27886	XM_011245930, XM_011245931, XM_030249151	ess-2 splicing factor	16:158196-168835:-1	Cluster001
Etnk1	114	ENSMUSG00000030275	ENSMUST00000032413.6, ENSMUST00000203341.1, ENSMUST00000204947.2, ENSMUST00000205256.1, XM_006507011, XM_006507012	ethanolamine kinase 1	6:143167230-143208546:1	Cluster001
Etv5	42	ENSMUSG00000013089	ENSMUST00000079601.12, ENSMUST00000165506.1, ENSMUST00000168774.7, ENSMUST00000170393.1, ENSMUST00000170803.1, NM_001358428, NM_023794	ets variant 5	16:22381313-22438368:-1	Cluster001
Evi2a	24	ENSMUSG00000078771	ENSMUST00000103236.3, ENSMUST00000133148.1, ENSMUST00000146611.1, ENSMUST00000154415.1, ENSMUST00000170799.7	ecotropic viral integration site 2a	11:79526560-79530609:-1	Cluster001
Exd2	85	ENSMUSG00000032705	ENSMUST00000038185.9, ENSMUST00000218565.1, ENSMUST00000219039.1, ENSMUST00000219272.1, ENSMUST00000219477.1, ENSMUST00000219757.1, ENSMUST00000220239.1, XM_006516414, XM_006516415, XM_011244225, XM_030247011, XM_030247012	exonuclease 3 -5 domain containing 2	12:80463213-80498127:1	Cluster001
Exoc2	183	ENSMUSG00000021357	ENSMUST00000021785.7, ENSMUST00000102946.7, ENSMUST00000220490.1, ENSMUST00000220532.1, ENSMUST00000221678.1, ENSMUST00000222133.1, ENSMUST00000223216.1, NM_025588, XM_011244326, XM_011244327, XM_011244328, XM_017315564, XM_017315565	exocyst complex component 2	13:30846522-30974096:-1	Cluster001
Exoc5	262	ENSMUSG00000061244	ENSMUST00000159651.1, ENSMUST00000160386.2, ENSMUST00000160453.1, ENSMUST00000160723.1, ENSMUST00000160833.1, ENSMUST00000161504.7, ENSMUST00000162175.8, NM_207214, XM_011244883, XM_011244884, XM_017315766	exocyst complex component 5	14:49012144-49066667:-1	Cluster001
Exoc8	46	ENSMUSG00000074030	ENSMUST00000098312.3	exocyst complex component 8	8:124893108-124897705:-1	Cluster001
Ext2	246	ENSMUSG00000027198	ENSMUST00000028623.12, ENSMUST00000111248.7, ENSMUST00000123649.7, ENSMUST00000125027.1, ENSMUST00000125407.7, ENSMUST00000132429.1, ENSMUST00000139321.7, ENSMUST00000144780.1, ENSMUST00000145838.7, ENSMUST00000152344.1, ENSMUST00000157046.1, ENSMUST00000184931.7, XM_006498730, XM_006498731, XM_006498733	exostoses (multiple) 2	2:93715946-93822568:-1	Cluster001
Faap100	12	ENSMUSG00000025384	ENSMUST00000026448.9, ENSMUST00000129203.1, ENSMUST00000134771.1, ENSMUST00000135635.7, ENSMUST00000148520.1, ENSMUST00000152346.1, ENSMUST00000153015.1, ENSMUST00000154826.1, NM_027980	Fanconi anemia core complex associated protein 100	11:120369562-120378746:-1	Cluster001
Fads1	37	ENSMUSG00000010663	ENSMUST00000010807.5, ENSMUST00000235160.1, ENSMUST00000235515.1, ENSMUST00000236385.1, ENSMUST00000236594.1, ENSMUST00000237221.1, ENSMUST00000237861.1, ENSMUST00000238115.1, XM_006527438	fatty acid desaturase 1	19:10182888-10196874:1	Cluster001
Faf1	20	ENSMUSG00000010517	ENSMUST00000102724.4, ENSMUST00000143217.1, ENSMUST00000155204.1, NM_007983	Fas-associated factor 1	4:109676627-109963960:1	Cluster001
Fam114a2	177	ENSMUSG00000020523	ENSMUST00000020831.12, ENSMUST00000108850.1, ENSMUST00000129596.1, ENSMUST00000130596.1, NM_026342, XM_006534013, XM_006534014, XM_006534015, XM_006534016, XM_011249194, XM_011249195, XM_030246250	family with sequence similarity 114, member A2	11:57482997-57518488:-1	Cluster001
Fam117b	65	ENSMUSG00000041040	ENSMUST00000036540.11, ENSMUST00000151630.1, ENSMUST00000189790.1	family with sequence similarity 117, member B	1:59913006-59985346:1	Cluster001
Fam120b	348	ENSMUSG00000014763	ENSMUST00000055352.7, ENSMUST00000231274.1, ENSMUST00000231318.1, NM_001357822, NM_024203	family with sequence similarity 120, member B	17:15396246-15433581:1	Cluster001
Fam136a	7	ENSMUSG00000057497	ENSMUST00000071492.8, ENSMUST00000203237.1, ENSMUST00000204893.1, NM_001368363	family with sequence similarity 136, member A	6:86365646-86370058:1	Cluster001
Fam20b	17	ENSMUSG00000033557	ENSMUST00000086153.7, ENSMUST00000122424.7, ENSMUST00000147931.1, ENSMUST00000188941.1, ENSMUST00000190878.1, NM_145413, XM_006496736, XM_006496737	family with sequence similarity 20, member B	1:156678571-156718910:-1	Cluster001
Fam210b	13	ENSMUSG00000027495	ENSMUST00000028995.4, NM_025912, XM_006500059	family with sequence similarity 210, member B	2:172345577-172355749:1	Cluster001
Fam219b	18	ENSMUSG00000032305	ENSMUST00000093833.5, ENSMUST00000114200.9, ENSMUST00000215897.1, XM_006511558, XM_006511559	family with sequence similarity 219, member B	9:57537528-57543187:1	Cluster001
Fam3a	142	ENSMUSG00000031399	ENSMUST00000015427.12, ENSMUST00000114138.7, ENSMUST00000114139.7, ENSMUST00000114141.7, ENSMUST00000114142.7, ENSMUST00000114143.9, ENSMUST00000122894.7, ENSMUST00000136716.1, ENSMUST00000141604.1, ENSMUST00000149218.7, NM_025473, XM_011247660, XM_030251474, XM_030251475	family with sequence similarity 3, member A	X:74384720-74393274:-1	Cluster001
Fam49b	44	ENSMUSG00000022378	ENSMUST00000063838.10, ENSMUST00000164532.2, ENSMUST00000226129.1, ENSMUST00000226675.1, ENSMUST00000227024.1, ENSMUST00000227118.1, ENSMUST00000228226.1, ENSMUST00000228908.1, NM_001360037, NM_001360038, XM_006520762, XM_006520764, XM_006520765, XM_006520766, XM_030248468, XM_030248469, XM_030248470, XM_030248472, XM_030248473, XM_030248474, XM_030248475, XM_030248476, XM_030248477, XM_030248478	family with sequence similarity 49, member B	15:63930942-63998076:-1	Cluster001
Fam53a	1	ENSMUSG00000037339	ENSMUST00000045329.9, ENSMUST00000065119.14, ENSMUST00000065162.10, ENSMUST00000137705.7, ENSMUST00000140043.1, ENSMUST00000150033.7, ENSMUST00000153696.7, ENSMUST00000155980.1, NM_001359461, NM_001359463, NM_178390, XM_011240776	family with sequence similarity 53, member A	5:33600353-33627511:-1	Cluster001
Fancg	73	ENSMUSG00000028453	ENSMUST00000030165.4, ENSMUST00000123332.7, ENSMUST00000124645.7, ENSMUST00000125570.7, ENSMUST00000127067.7, ENSMUST00000132273.1, ENSMUST00000133915.1, ENSMUST00000134083.1, ENSMUST00000135362.1, ENSMUST00000148018.1, NM_001163233, NM_053081, XM_006538127, XM_017320336	Fanconi anemia, complementation group G	4:43002337-43010301:-1	Cluster001
Far1	39	ENSMUSG00000030759	ENSMUST00000033018.14, ENSMUST00000067929.14, ENSMUST00000122890.1, ENSMUST00000123591.1, ENSMUST00000123845.7, ENSMUST00000129087.7, ENSMUST00000136158.7, ENSMUST00000151133.1, ENSMUST00000155183.1, ENSMUST00000156554.1, ENSMUST00000164745.7, NM_001285831, NM_027379, XM_006508130, XM_006508131, XM_030242930, XM_030242931	fatty acyl CoA reductase 1	7:113528135-113571506:1	Cluster001
Farsa	86	ENSMUSG00000003808	ENSMUST00000003906.12, ENSMUST00000109754.1, ENSMUST00000129595.7, ENSMUST00000141480.1, ENSMUST00000144404.7, ENSMUST00000156970.7	phenylalanyl-tRNA synthetase, alpha subunit	8:84856989-84869257:1	Cluster001
Farsb	53	ENSMUSG00000026245	ENSMUST00000068333.13, ENSMUST00000170217.7, ENSMUST00000188247.6, ENSMUST00000189529.6, ENSMUST00000189931.6, ENSMUST00000190441.1, ENSMUST00000191021.1	phenylalanyl-tRNA synthetase, beta subunit	1:78417975-78488897:-1	Cluster001
Fbxl12	13	ENSMUSG00000066892	ENSMUST00000086458.9, ENSMUST00000086459.5, ENSMUST00000131128.1, ENSMUST00000131343.7, ENSMUST00000140702.2, ENSMUST00000148631.7, ENSMUST00000151861.8, ENSMUST00000153154.1, ENSMUST00000155280.7, ENSMUST00000155301.7, XM_006510398, XM_006510399	F-box and leucine-rich repeat protein 12	9:20637786-20642007:-1	Cluster001
Fbxl14	11	ENSMUSG00000030019	ENSMUST00000032094.6	F-box and leucine-rich repeat protein 14	6:119479668-119482630:1	Cluster001
Fbxl15	1	ENSMUSG00000025226	ENSMUST00000026256.8, ENSMUST00000177667.1, XM_006527316	F-box and leucine-rich repeat protein 15	19:46328434-46330445:1	Cluster001
Fbxl17	78	ENSMUSG00000023965	ENSMUST00000024761.12, ENSMUST00000090318.2, ENSMUST00000112839.8, ENSMUST00000112840.1, ENSMUST00000169134.1, XM_006524600	F-box and leucine-rich repeat protein 17	17:63474411-63504184:-1	Cluster001
Fbxl20	47	ENSMUSG00000020883	ENSMUST00000103143.9, ENSMUST00000135969.7, ENSMUST00000146399.7, ENSMUST00000147971.1, ENSMUST00000148473.1, ENSMUST00000149327.2, ENSMUST00000150378.7, XM_006534298, XM_006534299, XM_030246362	F-box and leucine-rich repeat protein 20	11:98082554-98149616:-1	Cluster001
Fbxl3	187	ENSMUSG00000022124	ENSMUST00000022720.14, ENSMUST00000123043.1, ENSMUST00000127113.1, ENSMUST00000132004.7, ENSMUST00000144141.7, ENSMUST00000145693.7, ENSMUST00000226952.1, NM_001347600, NM_015822, XM_006519240, XM_006519243	F-box and leucine-rich repeat protein 3	14:103081030-103099527:-1	Cluster001
Fbxl4	129	ENSMUSG00000040410	ENSMUST00000039234.9, ENSMUST00000131972.7, ENSMUST00000184455.7, ENSMUST00000184582.1, ENSMUST00000185029.7, XM_006537953, XM_017320233	F-box and leucine-rich repeat protein 4	4:22357543-22434091:1	Cluster001
Fbxl5	2	ENSMUSG00000039753	ENSMUST00000047857.15, ENSMUST00000087465.10, ENSMUST00000114047.9, ENSMUST00000119523.7, ENSMUST00000121736.5, ENSMUST00000124421.1, ENSMUST00000124610.5, ENSMUST00000140469.2, ENSMUST00000141902.7, ENSMUST00000143316.7, ENSMUST00000196483.4, ENSMUST00000199055.1, NM_001159963, NM_178729	F-box and leucine-rich repeat protein 5	5:43757749-43782149:-1	Cluster001
Fbxl6	166	ENSMUSG00000022559	ENSMUST00000023219.8, ENSMUST00000228994.1, ENSMUST00000229273.1, ENSMUST00000229813.1, ENSMUST00000230513.1, ENSMUST00000230938.1, NM_013909	F-box and leucine-rich repeat protein 6	15:76535723-76538746:-1	Cluster001
Fbxo10	75	ENSMUSG00000048232	ENSMUST00000052236.12, ENSMUST00000140008.1, ENSMUST00000155583.1, NM_001024142, XM_017320234	F-box protein 10	4:45034248-45084604:-1	Cluster001
Fbxo3	189	ENSMUSG00000027180	ENSMUST00000028603.9, ENSMUST00000102565.3, ENSMUST00000111135.7, ENSMUST00000111136.7, ENSMUST00000143799.1, NM_001355504, NM_001355505, NM_001355506, NM_020593, NM_212433	F-box protein 3	2:104027799-104055127:1	Cluster001
Fbxo34	34	ENSMUSG00000037536	ENSMUST00000043112.8, ENSMUST00000095941.8, ENSMUST00000163324.7, ENSMUST00000165714.1, ENSMUST00000168833.8, ENSMUST00000226395.1, ENSMUST00000226432.1, ENSMUST00000226954.1, ENSMUST00000227162.1, ENSMUST00000227601.1, ENSMUST00000228019.1, ENSMUST00000228634.1, ENSMUST00000228668.1, ENSMUST00000228740.1, XM_006519712, XM_006519717, XM_006519718, XM_006519720, XM_006519723, XM_017316225, XM_0173…	F-box protein 34	14:47500792-47531962:1	Cluster001
Fbxo38	309	ENSMUSG00000042211	ENSMUST00000048688.7, ENSMUST00000235807.1, ENSMUST00000236904.1, ENSMUST00000237378.1, NM_001361088, NM_001361089, NM_001361090, NM_001361091, XM_006525498, XM_006525499, XM_006525501, XM_011246802, XM_030250263, XM_030250264, XM_030250265, XM_030250266	F-box protein 38	18:62513554-62548840:-1	Cluster001
Fbxo42	20	ENSMUSG00000028920	ENSMUST00000030757.9, ENSMUST00000146768.1, NM_172518, XM_006538702, XM_006538703	F-box protein 42	4:141148097-141204062:1	Cluster001
Fbxo45	5	ENSMUSG00000035764	ENSMUST00000042732.5, NM_173439	F-box protein 45	16:32230112-32247025:-1	Cluster001
Fbxo7	4	ENSMUSG00000001786	ENSMUST00000001837.13, ENSMUST00000117597.1, ENSMUST00000120344.7, ENSMUST00000130320.7, ENSMUST00000130383.1, ENSMUST00000134490.7, ENSMUST00000147168.1, NM_153195, XM_017314077	F-box protein 7	10:86022154-86048328:1	Cluster001
Fbxo9	16	ENSMUSG00000001366	ENSMUST00000001402.13, ENSMUST00000085311.12, ENSMUST00000159099.7, ENSMUST00000159453.1, ENSMUST00000162310.1, ENSMUST00000162451.1, ENSMUST00000162625.1	f-box protein 9	9:78081499-78109065:-1	Cluster001
Fbxw11	307	ENSMUSG00000020271	ENSMUST00000076383.7, ENSMUST00000093205.12, ENSMUST00000109366.7, ENSMUST00000137898.1, ENSMUST00000143290.1, NM_001271349	F-box and WD-40 domain protein 11	11:32642595-32746717:1	Cluster001
Fbxw2	51	ENSMUSG00000035949	ENSMUST00000028220.9, ENSMUST00000091020.9, ENSMUST00000113075.7, ENSMUST00000113077.7, ENSMUST00000113078.7, ENSMUST00000113080.8, ENSMUST00000126051.1, ENSMUST00000131534.7, ENSMUST00000134323.1, ENSMUST00000145180.1, ENSMUST00000145660.7, ENSMUST00000150865.1, ENSMUST00000156130.1, ENSMUST00000201806.1, NM_001164772, XM_006498118	F-box and WD-40 domain protein 2	2:34811161-34826235:-1	Cluster001
Fbxw5	154	ENSMUSG00000015095	ENSMUST00000015239.9, ENSMUST00000124258.7, ENSMUST00000124375.1, ENSMUST00000126601.7, ENSMUST00000129104.1, ENSMUST00000135456.1, ENSMUST00000135511.1, ENSMUST00000142004.7, ENSMUST00000148845.1, NM_013908	F-box and WD-40 domain protein 5	2:25500750-25505470:1	Cluster001
Fbxw8	36	ENSMUSG00000032867	ENSMUST00000049474.8, ENSMUST00000201545.1, NM_172721	F-box and WD-40 domain protein 8	5:118064981-118155458:-1	Cluster001
Fcgr1	16	ENSMUSG00000015947	ENSMUST00000029748.7, ENSMUST00000200420.1	Fc receptor, IgG, high affinity I	3:96282909-96293969:-1	Cluster001
Fem1a	66	ENSMUSG00000043683	ENSMUST00000060253.4, NM_010192	fem 1 homolog a	17:56256793-56263608:1	Cluster001
Fermt3	106	ENSMUSG00000024965	ENSMUST00000040772.8, ENSMUST00000236188.1, ENSMUST00000237888.1, ENSMUST00000237960.1, ENSMUST00000238171.1, NM_001362399	fermitin family member 3	19:6998958-7019469:-1	Cluster001
Fez2	105	ENSMUSG00000056121	ENSMUST00000070039.13, ENSMUST00000112487.2, ENSMUST00000234029.1, ENSMUST00000234052.1, ENSMUST00000234067.1, ENSMUST00000234530.1, ENSMUST00000234601.1, ENSMUST00000234900.1	fasciculation and elongation protein zeta 2 (zygin II)	17:78369212-78418152:-1	Cluster001
Fgd2	233	ENSMUSG00000024013	ENSMUST00000024810.7, ENSMUST00000123989.8, ENSMUST00000137644.2, ENSMUST00000138537.2, ENSMUST00000140918.2, ENSMUST00000144616.1, ENSMUST00000145124.2, ENSMUST00000146800.2, ENSMUST00000234163.1, ENSMUST00000234838.1, ENSMUST00000235007.1, ENSMUST00000235065.1, NM_001159538, NM_013710, XM_006524299, XM_011246472, XM_017317478, XM_030249817, XM_030249818	FYVE, RhoGEF and PH domain containing 2	17:29360918-29379535:1	Cluster001
Fgfr1op	40	ENSMUSG00000069135	ENSMUST00000024636.14, ENSMUST00000097419.9, ENSMUST00000161898.1, ENSMUST00000162586.1, NM_001197046, NM_201230, XM_006523355, XM_006523356, XM_030250124	Fgfr1 oncogene partner	17:8165518-8196470:1	Cluster001
Ficd	44	ENSMUSG00000053334	ENSMUST00000065698.6, XM_006530285, XM_006530286	FIC domain containing	5:113735782-113740607:1	Cluster001
Fig4	106	ENSMUSG00000038417	ENSMUST00000043814.4, NM_133999	FIG4 phosphoinositide 5-phosphatase	10:41188172-41303241:-1	Cluster001
Fiz1	64	ENSMUSG00000061374	ENSMUST00000077385.14, ENSMUST00000165320.2, ENSMUST00000167804.8, ENSMUST00000207030.1, ENSMUST00000207412.1, ENSMUST00000207691.1, ENSMUST00000207946.1, ENSMUST00000208944.1, ENSMUST00000209060.1, NM_001360242	Flt3 interacting zinc finger protein 1	7:5007056-5013242:-1	Cluster001
Fkbp15	232	ENSMUSG00000066151	ENSMUST00000084527.9, ENSMUST00000084528.9, ENSMUST00000098033.9, ENSMUST00000107461.1, ENSMUST00000131977.1, ENSMUST00000139308.1, NM_001355385, XM_006538034, XM_030253627	FK506 binding protein 15	4:62301206-62360591:-1	Cluster001
Fkbp1a	6	ENSMUSG00000032966	ENSMUST00000044011.11, ENSMUST00000126670.7, ENSMUST00000132614.1, ENSMUST00000137597.7, ENSMUST00000142271.1, ENSMUST00000142985.7, ENSMUST00000143230.7, ENSMUST00000144171.1, ENSMUST00000148295.7, ENSMUST00000148978.7, NM_001302077, NM_008019, XM_011239292	FK506 binding protein 1a	2:151542944-151561691:1	Cluster001
Fkbp8	116	ENSMUSG00000019428	ENSMUST00000075491.13, ENSMUST00000119353.8, ENSMUST00000119425.1, ENSMUST00000119698.7, ENSMUST00000123052.7, ENSMUST00000125741.7, ENSMUST00000126613.1, ENSMUST00000128513.1, ENSMUST00000134299.7, ENSMUST00000134893.1, ENSMUST00000144766.1, NM_010223, XM_017312567	FK506 binding protein 8	8:70528030-70535328:1	Cluster001
Fkrp	24	ENSMUSG00000048920	ENSMUST00000061390.8, ENSMUST00000205368.1, ENSMUST00000205677.1, ENSMUST00000206259.1, NM_001358846, NM_173430, XM_006539929, XM_011250562	fukutin related protein	7:16809267-16815551:-1	Cluster001
Flad1	175	ENSMUSG00000042642	ENSMUST00000050398.10, ENSMUST00000107426.7, ENSMUST00000107429.9, ENSMUST00000129308.8, ENSMUST00000162701.1, NM_001362375, NM_177041	flavin adenine dinucleotide synthetase 1	3:89402673-89411881:-1	Cluster001
Flcn	269	ENSMUSG00000032633	ENSMUST00000047706.2, ENSMUST00000091246.10, ENSMUST00000102697.9, ENSMUST00000133647.7, ENSMUST00000148151.7, ENSMUST00000151453.1, NM_001271356, XM_011248905	folliculin	11:59791750-59809823:-1	Cluster001
Fli1	124	ENSMUSG00000016087	ENSMUST00000016231.13, ENSMUST00000183767.1, NM_008026, XM_006510009, XM_017313133	Friend leukemia integration 1	9:32422204-32485044:-1	Cluster001
Fmr1	98	ENSMUSG00000000838	ENSMUST00000088546.11, ENSMUST00000114653.1, ENSMUST00000114654.7, ENSMUST00000114655.7, ENSMUST00000114656.7, ENSMUST00000114657.8, ENSMUST00000127954.7, ENSMUST00000127993.1, ENSMUST00000133327.1, ENSMUST00000141728.1, ENSMUST00000142584.1, ENSMUST00000146177.7, ENSMUST00000148348.7, XM_006527810, XM_006527813, XM_006527814	fragile X mental retardation 1	X:68678541-68717963:1	Cluster001
Fnbp4	164	ENSMUSG00000008200	ENSMUST00000013759.5, ENSMUST00000123314.7, ENSMUST00000123955.1, ENSMUST00000126829.1, ENSMUST00000135592.1, ENSMUST00000141672.7, ENSMUST00000142631.1, ENSMUST00000145747.7, ENSMUST00000152794.1, ENSMUST00000238890.1, NM_018828, XM_006499919	formin binding protein 4	2:90745558-90781021:1	Cluster001
Fnta	113	ENSMUSG00000015994	ENSMUST00000016138.10, ENSMUST00000209247.1, ENSMUST00000209664.1, ENSMUST00000209860.1, ENSMUST00000211718.1, NM_008033	farnesyltransferase, CAAX box, alpha	8:25998688-26015610:-1	Cluster001
Foxj2	179	ENSMUSG00000003154	ENSMUST00000003238.13, ENSMUST00000177927.3, ENSMUST00000203075.1, NM_021899	forkhead box J2	6:122820184-122845366:1	Cluster001
Foxn3	52	ENSMUSG00000033713	ENSMUST00000046859.11, ENSMUST00000085108.7, ENSMUST00000176311.1, ENSMUST00000176829.1, ENSMUST00000176928.2, ENSMUST00000176959.2, ENSMUST00000177269.1, ENSMUST00000177287.1, ENSMUST00000177451.7, ENSMUST00000221283.1, ENSMUST00000222261.1, ENSMUST00000222458.1, ENSMUST00000222918.1, ENSMUST00000223484.1	forkhead box N3	12:99190078-99563582:-1	Cluster001
Foxo1	4	ENSMUSG00000044167	ENSMUST00000053764.6, NM_019739	forkhead box O1	3:52268337-52350109:1	Cluster001
Foxred1	106	ENSMUSG00000039048	ENSMUST00000043805.14, ENSMUST00000127996.7, ENSMUST00000130072.7, ENSMUST00000135054.1, ENSMUST00000138692.1, ENSMUST00000139703.1, ENSMUST00000140177.1, ENSMUST00000142595.7, ENSMUST00000143039.7, ENSMUST00000151082.7, ENSMUST00000151658.7, ENSMUST00000154691.7, ENSMUST00000216618.1, XM_011242483, XM_030244287, XM_030244289, XM_030244290, XM_030244291	FAD-dependent oxidoreductase domain containing 1	9:35204208-35210922:-1	Cluster001
Fpgs	65	ENSMUSG00000009566	ENSMUST00000028148.10, ENSMUST00000123171.1, ENSMUST00000127812.2, ENSMUST00000130164.7, ENSMUST00000132327.7, ENSMUST00000142186.1, ENSMUST00000143743.1, ENSMUST00000146498.7, ENSMUST00000149491.1, ENSMUST00000156792.2, NM_010236, XM_006497696, XM_006497698, XM_011239021, XM_030247502, XM_030247503	folylpolyglutamyl synthetase	2:32685396-32694198:-1	Cluster001
Frmd8	320	ENSMUSG00000024816	ENSMUST00000025728.12, ENSMUST00000133729.1, ENSMUST00000145026.1, ENSMUST00000155227.1, NM_026169, XM_006531829	FERM domain containing 8	19:5851239-5875266:-1	Cluster001
Frrs1	5	ENSMUSG00000033386	ENSMUST00000040260.10, ENSMUST00000195905.4, ENSMUST00000197323.1, ENSMUST00000199030.1, ENSMUST00000199584.4, ENSMUST00000199626.1, NM_001113478, NM_009146, XM_006501185, XM_017319511	ferric-chelate reductase 1	3:116885709-116907714:1	Cluster001
Fto	185	ENSMUSG00000055932	ENSMUST00000069718.14, ENSMUST00000125471.7, ENSMUST00000128081.7, ENSMUST00000136802.7, ENSMUST00000140276.1, ENSMUST00000149913.1, ENSMUST00000166548.8, NM_011936, XM_006531036	fat mass and obesity associated	8:91313525-91668433:1	Cluster001
Fuca2	20	ENSMUSG00000019810	ENSMUST00000060212.12, ENSMUST00000120549.1, ENSMUST00000121465.2, ENSMUST00000130865.1, ENSMUST00000150048.1, ENSMUST00000166466.1, NM_001330198, NM_025799, XM_006512827	fucosidase, alpha-L- 2, plasma	10:13501028-13515628:1	Cluster001
Fundc1	27	ENSMUSG00000025040	ENSMUST00000026016.12, ENSMUST00000127690.1, ENSMUST00000142638.1, ENSMUST00000176638.7, ENSMUST00000177213.7, XM_011247496	FUN14 domain containing 1	X:17555600-17572007:-1	Cluster001
Fut10	35	ENSMUSG00000046152	ENSMUST00000066173.11, ENSMUST00000110527.8, ENSMUST00000161502.1, ENSMUST00000161788.7, ENSMUST00000162162.1, NM_001286424, XM_006509025, XM_030243329	fucosyltransferase 10	8:31225807-31265284:1	Cluster001
Fut11	145	ENSMUSG00000039357	ENSMUST00000048016.2, ENSMUST00000225804.1, NM_028428	fucosyltransferase 11	14:20694968-20700197:1	Cluster001
Fxr2	13	ENSMUSG00000018765	ENSMUST00000018909.3, ENSMUST00000125586.1, ENSMUST00000125989.1, ENSMUST00000132742.1, ENSMUST00000139605.1, ENSMUST00000155513.1	fragile X mental retardation, autosomal homolog 2	11:69632990-69653297:1	Cluster001
Fyttd1	102	ENSMUSG00000022800	ENSMUST00000023489.10, ENSMUST00000120345.1, ENSMUST00000125843.1, ENSMUST00000127493.1, ENSMUST00000135854.7, ENSMUST00000137863.1, ENSMUST00000141590.1, ENSMUST00000143151.7, ENSMUST00000145146.7, ENSMUST00000149183.7, ENSMUST00000171325.8, ENSMUST00000231751.1, ENSMUST00000232272.1, ENSMUST00000232300.1, NM_001356387, NM_027226, XM_006522522	forty-two-three domain containing 1	16:32877786-32908045:1	Cluster001
Fzr1	173	ENSMUSG00000020235	ENSMUST00000020457.13, ENSMUST00000118812.1, ENSMUST00000127203.1, ENSMUST00000138343.1, ENSMUST00000140901.7, ENSMUST00000150824.1, NM_019757	fizzy and cell division cycle 20 related 1	10:81366879-81378370:-1	Cluster001
G3bp1	132	ENSMUSG00000018583	ENSMUST00000018727.3, ENSMUST00000151790.1, NM_013716, XM_030246042	GTPase activating protein (SH3 domain) binding protein 1	11:55469752-55500887:1	Cluster001
G3bp2	59	ENSMUSG00000029405	ENSMUST00000113127.6, ENSMUST00000164378.7, ENSMUST00000167918.7, ENSMUST00000169094.7, ENSMUST00000201820.2, ENSMUST00000201824.1, ENSMUST00000202123.3, ENSMUST00000202125.1, ENSMUST00000202258.3, ENSMUST00000202352.3, NM_001080797, NM_001359195, NM_001359196, NM_001359197, XM_030254467	GTPase activating protein (SH3 domain) binding protein 2	5:92052156-92083348:-1	Cluster001
Gaa	111	ENSMUSG00000025579	ENSMUST00000026666.12, ENSMUST00000106258.1, ENSMUST00000106259.8, ENSMUST00000128753.1, ENSMUST00000132706.7, ENSMUST00000138510.1, ENSMUST00000143288.1, ENSMUST00000150562.1, NM_008064	glucosidase, alpha, acid	11:119267963-119285458:1	Cluster001
Gab1	11	ENSMUSG00000031714	ENSMUST00000034150.9, ENSMUST00000210676.1, ENSMUST00000211018.1, NM_021356, XM_006530674, XM_006530676, XM_006530677, XM_011248309, XM_011248310, XM_017312575, XM_017312576, XM_030243298	growth factor receptor bound protein 2-associated protein 1	8:80764438-80821668:-1	Cluster001
Gabpa	109	ENSMUSG00000008976	ENSMUST00000009120.7, ENSMUST00000114184.7, ENSMUST00000126031.7, ENSMUST00000139101.1, ENSMUST00000148035.1, XM_006522905, XM_006522906, XM_017316875, XM_017316876, XM_030248977	GA repeat binding protein, alpha	16:84835124-84863779:1	Cluster001
Gak	1	ENSMUSG00000062234	ENSMUST00000046603.14, ENSMUST00000133745.1, ENSMUST00000135225.7, ENSMUST00000137872.7, ENSMUST00000139303.1, ENSMUST00000145467.7, ENSMUST00000145935.5, ENSMUST00000156110.7, ENSMUST00000196010.1, ENSMUST00000199010.1, ENSMUST00000199048.4, ENSMUST00000199662.1, ENSMUST00000200204.1, NM_001282051, NM_001359923	cyclin G associated kinase	5:108580079-108629777:-1	Cluster001
Galk2	15	ENSMUSG00000027207	ENSMUST00000028636.12, ENSMUST00000094604.8, ENSMUST00000110454.1, ENSMUST00000125084.7, ENSMUST00000131643.7, ENSMUST00000134337.7, ENSMUST00000134798.1, ENSMUST00000135782.1, ENSMUST00000140873.7, NM_001291002, NM_175154, XM_006500153, XM_006500154, XM_011239771, XM_011239772, XM_030252059, XM_030252060	galactokinase 2	2:125920567-125983587:1	Cluster001
Galnt1	39	ENSMUSG00000000420	ENSMUST00000000430.13, ENSMUST00000164066.1, ENSMUST00000164998.7, ENSMUST00000169474.1, ENSMUST00000170191.1, ENSMUST00000170243.7, ENSMUST00000171583.1, ENSMUST00000178605.1	polypeptide N-acetylgalactosaminyltransferase 1	18:24205344-24286818:1	Cluster001
Galnt10	106	ENSMUSG00000020520	ENSMUST00000066987.13, ENSMUST00000108846.1, NM_134189, XM_006532386, XM_006532391, XM_030245620, XM_030245621, XM_030245622	polypeptide N-acetylgalactosaminyltransferase 10	11:57725574-57787514:1	Cluster001
Galnt4	209	ENSMUSG00000090035	ENSMUST00000161240.3	polypeptide N-acetylgalactosaminyltransferase 4	10:99108159-99113247:1	Cluster001
Gas2l1	9	ENSMUSG00000034201	ENSMUST00000037146.9, ENSMUST00000056649.12, ENSMUST00000109895.1, ENSMUST00000122886.7, ENSMUST00000151936.1, ENSMUST00000152257.1, ENSMUST00000156196.1, NM_144560, XM_017314850, XM_030246437	growth arrest-specific 2 like 1	11:5060377-5065348:-1	Cluster001
Gatad2a	20	ENSMUSG00000036180	ENSMUST00000065169.11, ENSMUST00000116463.3, ENSMUST00000177851.8, ENSMUST00000211960.1, ENSMUST00000212277.1, ENSMUST00000212478.1, NM_001286450, XM_006509636, XM_006509638, XM_017312714, XM_017312715, XM_017312716, XM_017312717, XM_017312718, XM_017312719, XM_017312720, XM_017312721, XM_017312722, XM_030243460, XM_030243462, XM_030243463, XM_030243464, XM_030243465, XM_030243466, XM_030243467, …	GATA zinc finger domain containing 2A	8:69908650-69966194:-1	Cluster001
Gatd1	27	ENSMUSG00000051007	ENSMUST00000106008.2, ENSMUST00000127556.1, ENSMUST00000128006.1, ENSMUST00000140337.1, ENSMUST00000142852.1, ENSMUST00000156353.7, ENSMUST00000209276.1, NM_172116, XM_006536171	glutamine amidotransferase like class 1 domain containing 1	7:141408199-141414119:-1	Cluster001
Gdi1	162	ENSMUSG00000015291	ENSMUST00000015435.10, ENSMUST00000128915.1, ENSMUST00000130581.1, ENSMUST00000135041.1, ENSMUST00000137447.7, ENSMUST00000144317.1, ENSMUST00000145580.7, ENSMUST00000146013.7, ENSMUST00000149391.7, ENSMUST00000153141.1, NM_010273	guanosine diphosphate (GDP) dissociation inhibitor 1	X:74305012-74311867:1	Cluster001
Gdi2	43	ENSMUSG00000021218	ENSMUST00000059515.7, ENSMUST00000221348.1, ENSMUST00000221575.1, ENSMUST00000221581.1, ENSMUST00000221875.1, ENSMUST00000222365.1, ENSMUST00000222906.1, ENSMUST00000222926.1, ENSMUST00000223396.1, ENSMUST00000223501.1, NM_008112	guanosine diphosphate (GDP) dissociation inhibitor 2	13:3538075-3566261:1	Cluster001
Gga2	1	ENSMUSG00000030872	ENSMUST00000033160.14, ENSMUST00000124566.1, ENSMUST00000131081.1, ENSMUST00000138441.1, ENSMUST00000144779.1, ENSMUST00000145277.7, NM_028758	golgi associated, gamma adaptin ear containing, ARF binding protein 2	7:121986722-122021198:-1	Cluster001
Gga3	98	ENSMUSG00000020740	ENSMUST00000019135.13, ENSMUST00000106508.9, ENSMUST00000123485.7, ENSMUST00000123831.7, ENSMUST00000125097.1, ENSMUST00000128437.7, ENSMUST00000132503.1, ENSMUST00000136790.1, ENSMUST00000148782.7, ENSMUST00000149814.7, ENSMUST00000154832.1, ENSMUST00000156173.7, NM_001252067, NM_173048, XM_006533365, XM_011249032	golgi associated, gamma adaptin ear containing, ARF binding protein 3	11:115584255-115591655:-1	Cluster001
Ghdc	16	ENSMUSG00000017747	ENSMUST00000017891.13, ENSMUST00000139341.1, ENSMUST00000147682.1, NM_031871, XM_006534529	GH3 domain containing	11:100766332-100770957:-1	Cluster001
Gid4	2	ENSMUSG00000018415	ENSMUST00000070681.6, ENSMUST00000139477.7	GID complex subunit 4, VID24 homolog	11:60417145-60450927:1	Cluster001
Gipc1	120	ENSMUSG00000019433	ENSMUST00000019577.9, ENSMUST00000211985.1, ENSMUST00000212463.1, NM_018771, XM_030243739	GIPC PDZ domain containing family, member 1	8:83652678-83664789:1	Cluster001
Git1	33	ENSMUSG00000011877	ENSMUST00000037285.9, ENSMUST00000100812.3, ENSMUST00000127302.7, ENSMUST00000128796.1, ENSMUST00000139410.1, ENSMUST00000152428.7, NM_001004144, XM_006532949	GIT ArfGAP 1	11:77493412-77507774:1	Cluster001
Glb1l	5	ENSMUSG00000026200	ENSMUST00000113623.7, ENSMUST00000131408.1, ENSMUST00000132507.7, ENSMUST00000143193.1, ENSMUST00000146713.1, ENSMUST00000153584.1, ENSMUST00000155716.7, ENSMUST00000185448.1, ENSMUST00000185449.1, ENSMUST00000186148.1, ENSMUST00000186173.6, ENSMUST00000189663.6, XM_006496553, XM_006496555, XM_017312537, XM_030243213, XM_030243215	galactosidase, beta 1-like	1:75200944-75210795:-1	Cluster001
Glg1	3	ENSMUSG00000003316	ENSMUST00000003404.8, ENSMUST00000164283.7, ENSMUST00000168741.7, ENSMUST00000169020.7, NM_009149	golgi apparatus protein 1	8:111153302-111259210:-1	Cluster001
Glrx3	25	ENSMUSG00000031068	ENSMUST00000064404.7, ENSMUST00000209696.1, ENSMUST00000211496.1, ENSMUST00000211598.1, ENSMUST00000211769.1	glutaredoxin 3	7:137437614-137468594:1	Cluster001
Glt8d1	2	ENSMUSG00000021916	ENSMUST00000022476.8, ENSMUST00000168584.8, ENSMUST00000226271.1, ENSMUST00000226348.1, ENSMUST00000226378.1, ENSMUST00000226959.1, ENSMUST00000227783.1, ENSMUST00000228255.1, ENSMUST00000228718.1, ENSMUST00000228914.1, XM_006519669, XM_006519672, XM_006519673, XM_006519674	glycosyltransferase 8 domain containing 1	14:31001854-31011991:1	Cluster001
Glyr1	460	ENSMUSG00000022536	ENSMUST00000023189.14, ENSMUST00000115844.2, ENSMUST00000229928.1, ENSMUST00000231063.1, ENSMUST00000231132.1, NM_001359747, NM_001359748, XM_030249303, XM_030249304	glyoxylate reductase 1 homolog (Arabidopsis)	16:5013935-5049910:-1	Cluster001
Gm10509	25	100310809	NM_001354753	predicted gene 10509	17:21679877-21692542:1	Cluster001
Gm14305	2	ENSMUSG00000078878	ENSMUST00000108980.8, ENSMUST00000108981.8, ENSMUST00000108983.3	predicted gene 14305	2:176708328-176721813:1	Cluster001
Gm16286	173	ENSMUSG00000024571	ENSMUST00000025463.13, ENSMUST00000125127.7, ENSMUST00000125352.1, ENSMUST00000126177.7, ENSMUST00000127234.7, ENSMUST00000145116.7, ENSMUST00000153363.2, ENSMUST00000155879.1, ENSMUST00000156400.8	predicted gene 16286	18:80206765-80212741:1	Cluster001
Gm20605	211	ENSMUSG00000029720	ENSMUST00000177545.1	predicted gene 20605	5:137629175-137642899:1	Cluster001
Gm26637	1	105246320	XM_011246777, XM_011246778	predicted gene, 26637	17:78881892-78886441:1	Cluster001
Gm32687	9	ENSMUSG00000112640	ENSMUST00000220314.1, XM_011243619, XM_011243620, XM_011243621, XM_011243622, XM_017314171, XM_017314172, XM_030245414, XM_030245415	predicted gene, 32687	10:81864850-81881083:1	Cluster001
Gm33989	245	102637087	XM_030243160	predicted gene, 33989	7:39544497-39580590:1	Cluster001
Gm39469	75	105243585	XM_011249869	predicted gene, 39469	9:124267884-124283417:-1	Cluster001
Gm42688	324	ENSMUSG00000079511	ENSMUST00000101253.5	predicted gene 42688	6:83101617-83109939:1	Cluster001
Gm42742	1	ENSMUSG00000107068	ENSMUST00000032918.3, ENSMUST00000161728.1, ENSMUST00000201606.1, ENSMUST00000202624.1, ENSMUST00000202798.1	predicted gene 42742	7:127015051-127021097:-1	Cluster001
Gm46430	42	108168101	XM_017315687, XM_017315688, XM_017315689, XM_017315690, XM_017315691, XM_017315692, XM_017315693, XM_030247504, XM_030247505	predicted gene, 46430	13:74604421-74617764:-1	Cluster001
Gm49336	235	ENSMUSG00000114797	ENSMUST00000041905.7, ENSMUST00000223596.1, ENSMUST00000223713.1, ENSMUST00000224575.1, ENSMUST00000225111.1, ENSMUST00000225311.1, ENSMUST00000225572.1	predicted gene, 49336	14:60205282-60251507:-1	Cluster001
Gm49396	97	ENSMUSG00000109378	ENSMUST00000108161.8, ENSMUST00000163994.1, ENSMUST00000167042.7, ENSMUST00000171912.7	predicted gene, 49396	7:30563344-30567960:1	Cluster001
Gm6712	14	100862203	NM_001324550	predicted gene 6712	17:17294443-17319585:1	Cluster001
Gmfb	7	ENSMUSG00000062014	ENSMUST00000079314.11, ENSMUST00000111817.7, ENSMUST00000145958.1, ENSMUST00000226333.1, ENSMUST00000226842.1, ENSMUST00000226937.1, ENSMUST00000228065.1, ENSMUST00000228515.1, XM_030247909, XM_030247910, XM_030247912, XM_030247913	glia maturation factor, beta	14:46808149-46818575:-1	Cluster001
Gmip	193	ENSMUSG00000036246	ENSMUST00000036074.14, ENSMUST00000123453.1, ENSMUST00000127114.1, ENSMUST00000138269.1, ENSMUST00000142659.1, ENSMUST00000143744.7, ENSMUST00000144540.1, ENSMUST00000154903.1, ENSMUST00000156620.1, NM_198101, XM_006509797, XM_006509799, XM_030243856	Gem-interacting protein	8:69809625-69821555:1	Cluster001
Gmpr2	378	ENSMUSG00000002326	ENSMUST00000002397.6, ENSMUST00000226735.1, ENSMUST00000226787.1, ENSMUST00000227178.1, ENSMUST00000227696.1, ENSMUST00000227914.1, NM_177992, XM_011244882	guanosine monophosphate reductase 2	14:55672380-55678751:1	Cluster001
Gmps	62	ENSMUSG00000027823	ENSMUST00000029405.7, NM_001033300, XM_011240078	guanine monophosphate synthetase	3:63976143-64019078:1	Cluster001
Gna12	47	ENSMUSG00000000149	ENSMUST00000000153.8, ENSMUST00000198447.1, NM_010302	guanine nucleotide binding protein, alpha 12	5:140759944-140830431:-1	Cluster001
Gnai3	90	ENSMUSG00000000001	ENSMUST00000000001.4	guanine nucleotide binding protein (G protein), alpha inhibiting 3	3:108107280-108146146:-1	Cluster001
Gnb1	73	ENSMUSG00000029064	ENSMUST00000030940.13, ENSMUST00000105616.9, ENSMUST00000165335.7, ENSMUST00000175688.1, ENSMUST00000175705.1, ENSMUST00000176308.1, ENSMUST00000176411.7, ENSMUST00000176637.1, ENSMUST00000177094.7	guanine nucleotide binding protein (G protein), beta 1	4:155491361-155559269:1	Cluster001
Gnl1/14670	32	14670	NM_008136	guanine nucleotide binding protein-like 1	17:2313352-2323067:1	Cluster001
Gnpat	110	ENSMUSG00000031985	ENSMUST00000034466.9, ENSMUST00000159864.1, ENSMUST00000161628.1, ENSMUST00000161986.1, ENSMUST00000162192.1, ENSMUST00000162455.7	glyceronephosphate O-acyltransferase	8:124863033-124890057:1	Cluster001
Gnpda1	105	ENSMUSG00000052102	ENSMUST00000063814.14, ENSMUST00000129062.1, ENSMUST00000139885.1, ENSMUST00000153291.1, ENSMUST00000235590.1, ENSMUST00000237313.1, ENSMUST00000237487.1, NM_011937	glucosamine-6-phosphate deaminase 1	18:38327537-38338993:-1	Cluster001
Gnptg	54	ENSMUSG00000035521	ENSMUST00000038973.6, ENSMUST00000115154.10, NM_001346737, XM_017317383	N-acetylglucosamine-1-phosphotransferase, gamma subunit	17:25234317-25240116:-1	Cluster001
Gns	105	ENSMUSG00000034707	ENSMUST00000040344.6, ENSMUST00000217712.1, ENSMUST00000219216.1, ENSMUST00000219249.1, ENSMUST00000219505.1, ENSMUST00000219531.1, ENSMUST00000219580.1, ENSMUST00000219847.1, ENSMUST00000219851.1, ENSMUST00000220350.1	glucosamine (N-acetyl)-6-sulfatase	10:121365090-121397249:1	Cluster001
Golga1	2	ENSMUSG00000026754	ENSMUST00000039165.14, ENSMUST00000112850.8, ENSMUST00000124463.1, ENSMUST00000126520.7, ENSMUST00000136261.1, ENSMUST00000149810.6, ENSMUST00000149842.1, ENSMUST00000153914.7, ENSMUST00000154210.2, ENSMUST00000184996.7, ENSMUST00000204127.1, NM_029793, XM_030252197	golgi autoantigen, golgin subfamily a, 1	2:39016158-39065513:-1	Cluster001
Golga2	22	ENSMUSG00000002546	ENSMUST00000081670.12, ENSMUST00000100194.8, ENSMUST00000113377.7, ENSMUST00000126276.7, ENSMUST00000127276.1, ENSMUST00000129193.2, ENSMUST00000131712.7, ENSMUST00000139494.7, ENSMUST00000146544.1, ENSMUST00000147707.7, ENSMUST00000149141.1, NM_001080968, NM_133852, XM_006498491, XM_017319359	golgi autoantigen, golgin subfamily a, 2	2:32288326-32307913:1	Cluster001
Golga5	276	ENSMUSG00000021192	ENSMUST00000021609.9, ENSMUST00000179218.8, ENSMUST00000222744.1, NM_013747, XM_006515935	golgi autoantigen, golgin subfamily a, 5	12:102469910-102497907:1	Cluster001
Golga7	127	ENSMUSG00000015341	ENSMUST00000051094.8, ENSMUST00000121783.6, ENSMUST00000135646.1, ENSMUST00000211602.1, XM_006509179	golgi autoantigen, golgin subfamily a, 7	8:23241331-23258903:-1	Cluster001
Golph3	18	ENSMUSG00000022200	ENSMUST00000059680.6, ENSMUST00000226517.1, ENSMUST00000227895.1, ENSMUST00000228301.1, ENSMUST00000228671.1, NM_025673, XM_006520143	golgi phosphoprotein 3	15:12321496-12351267:1	Cluster001
Gopc	45	ENSMUSG00000019861	ENSMUST00000020008.9, ENSMUST00000105475.8, ENSMUST00000217710.1, ENSMUST00000217753.1, ENSMUST00000217995.1, ENSMUST00000220099.1	golgi associated PDZ and coiled-coil motif containing	10:52335850-52382124:-1	Cluster001
Gorasp2	40	ENSMUSG00000014959	ENSMUST00000028509.10, ENSMUST00000112201.7, ENSMUST00000112205.1, ENSMUST00000130970.1, ENSMUST00000133432.7, ENSMUST00000136485.1, NM_027352	golgi reassembly stacking protein 2	2:70661509-70691725:1	Cluster001
Gpaa1	138	ENSMUSG00000022561	ENSMUST00000023221.12, ENSMUST00000163798.1, ENSMUST00000164680.7, ENSMUST00000164972.7, ENSMUST00000165179.1, ENSMUST00000168948.1, ENSMUST00000169378.1, ENSMUST00000170121.7, ENSMUST00000171005.7, ENSMUST00000172281.7, ENSMUST00000230683.1, ENSMUST00000230818.1, NM_010331	GPI anchor attachment protein 1	15:76331999-76334900:1	Cluster001
Gpat4	424	ENSMUSG00000031545	ENSMUST00000167004.2, ENSMUST00000209507.1, ENSMUST00000210782.1, ENSMUST00000210992.1, ENSMUST00000211260.1, NM_018743, XM_011242104	glycerol-3-phosphate acyltransferase 4	8:23172946-23208453:-1	Cluster001
Gpatch1	14	ENSMUSG00000063808	ENSMUST00000079693.11, ENSMUST00000131143.1, ENSMUST00000131213.7, ENSMUST00000153778.2, ENSMUST00000206758.1, NM_026181, XM_030242933, XM_030242934, XM_030242935	G patch domain containing 1	7:35276544-35318440:-1	Cluster001
Gpatch2	7	ENSMUSG00000039210	ENSMUST00000044812.11, ENSMUST00000065573.13, ENSMUST00000097443.9, ENSMUST00000110943.8, ENSMUST00000159748.7, ENSMUST00000160471.7, ENSMUST00000160481.7, ENSMUST00000160570.1, ENSMUST00000161260.7, NM_001357646, NM_001357647, NM_001357648, XM_006497198, XM_006497199, XM_030242485, XM_030242487	G patch domain containing 2	1:187215743-187351445:1	Cluster001
Gpatch2l	75	ENSMUSG00000021254	ENSMUST00000071106.5, ENSMUST00000220646.1, ENSMUST00000220810.1, ENSMUST00000221368.1, ENSMUST00000222299.1, NM_027405, XM_006516219, XM_006516220, XM_006516222, XM_017315181, XM_030246903, XM_030246904	G patch domain containing 2 like	12:86258545-86294657:1	Cluster001
Gpd1l	188	ENSMUSG00000050627	ENSMUST00000084853.3, ENSMUST00000129305.1, ENSMUST00000146266.1, ENSMUST00000146623.7	glycerol-3-phosphate dehydrogenase 1-like	9:114899341-114933987:-1	Cluster001
Gpkow	175	ENSMUSG00000031148	ENSMUST00000049896.12, ENSMUST00000129845.1, ENSMUST00000154562.1, NM_173747	G patch domain and KOW motifs	X:7697134-7710261:1	Cluster001
Gpn1	129	ENSMUSG00000064037	ENSMUST00000076949.12, ENSMUST00000200870.1, ENSMUST00000201053.3, ENSMUST00000201881.3, ENSMUST00000201942.3, ENSMUST00000202394.3, ENSMUST00000202515.1, XM_006504161, XM_006504162	GPN-loop GTPase 1	5:31494894-31511631:1	Cluster001
Gpr107	88	ENSMUSG00000000194	ENSMUST00000056433.6, ENSMUST00000127872.8, ENSMUST00000133207.1, ENSMUST00000146747.1, ENSMUST00000147099.1, ENSMUST00000149622.1, ENSMUST00000151991.1, ENSMUST00000153032.1, ENSMUST00000169333.1, ENSMUST00000172422.7, ENSMUST00000194084.1, NM_178760	G protein-coupled receptor 107	2:31152316-31216567:1	Cluster001
Gpr108	129	ENSMUSG00000005823	ENSMUST00000005975.7, ENSMUST00000232778.1, ENSMUST00000233492.1, ENSMUST00000233568.1, NM_001308074, NM_030084, XM_011246719	G protein-coupled receptor 108	17:57234914-57247470:-1	Cluster001
Gpr146	1	ENSMUSG00000044197	ENSMUST00000051293.7, ENSMUST00000053120.4, ENSMUST00000100514.2, ENSMUST00000137254.1, ENSMUST00000138631.1, ENSMUST00000188655.1, NM_001038703, NM_030258	G protein-coupled receptor 146	5:139389904-139396415:1	Cluster001
Gpr180	212	ENSMUSG00000022131	ENSMUST00000022728.3, XM_006519335, XM_030247903	G protein-coupled receptor 180	14:118137135-118163265:1	Cluster001
Gps1	283	ENSMUSG00000025156	ENSMUST00000100134.9, ENSMUST00000116305.7, ENSMUST00000132422.1, ENSMUST00000144519.1, ENSMUST00000153678.7, ENSMUST00000156723.1, ENSMUST00000172809.1, ENSMUST00000208737.1, XM_006532744, XM_017314409, XM_017314410, XM_017314411	G protein pathway suppressor 1	11:120784500-120789102:1	Cluster001
Grina	11	ENSMUSG00000022564	ENSMUST00000023225.7, ENSMUST00000229380.1, ENSMUST00000229772.1, ENSMUST00000229916.1, ENSMUST00000230347.1, NM_023168, XM_011245709, XM_030248690	glutamate receptor, ionotropic, N-methyl D-aspartate-associated protein 1 (glutamate binding)	15:76246807-76249904:1	Cluster001
Grpel2	1	ENSMUSG00000024580	ENSMUST00000062991.8, ENSMUST00000237466.1, ENSMUST00000238010.1	GrpE-like 2, mitochondrial	18:61712424-61726325:-1	Cluster001
Grwd1	17	ENSMUSG00000053801	ENSMUST00000107723.8, ENSMUST00000131384.2, ENSMUST00000209484.1, ENSMUST00000211265.1, XM_017321912	glutamate-rich WD repeat containing 1	7:45825230-45830994:-1	Cluster001
Gskip	17	ENSMUSG00000044715	ENSMUST00000051934.6, ENSMUST00000222284.1, ENSMUST00000222841.1	GSK3B interacting protein	12:105684829-105703023:1	Cluster001
Gspt1	53	ENSMUSG00000062203	ENSMUST00000080030.13, ENSMUST00000164098.1, ENSMUST00000166063.1, ENSMUST00000167025.1, ENSMUST00000167571.7, ENSMUST00000229660.1	G1 to S phase transition 1	16:11219292-11254325:-1	Cluster001
Gtf2e1	15	ENSMUSG00000022828	ENSMUST00000023525.8, ENSMUST00000130350.1, NM_001355727, NM_028812	general transcription factor II E, polypeptide 1 (alpha subunit)	16:37509796-37539789:-1	Cluster001
Gtf2e2	3	ENSMUSG00000031585	ENSMUST00000167264.7, ENSMUST00000170705.7, ENSMUST00000171010.7, ENSMUST00000186200.1, ENSMUST00000187392.6, ENSMUST00000190639.1, ENSMUST00000190675.1, NM_001167921, NM_026584, XM_006509185, XM_006509187, XM_006509188, XM_030243746	general transcription factor II E, polypeptide 2 (beta subunit)	8:33734187-33777169:1	Cluster001
Gtf2h1	37	ENSMUSG00000006599	ENSMUST00000006774.10, ENSMUST00000107644.1, ENSMUST00000128420.8, ENSMUST00000144708.1, ENSMUST00000165031.7, NM_001360075	general transcription factor II H, polypeptide 1	7:46796671-46823800:1	Cluster001
Gtf2h3	1	ENSMUSG00000029387	ENSMUST00000031333.3, ENSMUST00000126466.7, ENSMUST00000142746.1, ENSMUST00000143810.1, ENSMUST00000153436.7, ENSMUST00000200670.1, NM_181410	general transcription factor IIH, polypeptide 3	5:124579148-124597680:1	Cluster001
Gtf3c2	90	ENSMUSG00000106864	ENSMUST00000088010.11, ENSMUST00000200871.1, ENSMUST00000201087.1, ENSMUST00000201423.1, ENSMUST00000201428.1, ENSMUST00000201468.3, ENSMUST00000202218.3, ENSMUST00000202254.3, ENSMUST00000202300.1, ENSMUST00000202639.3, ENSMUST00000202843.3, NM_027901	general transcription factor IIIC, polypeptide 2, beta	5:31156006-31180144:-1	Cluster001
Gtf3c4	49	ENSMUSG00000035666	ENSMUST00000037117.5, ENSMUST00000124390.1, ENSMUST00000156468.1, ENSMUST00000171404.7	general transcription factor IIIC, polypeptide 4	2:28822299-28840360:-1	Cluster001
Gtpbp8	13	ENSMUSG00000022668	ENSMUST00000023348.10, ENSMUST00000161436.1, ENSMUST00000162479.1, ENSMUST00000162512.7, NM_025332	GTP-binding protein 8 (putative)	16:44738879-44746363:-1	Cluster001
Gusb	69	ENSMUSG00000025534	ENSMUST00000026613.13, ENSMUST00000111307.1, ENSMUST00000111308.7, ENSMUST00000122994.1, ENSMUST00000126676.1, ENSMUST00000201801.3, NM_001357026, NM_001357027, XM_011240853	glucuronidase, beta	5:129999600-130003049:-1	Cluster001
H1f0	1	ENSMUSG00000096210	ENSMUST00000180086.2	H1 histone family, member 0	15:79028450-79030504:1	Cluster001
H2-Ke6/ENSMUSG00000073422	11	ENSMUSG00000073422	ENSMUST00000045467.13, ENSMUST00000114303.3, ENSMUST00000170644.7, ENSMUST00000173425.8, ENSMUST00000173616.7, ENSMUST00000173894.1, ENSMUST00000174029.7, ENSMUST00000174399.7, ENSMUST00000235579.1, ENSMUST00000236164.1, ENSMUST00000236627.1, ENSMUST00000237759.1	H2-K region expressed gene 6	17:34026033-34028060:-1	Cluster001
Hacd3	99	ENSMUSG00000033629	ENSMUST00000036615.6	3-hydroxyacyl-CoA dehydratase 3	9:64986983-65021693:-1	Cluster001
Hadhb	26	ENSMUSG00000059447	ENSMUST00000026841.14, ENSMUST00000114783.5, ENSMUST00000114786.7, ENSMUST00000122934.1, ENSMUST00000123980.7, ENSMUST00000127364.1, ENSMUST00000133414.1, ENSMUST00000141236.1, ENSMUST00000197109.1, NM_145558, XM_017320829	hydroxyacyl-Coenzyme A dehydrogenase/3-ketoacyl-Coenzyme A thiolase/enoyl-Coenzyme A hydratase (trifunctional protein), beta subunit	5:30155596-30184588:1	Cluster001
Haghl	73	ENSMUSG00000061046	ENSMUST00000077938.9, ENSMUST00000129917.7, ENSMUST00000133071.7, ENSMUST00000137587.7, ENSMUST00000138100.1, ENSMUST00000138759.7, ENSMUST00000140738.7, ENSMUST00000143248.7, ENSMUST00000145053.1, ENSMUST00000148986.7, ENSMUST00000150324.7, NM_001271433, NM_001271434, XM_006524867	hydroxyacylglutathione hydrolase-like	17:25782797-25785617:-1	Cluster001
Hars2	284	ENSMUSG00000019143	ENSMUST00000019287.8, ENSMUST00000124204.1, ENSMUST00000131952.1, ENSMUST00000134122.7, ENSMUST00000145876.1, ENSMUST00000152954.7, ENSMUST00000155842.1, NM_001360921, NM_080636, XM_011246999	histidyl-tRNA synthetase 2	18:36786136-36791878:1	Cluster001
Haus2	1	ENSMUSG00000027285	ENSMUST00000028741.13, ENSMUST00000110706.1, ENSMUST00000124187.7	HAUS augmin-like complex, subunit 2	2:120609383-120621560:1	Cluster001
Hbp1	223	ENSMUSG00000002996	ENSMUST00000167458.8, ENSMUST00000172314.8, ENSMUST00000175666.1, ENSMUST00000175686.7, ENSMUST00000176084.1, ENSMUST00000176103.7, ENSMUST00000176138.1, ENSMUST00000176520.7, ENSMUST00000176643.7, NM_153198, NM_177993, XM_006515227	high mobility group box transcription factor 1	12:31929385-31950245:-1	Cluster001
Hbs1l	78	ENSMUSG00000019977	ENSMUST00000020153.9, ENSMUST00000061324.5, ENSMUST00000092674.13, ENSMUST00000218032.1, ENSMUST00000218714.1, ENSMUST00000218785.1, ENSMUST00000218850.1, ENSMUST00000219345.1, ENSMUST00000219915.1, ENSMUST00000220392.1, NM_001042593, XM_006512803, XM_006512804, XM_006512805, XM_030245182, XM_030245183	Hbs1-like (S. cerevisiae)	10:21309244-21368889:1	Cluster001
Hccs	57	ENSMUSG00000031352	ENSMUST00000033717.8, ENSMUST00000112115.1, ENSMUST00000154638.8, NM_001331050, XM_006528705	holocytochrome c synthetase	X:169311530-169320372:-1	Cluster001
Hdac10	23	ENSMUSG00000062906	ENSMUST00000082197.11, ENSMUST00000109347.1, ENSMUST00000128908.7, ENSMUST00000129398.7, ENSMUST00000134111.7, ENSMUST00000138245.1, ENSMUST00000143465.7, ENSMUST00000153195.1, XM_006520537, XM_006520543	histone deacetylase 10	15:89123307-89128686:-1	Cluster001
Hdac3	348	ENSMUSG00000024454	ENSMUST00000043498.8, ENSMUST00000143660.7, ENSMUST00000144471.7, ENSMUST00000153945.2, ENSMUST00000235700.1, ENSMUST00000236756.1, NM_010411	histone deacetylase 3	18:37936971-37954988:-1	Cluster001
Hdhd2	40	ENSMUSG00000025421	ENSMUST00000026485.14, ENSMUST00000097521.11, ENSMUST00000097522.10, ENSMUST00000145634.8, ENSMUST00000148955.2, ENSMUST00000150990.8, NM_001039201, NM_001361227, NM_029826	haloacid dehalogenase-like hydrolase domain containing 2	18:76944384-76972171:1	Cluster001
Heatr5a	109	ENSMUSG00000035181	ENSMUST00000040583.6, ENSMUST00000217966.1, ENSMUST00000218186.1, ENSMUST00000218254.1, ENSMUST00000218847.1, ENSMUST00000219277.1, ENSMUST00000219641.1, ENSMUST00000220369.1, NM_177171, XM_006516012	HEAT repeat containing 5A	12:51875873-51971321:-1	Cluster001
Hectd3	34	ENSMUSG00000046861	ENSMUST00000050067.9, ENSMUST00000133234.1, ENSMUST00000155267.1, NM_175244	HECT domain E3 ubiquitin protein ligase 3	4:116995334-117005277:1	Cluster001
Herpud2	219	ENSMUSG00000008429	ENSMUST00000008573.8, ENSMUST00000214190.1, NM_020586, XM_006510706	HERPUD family member 2	9:25108130-25151781:-1	Cluster001
Hes6	2	ENSMUSG00000067071	ENSMUST00000086851.1, ENSMUST00000126136.7, ENSMUST00000132188.7, ENSMUST00000150520.1, ENSMUST00000155752.1, NM_001360899	hairy and enhancer of split 6	1:91411483-91413222:-1	Cluster001
Hexa	148	ENSMUSG00000025232	ENSMUST00000026262.7, XM_017313136	hexosaminidase A	9:59539684-59565109:1	Cluster001
Hgs	105	ENSMUSG00000025793	ENSMUST00000106203.8, ENSMUST00000106205.8, ENSMUST00000135231.2, ENSMUST00000140862.6, ENSMUST00000141826.1, XM_006532270, XM_006532271, XM_006532272, XM_006532273, XM_006532274, XM_017314293, XM_030245590, XM_030245591	HGF-regulated tyrosine kinase substrate	11:120467815-120483982:1	Cluster001
Hibadh	9	ENSMUSG00000029776	ENSMUST00000031788.8, ENSMUST00000149471.1, ENSMUST00000155948.1, ENSMUST00000203504.1, ENSMUST00000205086.1, NM_145567	3-hydroxyisobutyrate dehydrogenase	6:52546230-52640300:-1	Cluster001
Hif1a	52	ENSMUSG00000021109	ENSMUST00000021530.7, ENSMUST00000110461.7, ENSMUST00000110464.7, ENSMUST00000149740.1, ENSMUST00000157041.1, NM_001313919, XM_006515478, XM_017314961	hypoxia inducible factor 1, alpha subunit	12:73907867-73947530:1	Cluster001
Hif1an	109	ENSMUSG00000036450	ENSMUST00000040455.4, ENSMUST00000131032.1, NM_176958	hypoxia-inducible factor 1, alpha subunit inhibitor	19:44562854-44576274:1	Cluster001
Hk3	20	ENSMUSG00000025877	ENSMUST00000052949.12, ENSMUST00000123097.7, ENSMUST00000126234.7, ENSMUST00000132309.7, ENSMUST00000135983.1, ENSMUST00000148221.7, ENSMUST00000149644.7, ENSMUST00000153665.7, NM_001206390, NM_001206391, XM_006517193	hexokinase 3	13:55005991-55021475:-1	Cluster001
Hltf	52	ENSMUSG00000002428	ENSMUST00000002502.11, ENSMUST00000128127.7, ENSMUST00000143005.7, ENSMUST00000145853.7, ENSMUST00000154233.1, ENSMUST00000155635.1, NM_001355097, XM_006535429	helicase-like transcription factor	3:20063896-20118485:1	Cluster001
Hmgb1	46	ENSMUSG00000066551	ENSMUST00000085546.12, ENSMUST00000093196.10, ENSMUST00000110505.7, ENSMUST00000123645.1, ENSMUST00000125605.1, ENSMUST00000133667.1, ENSMUST00000138553.7, ENSMUST00000139443.7, ENSMUST00000155086.1, ENSMUST00000202133.3	high mobility group box 1	5:149046702-149184489:-1	Cluster001
Hmgxb3	83	ENSMUSG00000024622	ENSMUST00000091884.5, ENSMUST00000235236.1, ENSMUST00000235480.1, ENSMUST00000235663.1, ENSMUST00000236068.1, ENSMUST00000237101.1, ENSMUST00000237443.1, ENSMUST00000237498.1, ENSMUST00000237535.1, XM_017317779, XM_030250261	HMG box domain containing 3	18:61131277-61165583:-1	Cluster001
Hmox2	104	ENSMUSG00000004070	ENSMUST00000004172.14, ENSMUST00000118885.7, ENSMUST00000120232.7, ENSMUST00000121529.1, ENSMUST00000140367.7, ENSMUST00000154117.1, NM_001136066, NM_001357050, NM_010443	heme oxygenase 2	16:4756946-4766249:1	Cluster001
Hnmt	149	ENSMUSG00000026986	ENSMUST00000051416.11, ENSMUST00000114497.1, ENSMUST00000114498.7, NM_080462, XM_006497670, XM_006497671	histamine N-methyltransferase	2:24003302-24049066:-1	Cluster001
Hnrnpc	29	ENSMUSG00000060373	ENSMUST00000111610.11, ENSMUST00000164655.1, ENSMUST00000226993.1, ENSMUST00000227195.1, ENSMUST00000227242.1, ENSMUST00000227458.1, ENSMUST00000227536.1, ENSMUST00000228045.1, ENSMUST00000228198.1, ENSMUST00000228232.1, ENSMUST00000228748.1, ENSMUST00000228786.1, ENSMUST00000228815.1, NM_001360172, NM_001360173, NM_001360175, NM_001360177, NM_001360178, NM_001360179, NM_001360180, NM_001360183, …	heterogeneous nuclear ribonucleoprotein C	14:52074164-52104038:-1	Cluster001
Hnrnpf	208	ENSMUSG00000042079	ENSMUST00000035493.13, ENSMUST00000163168.8, ENSMUST00000167182.7, ENSMUST00000177570.1, ENSMUST00000177743.7, ENSMUST00000177918.7, ENSMUST00000179224.7, ENSMUST00000179478.7, ENSMUST00000180020.7, ENSMUST00000180341.1, NM_001166428, NM_001166429, NM_001166430	heterogeneous nuclear ribonucleoprotein F	6:117917294-117925622:1	Cluster001
Hnrnph2	166	ENSMUSG00000045427	ENSMUST00000050331.12, ENSMUST00000059297.5, ENSMUST00000074950.10, ENSMUST00000113202.7, ENSMUST00000113203.1, NM_001313717	heterogeneous nuclear ribonucleoprotein H2	X:134601179-134607060:1	Cluster001
Hnrnpk	459	ENSMUSG00000021546	ENSMUST00000043269.13, ENSMUST00000116403.8, ENSMUST00000175847.7, ENSMUST00000175939.1, ENSMUST00000176207.7, ENSMUST00000176257.7, ENSMUST00000176269.7, ENSMUST00000176305.7, ENSMUST00000176359.1, ENSMUST00000176558.1, ENSMUST00000176609.7, ENSMUST00000176725.7, ENSMUST00000176797.7, ENSMUST00000176849.7, ENSMUST00000176888.7, ENSMUST00000177019.7, ENSMUST00000177051.7, ENSMUST00000177060.7, EN…	heterogeneous nuclear ribonucleoprotein K	13:58391234-58401536:-1	Cluster001
Hnrnpu/51810	70	51810	NM_016805	heterogeneous nuclear ribonucleoprotein U	1:181983-193064:-1	Cluster001
Hnrnpu/ENSMUSG00000039630	21	ENSMUSG00000039630	ENSMUST00000037748.8, ENSMUST00000134291.1, ENSMUST00000146362.1, ENSMUST00000150825.1, ENSMUST00000159117.1, ENSMUST00000161769.7, ENSMUST00000162916.1, ENSMUST00000188044.6, ENSMUST00000189450.1	heterogeneous nuclear ribonucleoprotein U	1:178321108-178337797:-1	Cluster001
Hp1bp3	7	ENSMUSG00000028759	ENSMUST00000030541.12, ENSMUST00000097836.9, ENSMUST00000105825.7, ENSMUST00000105826.7, ENSMUST00000105827.7, ENSMUST00000124305.7, ENSMUST00000130071.1, ENSMUST00000137851.7, ENSMUST00000137865.7, ENSMUST00000142420.1, ENSMUST00000148681.2, ENSMUST00000154581.1, ENSMUST00000155344.1, ENSMUST00000165861.7, NM_001285478, NM_001285479, NM_001285480, NM_001356431, NM_001356432, XM_006538565, XM_006…	heterochromatin protein 1, binding protein 3	4:138219782-138243160:1	Cluster001
Hprt	10	ENSMUSG00000025630	ENSMUST00000026723.8	hypoxanthine guanine phosphoribosyl transferase	X:52988137-53021659:1	Cluster001
Hps1	17	ENSMUSG00000025188	ENSMUST00000026194.14, ENSMUST00000069298.12, ENSMUST00000159974.7, ENSMUST00000160455.7, ENSMUST00000160621.1, ENSMUST00000161252.1, ENSMUST00000161761.1, ENSMUST00000162004.7, ENSMUST00000162061.1, NM_019424, XM_006526770, XM_006526775, XM_030250777, XM_030250778, XM_030250779	HPS1, biogenesis of lysosomal organelles complex 3 subunit 1	19:42759201-42780015:-1	Cluster001
Hps3	63	ENSMUSG00000027615	ENSMUST00000012580.12, ENSMUST00000108321.1, ENSMUST00000124808.7, ENSMUST00000126644.7, ENSMUST00000130171.7, ENSMUST00000133094.1, ENSMUST00000137408.7, ENSMUST00000139446.1, ENSMUST00000141308.7, ENSMUST00000151752.7, ENSMUST00000155121.1, NM_001146324, NM_080634, XM_006535377, XM_006535378, XM_006535379, XM_006535380, XM_030252407, XM_030252408	HPS3, biogenesis of lysosomal organelles complex 2 subunit 1	3:20015221-20035310:-1	Cluster001
Hps5	73	ENSMUSG00000014418	ENSMUST00000014562.13, ENSMUST00000107653.7, ENSMUST00000107654.7, ENSMUST00000123725.1, ENSMUST00000130365.1, ENSMUST00000138480.1, ENSMUST00000142663.7, ENSMUST00000143627.1, ENSMUST00000145776.7, ENSMUST00000152759.7, ENSMUST00000153789.7, ENSMUST00000157026.1, ENSMUST00000211347.1, ENSMUST00000211471.1, ENSMUST00000211571.1, NM_001005247, XM_006540905, XM_017322268, XM_017322269, XM_030242591…	HPS5, biogenesis of lysosomal organelles complex 2 subunit 2	7:46760466-46795587:-1	Cluster001
Hs1bp3	24	ENSMUSG00000020605	ENSMUST00000020927.9, ENSMUST00000220199.1, ENSMUST00000220300.1, NM_021429, XM_006515161	HCLS1 binding protein 3	12:8313439-8343824:1	Cluster001
Hs2st1	13	ENSMUSG00000040151	ENSMUST00000043325.8, ENSMUST00000160690.1, ENSMUST00000199680.1, NM_001355234, XM_006501450	heparan sulfate 2-O-sulfotransferase 1	3:144433448-144569716:-1	Cluster001
Hsd17b4	10	ENSMUSG00000024507	ENSMUST00000025385.6, ENSMUST00000127325.1, ENSMUST00000139502.1, ENSMUST00000152388.1	hydroxysteroid (17-beta) dehydrogenase 4	18:50128201-50196269:1	Cluster001
Hsdl1	350	ENSMUSG00000034189	ENSMUST00000036049.5, ENSMUST00000212065.1, ENSMUST00000212198.1, ENSMUST00000212517.1, XM_006531394, XM_006531395, XM_006531397, XM_030243789	hydroxysteroid dehydrogenase like 1	8:119561978-119574992:-1	Cluster001
Hsf1	88	ENSMUSG00000022556	ENSMUST00000072838.5, ENSMUST00000226238.1, ENSMUST00000226860.1, ENSMUST00000226872.1, ENSMUST00000227478.1, ENSMUST00000227921.1, ENSMUST00000228371.1, ENSMUST00000228388.1, ENSMUST00000228688.1, ENSMUST00000228720.1, ENSMUST00000228757.1, ENSMUST00000228781.1, ENSMUST00000228868.1, ENSMUST00000229363.1, ENSMUST00000230069.1, ENSMUST00000230505.1, NM_001331152, XM_006520474, XM_006520475, XM_00…	heat shock factor 1	15:76477628-76500972:1	Cluster001
Hsp90b1	32	ENSMUSG00000020048	ENSMUST00000020238.13, ENSMUST00000129178.7, ENSMUST00000129413.1, ENSMUST00000134515.1, ENSMUST00000146897.1, NM_011631	heat shock protein 90, beta (Grp94), member 1	10:86690841-86705444:-1	Cluster001
Hspa13	41	ENSMUSG00000032932	ENSMUST00000046283.15, ENSMUST00000114244.1, ENSMUST00000137806.1, ENSMUST00000232633.1, NM_030201, XM_006522849	heat shock protein 70 family, member 13	16:75758631-75767276:-1	Cluster001
Hspa14	28	ENSMUSG00000109865	ENSMUST00000027961.11, ENSMUST00000129505.1, ENSMUST00000135157.1, ENSMUST00000139485.1, ENSMUST00000148167.1, ENSMUST00000156008.1, NM_001355397, NM_015765	heat shock protein 14	2:3488854-3512814:-1	Cluster001
Hspa9	56	ENSMUSG00000024359	ENSMUST00000025217.10, ENSMUST00000235244.1, ENSMUST00000236908.1, ENSMUST00000237289.1, ENSMUST00000237399.1, NM_010481	heat shock protein 9	18:34937414-34954351:-1	Cluster001
Hspbp1	51	ENSMUSG00000063802	ENSMUST00000079970.5, ENSMUST00000205474.1, ENSMUST00000205952.1, ENSMUST00000206306.1, ENSMUST00000206708.1, ENSMUST00000206946.1, NM_024172	HSPA (heat shock 70kDa) binding protein, cytoplasmic cochaperone 1	7:4660516-4684981:-1	Cluster001
Hspd1	5	ENSMUSG00000025980	ENSMUST00000027123.14, ENSMUST00000127861.7, ENSMUST00000144077.2, NM_010477	heat shock protein 1 (chaperonin)	1:55077834-55087932:-1	Cluster001
Icosl	1	ENSMUSG00000000732	ENSMUST00000105393.2, ENSMUST00000217675.1, ENSMUST00000219038.1, ENSMUST00000219633.1, NM_015790	icos ligand	10:78069368-78079525:1	Cluster001
Ide/ENSMUSG00000056999	18	ENSMUSG00000056999	ENSMUST00000131070.1, ENSMUST00000134740.1, ENSMUST00000150707.8, ENSMUST00000154308.1, ENSMUST00000154339.7	insulin degrading enzyme	19:37268743-37337852:-1	Cluster001
Idh2	47	ENSMUSG00000030541	ENSMUST00000107384.9, ENSMUST00000125542.2, ENSMUST00000134070.1, ENSMUST00000134328.7, ENSMUST00000139178.7, ENSMUST00000156761.1, ENSMUST00000206714.1, NM_173011, XM_006540911	isocitrate dehydrogenase 2 (NADP+), mitochondrial	7:80096616-80118608:-1	Cluster001
Idh3g	24	ENSMUSG00000002010	ENSMUST00000052761.8, ENSMUST00000129070.7, ENSMUST00000129367.7, ENSMUST00000130119.1, ENSMUST00000140944.7, ENSMUST00000142707.7, ENSMUST00000145341.1, ENSMUST00000148419.7, ENSMUST00000156299.7, NM_001356356, XM_017318392	isocitrate dehydrogenase 3 (NAD+), gamma	X:73778963-73786640:-1	Cluster001
Ids	57	ENSMUSG00000035847	ENSMUST00000101509.8, ENSMUST00000130519.1, XM_006527846, XM_030251231, XM_030251232, XM_030251233	iduronate 2-sulfatase	X:70343147-70364980:-1	Cluster001
Idua	202	ENSMUSG00000033540	ENSMUST00000071650.12, ENSMUST00000112563.8, ENSMUST00000119212.7, ENSMUST00000133482.1, ENSMUST00000139734.1, ENSMUST00000140620.7, ENSMUST00000151445.7, ENSMUST00000159464.1, XM_006534797, XM_006534799	iduronidase, alpha-L	5:108680115-108684558:1	Cluster001
Ifngr1	182	ENSMUSG00000020009	ENSMUST00000020188.12, ENSMUST00000110989.2, ENSMUST00000164591.2, ENSMUST00000168074.1, ENSMUST00000171772.1, ENSMUST00000172253.1	interferon gamma receptor 1	10:19591949-19610229:1	Cluster001
Ifngr2	28	ENSMUSG00000022965	ENSMUST00000023687.8, ENSMUST00000127644.1, ENSMUST00000130404.1, NM_008338	interferon gamma receptor 2	16:91547059-91564007:1	Cluster001
Ift52	116	ENSMUSG00000017858	ENSMUST00000018002.12, ENSMUST00000125144.1, ENSMUST00000150396.2, ENSMUST00000152201.1	intraflagellar transport 52	2:163017354-163046141:1	Cluster001
Ik	35	ENSMUSG00000024474	ENSMUST00000007042.5, ENSMUST00000224284.2, ENSMUST00000235165.1, ENSMUST00000235693.1, ENSMUST00000235721.1, ENSMUST00000236760.1, ENSMUST00000237095.1, ENSMUST00000237774.1, ENSMUST00000237809.1	IK cytokine	18:36744656-36757639:1	Cluster001
Il10ra	73	ENSMUSG00000032089	ENSMUST00000034594.15, ENSMUST00000176222.1, ENSMUST00000176808.1	interleukin 10 receptor, alpha	9:45253837-45269149:-1	Cluster001
Il13ra1	65	ENSMUSG00000017057	ENSMUST00000033418.7	interleukin 13 receptor, alpha 1	X:36112110-36171259:1	Cluster001
Il16	75	ENSMUSG00000001741	ENSMUST00000001792.11, ENSMUST00000131916.1, ENSMUST00000145610.7, ENSMUST00000151047.1, ENSMUST00000153560.1, ENSMUST00000156553.7, NM_001360087, NM_001360088, XM_006507385, XM_006507386, XM_011241680, XM_011241681	interleukin 16	7:83643063-83735460:-1	Cluster001
Il1rap	1	ENSMUSG00000022514	ENSMUST00000023156.12, ENSMUST00000096129.8, ENSMUST00000166294.8, ENSMUST00000173136.1, ENSMUST00000174171.1, ENSMUST00000174202.7, ENSMUST00000174644.1, NM_001159318, NM_134103	interleukin 1 receptor accessory protein	16:26581705-26702354:1	Cluster001
Ilf2	13	ENSMUSG00000001016	ENSMUST00000001042.9, ENSMUST00000196769.4, ENSMUST00000197644.1, ENSMUST00000198325.4, ENSMUST00000198641.1, ENSMUST00000198738.4, NM_026374	interleukin enhancer binding factor 2	3:90476201-90488379:1	Cluster001
Ilk	122	ENSMUSG00000030890	ENSMUST00000033182.9, ENSMUST00000127298.3, ENSMUST00000130565.7, ENSMUST00000136687.8, ENSMUST00000145123.7, ENSMUST00000148971.1, ENSMUST00000149695.7, ENSMUST00000151108.1, ENSMUST00000152508.7, ENSMUST00000153557.1, ENSMUST00000154626.7, ENSMUST00000163389.8	integrin linked kinase	7:105736592-105742925:1	Cluster001
Ilkap	2	ENSMUSG00000026309	ENSMUST00000027534.12, ENSMUST00000185886.6, ENSMUST00000186433.1, ENSMUST00000186986.6, ENSMUST00000187049.6, ENSMUST00000187105.6, ENSMUST00000187231.1, ENSMUST00000187306.6, ENSMUST00000187678.6, ENSMUST00000189651.1, ENSMUST00000190519.1, ENSMUST00000190747.6, ENSMUST00000191230.6, XM_006529807, XM_006529809, XM_006529811, XM_006529812, XM_006529813, XM_006529814, XM_011248065, XM_017322168, …	integrin-linked kinase-associated serine/threonine phosphatase 2C	1:91375827-91395487:-1	Cluster001
Immp1l	1	ENSMUSG00000042670	ENSMUST00000037499.5	IMP1 inner mitochondrial membrane peptidase-like (S. cerevisiae)	2:105904638-105965558:1	Cluster001
Immt	3	ENSMUSG00000052337	ENSMUST00000064062.12, ENSMUST00000101301.9, ENSMUST00000114151.9, ENSMUST00000165331.7, ENSMUST00000166938.7, ENSMUST00000166975.7, ENSMUST00000167244.1, ENSMUST00000171057.1, ENSMUST00000205371.1, ENSMUST00000205628.1, ENSMUST00000206330.1, ENSMUST00000206625.1, ENSMUST00000207003.1, ENSMUST00000207015.1, NM_001253686, NM_001362136, NM_001362138, XM_017321823, XM_030255663, XM_030255665	inner membrane protein, mitochondrial	6:71831320-71875266:1	Cluster001
Imp4	343	ENSMUSG00000026127	ENSMUST00000027303.13, ENSMUST00000128086.1, ENSMUST00000134327.1, ENSMUST00000136770.2, ENSMUST00000137794.7, ENSMUST00000149962.7, ENSMUST00000187077.1, ENSMUST00000191000.1, NM_178601	IMP4, U3 small nucleolar ribonucleoprotein	1:34439829-34445747:1	Cluster001
Impad1	17	ENSMUSG00000066324	ENSMUST00000084949.2, NM_177730	inositol monophosphatase domain containing 1	4:4762484-4793306:-1	Cluster001
Inafm2	19	ENSMUSG00000074918	ENSMUST00000149978.1	InaF motif containing 2	2:118745758-118748810:1	Cluster001
Ing4	113	ENSMUSG00000030330	ENSMUST00000032480.13, ENSMUST00000112417.8, ENSMUST00000128277.1, ENSMUST00000133695.1, ENSMUST00000140131.7, ENSMUST00000146229.1, ENSMUST00000151125.7, ENSMUST00000152574.7, ENSMUST00000156091.1, NM_001368695, NM_133345	inhibitor of growth family, member 4	6:125039848-125049264:1	Cluster001
Inip	28	ENSMUSG00000038544	ENSMUST00000095063.10, ENSMUST00000107526.7, ENSMUST00000128548.1, ENSMUST00000138097.1, ENSMUST00000143756.1, NM_001013577	INTS3 and NABP interacting protein	4:59769642-59783855:-1	Cluster001
Ino80c	9	ENSMUSG00000047989	ENSMUST00000055012.11, ENSMUST00000125169.1, ENSMUST00000141489.1, ENSMUST00000153360.7, NM_172625	INO80 complex subunit C	18:24104761-24121819:-1	Cluster001
Inpp5e	2	ENSMUSG00000026925	ENSMUST00000028291.14, ENSMUST00000114090.7, ENSMUST00000131109.7, ENSMUST00000144011.2, ENSMUST00000145701.7, ENSMUST00000146061.7, ENSMUST00000150907.1	inositol polyphosphate-5-phosphatase E	2:26396249-26409203:-1	Cluster001
Inpp5k	72	ENSMUSG00000006127	ENSMUST00000006286.8, ENSMUST00000129298.1, ENSMUST00000130318.7, ENSMUST00000136605.7, ENSMUST00000139856.1, ENSMUST00000149134.1, ENSMUST00000150857.7, NM_008916	inositol polyphosphate 5-phosphatase K	11:75631020-75648865:1	Cluster001
Insig2	24	ENSMUSG00000003721	ENSMUST00000003818.13, ENSMUST00000071064.12, ENSMUST00000159085.7, ENSMUST00000159125.1, ENSMUST00000159192.1, ENSMUST00000159528.1, ENSMUST00000160688.1, ENSMUST00000160968.7, ENSMUST00000161068.1, ENSMUST00000161818.1, ENSMUST00000162019.1, ENSMUST00000162582.1, ENSMUST00000162790.1, ENSMUST00000186915.1, NM_001357251, XM_006529889	insulin induced gene 2	1:121304353-121327678:-1	Cluster001
Ints10	66	ENSMUSG00000031864	ENSMUST00000034328.12, ENSMUST00000070713.7, ENSMUST00000110241.7, ENSMUST00000110242.7, ENSMUST00000140309.1, ENSMUST00000145140.1, ENSMUST00000146322.7, ENSMUST00000147072.1, ENSMUST00000212064.1, XM_006509743, XM_006509744, XM_006509747, XM_011242326, XM_030243764, XM_030243765	integrator complex subunit 10	8:68796733-68828643:1	Cluster001
Ints11	58	ENSMUSG00000029034	ENSMUST00000030901.8, ENSMUST00000120794.7, ENSMUST00000132632.1, ENSMUST00000134678.7, ENSMUST00000135844.1, ENSMUST00000149458.1, ENSMUST00000156460.1, NM_028020, XM_006539192, XM_006539194, XM_006539195, XM_011250335, XM_030253801, XM_030253802, XM_030253803, XM_030253804	integrator complex subunit 11	4:155885329-155889099:1	Cluster001
Ints12	20	ENSMUSG00000028016	ENSMUST00000029650.8, ENSMUST00000160036.2, ENSMUST00000160669.1, NM_027927	integrator complex subunit 12	3:133091855-133110988:1	Cluster001
Ints14	185	ENSMUSG00000034263	ENSMUST00000037504.6, ENSMUST00000170517.8, ENSMUST00000215789.1	integrator complex subunit 14	9:64960905-64986978:1	Cluster001
Ints5	72	ENSMUSG00000071652	ENSMUST00000096249.6	integrator complex subunit 5	19:8893005-8897888:1	Cluster001
Ints7	11	ENSMUSG00000037461	ENSMUST00000045450.6, ENSMUST00000192681.1, ENSMUST00000193569.5, ENSMUST00000193961.5, ENSMUST00000194785.1, ENSMUST00000194877.5	integrator complex subunit 7	1:191575636-191623688:1	Cluster001
Ints9	104	ENSMUSG00000021975	ENSMUST00000043914.6, ENSMUST00000224593.1, ENSMUST00000225790.1, NM_001253731, NM_153414	integrator complex subunit 9	14:64950293-65039835:1	Cluster001
Ippk	1	ENSMUSG00000021385	ENSMUST00000021817.9, ENSMUST00000220447.1, ENSMUST00000220856.1, NM_199056, XM_017315628	inositol 1,3,4,5,6-pentakisphosphate 2-kinase	13:49421614-49463060:1	Cluster001
Iqce	31	ENSMUSG00000036555	ENSMUST00000041783.13, ENSMUST00000077890.11, ENSMUST00000123683.7, ENSMUST00000124005.7, ENSMUST00000129704.1, ENSMUST00000135028.4, ENSMUST00000136385.7, ENSMUST00000139382.1, ENSMUST00000142081.5, ENSMUST00000147839.7, ENSMUST00000148788.1, ENSMUST00000149674.7, NM_028833, XM_006504739, XM_006504740, XM_006504741, XM_006504742, XM_006504744, XM_006504745, XM_006504746, XM_006504747, XM_0065047…	IQ motif containing E	5:140663505-140702378:-1	Cluster001
Irak1	67	ENSMUSG00000031392	ENSMUST00000033769.14, ENSMUST00000068286.11, ENSMUST00000101458.8, ENSMUST00000114352.7, ENSMUST00000114353.9, ENSMUST00000114354.9, ENSMUST00000114360.9, ENSMUST00000124417.1, ENSMUST00000124580.1, ENSMUST00000126583.2, ENSMUST00000128436.7, ENSMUST00000128759.1, ENSMUST00000132144.7, ENSMUST00000138397.7, ENSMUST00000140130.1, ENSMUST00000144353.1, ENSMUST00000145677.1, ENSMUST00000146210.1, E…	interleukin-1 receptor-associated kinase 1	X:74013914-74023918:-1	Cluster001
Irak2	3	ENSMUSG00000060477	ENSMUST00000059286.13, ENSMUST00000089022.8, ENSMUST00000089023.10, ENSMUST00000113024.2, ENSMUST00000143948.1, ENSMUST00000155554.3, ENSMUST00000203381.1, ENSMUST00000204091.1, ENSMUST00000204744.2, XM_006505325	interleukin-1 receptor-associated kinase 2	6:113660666-113695026:1	Cluster001
Irf2bp1	34	ENSMUSG00000044030	ENSMUST00000053713.4, NM_178757	interferon regulatory factor 2 binding protein 1	7:19004058-19006763:1	Cluster001
Isg20l2	21	ENSMUSG00000048039	ENSMUST00000055984.6	interferon stimulated exonuclease gene 20-like 2	3:87930314-87940686:1	Cluster001
Isoc1	1	ENSMUSG00000024601	ENSMUST00000025503.9, ENSMUST00000238139.1, NM_025478	isochorismatase domain containing 1	18:58659482-58679570:1	Cluster001
Ist1	130	ENSMUSG00000031729	ENSMUST00000034164.5, ENSMUST00000212170.1, ENSMUST00000212562.1, ENSMUST00000212973.1, NM_001361562, XM_017312971	increased sodium tolerance 1 homolog (yeast)	8:109671327-109683752:-1	Cluster001
Isyna1	46	ENSMUSG00000019139	ENSMUST00000019283.9, ENSMUST00000209285.1, ENSMUST00000209751.1, ENSMUST00000210005.1, ENSMUST00000210358.1, ENSMUST00000210878.1, ENSMUST00000211117.1, ENSMUST00000211501.1, ENSMUST00000211773.1	myo-inositol 1-phosphate synthase A1	8:70594373-70597290:1	Cluster001
Itch	60	ENSMUSG00000027598	ENSMUST00000029126.14, ENSMUST00000109685.7, ENSMUST00000123497.1, ENSMUST00000126648.7, ENSMUST00000138468.7, ENSMUST00000142147.7, ENSMUST00000155360.7	itchy, E3 ubiquitin protein ligase	2:155133509-155226855:1	Cluster001
Itfg1	460	ENSMUSG00000031703	ENSMUST00000034140.8, ENSMUST00000210133.1, ENSMUST00000210572.1, ENSMUST00000210604.1	integrin alpha FG-GAP repeat containing 1	8:85717578-85840921:-1	Cluster001
Jak1	82	ENSMUSG00000028530	ENSMUST00000102781.9, ENSMUST00000125968.1, ENSMUST00000132292.1, ENSMUST00000136167.7, ENSMUST00000147211.1, ENSMUST00000149297.1, ENSMUST00000151235.1, ENSMUST00000155328.7, NM_013567, XM_006502812, XM_030253262, XM_030253263, XM_030253264, XM_030253265	Janus kinase 1	4:101152368-101265223:-1	Cluster001
Jak3	146	ENSMUSG00000031805	ENSMUST00000051995.13, ENSMUST00000110012.1, ENSMUST00000110013.9, ENSMUST00000130624.1, ENSMUST00000133263.7, NM_001190830, NM_010589	Janus kinase 3	8:71676383-71688313:1	Cluster001
Jmjd4	3	ENSMUSG00000036819	ENSMUST00000045279.12, ENSMUST00000108777.9, ENSMUST00000126158.1, ENSMUST00000147163.7, XM_006532600	jumonji domain containing 4	11:59450045-59458567:1	Cluster001
Josd1	124	ENSMUSG00000022426	ENSMUST00000023061.6, NM_028792	Josephin domain containing 1	15:79674250-79687872:-1	Cluster001
Jpt2	32	ENSMUSG00000024165	ENSMUST00000024981.8, ENSMUST00000232978.1, ENSMUST00000233067.1, ENSMUST00000233316.1, ENSMUST00000233481.1, NM_198937	Jupiter microtubule associated homolog 2	17:24942470-24960623:-1	Cluster001
Jrkl	44	ENSMUSG00000079083	ENSMUST00000110582.3, NM_001033181	Jrk-like	9:13242790-13245741:-1	Cluster001
Kansl1/76719	6	76719	NM_001081045, XM_006534445, XM_006534446, XM_006534447, XM_006534449, XM_006534450, XM_006534451, XM_006534454, XM_011249306, XM_011249307, XM_030246419, XM_030246421, XM_030246422	KAT8 regulatory NSL complex subunit 1	11:4871-29022:1	Cluster001
Kansl1/ENSMUSG00000018412	85	ENSMUSG00000018412	ENSMUST00000018556.10, ENSMUST00000069188.6, ENSMUST00000106971.1, ENSMUST00000106972.7, ENSMUST00000106977.7, ENSMUST00000134266.1	KAT8 regulatory NSL complex subunit 1	11:104333229-104468861:-1	Cluster001
Kansl2	230	ENSMUSG00000022992	ENSMUST00000023727.16, ENSMUST00000116400.3, ENSMUST00000229818.1, ENSMUST00000230542.1, ENSMUST00000231066.1, NM_001289438, NM_001289439, NM_001359827, XM_017316743, XM_030248753, XM_030248754, XM_030248755	KAT8 regulatory NSL complex subunit 2	15:98518808-98534290:-1	Cluster001
Kansl3	49	ENSMUSG00000010453	ENSMUST00000010597.9, ENSMUST00000185614.1, ENSMUST00000185621.2, ENSMUST00000185912.6, ENSMUST00000186470.1, ENSMUST00000187628.1, ENSMUST00000188528.6, ENSMUST00000188957.1, ENSMUST00000188961.6, XM_006495902, XM_011238482, XM_017320236, XM_017320240, XM_017320242, XM_030253628	KAT8 regulatory NSL complex subunit 3	1:36337996-36369193:-1	Cluster001
Kat2a	257	ENSMUSG00000020918	ENSMUST00000006973.11, ENSMUST00000103118.3, ENSMUST00000126299.1, ENSMUST00000153526.7, XM_017314270, XM_017314271, XM_017314272, XM_017314273, XM_030245568	K(lysine) acetyltransferase 2A	11:100704751-100712484:-1	Cluster001
Kat5	13	ENSMUSG00000024926	ENSMUST00000113641.3, ENSMUST00000235701.1, ENSMUST00000235788.1, ENSMUST00000235796.1, ENSMUST00000236062.1, ENSMUST00000236229.1, ENSMUST00000236259.1, ENSMUST00000236264.1, ENSMUST00000236729.1, ENSMUST00000236883.1, ENSMUST00000236964.1, ENSMUST00000237072.1, NM_001199249, NM_001362370, NM_001362371, NM_001362372, NM_178637	K(lysine) acetyltransferase 5	19:5605122-5610094:-1	Cluster001
Kat7	86	ENSMUSG00000038909	ENSMUST00000072621.11, ENSMUST00000092766.11, ENSMUST00000103159.9, ENSMUST00000107733.9, ENSMUST00000107734.9, ENSMUST00000138671.1, ENSMUST00000143171.1, ENSMUST00000144456.7, ENSMUST00000146365.1, ENSMUST00000149356.1, ENSMUST00000154327.1, XM_006533018	K(lysine) acetyltransferase 7	11:95274868-95309576:-1	Cluster001
Kat8	2	ENSMUSG00000030801	ENSMUST00000033070.8, ENSMUST00000205357.1, ENSMUST00000206071.1, ENSMUST00000206364.1, NM_001360699, NM_026370, XM_006508138	K(lysine) acetyltransferase 8	7:127913014-127925838:1	Cluster001
Katnbl1	55	ENSMUSG00000027132	ENSMUST00000028552.3, ENSMUST00000151257.1, NM_024254	katanin p80 subunit B like 1	2:112379211-112414237:1	Cluster001
Kbtbd7	13	ENSMUSG00000043881	ENSMUST00000061222.8	kelch repeat and BTB (POZ) domain containing 7	14:79426511-79431036:1	Cluster001
Kcmf1	24	ENSMUSG00000055239	ENSMUST00000068697.10, ENSMUST00000203004.1, ENSMUST00000203431.1, ENSMUST00000204598.2, ENSMUST00000204708.1, ENSMUST00000206378.1, XM_030255640	potassium channel modulatory factor 1	6:72841118-72898925:-1	Cluster001
Kcnk13	179	ENSMUSG00000045404	ENSMUST00000049788.8, ENSMUST00000160413.7, ENSMUST00000162221.2, ENSMUST00000177549.7, XM_030246665	potassium channel, subfamily K, member 13	12:99964499-100062682:1	Cluster001
Kctd11	29	ENSMUSG00000046731	ENSMUST00000050555.5, ENSMUST00000238978.1	potassium channel tetramerisation domain containing 11	11:69878261-69881406:-1	Cluster001
Kctd13	10	ENSMUSG00000030685	ENSMUST00000032924.5, ENSMUST00000139233.1, ENSMUST00000141369.1, NM_172747, XM_006507735	potassium channel tetramerisation domain containing 13	7:126928879-126945609:1	Cluster001
Kctd18	80	ENSMUSG00000054770	ENSMUST00000068000.9, ENSMUST00000114410.9, ENSMUST00000159826.1, ENSMUST00000160130.1, ENSMUST00000160614.8, ENSMUST00000161608.7, ENSMUST00000162410.7, ENSMUST00000163006.1, ENSMUST00000163061.7, ENSMUST00000164963.7, ENSMUST00000189298.1, NM_001159864, XM_006496135, XM_006496136, XM_017321676, XM_017321677	potassium channel tetramerisation domain containing 18	1:57955123-57967465:-1	Cluster001
Kctd2	32	ENSMUSG00000016940	ENSMUST00000103035.9, ENSMUST00000106533.7, ENSMUST00000123345.1, ENSMUST00000143775.1, ENSMUST00000143856.1, XM_006534166, XM_011249244	potassium channel tetramerisation domain containing 2	11:115420145-115429981:1	Cluster001
Kctd20/ENSMUSG00000005936	27	ENSMUSG00000005936	ENSMUST00000057174.15, ENSMUST00000117672.8, ENSMUST00000118762.8, ENSMUST00000122163.8, ENSMUST00000150858.1, ENSMUST00000153462.7, ENSMUST00000153831.8, ENSMUST00000168507.1, ENSMUST00000232729.1, ENSMUST00000232772.1, ENSMUST00000232874.1, ENSMUST00000232980.1, ENSMUST00000233064.1, ENSMUST00000233145.1, ENSMUST00000233197.1, ENSMUST00000233334.1, ENSMUST00000233847.1	potassium channel tetramerisation domain containing 20	17:28951950-28969549:1	Cluster001
Kctd21	3	ENSMUSG00000044952	ENSMUST00000054107.5, XM_006508100	potassium channel tetramerisation domain containing 21	7:97332323-97350216:1	Cluster001
Kctd5	81	ENSMUSG00000016946	ENSMUST00000017090.5, ENSMUST00000127755.1, ENSMUST00000234555.1	potassium channel tetramerisation domain containing 5	17:24047734-24073485:-1	Cluster001
Kctd6	9	ENSMUSG00000021752	ENSMUST00000022272.13, ENSMUST00000170111.1, NM_001305937, XM_006518105	potassium channel tetramerisation domain containing 6	14:8216248-8223570:1	Cluster001
Kdm1a	53	ENSMUSG00000036940	ENSMUST00000046846.13, ENSMUST00000105847.7, ENSMUST00000116273.8, ENSMUST00000125111.1, ENSMUST00000139690.1, ENSMUST00000147886.1, ENSMUST00000155354.7, ENSMUST00000170979.1, ENSMUST00000171424.1	lysine (K)-specific demethylase 1A	4:136550540-136602723:-1	Cluster001
Kdm2b	20	ENSMUSG00000029475	ENSMUST00000031435.13, ENSMUST00000046073.15, ENSMUST00000086200.10, ENSMUST00000118027.7, ENSMUST00000121739.7, ENSMUST00000123479.7, ENSMUST00000127403.7, ENSMUST00000129998.7, ENSMUST00000132419.1, ENSMUST00000134501.7, ENSMUST00000138929.7, ENSMUST00000139674.1, ENSMUST00000143273.7, ENSMUST00000145082.1, ENSMUST00000147544.7, ENSMUST00000150543.1, ENSMUST00000152872.1, ENSMUST00000156474.7, …	lysine (K)-specific demethylase 2B	5:122870668-122900350:-1	Cluster001
Kdm3a	208	ENSMUSG00000053470	ENSMUST00000065509.10, ENSMUST00000167220.3, ENSMUST00000205289.1, ENSMUST00000205470.1, ENSMUST00000205505.1, ENSMUST00000206050.1, ENSMUST00000206339.1, ENSMUST00000206357.1, ENSMUST00000206582.1, ENSMUST00000206597.1, ENSMUST00000206704.1, ENSMUST00000206798.1, ENSMUST00000206916.1, ENSMUST00000207023.1, NM_001362200	lysine (K)-specific demethylase 3A	6:71589038-71632990:-1	Cluster001
Kdm4c	46	ENSMUSG00000028397	ENSMUST00000030102.11, ENSMUST00000077851.9, ENSMUST00000148753.7, ENSMUST00000149295.1, ENSMUST00000150439.1, ENSMUST00000156065.7, NM_001356561, XM_006538351, XM_006538352, XM_030253892, XM_030253893	lysine (K)-specific demethylase 4C	4:74270830-74405864:1	Cluster001
Kdm5c	27	ENSMUSG00000025332	ENSMUST00000082177.12, ENSMUST00000112584.7, ENSMUST00000112588.8, ENSMUST00000154938.1, ENSMUST00000155793.1, ENSMUST00000156114.1, XM_006528769, XM_006528770, XM_006528771, XM_017318442, XM_030251274	lysine (K)-specific demethylase 5C	X:152233227-152279102:1	Cluster001
Kdsr	3	ENSMUSG00000009905	ENSMUST00000010049.5, ENSMUST00000187319.1, ENSMUST00000187617.1, NM_001316750	3-ketodihydrosphingosine reductase	1:106731202-106759742:-1	Cluster001
Khdc4	139	ENSMUSG00000028060	ENSMUST00000029696.10, ENSMUST00000197300.4, ENSMUST00000198042.4, ENSMUST00000198078.1, ENSMUST00000198721.1, ENSMUST00000199684.4, ENSMUST00000200364.4, ENSMUST00000200438.1, ENSMUST00000200588.1, ENSMUST00000200622.1, XM_017319752	KH domain containing 4, pre-mRNA splicing factor	3:88685787-88712933:1	Cluster001
Khdrbs1	52	ENSMUSG00000028790	ENSMUST00000066257.5, ENSMUST00000129342.7, ENSMUST00000139281.1, ENSMUST00000139936.1	KH domain containing, RNA binding, signal transduction associated 1	4:129703164-129742303:-1	Cluster001
Khnyn	111	ENSMUSG00000047153	ENSMUST00000022831.4, ENSMUST00000227462.1, ENSMUST00000228462.1, XM_030247757	KH and NYN domain containing	14:55884942-55898780:1	Cluster001
Kif16b	16	ENSMUSG00000038844	ENSMUST00000043589.7, ENSMUST00000142078.1, ENSMUST00000211861.1, ENSMUST00000212106.1, ENSMUST00000230763.1, NM_001081133, NM_001355123, XM_006498818, XM_006498819	kinesin family member 16B	2:142696990-142901609:-1	Cluster001
Kif5b	2	ENSMUSG00000006740	ENSMUST00000025083.13, ENSMUST00000163210.1, ENSMUST00000164426.1, ENSMUST00000166249.1, ENSMUST00000168031.1, ENSMUST00000170959.1, ENSMUST00000234166.1, NM_008448	kinesin family member 5B	18:6201005-6241524:-1	Cluster001
Klf3	6	ENSMUSG00000029178	ENSMUST00000165536.7, ENSMUST00000166409.5, ENSMUST00000196764.1, ENSMUST00000197869.1, ENSMUST00000197879.1, ENSMUST00000198946.1, ENSMUST00000200384.1, ENSMUST00000200587.4, ENSMUST00000200677.1, NM_008453, XM_006503751	Kruppel-like factor 3 (basic)	5:64812323-64832072:1	Cluster001
Klhl22/ENSMUSG00000022750	9	ENSMUSG00000022750	ENSMUST00000120488.2, ENSMUST00000126600.7, ENSMUST00000129199.7, ENSMUST00000129299.2, ENSMUST00000140306.8, ENSMUST00000144116.1, ENSMUST00000165790.8	kelch-like 22	16:17759618-17793382:1	Cluster001
Klhl26	117	ENSMUSG00000055707	ENSMUST00000066597.12, ENSMUST00000166976.2, ENSMUST00000209415.1, ENSMUST00000209567.1, ENSMUST00000210250.1, NM_001122830, XM_006509654, XM_030243484, XM_030243486, XM_030243487	kelch-like 26	8:70450228-70476943:-1	Cluster001
Klhl36	204	ENSMUSG00000031828	ENSMUST00000034287.9, ENSMUST00000212636.1, ENSMUST00000212970.1, NM_146219	kelch-like 36	8:119862305-119876989:1	Cluster001
Klhl6	22	ENSMUSG00000043008	ENSMUST00000058839.9, ENSMUST00000165530.1, ENSMUST00000166801.1, ENSMUST00000171910.1	kelch-like 6	16:19946496-19983037:-1	Cluster001
Klhl8	8	ENSMUSG00000029312	ENSMUST00000031254.8, ENSMUST00000112811.7, ENSMUST00000112815.7, ENSMUST00000131843.1, ENSMUST00000147184.1, NM_001359986, NM_001359987, XM_030254508, XM_030254509, XM_030254510	kelch-like 8	5:103862077-103911174:-1	Cluster001
Kmt5c	40	ENSMUSG00000059851	ENSMUST00000098853.8, ENSMUST00000108582.9, ENSMUST00000108583.8, ENSMUST00000128018.1, ENSMUST00000129927.1, ENSMUST00000130200.1, ENSMUST00000130215.7, ENSMUST00000135541.1, ENSMUST00000136177.7, ENSMUST00000152431.1, ENSMUST00000152500.1, ENSMUST00000160480.1, NM_001115018, XM_006539769, XM_006539770, XM_006539771, XM_006539772, XM_030242414	lysine methyltransferase 5C	7:4740268-4747514:1	Cluster001
Kras/16653	2	16653	NM_021284, XM_006506919	Kirsten rat sarcoma viral oncogene homolog	6:1734813-1768417:-1	Cluster001
Kras/ENSMUSG00000030265	1	ENSMUSG00000030265	ENSMUST00000032399.11, ENSMUST00000111710.7, ENSMUST00000123972.1, ENSMUST00000149314.1, ENSMUST00000155145.1, ENSMUST00000156486.1, ENSMUST00000203147.2	Kirsten rat sarcoma viral oncogene homolog	6:145216699-145250239:-1	Cluster001
Kremen1	29	ENSMUSG00000020393	ENSMUST00000020662.14, ENSMUST00000151978.1, XM_006514912, XM_006514913	kringle containing transmembrane protein 1	11:5208473-5261663:-1	Cluster001
Lacc1	2	ENSMUSG00000044350	ENSMUST00000062789.14, ENSMUST00000139809.1, ENSMUST00000142300.1, NM_172488, XM_030247709	laccase domain containing 1	14:77024201-77036617:-1	Cluster001
Lamp1	48	ENSMUSG00000031447	ENSMUST00000033824.7, ENSMUST00000209709.1, NM_001317353	lysosomal-associated membrane protein 1	8:13159161-13175338:1	Cluster001
Lamp2	134	ENSMUSG00000016534	ENSMUST00000016678.13, ENSMUST00000061755.8, ENSMUST00000074913.11, ENSMUST00000136817.1, ENSMUST00000144663.1	lysosomal-associated membrane protein 2	X:38401357-38456454:-1	Cluster001
Lamtor3	11	ENSMUSG00000091512	ENSMUST00000168345.5, ENSMUST00000196632.4, ENSMUST00000197064.4, ENSMUST00000197798.1, ENSMUST00000197817.1, ENSMUST00000200107.1, ENSMUST00000200269.1, ENSMUST00000200656.1, NM_019920	late endosomal/lysosomal adaptor, MAPK and MTOR activator 3	3:137918555-137928762:1	Cluster001
Lancl1/ENSMUSG00000026000	4	ENSMUSG00000026000	ENSMUST00000027149.11, ENSMUST00000113979.9, ENSMUST00000119559.7, ENSMUST00000133508.1, ENSMUST00000149996.1, ENSMUST00000189210.1	LanC (bacterial lantibiotic synthetase component C)-like 1	1:67000517-67038872:-1	Cluster001
Laptm4a	35	ENSMUSG00000020585	ENSMUST00000020909.3	lysosomal-associated protein transmembrane 4A	12:8921664-8938742:1	Cluster001
Laptm5/ENSMUSG00000028581	51	ENSMUSG00000028581	ENSMUST00000030316.6, ENSMUST00000123550.7, ENSMUST00000125332.1, ENSMUST00000136082.1, ENSMUST00000139023.1, ENSMUST00000143450.1, ENSMUST00000151698.7, ENSMUST00000156170.7, ENSMUST00000156225.7, ENSMUST00000156742.7	lysosomal-associated protein transmembrane 5	4:130913125-130936141:1	Cluster001
Larp4	74	ENSMUSG00000023025	ENSMUST00000057632.15, ENSMUST00000100206.3, ENSMUST00000229426.1, ENSMUST00000229553.1, ENSMUST00000229891.1, ENSMUST00000230521.1, ENSMUST00000230956.1, ENSMUST00000231128.1, ENSMUST00000231160.1, NM_001284522, NM_001284523, XM_006520675, XM_017316524	La ribonucleoprotein domain family, member 4	15:99973361-100016358:1	Cluster001
Las1l	29	ENSMUSG00000057421	ENSMUST00000079987.12, ENSMUST00000113864.2, ENSMUST00000126605.7, ENSMUST00000137659.1, ENSMUST00000139717.1, ENSMUST00000147994.1, ENSMUST00000152181.1, XM_006528335, XM_006528336, XM_017318635, XM_017318636	LAS1-like (S. cerevisiae)	X:95935313-95956969:-1	Cluster001
Lcmt2	47	ENSMUSG00000074890	ENSMUST00000099486.2, ENSMUST00000110674.3	leucine carboxyl methyltransferase 2	2:121128307-121140653:-1	Cluster001
Ldah	50	ENSMUSG00000037669	ENSMUST00000037383.12, ENSMUST00000169104.2, ENSMUST00000217763.1, ENSMUST00000217872.1, ENSMUST00000217999.1, ENSMUST00000218086.1, ENSMUST00000218305.1, ENSMUST00000218883.1, ENSMUST00000219043.1, ENSMUST00000219058.1, ENSMUST00000219357.1, ENSMUST00000219532.1, ENSMUST00000220274.1, ENSMUST00000220345.1, NM_001364261, NM_172401, XM_006515202, XM_006515203, XM_030246898	lipid droplet associated hydrolase	12:8208193-8285759:1	Cluster001
Ldlrap1	26	ENSMUSG00000037295	ENSMUST00000037828.7, ENSMUST00000140678.1, ENSMUST00000148479.1, NM_145554, XM_006538423	low density lipoprotein receptor adaptor protein 1	4:134745412-134768004:-1	Cluster001
Lemd2	48	ENSMUSG00000044857	ENSMUST00000055117.8, ENSMUST00000236055.1, ENSMUST00000236082.1, ENSMUST00000236101.1, ENSMUST00000236492.1, ENSMUST00000237257.1, ENSMUST00000237625.1, NM_146075	LEM domain containing 2	17:27189600-27204438:-1	Cluster001
Leng8	119	ENSMUSG00000035545	ENSMUST00000037472.12, ENSMUST00000117274.7, ENSMUST00000121270.7, ENSMUST00000127723.7, ENSMUST00000128756.7, ENSMUST00000132086.7, ENSMUST00000144248.2, ENSMUST00000146434.1, ENSMUST00000154571.6, ENSMUST00000155881.1, NM_172736, XM_006539759	leukocyte receptor cluster (LRC) member 8	7:4137199-4148177:1	Cluster001
Leprot	32	ENSMUSG00000035212	ENSMUST00000030254.14, ENSMUST00000106927.1, NM_175036, XM_030253422	leptin receptor overlapping transcript	4:101649851-101659364:1	Cluster001
Leprotl1	1	ENSMUSG00000031513	ENSMUST00000033910.8, NM_026609	leptin receptor overlapping transcript-like 1	8:34135572-34146739:-1	Cluster001
Letm1	61	ENSMUSG00000005299	ENSMUST00000005431.5, ENSMUST00000144071.1, ENSMUST00000148451.1, ENSMUST00000149886.1, ENSMUST00000200827.1, ENSMUST00000201981.1, NM_019694	leucine zipper-EF-hand containing transmembrane protein 1	5:33739675-33770546:-1	Cluster001
Letmd1	203	ENSMUSG00000037353	ENSMUST00000037001.9, ENSMUST00000229012.1, ENSMUST00000229372.1, ENSMUST00000229457.1, ENSMUST00000229596.1, ENSMUST00000229648.1, ENSMUST00000230294.1, ENSMUST00000230339.1, ENSMUST00000230579.1, ENSMUST00000231001.1, NM_001357983, XM_006521320, XM_006521322, XM_017316739, XM_030248726	LETM1 domain containing 1	15:100469108-100479165:1	Cluster001
Lfng	26	ENSMUSG00000029570	ENSMUST00000031555.2, ENSMUST00000199848.1, ENSMUST00000200626.4, NM_008494	LFNG O-fucosylpeptide 3-beta-N-acetylglucosaminyltransferase	5:140607341-140615545:1	Cluster001
Lgals8	135	ENSMUSG00000057554	ENSMUST00000099820.9, ENSMUST00000099821.9, ENSMUST00000124888.7, ENSMUST00000133143.1, ENSMUST00000135060.1, ENSMUST00000135166.7, ENSMUST00000143693.7, ENSMUST00000144283.1, ENSMUST00000152478.1, ENSMUST00000155871.7, NM_001291055, XM_011244320, XM_011244322, XM_011244323, XM_011244324, XM_017315547, XM_017315548, XM_017315549, XM_030247327	lectin, galactose binding, soluble 8	13:12439415-12461738:-1	Cluster001
Lgals9	16	ENSMUSG00000001123	ENSMUST00000073001.4, ENSMUST00000108268.9, ENSMUST00000108269.9, ENSMUST00000140073.1, NM_001159301	lectin, galactose binding, soluble 9	11:78962979-78984924:-1	Cluster001
Lgmn	134	ENSMUSG00000021190	ENSMUST00000021607.8, ENSMUST00000110020.7, ENSMUST00000146499.1, XM_017314995	legumain	12:102394082-102439170:-1	Cluster001
Lin54	1	ENSMUSG00000035310	ENSMUST00000046154.11, ENSMUST00000123572.7, ENSMUST00000134439.1, ENSMUST00000137750.7, ENSMUST00000139234.1, ENSMUST00000144030.7, ENSMUST00000144716.1, ENSMUST00000149714.7, ENSMUST00000152387.7, ENSMUST00000154921.7, NM_001115010, NM_001346583, XM_006534883, XM_006534884, XM_011249428, XM_017320848	lin-54 homolog (C. elegans)	5:100442033-100498573:-1	Cluster001
Lin7c	32	ENSMUSG00000027162	ENSMUST00000028583.7, ENSMUST00000151163.1, NM_011699	lin-7 homolog C (C. elegans)	2:109890878-109900937:1	Cluster001
Llgl1	269	ENSMUSG00000020536	ENSMUST00000052346.9, ENSMUST00000108719.3, ENSMUST00000128749.1, NM_008502, XM_006532354, XM_030245612, XM_030245613	LLGL1 scribble cell polarity complex component	11:60699690-60714188:1	Cluster001
Lman1	10	ENSMUSG00000041891	ENSMUST00000048260.14, ENSMUST00000120461.8, ENSMUST00000143990.1, ENSMUST00000144793.2, ENSMUST00000150133.2, ENSMUST00000155895.1, ENSMUST00000236070.1, ENSMUST00000236292.1, ENSMUST00000236866.1, NM_001172062, NM_027400	lectin, mannose-binding, 1	18:65983687-66002635:-1	Cluster001
Lman2l	359	ENSMUSG00000001143	ENSMUST00000001171.12, ENSMUST00000115011.7, ENSMUST00000123583.1, ENSMUST00000125304.7, ENSMUST00000134594.7, ENSMUST00000152088.1, ENSMUST00000192969.5, ENSMUST00000193502.1, NM_001013374, XM_006495854, XM_006495855, XM_017319753, XM_030252925	lectin, mannose-binding 2-like	1:36423186-36445271:-1	Cluster001
Lmbrd1	85	ENSMUSG00000073725	ENSMUST00000095062.9, ENSMUST00000186096.6, ENSMUST00000186190.1, ENSMUST00000187468.1, ENSMUST00000190195.1, ENSMUST00000191471.6, NM_001310483, XM_017322292, XM_030242602	LMBR1 domain containing 1	1:24678918-24766299:1	Cluster001
Lmf1	1	ENSMUSG00000002279	ENSMUST00000063344.14, ENSMUST00000116641.8, ENSMUST00000126164.7, ENSMUST00000127280.7, ENSMUST00000128146.7, ENSMUST00000137201.7, ENSMUST00000141606.2, ENSMUST00000142264.7, ENSMUST00000154842.1, ENSMUST00000156868.1, XM_006525095, XM_006525097, XM_030250137	lipase maturation factor 1	17:25642864-25662831:1	Cluster001
Lmf2	243	ENSMUSG00000022614	ENSMUST00000023283.5, ENSMUST00000229111.1, ENSMUST00000229291.1, ENSMUST00000229308.1, ENSMUST00000229436.1, ENSMUST00000230112.1, ENSMUST00000230523.1, ENSMUST00000231067.1, ENSMUST00000231107.1, XM_030248262	lipase maturation factor 2	15:89351139-89355694:-1	Cluster001
Lmo2	8	ENSMUSG00000032698	ENSMUST00000111139.2, ENSMUST00000111140.2, ENSMUST00000111143.7, ENSMUST00000123437.7, ENSMUST00000133210.1, ENSMUST00000138815.1, ENSMUST00000156813.7, ENSMUST00000170926.7, NM_001142335, NM_001142336, NM_008505, XM_030247876	LIM domain only 2	2:103970287-103981878:1	Cluster001
Lpar6	39	ENSMUSG00000033446	ENSMUST00000044405.7, NM_175116	lysophosphatidic acid receptor 6	14:73237891-73240358:1	Cluster001
Lpgat1	14	ENSMUSG00000026623	ENSMUST00000110855.7, ENSMUST00000110856.7, ENSMUST00000130876.1, ENSMUST00000133076.6, ENSMUST00000138494.1, NM_001134829, NM_172266, XM_006497156, XM_006497157, XM_030253584	lysophosphatidylglycerol acyltransferase 1	1:191720345-191783247:1	Cluster001
Lpin2	89	ENSMUSG00000024052	ENSMUST00000053173.7, ENSMUST00000125665.1, ENSMUST00000126681.7, ENSMUST00000129635.7, ENSMUST00000130750.2, ENSMUST00000133156.7, ENSMUST00000135589.7, ENSMUST00000140150.1, ENSMUST00000142842.7, ENSMUST00000149973.1, ENSMUST00000154507.7, ENSMUST00000156565.1, ENSMUST00000156570.7, NM_001357791, XM_006524786, XM_006524788, XM_030249977, XM_030249978	lipin 2	17:71211315-71249818:1	Cluster001
Lrch3	88	ENSMUSG00000022801	ENSMUST00000023491.12, ENSMUST00000133399.1, ENSMUST00000135193.8, ENSMUST00000142290.2, ENSMUST00000156928.7, ENSMUST00000163428.7, ENSMUST00000164486.7, ENSMUST00000165616.7, ENSMUST00000165826.7, ENSMUST00000170201.7, ENSMUST00000170899.7, XM_006522524, XM_006522525, XM_006522526, XM_006522527, XM_006522531, XM_006522533, XM_030249268, XM_030249269, XM_030249271, XM_030249272	leucine-rich repeats and calponin homology (CH) domain containing 3	16:32914100-33016029:1	Cluster001
Lrch4	258	ENSMUSG00000093445	ENSMUST00000031734.15, ENSMUST00000175968.7, ENSMUST00000176011.7, ENSMUST00000176667.7, ENSMUST00000176768.1, ENSMUST00000176871.1, ENSMUST00000176988.7, ENSMUST00000177477.1, NM_146164	leucine-rich repeats and calponin homology (CH) domain containing 4	5:137629123-137641099:1	Cluster001
Lrig2	120	ENSMUSG00000032913	ENSMUST00000046316.10, ENSMUST00000196518.4, ENSMUST00000197018.1, ENSMUST00000198089.4, ENSMUST00000198332.1, ENSMUST00000198452.1, ENSMUST00000199070.4, ENSMUST00000199180.1, ENSMUST00000200453.4, NM_001025067, XM_006501544, XM_017319602, XM_030252634	leucine-rich repeats and immunoglobulin-like domains 2	3:104453983-104511918:-1	Cluster001
Lrmp/ENSMUSG00000030263	6	ENSMUSG00000030263	ENSMUST00000032396.12, ENSMUST00000125029.1, ENSMUST00000132937.2, ENSMUST00000132948.1, ENSMUST00000135191.2, ENSMUST00000135984.7, ENSMUST00000143631.7, ENSMUST00000149244.7, ENSMUST00000152571.7, ENSMUST00000156849.7	lymphoid-restricted membrane protein	6:145115653-145174934:1	Cluster001
Lrp10	42	ENSMUSG00000022175	ENSMUST00000022782.9, ENSMUST00000226472.1, ENSMUST00000227760.1, ENSMUST00000228407.1, NM_022993	low-density lipoprotein receptor-related protein 10	14:54464147-54470292:1	Cluster001
Lrpap1	164	ENSMUSG00000029103	ENSMUST00000030986.14, ENSMUST00000132754.1, ENSMUST00000147028.2, ENSMUST00000152028.1, ENSMUST00000153664.1, NM_013587	low density lipoprotein receptor-related protein associated protein 1	5:35091490-35105699:-1	Cluster001
Lrrc14	11	ENSMUSG00000033728	ENSMUST00000036423.14, ENSMUST00000127208.7, ENSMUST00000136840.7, ENSMUST00000137649.7, ENSMUST00000138132.1, ENSMUST00000142506.1, ENSMUST00000142610.7, ENSMUST00000154531.7, ENSMUST00000155225.1, ENSMUST00000155735.1, NM_001358891, NM_001358892, NM_001358893, XM_006520787, XM_006520789, XM_030248488, XM_030248489, XM_030248490, XM_030248491	leucine rich repeat containing 14	15:76710673-76715097:1	Cluster001
Lrrc45	144	ENSMUSG00000025145	ENSMUST00000026139.13, ENSMUST00000145781.7, ENSMUST00000150225.1, ENSMUST00000151852.1, ENSMUST00000155187.1, NM_153545, XM_006533137, XM_006533138, XM_006533141, XM_006533142, XM_011248964, XM_030245914, XM_030245915	leucine rich repeat containing 45	11:120717825-120721128:1	Cluster001
Lrrc47	23	ENSMUSG00000029028	ENSMUST00000030894.14, ENSMUST00000142794.1, ENSMUST00000163672.1, ENSMUST00000167947.1, ENSMUST00000169622.7	leucine rich repeat containing 47	4:154011731-154021513:1	Cluster001
Lrrc57	50	ENSMUSG00000027286	ENSMUST00000102496.7, ENSMUST00000102497.9, ENSMUST00000102498.7, ENSMUST00000102499.7, ENSMUST00000133612.1, ENSMUST00000135465.1, ENSMUST00000141932.1, NM_001159609, NM_001159610, XM_006500016	leucine rich repeat containing 57	2:120604238-120609214:-1	Cluster001
Lrrc58	3	ENSMUSG00000034158	ENSMUST00000078717.6, NM_177093	leucine rich repeat containing 58	16:37868400-37888857:1	Cluster001
Lrrc59	44	ENSMUSG00000020869	ENSMUST00000021239.6, ENSMUST00000138782.1, NM_133807	leucine rich repeat containing 59	11:94629777-94645223:1	Cluster001
Lrrc8d	10	ENSMUSG00000046079	ENSMUST00000060531.15, ENSMUST00000120847.7, ENSMUST00000127686.7, ENSMUST00000134605.1, ENSMUST00000135776.1, ENSMUST00000140081.7, ENSMUST00000140608.1, ENSMUST00000149831.7, ENSMUST00000154807.1, ENSMUST00000156630.7, NM_178701, XM_006534893, XM_006534894, XM_006534895, XM_006534896, XM_011249436, XM_030254406	leucine rich repeat containing 8D	5:105731919-105815210:1	Cluster001
Lsm1	2	ENSMUSG00000037296	ENSMUST00000038421.7, ENSMUST00000210647.1, ENSMUST00000211168.1, ENSMUST00000211670.1, NM_026032, XM_011242156	LSM1 homolog, mRNA degradation associated	8:25785591-25803975:1	Cluster001
Lsm14a	33	ENSMUSG00000066568	ENSMUST00000085585.11, ENSMUST00000133046.2, ENSMUST00000155256.7, ENSMUST00000205455.1, ENSMUST00000205519.1, ENSMUST00000206388.1, ENSMUST00000206715.1, ENSMUST00000206830.1, NM_001360654, NM_001360655, XM_011250679, XM_011250681, XM_030242918	LSM14A mRNA processing body assembly factor	7:34344639-34388855:-1	Cluster001
Ltn1	300	ENSMUSG00000052299	ENSMUST00000039449.8, ENSMUST00000232095.1, NM_001081068, XM_006523111	listerin E3 ubiquitin protein ligase 1	16:87377254-87413227:-1	Cluster001
Luc7l	127	ENSMUSG00000024188	ENSMUST00000025023.14, ENSMUST00000114976.8, ENSMUST00000119928.7, ENSMUST00000133032.7, ENSMUST00000140427.7, ENSMUST00000148894.1, ENSMUST00000152107.2, ENSMUST00000154235.7, ENSMUST00000155151.2, NM_025881, XM_017317615	Luc7-like	17:26252910-26280730:1	Cluster001
Ly6g6d/ENSMUSG00000073413	4	ENSMUSG00000073413	ENSMUST00000007259.3, ENSMUST00000172639.7, ENSMUST00000172745.1, ENSMUST00000172903.1, ENSMUST00000173120.1	lymphocyte antigen 6 complex, locus G6D	17:35071443-35078065:-1	Cluster001
Lyn	196	ENSMUSG00000042228	ENSMUST00000041377.12, ENSMUST00000103010.3, ENSMUST00000137943.1, ENSMUST00000145083.1, NM_001111096, XM_030253285	LYN proto-oncogene, Src family tyrosine kinase	4:3678121-3791612:1	Cluster001
Lypla1	39	ENSMUSG00000025903	ENSMUST00000027036.10, ENSMUST00000115529.7, ENSMUST00000119612.8, ENSMUST00000131119.1, ENSMUST00000134384.7, ENSMUST00000137887.7, ENSMUST00000141278.1, ENSMUST00000150971.7, NM_008866	lysophospholipase 1	1:4807823-4846735:1	Cluster001
Lysmd3	30	ENSMUSG00000035840	ENSMUST00000049055.7, ENSMUST00000224300.1, ENSMUST00000224420.1, ENSMUST00000224592.1, NM_030257	LysM, putative peptidoglycan-binding, domain containing 3	13:81657806-81671892:1	Cluster001
Lysmd4	39	ENSMUSG00000043831	ENSMUST00000058771.12, ENSMUST00000179106.2, ENSMUST00000207757.1, ENSMUST00000207823.1, ENSMUST00000208213.1, ENSMUST00000208512.1, ENSMUST00000208569.1, ENSMUST00000208698.1, ENSMUST00000208998.1, NM_001357963, XM_006541236, XM_030243045, XM_030243046	LysM, putative peptidoglycan-binding, domain containing 4	7:67223946-67228463:1	Cluster001
Lzic/ENSMUSG00000028990	1	ENSMUSG00000028990	ENSMUST00000030842.7, ENSMUST00000124413.7, ENSMUST00000138464.1, ENSMUST00000141293.7, ENSMUST00000146427.1	leucine zipper and CTNNBIP1 domain containing	4:149485229-149496668:1	Cluster001
Lztr1	44	ENSMUSG00000022761	ENSMUST00000023444.10, ENSMUST00000231230.1, ENSMUST00000231292.1, ENSMUST00000231307.1, ENSMUST00000231326.1, ENSMUST00000231538.1, ENSMUST00000231684.1, ENSMUST00000231746.1, ENSMUST00000231994.1, ENSMUST00000232242.1, ENSMUST00000232372.1, ENSMUST00000232379.1, ENSMUST00000232438.1, ENSMUST00000232644.1, NM_001331227, XM_017317119, XM_017317120, XM_017317121, XM_030249246	leucine-zipper-like transcriptional regulator, 1	16:17517554-17526333:1	Cluster001
M6pr	94	ENSMUSG00000007458	ENSMUST00000007602.14, ENSMUST00000112610.1, ENSMUST00000123093.1	mannose-6-phosphate receptor, cation dependent	6:122308720-122317680:1	Cluster001
Maco1	2	ENSMUSG00000028826	ENSMUST00000030628.14, ENSMUST00000136113.1, ENSMUST00000137707.7, ENSMUST00000148595.1, ENSMUST00000150031.1, NM_001355500, NM_001355501, XM_006539100	macoilin 1	4:134812829-134853931:-1	Cluster001
Maf1	171	ENSMUSG00000022553	ENSMUST00000023212.14, ENSMUST00000160069.1, ENSMUST00000160097.1, ENSMUST00000160172.7, ENSMUST00000160853.7, ENSMUST00000160857.7, ENSMUST00000160875.1, ENSMUST00000160914.2, ENSMUST00000161072.1, ENSMUST00000161391.1, ENSMUST00000161527.7, ENSMUST00000161786.1, ENSMUST00000162865.7, ENSMUST00000162871.1	MAF1 homolog, negative regulator of RNA polymerase III	15:76351294-76354380:1	Cluster001
Mafg	204	ENSMUSG00000051510	ENSMUST00000058162.13, ENSMUST00000106180.1, ENSMUST00000106181.7, ENSMUST00000106182.7, ENSMUST00000128498.1, NM_010756, XM_017314309, XM_017314311, XM_030245626, XM_030245627	v-maf musculoaponeurotic fibrosarcoma oncogene family, protein G (avian)	11:120628348-120633547:-1	Cluster001
Maged1	3	ENSMUSG00000025151	ENSMUST00000026142.7, ENSMUST00000133982.1, ENSMUST00000138146.1, ENSMUST00000138731.1, ENSMUST00000139375.7, ENSMUST00000141702.1, ENSMUST00000153386.7, NM_019791	melanoma antigen, family D, 1	X:94535474-94542025:-1	Cluster001
Maged2	62	ENSMUSG00000025268	ENSMUST00000026302.12, ENSMUST00000112697.9, ENSMUST00000112699.8, ENSMUST00000112700.7, ENSMUST00000124537.1, ENSMUST00000129768.7, ENSMUST00000131241.1, ENSMUST00000143843.7, ENSMUST00000145342.7, ENSMUST00000147152.2, XM_011247882	melanoma antigen, family D, 2	X:150806421-150812979:-1	Cluster001
Magt1	65	ENSMUSG00000031232	ENSMUST00000033583.13, ENSMUST00000113566.9, ENSMUST00000139421.2, ENSMUST00000151689.8, ENSMUST00000238718.1, NM_001190409	magnesium transporter 1	X:105968084-106011802:-1	Cluster001
Mak16	5	ENSMUSG00000031578	ENSMUST00000033983.5, ENSMUST00000209991.1, ENSMUST00000210278.1, ENSMUST00000210450.1, NM_026453	MAK16 homolog	8:31159468-31168724:-1	Cluster001
Man1c1	58	ENSMUSG00000037306	ENSMUST00000038628.3, ENSMUST00000054096.12, ENSMUST00000176606.1, XM_006538757, XM_011250232	mannosidase, alpha, class 1C, member 1	4:134566646-134704211:-1	Cluster001
Man2b1	70	ENSMUSG00000005142	ENSMUST00000034121.10, ENSMUST00000209264.1, ENSMUST00000209361.1, ENSMUST00000210991.1, ENSMUST00000211223.1, ENSMUST00000211379.1, XM_006530747, XM_006530749	mannosidase 2, alpha B1	8:85083269-85098739:1	Cluster001
Manba	15	ENSMUSG00000028164	ENSMUST00000029814.9, ENSMUST00000123061.1, ENSMUST00000130147.7, ENSMUST00000131610.7, ENSMUST00000134095.1, ENSMUST00000134478.1, ENSMUST00000140496.7, ENSMUST00000140893.7, ENSMUST00000144654.1, ENSMUST00000147872.7, ENSMUST00000153412.1, XM_006500908	mannosidase, beta A, lysosomal	3:135485613-135571343:1	Cluster001
Manbal	2	ENSMUSG00000063019	ENSMUST00000081202.5, XM_006500128	mannosidase, beta A, lysosomal-like	2:157367594-157396763:1	Cluster001
Manea	93	ENSMUSG00000040520	ENSMUST00000041374.7, ENSMUST00000133105.1, ENSMUST00000140492.1, ENSMUST00000153813.1, NM_172865, XM_006537899	mannosidase, endo-alpha	4:26324506-26346652:-1	Cluster001
Map10	114	ENSMUSG00000050930	ENSMUST00000053078.4	microtubule-associated protein 10	8:125669818-125673359:1	Cluster001
Map1s	110	ENSMUSG00000019261	ENSMUST00000019405.3, ENSMUST00000211880.1, ENSMUST00000211910.1, ENSMUST00000212143.1, ENSMUST00000212227.1, ENSMUST00000212511.1, ENSMUST00000212544.1, ENSMUST00000212697.1, ENSMUST00000212823.1, ENSMUST00000213001.1, ENSMUST00000213083.1, NM_173013	microtubule-associated protein 1S	8:70905990-70917529:1	Cluster001
Map2k1	55	ENSMUSG00000004936	ENSMUST00000005066.8, ENSMUST00000147796.1, ENSMUST00000152535.1, ENSMUST00000152675.1, NM_008927, XM_006511196	mitogen-activated protein kinase kinase 1	9:64185770-64244774:-1	Cluster001
Map2k5	72	ENSMUSG00000058444	ENSMUST00000034920.10, ENSMUST00000213604.1, ENSMUST00000216999.1, NM_001364492, NM_001364493, NM_001364494, XM_006511146, XM_011242740, XM_030244354	mitogen-activated protein kinase kinase 5	9:63318551-63377902:-1	Cluster001
Map3k11/ENSMUSG00000004054	15	ENSMUSG00000004054	ENSMUST00000004156.9, ENSMUST00000235661.1, ENSMUST00000235727.1, ENSMUST00000235891.1, ENSMUST00000237032.1	mitogen-activated protein kinase kinase kinase 11	19:5688742-5702865:1	Cluster001
Map3k3	149	ENSMUSG00000020700	ENSMUST00000002044.9, ENSMUST00000124449.1, ENSMUST00000129793.1, NM_011947, XM_011249037, XM_030246020	mitogen-activated protein kinase kinase kinase 3	11:106094867-106156650:1	Cluster001
Map7d1	18	ENSMUSG00000028849	ENSMUST00000061143.14, ENSMUST00000106132.2, ENSMUST00000122129.7, ENSMUST00000125981.7, ENSMUST00000131579.1, ENSMUST00000137382.1, NM_001145970, XM_006503109, XM_006503111, XM_006503113, XM_030253577	MAP7 domain containing 1	4:126232167-126256319:-1	Cluster001
Mapk1	83	ENSMUSG00000063358	ENSMUST00000069107.13, ENSMUST00000115731.9, ENSMUST00000231420.1, ENSMUST00000231821.1, ENSMUST00000232067.1, ENSMUST00000232281.1, ENSMUST00000232480.1, ENSMUST00000232611.1, ENSMUST00000232630.1	mitogen-activated protein kinase 1	16:16983382-17047453:1	Cluster001
Mapk14/ENSMUSG00000053436	134	ENSMUSG00000053436	ENSMUST00000004990.13, ENSMUST00000062694.15, ENSMUST00000114752.2, ENSMUST00000114754.7, ENSMUST00000114758.8, ENSMUST00000124886.8, ENSMUST00000151613.1, ENSMUST00000233095.1, ENSMUST00000233250.1, ENSMUST00000233811.1	mitogen-activated protein kinase 14	17:28691329-28748406:1	Cluster001
Mapk1ip1l	47	ENSMUSG00000021840	ENSMUST00000164235.2, ENSMUST00000166743.8, ENSMUST00000227554.1, ENSMUST00000227941.1, ENSMUST00000228058.1, NM_178684	mitogen-activated protein kinase 1 interacting protein 1-like	14:47298776-47317603:1	Cluster001
Mapre1	232	ENSMUSG00000027479	ENSMUST00000028981.8, ENSMUST00000123570.1, ENSMUST00000123795.7, NM_007896	microtubule-associated protein, RP/EB family, member 1	2:153741287-153773317:1	Cluster001
Mapre2	55	ENSMUSG00000024277	ENSMUST00000025127.4, ENSMUST00000115830.7, ENSMUST00000118826.8, ENSMUST00000132286.7, ENSMUST00000141853.1, ENSMUST00000149943.1, ENSMUST00000155708.7, ENSMUST00000165387.1, ENSMUST00000170802.7, XM_006525744, XM_006525745	microtubule-associated protein, RP/EB family, member 2	18:23804134-23893857:1	Cluster001
March1	40	ENSMUSG00000036469	ENSMUST00000039540.11, ENSMUST00000072482.12, ENSMUST00000098708.10, ENSMUST00000110253.2, ENSMUST00000110255.7, ENSMUST00000110256.7, ENSMUST00000110258.7, ENSMUST00000110259.7, ENSMUST00000152320.7, ENSMUST00000155804.7, ENSMUST00000178982.7, NM_001166375, NM_001293784, NM_001363124, NM_001363125, XM_006509754, XM_006509755	membrane-associated ring finger (C3HC4) 1	8:66386538-66472841:1	Cluster001
March2	6	ENSMUSG00000079557	ENSMUST00000066121.12, ENSMUST00000167611.7, ENSMUST00000172767.8, ENSMUST00000172934.7, ENSMUST00000173015.7, ENSMUST00000173329.7, ENSMUST00000173392.1, ENSMUST00000173454.1, ENSMUST00000174040.1, ENSMUST00000186022.6	membrane-associated ring finger (C3HC4) 2	17:33685692-33718670:-1	Cluster001
Mark3	11	ENSMUSG00000007411	ENSMUST00000075281.7, ENSMUST00000084953.12, ENSMUST00000221009.1, ENSMUST00000221390.1, ENSMUST00000221448.1, ENSMUST00000221459.1, ENSMUST00000221631.1, ENSMUST00000221753.1, ENSMUST00000221841.1, ENSMUST00000221923.1, ENSMUST00000222080.1, ENSMUST00000222870.1, XM_006515511, XM_006515513, XM_006515514, XM_006515517, XM_006515518, XM_011244006, XM_011244007, XM_030246567	MAP/microtubule affinity regulating kinase 3	12:111574926-111656223:1	Cluster001
Mast3/ENSMUSG00000031833	59	ENSMUSG00000031833	ENSMUST00000166004.2, ENSMUST00000211841.1, ENSMUST00000211948.1, ENSMUST00000212001.1, ENSMUST00000212038.1, ENSMUST00000212140.1, ENSMUST00000212172.1, ENSMUST00000212551.1, ENSMUST00000212673.1, ENSMUST00000212757.1, ENSMUST00000212875.1	microtubule associated serine/threonine kinase 3	8:70778117-70805054:-1	Cluster001
Matk	11	ENSMUSG00000004933	ENSMUST00000105328.9, ENSMUST00000117488.7, ENSMUST00000119547.7, ENSMUST00000120265.1, ENSMUST00000121205.7, ENSMUST00000126720.7, ENSMUST00000128576.7, ENSMUST00000130282.7, ENSMUST00000148735.1, ENSMUST00000150605.7, ENSMUST00000151660.7, NM_001285854, NM_001285855, XM_006513294, XM_006513295, XM_006513298, XM_011243376, XM_011243377	megakaryocyte-associated tyrosine kinase	10:81258044-81262985:1	Cluster001
Matr3	167	ENSMUSG00000037236	ENSMUST00000166793.9, ENSMUST00000235199.1, ENSMUST00000235551.1, ENSMUST00000235581.1, ENSMUST00000235769.1, ENSMUST00000235851.1, ENSMUST00000235960.1, ENSMUST00000236276.1, ENSMUST00000236327.1, ENSMUST00000236507.1, ENSMUST00000236860.1, ENSMUST00000237002.1, ENSMUST00000237018.1, ENSMUST00000237061.1, ENSMUST00000237365.1, ENSMUST00000237622.1, ENSMUST00000237744.1, ENSMUST00000237780.1, NM_…	matrin 3	18:35562158-35592045:1	Cluster001
Mau2	370	ENSMUSG00000031858	ENSMUST00000050561.12, ENSMUST00000168013.2, ENSMUST00000212055.1, ENSMUST00000212308.1, ENSMUST00000212401.1, ENSMUST00000212451.1, ENSMUST00000212596.1, ENSMUST00000212845.1, XM_006509776	MAU2 sister chromatid cohesion factor	8:70018236-70042733:-1	Cluster001
Mbnl1	134	ENSMUSG00000027763	ENSMUST00000099087.7, ENSMUST00000191638.5, ENSMUST00000191747.5, ENSMUST00000192086.1, ENSMUST00000192394.5, ENSMUST00000192520.1, ENSMUST00000192607.5, ENSMUST00000192623.1, ENSMUST00000192637.1, ENSMUST00000192757.5, ENSMUST00000192807.5, ENSMUST00000193130.5, ENSMUST00000193175.1, ENSMUST00000193517.5, ENSMUST00000193518.5, ENSMUST00000193647.5, ENSMUST00000194003.5, ENSMUST00000194069.5, ENS…	muscleblind like splicing factor 1	3:60528985-60629750:1	Cluster001
Mbtps1	373	ENSMUSG00000031835	ENSMUST00000081381.5, ENSMUST00000098362.10, ENSMUST00000212082.1, ENSMUST00000212244.1, ENSMUST00000212290.1, ENSMUST00000212601.1, ENSMUST00000212685.1, ENSMUST00000212736.1, ENSMUST00000212813.1, XM_011248449, XM_011248450, XM_011248451, XM_030243691, XM_030243692	membrane-bound transcription factor peptidase, site 1	8:119508158-119558761:-1	Cluster001
Mcfd2	169	ENSMUSG00000024150	ENSMUST00000024963.10, ENSMUST00000129616.7, ENSMUST00000139258.1, ENSMUST00000144236.8, ENSMUST00000145895.7, ENSMUST00000151155.7, ENSMUST00000155904.1, XM_030249608, XM_030249609	multiple coagulation factor deficiency 2	17:87254658-87265940:-1	Cluster001
Mcoln1	3	ENSMUSG00000004567	ENSMUST00000004683.12, ENSMUST00000159538.1, ENSMUST00000159808.1, ENSMUST00000160338.1, ENSMUST00000161705.2, ENSMUST00000161842.1, ENSMUST00000162797.7, ENSMUST00000208306.1, ENSMUST00000208359.1, ENSMUST00000208739.1, ENSMUST00000208943.1, NM_053177	mucolipin 1	8:3500519-3515232:1	Cluster001
Mcrip1	80	ENSMUSG00000061111	ENSMUST00000034913.4, ENSMUST00000135515.1, XM_030245677	MAPK regulated corepressor interacting protein 1	11:120542888-120549582:-1	Cluster001
Mcrs1	182	ENSMUSG00000037570	ENSMUST00000041190.16, ENSMUST00000163506.2, ENSMUST00000229143.1, ENSMUST00000229359.1, ENSMUST00000229399.1, ENSMUST00000229656.1, ENSMUST00000229671.1, ENSMUST00000229926.1, ENSMUST00000230444.1, ENSMUST00000231020.1, XM_030248640	microspherule protein 1	15:99242817-99251942:-1	Cluster001
Mcur1	47	ENSMUSG00000021371	ENSMUST00000021800.5, ENSMUST00000223347.1, ENSMUST00000223353.1, NM_001081059, XM_006516983	mitochondrial calcium uniporter regulator 1	13:43547493-43560344:-1	Cluster001
Mdm2	43	ENSMUSG00000020184	ENSMUST00000020408.15, ENSMUST00000105263.8, ENSMUST00000126022.7, ENSMUST00000131627.1, ENSMUST00000132277.7, ENSMUST00000137102.7, ENSMUST00000147823.1, ENSMUST00000151725.1, ENSMUST00000155285.7, XM_017313822, XM_030244938	transformed mouse 3T3 cell double minute 2	10:117688892-117701559:-1	Cluster001
Mecp2	3	ENSMUSG00000031393	ENSMUST00000033770.12, ENSMUST00000100750.9, ENSMUST00000123362.7, ENSMUST00000140399.2, ENSMUST00000170481.8, ENSMUST00000198358.1, XM_030251240	methyl CpG binding protein 2	X:74026592-74085640:-1	Cluster001
Med15	75	ENSMUSG00000012114	ENSMUST00000012259.8, ENSMUST00000080936.13, ENSMUST00000231231.1, ENSMUST00000231413.1, ENSMUST00000231480.1, ENSMUST00000231494.1, ENSMUST00000231674.1, ENSMUST00000231754.1, ENSMUST00000232005.1, ENSMUST00000232012.1, ENSMUST00000232163.1, ENSMUST00000232202.1, ENSMUST00000232236.1, ENSMUST00000232312.1, ENSMUST00000232401.1, ENSMUST00000232431.1, ENSMUST00000232645.1, ENSMUST00000232667.1, NM…	mediator complex subunit 15	16:17651211-17703166:-1	Cluster001
Med16	11	ENSMUSG00000013833	ENSMUST00000105378.8, ENSMUST00000163125.1, ENSMUST00000164705.7, ENSMUST00000165684.7, ENSMUST00000166964.7, ENSMUST00000170375.1, ENSMUST00000170409.1, NM_001359629, XM_006513487	mediator complex subunit 16	10:79894868-79908336:-1	Cluster001
Med17	115	ENSMUSG00000031935	ENSMUST00000034411.9, ENSMUST00000213356.1, ENSMUST00000213788.1, ENSMUST00000216406.1, NM_144933	mediator complex subunit 17	9:15260351-15279906:-1	Cluster001
Med18	11	ENSMUSG00000066042	ENSMUST00000102567.3, ENSMUST00000123604.1	mediator complex subunit 18	4:132458731-132463921:-1	Cluster001
Med20	96	ENSMUSG00000092558	ENSMUST00000024778.2, ENSMUST00000133855.1, ENSMUST00000138638.1, ENSMUST00000149893.1, NM_001364927, NM_020048	mediator complex subunit 20	17:47611585-47624251:1	Cluster001
Med21/ENSMUSG00000030291	1	ENSMUSG00000030291	ENSMUST00000032429.8, ENSMUST00000075077.2, ENSMUST00000111650.3, ENSMUST00000125539.7, ENSMUST00000134387.7, ENSMUST00000203416.1, ENSMUST00000204040.1	mediator complex subunit 21	6:146642547-146650732:1	Cluster001
Med24	50	ENSMUSG00000017210	ENSMUST00000017354.12, ENSMUST00000100500.8, ENSMUST00000124371.1, ENSMUST00000125064.7, ENSMUST00000126565.1, ENSMUST00000137328.7, ENSMUST00000138750.7, ENSMUST00000139849.1, ENSMUST00000141566.1, ENSMUST00000144048.1, ENSMUST00000144720.1, ENSMUST00000156378.1, NM_001361993, NM_001361995	mediator complex subunit 24	11:98704595-98729383:-1	Cluster001
Med26	153	ENSMUSG00000045248	ENSMUST00000058534.6, XM_006509739	mediator complex subunit 26	8:72494558-72548310:-1	Cluster001
Mef2a	179	ENSMUSG00000030557	ENSMUST00000032776.14, ENSMUST00000072460.12, ENSMUST00000076325.11, ENSMUST00000107476.7, ENSMUST00000133074.1, ENSMUST00000135493.7, ENSMUST00000144057.2, ENSMUST00000156690.7, ENSMUST00000207486.1, ENSMUST00000207715.1, ENSMUST00000207794.1, ENSMUST00000208823.1, NM_001357324, XM_006540684, XM_017322011	myocyte enhancer factor 2A	7:67231165-67376456:-1	Cluster001
Meis3	77	ENSMUSG00000041420	ENSMUST00000002495.17, ENSMUST00000175946.7, ENSMUST00000176342.7, ENSMUST00000176446.1, ENSMUST00000176506.7, ENSMUST00000176714.2, ENSMUST00000177156.7, ENSMUST00000177540.7, ENSMUST00000183527.1, NM_001277988, NM_001277989, NM_001302472, XM_017322015, XM_017322016, XM_017322017, XM_017322018, XM_017322019, XM_030242193, XM_030242196, XM_030242197	Meis homeobox 3	7:16175395-16186510:1	Cluster001
Men1/ENSMUSG00000024947	71	ENSMUSG00000024947	ENSMUST00000056391.14, ENSMUST00000078137.11, ENSMUST00000079327.11, ENSMUST00000113500.7, ENSMUST00000113501.7, ENSMUST00000113502.9, ENSMUST00000113503.9, ENSMUST00000113504.9, ENSMUST00000156154.1, ENSMUST00000166909.1, ENSMUST00000170132.1, ENSMUST00000170292.1, ENSMUST00000237909.1, ENSMUST00000238038.1	multiple endocrine neoplasia 1	19:6334979-6340891:1	Cluster001
Mesd	44	ENSMUSG00000038503	ENSMUST00000094215.9, ENSMUST00000130103.1, ENSMUST00000138803.7, ENSMUST00000153377.1, ENSMUST00000207373.1	mesoderm development LRP chaperone	7:83884466-83901532:1	Cluster001
Mettl17	85	ENSMUSG00000004561	ENSMUST00000047899.12, ENSMUST00000077846.6, ENSMUST00000163603.7, ENSMUST00000164252.7, ENSMUST00000164801.7, ENSMUST00000164902.7, ENSMUST00000165100.7, ENSMUST00000165150.1, ENSMUST00000165568.2, ENSMUST00000166408.7, ENSMUST00000167984.1, ENSMUST00000168217.7, ENSMUST00000168409.1, ENSMUST00000168413.7, ENSMUST00000169019.7, ENSMUST00000170887.7	methyltransferase like 17	14:51884842-51893039:1	Cluster001
Mex3c	109	ENSMUSG00000037253	ENSMUST00000091852.4, XM_011246932	mex3 RNA binding family member C	18:73572705-73592578:1	Cluster001
Mex3d	4	ENSMUSG00000048696	ENSMUST00000105350.2, ENSMUST00000123141.1, NM_198615	mex3 RNA binding family member D	10:80380355-80387495:-1	Cluster001
Mfap1b	42	ENSMUSG00000048222	ENSMUST00000056732.3, NM_001081975	microfibrillar-associated protein 1B	2:121461666-121474023:-1	Cluster001
Mfap3	264	ENSMUSG00000020522	ENSMUST00000020830.13, ENSMUST00000108848.1, ENSMUST00000108849.7, ENSMUST00000128971.1, NM_180599, XM_006532850, XM_006532851	microfibrillar-associated protein 3	11:57518817-57533815:1	Cluster001
Mff	109	ENSMUSG00000026150	ENSMUST00000073025.11, ENSMUST00000078332.12, ENSMUST00000159279.7, ENSMUST00000160044.1, ENSMUST00000160632.7, ENSMUST00000160744.1, ENSMUST00000160750.7, ENSMUST00000160786.7, ENSMUST00000160972.7, ENSMUST00000161572.7, ENSMUST00000161648.7, ENSMUST00000162003.7, ENSMUST00000162056.7, ENSMUST00000162573.2, ENSMUST00000162794.1, ENSMUST00000188333.1, XM_006496557, XM_006496559, XM_006496564, XM_…	mitochondrial fission factor	1:82724996-82752390:1	Cluster001
Mfn2/ENSMUSG00000029020	217	ENSMUSG00000029020	ENSMUST00000030884.9, ENSMUST00000105714.7, ENSMUST00000105715.7, ENSMUST00000105716.8, ENSMUST00000124646.1, ENSMUST00000134172.7, ENSMUST00000150881.1	mitofusin 2	4:147873599-147904704:-1	Cluster001
Mfsd14a	78	ENSMUSG00000089911	ENSMUST00000029570.8, ENSMUST00000130631.1, ENSMUST00000138418.1, ENSMUST00000150402.2, ENSMUST00000196274.1, XM_006501030, XM_006501031, XM_011240023	major facilitator superfamily domain containing 14A	3:116631164-116655597:-1	Cluster001
Mfsd14b	68	ENSMUSG00000038212	ENSMUST00000054730.9, ENSMUST00000148779.1, ENSMUST00000155487.7, ENSMUST00000220824.1, NM_133680, XM_011244550	major facilitator superfamily domain containing 14B	13:65065132-65112999:-1	Cluster001
Mgat1	230	ENSMUSG00000020346	ENSMUST00000081794.6, ENSMUST00000101293.10, ENSMUST00000109194.1, ENSMUST00000129541.1, ENSMUST00000129588.1, ENSMUST00000135314.1, ENSMUST00000135489.1, ENSMUST00000148962.1, ENSMUST00000149406.1, ENSMUST00000152451.1, ENSMUST00000155806.7, ENSMUST00000156607.7, ENSMUST00000167400.7, NM_001110150, XM_006532399, XM_017314314, XM_030245629, XM_030245630	mannoside acetylglucosaminyltransferase 1	11:49250669-49263027:1	Cluster001
Mgat2	227	ENSMUSG00000043998	ENSMUST00000060579.9, NM_146035	mannoside acetylglucosaminyltransferase 2	12:69184158-69186773:1	Cluster001
Mgme1	56	ENSMUSG00000027424	ENSMUST00000028910.8, ENSMUST00000110027.1, ENSMUST00000110028.7, NM_001289631, NM_001355688, NM_028984	mitochondrial genome maintenance exonuclease 1	2:144270904-144281227:1	Cluster001
Mgrn1	421	ENSMUSG00000022517	ENSMUST00000023159.9, ENSMUST00000070658.15, ENSMUST00000229038.1, ENSMUST00000230108.1, ENSMUST00000230220.1, ENSMUST00000230653.1, ENSMUST00000230738.1, ENSMUST00000230990.1, NM_001357062, XM_006521832, XM_006521837	mahogunin, ring finger 1	16:4886105-4927668:1	Cluster001
Mia2	42	ENSMUSG00000021000	ENSMUST00000069430.14, ENSMUST00000170992.8, ENSMUST00000175659.7, ENSMUST00000175685.1, ENSMUST00000175803.1, ENSMUST00000175837.1, ENSMUST00000175877.7, ENSMUST00000175912.7, ENSMUST00000176223.1, ENSMUST00000176322.7, ENSMUST00000176336.7, ENSMUST00000176464.7, ENSMUST00000176617.7, ENSMUST00000176727.7, ENSMUST00000176752.7, ENSMUST00000176892.7, ENSMUST00000177162.7, ENSMUST00000177222.7, EN…	MIA SH3 domain ER export factor 2	12:59131481-59190220:1	Cluster001
Mia3	326	ENSMUSG00000056050	ENSMUST00000069922.8, ENSMUST00000109158.8, ENSMUST00000192090.1, ENSMUST00000194543.2, ENSMUST00000195233.2	melanoma inhibitory activity 3	1:183326725-183369553:-1	Cluster001
Micall1	1	ENSMUSG00000033039	ENSMUST00000040320.9, ENSMUST00000229004.1, ENSMUST00000229031.1, ENSMUST00000229048.1, ENSMUST00000229113.1, ENSMUST00000229694.1, ENSMUST00000230202.1, ENSMUST00000230779.1, NM_177461, XM_006521021, XM_006521024	microtubule associated monooxygenase, calponin and LIM domain containing -like 1	15:79109171-79136900:1	Cluster001
Mid1ip1	5	ENSMUSG00000008035	ENSMUST00000008179.6, ENSMUST00000115524.7, ENSMUST00000125623.1, ENSMUST00000144356.7, ENSMUST00000156321.1	Mid1 interacting protein 1 (gastrulation specific G12-like (zebrafish))	X:10715013-10719690:1	Cluster001
Miga2	145	ENSMUSG00000026858	ENSMUST00000077977.13, ENSMUST00000100214.9, ENSMUST00000116543.3, ENSMUST00000125610.1, ENSMUST00000127410.1, ENSMUST00000135841.1, ENSMUST00000137441.1, ENSMUST00000140075.8, ENSMUST00000142801.7, ENSMUST00000146308.1, ENSMUST00000175864.1, ENSMUST00000176517.1, NM_001242407, NM_175392, XM_006497595, XM_030246573	mitoguardin 2	2:30364335-30385519:1	Cluster001
Minpp1	322	ENSMUSG00000024896	ENSMUST00000025827.9, ENSMUST00000236287.1	multiple inositol polyphosphate histidine phosphatase 1	19:32485769-32515364:1	Cluster001
Mios	56	ENSMUSG00000042447	ENSMUST00000040017.7, ENSMUST00000160265.7, ENSMUST00000161134.1, NM_145374, XM_006505086	meiosis regulator for oocyte development	6:8209227-8236274:1	Cluster001
Mipep	1	ENSMUSG00000021993	ENSMUST00000063562.8, ENSMUST00000223709.1, ENSMUST00000224635.1, ENSMUST00000225043.1, ENSMUST00000225506.1, NM_027436, XM_006519508	mitochondrial intermediate peptidase	14:60784566-60903613:1	Cluster001
Mis12/ENSMUSG00000040599	16	ENSMUSG00000040599	ENSMUST00000048807.11, ENSMUST00000133413.7, ENSMUST00000136137.1, ENSMUST00000143762.1, ENSMUST00000155236.1, ENSMUST00000164220.7	MIS12 kinetochore complex component	11:71019611-71027371:1	Cluster001
Mkln1	254	ENSMUSG00000025609	ENSMUST00000026699.14, ENSMUST00000130108.2, ENSMUST00000133182.1, ENSMUST00000134315.7, ENSMUST00000134544.7, ENSMUST00000137621.7, ENSMUST00000141045.1, ENSMUST00000147614.1, ENSMUST00000149859.4, ENSMUST00000150949.7, ENSMUST00000154954.7, ENSMUST00000200915.1, ENSMUST00000202577.1, NM_013791, XM_030255436, XM_030255437	muskelin 1, intracellular mediator containing kelch motifs	6:31398867-31516809:1	Cluster001
Mknk1	271	ENSMUSG00000028708	ENSMUST00000019677.11, ENSMUST00000106513.9, ENSMUST00000130819.7, ENSMUST00000135209.1, ENSMUST00000140315.1, ENSMUST00000140585.7, ENSMUST00000144235.7, ENSMUST00000144427.7, ENSMUST00000150201.7, ENSMUST00000151203.7, ENSMUST00000152888.7, ENSMUST00000153766.7, ENSMUST00000154957.1, ENSMUST00000155412.7, NM_001369238, XM_006502822, XM_006502823, XM_030253286, XM_030253287	MAP kinase-interacting serine/threonine kinase 1	4:115856466-115879250:1	Cluster001
Mkrn2	45	ENSMUSG00000000439	ENSMUST00000000449.8, ENSMUST00000204409.1, ENSMUST00000205248.1, NM_023290	makorin, ring finger protein, 2	6:115601938-115618670:1	Cluster001
Mks1/ENSMUSG00000034121	134	ENSMUSG00000034121	ENSMUST00000038196.6, ENSMUST00000130135.7, ENSMUST00000135369.1, ENSMUST00000149256.1, ENSMUST00000153729.7	Meckel syndrome, type 1	11:87853215-87863803:1	Cluster001
Mlec	27	ENSMUSG00000048578	ENSMUST00000112121.5, ENSMUST00000124678.1, NM_175403	malectin	5:115142981-115158176:-1	Cluster001
Mlf2	82	ENSMUSG00000030120	ENSMUST00000032214.13, ENSMUST00000180095.3, ENSMUST00000203021.2, ENSMUST00000203060.1, ENSMUST00000203133.1, ENSMUST00000204177.2, ENSMUST00000204534.2, ENSMUST00000204815.2	myeloid leukemia factor 2	6:124931386-124937238:1	Cluster001
Mlh1	36	ENSMUSG00000032498	ENSMUST00000035079.9, ENSMUST00000123713.1, ENSMUST00000123869.7, ENSMUST00000128795.1, ENSMUST00000134316.1, ENSMUST00000135218.7, ENSMUST00000135695.1, ENSMUST00000199404.1, ENSMUST00000200145.1, NM_001324522, NM_026810, XM_006511951, XM_011242935, XM_030244079	mutL homolog 1	9:111228239-111271496:-1	Cluster001
Mllt1	66	ENSMUSG00000024212	ENSMUST00000025053.9, ENSMUST00000233063.1, ENSMUST00000233829.1, ENSMUST00000233854.1, NM_022328	myeloid/lymphoid or mixed-lineage leukemia; translocated to, 1	17:56892611-56935388:-1	Cluster001
Mlst8	1	ENSMUSG00000024142	ENSMUST00000070888.13, ENSMUST00000179163.2, ENSMUST00000234032.1, ENSMUST00000234147.1, ENSMUST00000234335.1, ENSMUST00000234516.1, ENSMUST00000234543.1, ENSMUST00000234686.1, ENSMUST00000234892.1, ENSMUST00000234941.1, XM_006524678, XM_006524679, XM_017317586, XM_017317587, XM_030249920, XM_030249921	MTOR associated protein, LST8 homolog (S. cerevisiae)	17:24473551-24479057:-1	Cluster001
Mlx	23	ENSMUSG00000017801	ENSMUST00000017945.14, ENSMUST00000107302.7, ENSMUST00000107303.9, ENSMUST00000143344.1, ENSMUST00000145187.1, ENSMUST00000149411.7, ENSMUST00000149597.1, NM_001159384, NM_001159385	MAX-like protein X	11:101087290-101092207:1	Cluster001
Mlxip	25	ENSMUSG00000038342	ENSMUST00000068237.11, ENSMUST00000111596.7, ENSMUST00000135961.1, ENSMUST00000199458.1, NM_177582, XM_006530239	MLX interacting protein	5:123394798-123446892:1	Cluster001
Mlycd	7	ENSMUSG00000074064	ENSMUST00000098367.4, ENSMUST00000145121.1, NM_001364328, NM_019966, XM_006531218, XM_006531222, XM_006531225, XM_006531226, XM_011248457, XM_017312922	malonyl-CoA decarboxylase	8:119394894-119411102:1	Cluster001
Mmadhc	189	ENSMUSG00000026766	ENSMUST00000102769.10, ENSMUST00000133768.1, ENSMUST00000134480.7, ENSMUST00000140563.1, ENSMUST00000144143.7, ENSMUST00000147345.7, ENSMUST00000152948.1, ENSMUST00000154254.7, NM_001348199, XM_011239002, XM_017314908, XM_030246615, XM_030246620	methylmalonic aciduria (cobalamin deficiency) cblD type, with homocystinuria	2:50279881-50296754:-1	Cluster001
Mmgt1	1	ENSMUSG00000061273	ENSMUST00000059899.2, NM_146234	membrane magnesium transporter 1	X:56585512-56597944:-1	Cluster001
Mms19	33	ENSMUSG00000025159	ENSMUST00000026168.8, ENSMUST00000163287.7, ENSMUST00000163398.7, ENSMUST00000164776.7, ENSMUST00000165043.1, ENSMUST00000166090.7, ENSMUST00000166517.1, ENSMUST00000167820.1, ENSMUST00000167927.7, ENSMUST00000168484.7, ENSMUST00000168737.1, ENSMUST00000169765.1, ENSMUST00000169775.7, ENSMUST00000169779.1, ENSMUST00000169933.1, ENSMUST00000170209.7, ENSMUST00000171561.7, ENSMUST00000171755.7, NM_…	MMS19 cytosolic iron-sulfur assembly component	19:41947690-41981161:-1	Cluster001
Mogs	44	ENSMUSG00000030036	ENSMUST00000032114.7, ENSMUST00000145403.2, NM_020619, XM_006506424	mannosyl-oligosaccharide glucosidase	6:83115637-83118902:1	Cluster001
Mon1b	168	ENSMUSG00000078908	ENSMUST00000035777.9, ENSMUST00000179926.8	MON1 homolog B, secretory traffciking associated	8:113635587-113645179:1	Cluster001
Morc3	28	ENSMUSG00000039456	ENSMUST00000044068.9, ENSMUST00000201097.2, ENSMUST00000201497.1, ENSMUST00000201706.1, ENSMUST00000201754.3, ENSMUST00000202261.4, ENSMUST00000202663.1, ENSMUST00000231891.1, ENSMUST00000232425.1, ENSMUST00000232639.1	microrchidia 3	16:93832121-93876073:1	Cluster001
Mov10	21	ENSMUSG00000002227	ENSMUST00000002297.11, ENSMUST00000106774.7, ENSMUST00000106775.7, ENSMUST00000136148.2, ENSMUST00000145414.1, ENSMUST00000166979.7, ENSMUST00000168015.7, ENSMUST00000196161.1, ENSMUST00000196211.1, NM_008619, XM_006501100, XM_006501101, XM_030252455	Mov10 RISC complex RNA helicase	3:104794832-104818305:-1	Cluster001
Mpi	124	ENSMUSG00000032306	ENSMUST00000034856.14, ENSMUST00000124593.1, ENSMUST00000140671.1, ENSMUST00000145543.1, ENSMUST00000156428.1, NM_025837, XM_006510771	mannose phosphate isomerase	9:57544268-57552752:-1	Cluster001
Mpv17	98	ENSMUSG00000107283	ENSMUST00000154241.7, ENSMUST00000200744.3, ENSMUST00000200833.3, ENSMUST00000200864.3, ENSMUST00000201171.3, ENSMUST00000201353.3, ENSMUST00000201491.1, ENSMUST00000202203.1, ENSMUST00000202241.3, ENSMUST00000202375.3, ENSMUST00000202614.3, ENSMUST00000202836.3, NM_001294324, NM_008622	MpV17 mitochondrial inner membrane protein	5:31140663-31154180:-1	Cluster001
Mpv17l2/ENSMUSG00000035559	2	ENSMUSG00000035559	ENSMUST00000038626.9, ENSMUST00000212385.1, ENSMUST00000212617.1, ENSMUST00000213010.1	MPV17 mitochondrial membrane protein-like 2	8:70758649-70760946:-1	Cluster001
Mrgbp	72	ENSMUSG00000027569	ENSMUST00000029085.8, ENSMUST00000123609.7, ENSMUST00000130277.7, ENSMUST00000149969.1, ENSMUST00000150757.7, ENSMUST00000169630.7, NM_001356494	MRG/MORF4L binding protein	2:180581222-180586304:1	Cluster001
Mrpl50	1	ENSMUSG00000044018	ENSMUST00000057829.3, NM_178603	mitochondrial ribosomal protein L50	4:49512597-49521083:-1	Cluster001
Mrps2	88	ENSMUSG00000035772	ENSMUST00000038600.3, ENSMUST00000123533.7, ENSMUST00000146332.1, NM_001166031, NM_080452, XM_006497625, XM_030246829, XM_030246830	mitochondrial ribosomal protein S2	2:28468076-28471168:1	Cluster001
Mrps27	13	ENSMUSG00000041632	ENSMUST00000052249.6, ENSMUST00000224660.2, ENSMUST00000225973.1, NM_173757, XM_017315495, XM_017315496	mitochondrial ribosomal protein S27	13:99344786-99415561:1	Cluster001
Mrps30	30	ENSMUSG00000021731	ENSMUST00000022245.9, ENSMUST00000225170.1, NM_021556	mitochondrial ribosomal protein S30	13:118380110-118387252:-1	Cluster001
Mrps35/232536	27	232536	NM_145573, XM_006507037, XM_017321561	mitochondrial ribosomal protein S35	6:3537843-3566089:1	Cluster001
Mrps7	6	ENSMUSG00000046756	ENSMUST00000058109.8, ENSMUST00000141556.1, NM_025305	mitchondrial ribosomal protein S7	11:115604140-115608036:1	Cluster001
Msantd2	43	ENSMUSG00000042138	ENSMUST00000048604.7, ENSMUST00000209391.1, ENSMUST00000209769.1, ENSMUST00000211060.1, ENSMUST00000211224.1, ENSMUST00000211792.1, ENSMUST00000213411.1, ENSMUST00000214298.1, XM_006510232, XM_017313314, XM_017313315	Myb/SANT-like DNA-binding domain containing 2	9:37491590-37526113:1	Cluster001
Msl3	2	ENSMUSG00000031358	ENSMUST00000033725.15, ENSMUST00000112137.1, ENSMUST00000129860.1, ENSMUST00000145564.1, NM_001370791, NM_001370792, NM_001370793, NM_001370794, NM_001370795, NM_001370796, NM_001370797, NM_001370798, NM_001370799, NM_010832, XM_017318415	MSL complex subunit 3	X:168654201-168674354:-1	Cluster001
Msn	92	ENSMUSG00000031207	ENSMUST00000117399.1, ENSMUST00000135027.1, ENSMUST00000149985.7, NM_010833	moesin	X:96096045-96168553:1	Cluster001
Mta2	393	ENSMUSG00000071646	ENSMUST00000096240.2, ENSMUST00000132463.7, ENSMUST00000135300.7, ENSMUST00000137956.7, ENSMUST00000151386.1, ENSMUST00000169535.1, NM_011842, XM_030250933	metastasis-associated gene family, member 2	19:8942473-8952299:1	Cluster001
Mtch1	2	ENSMUSG00000024012	ENSMUST00000095427.11, ENSMUST00000118366.8, ENSMUST00000127423.2, ENSMUST00000132753.1, ENSMUST00000141319.1, ENSMUST00000151739.2, ENSMUST00000153658.2, ENSMUST00000234129.1, ENSMUST00000234180.1, ENSMUST00000234416.1, ENSMUST00000234507.1, ENSMUST00000234856.1, ENSMUST00000234868.1, ENSMUST00000234948.1, ENSMUST00000234970.1, ENSMUST00000235021.1, ENSMUST00000235088.1, ENSMUST00000235097.1, EN…	mitochondrial carrier 1	17:29332082-29347327:-1	Cluster001
Mtfmt	34	ENSMUSG00000059183	ENSMUST00000074792.6, ENSMUST00000130057.1, ENSMUST00000132966.7, ENSMUST00000140244.1	mitochondrial methionyl-tRNA formyltransferase	9:65435782-65453054:1	Cluster001
Mtfr1l	376	ENSMUSG00000046671	ENSMUST00000102550.9, ENSMUST00000116279.9, ENSMUST00000129836.1, ENSMUST00000130187.7, ENSMUST00000131613.7, ENSMUST00000146808.1, ENSMUST00000154769.7, NM_001256112, NM_001355187, NM_001355188, XM_006539258	mitochondrial fission regulator 1-like	4:134525562-134535091:-1	Cluster001
Mthfr	5	ENSMUSG00000029009	ENSMUST00000069604.14, ENSMUST00000097788.10, ENSMUST00000125978.1, ENSMUST00000141283.7, ENSMUST00000145115.1, ENSMUST00000152498.7, ENSMUST00000156113.1	methylenetetrahydrofolate reductase	4:148039077-148059551:1	Cluster001
Mthfsd	8	ENSMUSG00000031816	ENSMUST00000047282.11, ENSMUST00000116415.8, ENSMUST00000126431.1, ENSMUST00000128052.7, ENSMUST00000128503.1, ENSMUST00000133037.7, ENSMUST00000133058.7, ENSMUST00000134758.7, ENSMUST00000138908.7, ENSMUST00000139782.7, ENSMUST00000140260.7, ENSMUST00000145991.1, ENSMUST00000149718.7, ENSMUST00000151576.7, ENSMUST00000156606.7, ENSMUST00000213028.1, NM_172761, XM_017312753, XM_030243517, XM_0302…	methenyltetrahydrofolate synthetase domain containing	8:121103849-121108413:-1	Cluster001
Mtmr1	15	ENSMUSG00000015214	ENSMUST00000015358.7, ENSMUST00000114601.7, ENSMUST00000130179.1, ENSMUST00000130909.7, ENSMUST00000132837.4, ENSMUST00000138565.1, ENSMUST00000146213.7, ENSMUST00000149323.7, ENSMUST00000156307.1, ENSMUST00000156756.2, XM_006528136, XM_006528137, XM_011247629	myotubularin related protein 1	X:71379079-71419189:1	Cluster001
Mtmr14	5	ENSMUSG00000030269	ENSMUST00000113146.8, ENSMUST00000129883.7, ENSMUST00000134945.7, ENSMUST00000137772.7, ENSMUST00000142938.7, ENSMUST00000144976.3, ENSMUST00000148523.7, ENSMUST00000151149.1, ENSMUST00000156141.2, ENSMUST00000203385.1, NM_001362183, XM_006506824, XM_006506826, XM_006506827, XM_030255687, XM_030255688	myotubularin related protein 14	6:113259126-113281202:1	Cluster001
Mtmr3	146	ENSMUSG00000034354	ENSMUST00000040448.12, ENSMUST00000109943.9, ENSMUST00000123506.7, ENSMUST00000128256.1, ENSMUST00000130716.7, ENSMUST00000144242.1, ENSMUST00000155566.7, XM_006514845, XM_006514846, XM_017314807	myotubularin related protein 3	11:4480868-4594815:-1	Cluster001
Mtmr6	374	ENSMUSG00000021987	ENSMUST00000022563.8, ENSMUST00000224164.1, ENSMUST00000224366.1, ENSMUST00000225574.1	myotubularin related protein 6	14:60265228-60302370:1	Cluster001
Mtmr9	28	ENSMUSG00000035078	ENSMUST00000058679.6, ENSMUST00000225449.1, NM_177594, XM_011245001, XM_030247706	myotubularin related protein 9	14:63523610-63543953:-1	Cluster001
Mtr	138	ENSMUSG00000021311	ENSMUST00000099856.5, ENSMUST00000220473.1, ENSMUST00000221190.1, ENSMUST00000221290.1, NM_001081128	5-methyltetrahydrofolate-homocysteine methyltransferase	13:12186538-12258113:-1	Cluster001
Mtx2	19	ENSMUSG00000027099	ENSMUST00000028511.7, ENSMUST00000129284.1, ENSMUST00000155844.1, NM_016804	metaxin 2	2:74825812-74876748:1	Cluster001
Myo1f	21	ENSMUSG00000024300	ENSMUST00000087605.12, ENSMUST00000173372.7, ENSMUST00000173426.1, ENSMUST00000174695.1, ENSMUST00000235099.1	myosin IF	17:33555707-33607764:1	Cluster001
Mzt1	14	ENSMUSG00000033186	ENSMUST00000042662.9, ENSMUST00000227197.1, ENSMUST00000227948.1, ENSMUST00000228445.1	mitotic spindle organizing protein 1	14:99034544-99046134:-1	Cluster001
Naa20	24	ENSMUSG00000002728	ENSMUST00000002805.13, ENSMUST00000110000.7, ENSMUST00000129502.1, ENSMUST00000134759.2, ENSMUST00000136330.1, ENSMUST00000149461.2, ENSMUST00000150316.7, ENSMUST00000165635.1, ENSMUST00000169732.7	N(alpha)-acetyltransferase 20, NatB catalytic subunit	2:145902099-145916425:1	Cluster001
Naa40	179	ENSMUSG00000024764	ENSMUST00000025675.10, ENSMUST00000235323.1, ENSMUST00000236628.1, ENSMUST00000236769.1, ENSMUST00000237834.1, XM_006527336	N(alpha)-acetyltransferase 40, NatD catalytic subunit	19:7225671-7241217:-1	Cluster001
Naa50	61	ENSMUSG00000022698	ENSMUST00000063520.14, ENSMUST00000063542.7, ENSMUST00000159514.7, ENSMUST00000161326.7	N(alpha)-acetyltransferase 50, NatE catalytic subunit	16:44139830-44163366:1	Cluster001
Naa60	208	ENSMUSG00000005982	ENSMUST00000115860.7, ENSMUST00000135093.7, ENSMUST00000140832.1, ENSMUST00000143537.8, ENSMUST00000147949.7, ENSMUST00000150655.2, ENSMUST00000151988.7, ENSMUST00000175809.7, ENSMUST00000176224.7, ENSMUST00000176625.7, ENSMUST00000186375.7, XM_006522679, XM_006522680	N(alpha)-acetyltransferase 60, NatF catalytic subunit	16:3884619-3904781:1	Cluster001
Nab2	7	ENSMUSG00000025402	ENSMUST00000026469.8, ENSMUST00000099157.3, ENSMUST00000128780.1, ENSMUST00000129252.1, NM_008668	Ngfi-A binding protein 2	10:127660918-127666703:-1	Cluster001
Naglu	115	ENSMUSG00000001751	ENSMUST00000001802.9, ENSMUST00000138409.2, ENSMUST00000140735.2, NM_013792, XM_006533465, XM_030246048, XM_030246049	alpha-N-acetylglucosaminidase (Sanfilippo disease IIIB)	11:101070113-101077665:1	Cluster001
Nagpa	131	ENSMUSG00000023143	ENSMUST00000023911.10, ENSMUST00000144490.1, ENSMUST00000147567.1, ENSMUST00000156450.1, XM_006522216	N-acetylglucosamine-1-phosphodiester alpha-N-acetylglucosaminidase	16:5195281-5204032:-1	Cluster001
Nap1l4	276	ENSMUSG00000059119	ENSMUST00000072727.6, ENSMUST00000207244.1, ENSMUST00000207870.1, ENSMUST00000207948.1, ENSMUST00000208093.1, ENSMUST00000208190.1, ENSMUST00000208282.1, ENSMUST00000208317.1, ENSMUST00000209098.1, XM_006508504, XM_006508506, XM_006508508, XM_030242200, XM_030242201, XM_030242202, XM_030242205	nucleosome assembly protein 1-like 4	7:143513579-143548828:-1	Cluster001
Napa	217	ENSMUSG00000006024	ENSMUST00000006181.6, ENSMUST00000124563.7, ENSMUST00000127637.7, ENSMUST00000132828.1, ENSMUST00000139507.2, ENSMUST00000140640.1, ENSMUST00000150208.7, NM_025898, XM_030241973, XM_030241974, XM_030241975	N-ethylmaleimide sensitive fusion protein attachment protein alpha	7:16098580-16117982:1	Cluster001
Nars	60	ENSMUSG00000024587	ENSMUST00000025483.10, ENSMUST00000235325.1, ENSMUST00000235647.1, ENSMUST00000235887.1, ENSMUST00000236186.1, ENSMUST00000236392.1, ENSMUST00000236463.1, ENSMUST00000236583.1, ENSMUST00000236873.1, ENSMUST00000237027.1, ENSMUST00000237351.1, ENSMUST00000237369.1, ENSMUST00000237400.1, ENSMUST00000237503.1, ENSMUST00000237585.1, ENSMUST00000237831.1, NM_001142950, NM_027350	asparaginyl-tRNA synthetase	18:64499647-64516557:-1	Cluster001
Naxe	46	ENSMUSG00000028070	ENSMUST00000029708.7, NM_144897, XM_006501517	NAD(P)HX epimerase	3:88056523-88058495:-1	Cluster001
Ncapd3	1	ENSMUSG00000035024	ENSMUST00000073127.13, ENSMUST00000086198.4, ENSMUST00000214270.1, ENSMUST00000214432.1, ENSMUST00000216677.1, ENSMUST00000217311.1, XM_006510697, XM_006510698, XM_011242627, XM_030244726	non-SMC condensin II complex, subunit D3	9:27061254-27096522:1	Cluster001
Ncbp1	5	ENSMUSG00000028330	ENSMUST00000030014.8, ENSMUST00000131187.1, ENSMUST00000133286.1, XM_017320296	nuclear cap binding protein subunit 1	4:46138798-46172403:1	Cluster001
Ncbp3/66874	36	66874	NM_025818	nuclear cap binding subunit 3	11:138994-175001:1	Cluster001
Ncdn	36	ENSMUSG00000028833	ENSMUST00000030637.13, ENSMUST00000106116.1, ENSMUST00000127079.1, NM_001355413, XM_030253580	neurochondrin	4:126743761-126753757:-1	Cluster001
Ncf1	2	ENSMUSG00000015950	ENSMUST00000016094.12, ENSMUST00000111275.7, ENSMUST00000126934.2, ENSMUST00000139249.8, ENSMUST00000144086.1, ENSMUST00000146354.7, ENSMUST00000182626.1	neutrophil cytosolic factor 1	5:134220053-134229625:-1	Cluster001
Nck1	1	ENSMUSG00000032475	ENSMUST00000112874.3, ENSMUST00000116522.7, ENSMUST00000186591.6, ENSMUST00000188670.1, NM_010878	non-catalytic region of tyrosine kinase adaptor protein 1	9:100494988-100545841:-1	Cluster001
Nckap1l	300	ENSMUSG00000022488	ENSMUST00000047405.8, ENSMUST00000229127.1, ENSMUST00000229468.1, ENSMUST00000229835.1, ENSMUST00000230276.1, NM_153505, XM_006520255	NCK associated protein 1 like	15:103453825-103498800:1	Cluster001
Nckipsd/80987	56	80987	NM_030729, XM_030244729	NCK interacting protein with SH3 domain	9:23426-33412:1	Cluster001
Ncln	85	ENSMUSG00000020238	ENSMUST00000020463.13, ENSMUST00000118498.7, ENSMUST00000124437.1, ENSMUST00000125521.7, ENSMUST00000130400.1, ENSMUST00000136721.1, ENSMUST00000151680.1, ENSMUST00000151701.7, ENSMUST00000153205.1, NM_134009	nicalin	10:81486459-81496363:-1	Cluster001
Ncstn	644	ENSMUSG00000003458	ENSMUST00000003550.10, ENSMUST00000122986.1, ENSMUST00000135928.1, ENSMUST00000140643.7, ENSMUST00000142825.1, ENSMUST00000146137.7, NM_021607, XM_006496952, XM_017321872	nicastrin	1:172066096-172082403:-1	Cluster001
Nde1	124	ENSMUSG00000022678	ENSMUST00000023359.12, ENSMUST00000115795.8, ENSMUST00000117958.7, ENSMUST00000127801.1, ENSMUST00000132316.7, ENSMUST00000133249.7, ENSMUST00000149232.1, ENSMUST00000156041.1, XM_011246000	nudE neurodevelopment protein 1	16:14169451-14192849:1	Cluster001
Ndfip2	193	ENSMUSG00000053253	ENSMUST00000127286.7, ENSMUST00000138283.1, ENSMUST00000149358.1, ENSMUST00000149781.7, ENSMUST00000155351.1, ENSMUST00000181969.7, NM_029561	Nedd4 family interacting protein 2	14:105258623-105309298:1	Cluster001
Ndor1	240	78797	ENSMUST00000100329.9, ENSMUST00000114349.8, ENSMUST00000123472.1, ENSMUST00000129705.1, ENSMUST00000132128.2, ENSMUST00000132591.1, ENSMUST00000137355.1, ENSMUST00000141808.7, ENSMUST00000147866.1, ENSMUST00000148589.8, ENSMUST00000228052.1, XM_006498446, XM_006498448, XM_006498452, XM_030252251, XM_030252252, XM_030252253	NADPH dependent diflavin oxidoreductase 1	2:25244819-25255414:-1	Cluster001
Ndrg3	3	ENSMUSG00000027634	ENSMUST00000069600.12, ENSMUST00000072298.12, ENSMUST00000109558.1, ENSMUST00000126627.1, ENSMUST00000131955.7, ENSMUST00000132748.1, ENSMUST00000140297.7, ENSMUST00000149599.1, ENSMUST00000156491.7, ENSMUST00000156651.1, NM_001355391, NM_001355392, NM_001355393, NM_001355394, XM_011239596, XM_017318968, XM_030251732, XM_030251733, XM_030251734, XM_030251736	N-myc downstream regulated gene 3	2:156927345-156953388:-1	Cluster001
Ndufa9	2	ENSMUSG00000000399	ENSMUST00000088194.6, ENSMUST00000200890.1, ENSMUST00000205002.2, NM_025358	NADH:ubiquinone oxidoreductase subunit A9	6:126821863-126849144:-1	Cluster001
Necap2	75	ENSMUSG00000028923	ENSMUST00000030760.14, ENSMUST00000122933.1, ENSMUST00000130351.7, ENSMUST00000132704.1, ENSMUST00000132906.7, ENSMUST00000144813.1, ENSMUST00000145621.7, ENSMUST00000149178.7, ENSMUST00000150330.7, ENSMUST00000152915.7, ENSMUST00000153721.7	NECAP endocytosis associated 2	4:141066512-141078357:-1	Cluster001
Nek7	256	ENSMUSG00000026393	ENSMUST00000027642.4, ENSMUST00000186017.6, ENSMUST00000187407.6, ENSMUST00000191549.2, NM_021605	NIMA (never in mitosis gene a)-related expressed kinase 7	1:138483837-138619757:-1	Cluster001
Nelfa	105	ENSMUSG00000029111	ENSMUST00000030993.7, ENSMUST00000132942.1, NM_011914, XM_030254497	negative elongation factor complex member A, Whsc2	5:33897965-33936301:-1	Cluster001
Nelfb	234	ENSMUSG00000013465	ENSMUST00000059849.14, ENSMUST00000124900.1, ENSMUST00000128876.7, ENSMUST00000129140.1, ENSMUST00000138199.7, ENSMUST00000140934.1, ENSMUST00000146729.1, ENSMUST00000147890.1	negative elongation factor complex member B	2:25199712-25211489:-1	Cluster001
Nelfcd	26	ENSMUSG00000016253	ENSMUST00000016397.6, ENSMUST00000109075.7, ENSMUST00000129716.1, ENSMUST00000137986.1, ENSMUST00000139390.1, ENSMUST00000143683.1	negative elongation factor complex member C/D, Th1l	2:174415804-174427502:1	Cluster001
Nfam1	68	ENSMUSG00000058099	ENSMUST00000023076.5, ENSMUST00000100377.11, ENSMUST00000109503.9, ENSMUST00000231165.1, ENSMUST00000231204.1, NM_001271411, XM_006521486	Nfat activating molecule with ITAM motif 1	15:83000420-83033369:-1	Cluster001
Nfatc1	53	ENSMUSG00000033016	ENSMUST00000035800.7, ENSMUST00000078049.11, ENSMUST00000167977.7, ENSMUST00000170905.8, ENSMUST00000236310.1, ENSMUST00000236711.1, ENSMUST00000237776.1	nuclear factor of activated T cells, cytoplasmic, calcineurin dependent 1	18:80606205-80713071:-1	Cluster001
Nfx1	390	ENSMUSG00000028423	ENSMUST00000030133.14, ENSMUST00000091614.6, ENSMUST00000098143.10, ENSMUST00000124595.7, ENSMUST00000131305.1, ENSMUST00000136717.1, ENSMUST00000143798.1, NM_023739, XM_006538319, XM_011250123, XM_011250124	nuclear transcription factor, X-box binding 1	4:40970949-41012856:1	Cluster001
Nfyc	90	ENSMUSG00000032897	ENSMUST00000043429.11, ENSMUST00000097906.11, ENSMUST00000118902.7, ENSMUST00000120779.7, ENSMUST00000127030.7, ENSMUST00000134979.7, ENSMUST00000136236.7, ENSMUST00000145029.1, ENSMUST00000145658.1, ENSMUST00000148081.1, XM_030253306, XM_030253307	nuclear transcription factor-Y gamma	4:120757438-120815780:-1	Cluster001
Ngly1	118	ENSMUSG00000021785	ENSMUST00000022310.6, ENSMUST00000143947.1, ENSMUST00000153109.1, ENSMUST00000223879.1, ENSMUST00000223973.1, ENSMUST00000224154.1, ENSMUST00000224656.1, ENSMUST00000226089.1, NM_001362432, NM_021504	N-glycanase 1	14:16249314-16311537:1	Cluster001
Nhlrc3	91	ENSMUSG00000042997	ENSMUST00000056749.13, ENSMUST00000129497.1, ENSMUST00000130348.1, ENSMUST00000153342.1, ENSMUST00000198983.1, NM_172501	NHL repeat containing 3	3:53451996-53463258:-1	Cluster001
Nifk	10	ENSMUSG00000026377	ENSMUST00000027626.12, ENSMUST00000112688.9, ENSMUST00000161495.1, NM_026472	nucleolar protein interacting with the FHA domain of MKI67	1:118321843-118333831:1	Cluster001
Nip7	4	ENSMUSG00000031917	ENSMUST00000034392.12, ENSMUST00000170962.2, ENSMUST00000212281.1	NIP7, nucleolar pre-rRNA processing protein	8:107056877-107060931:1	Cluster001
Nipa2	65	ENSMUSG00000030452	ENSMUST00000032635.13, ENSMUST00000117812.7, ENSMUST00000119041.7, ENSMUST00000119201.7, ENSMUST00000126604.7, ENSMUST00000130239.1, ENSMUST00000135849.7, ENSMUST00000143325.1, ENSMUST00000147950.7, ENSMUST00000152649.7, ENSMUST00000205773.1, NM_001256133, XM_006541324	non imprinted in Prader-Willi/Angelman syndrome 2 homolog (human)	7:55931285-55962445:-1	Cluster001
Nipsnap3b	40	ENSMUSG00000015247	ENSMUST00000015391.9, ENSMUST00000107665.3, ENSMUST00000132678.1	nipsnap homolog 3B	4:53011880-53022060:1	Cluster001
Nisch	211	ENSMUSG00000021910	ENSMUST00000022469.12, ENSMUST00000163552.1, ENSMUST00000163846.1, ENSMUST00000164000.1, ENSMUST00000164617.1, ENSMUST00000164956.7, ENSMUST00000164989.7, ENSMUST00000165981.7, ENSMUST00000167223.1, ENSMUST00000167449.1, ENSMUST00000167602.1, ENSMUST00000167979.1, ENSMUST00000168206.7, ENSMUST00000168451.7, ENSMUST00000169149.7, ENSMUST00000169628.7, ENSMUST00000169906.1, ENSMUST00000170253.7, EN…	nischarin	14:31170930-31216946:-1	Cluster001
Nkiras1	1	ENSMUSG00000021772	ENSMUST00000022294.14, ENSMUST00000132374.8, ENSMUST00000133460.1, ENSMUST00000145355.1, ENSMUST00000150209.7, ENSMUST00000152735.1, ENSMUST00000156186.1, XM_006518097, XM_030247999	NFKB inhibitor interacting Ras-like protein 1	14:18271270-18280452:1	Cluster001
Nnt	14	ENSMUSG00000025453	ENSMUST00000069902.12, ENSMUST00000099149.9, ENSMUST00000109204.7, ENSMUST00000133627.7, ENSMUST00000144599.1, ENSMUST00000223268.1	nicotinamide nucleotide transhydrogenase	13:119335528-119408952:-1	Cluster001
Noc2l	112	ENSMUSG00000095567	ENSMUST00000179543.7, ENSMUST00000179886.2, ENSMUST00000238213.1, ENSMUST00000238320.1, ENSMUST00000238476.1, NM_001369270, XM_030253688	NOC2 like nucleolar associated transcriptional repressor	4:156236015-156247616:1	Cluster001
Noc4l	39	ENSMUSG00000033294	ENSMUST00000042147.5, ENSMUST00000123380.1, ENSMUST00000124612.1, ENSMUST00000145712.7, ENSMUST00000150100.7, ENSMUST00000199795.1, NM_153570	NOC4 like	5:110648419-110653382:-1	Cluster001
Nol11	16	ENSMUSG00000018433	ENSMUST00000018577.7, ENSMUST00000106757.7, ENSMUST00000122966.1, ENSMUST00000136917.1, ENSMUST00000139168.1, NM_001363078	nucleolar protein 11	11:107166651-107189381:-1	Cluster001
Nol6	133	ENSMUSG00000028430	ENSMUST00000030138.8, ENSMUST00000129112.1, ENSMUST00000135059.1, ENSMUST00000155315.7, NM_139236	nucleolar protein family 6 (RNA-associated)	4:41114427-41124339:-1	Cluster001
Nol9	52	ENSMUSG00000028948	ENSMUST00000084116.12, ENSMUST00000103197.4, ENSMUST00000105663.7, ENSMUST00000131696.2, ENSMUST00000147797.7, XM_006539208, XM_017320412	nucleolar protein 9	4:152039321-152060038:1	Cluster001
Nono	121	ENSMUSG00000031311	ENSMUST00000033673.6, ENSMUST00000126019.1, ENSMUST00000134783.1, ENSMUST00000136251.7, ENSMUST00000147498.1, ENSMUST00000147708.7, ENSMUST00000148312.1, NM_001252518, NM_023144	non-POU-domain-containing, octamer binding protein	X:101429654-101448591:1	Cluster001
Nop2	91	ENSMUSG00000038279	ENSMUST00000044200.10, ENSMUST00000204185.1, XM_030255097	NOP2 nucleolar protein	6:125131909-125144753:1	Cluster001
Nop9	18	ENSMUSG00000019297	ENSMUST00000019441.8, ENSMUST00000227300.1	NOP9 nucleolar protein	14:55745693-55755500:1	Cluster001
Npepl1	59	ENSMUSG00000039263	ENSMUST00000044415.15, ENSMUST00000125502.2, ENSMUST00000136449.1, ENSMUST00000153957.7, NM_213733, XM_006499443	aminopeptidase-like 1	2:174110351-174122702:1	Cluster001
Nploc4	165	ENSMUSG00000039703	ENSMUST00000044271.14, ENSMUST00000103017.3, ENSMUST00000132519.1, ENSMUST00000136095.1, ENSMUST00000137041.1, NM_001195023, NM_199469, XM_006533134	NPL4 homolog, ubiquitin recognition factor	11:120380370-120437251:-1	Cluster001
Nprl3	131	ENSMUSG00000020289	ENSMUST00000020530.11, ENSMUST00000109389.8, ENSMUST00000109390.7, ENSMUST00000123411.1, ENSMUST00000124640.7, ENSMUST00000125256.1, ENSMUST00000127657.1, ENSMUST00000129010.1, ENSMUST00000129573.1, ENSMUST00000132856.1, ENSMUST00000136903.7, ENSMUST00000137950.7, ENSMUST00000141859.7, ENSMUST00000146890.7, ENSMUST00000148636.1, ENSMUST00000149526.1, NM_001284360	nitrogen permease regulator-like 3	11:32231963-32267707:-1	Cluster001
Nr1h2	6	ENSMUSG00000060601	ENSMUST00000073488.11, ENSMUST00000107910.7, ENSMUST00000107911.7, ENSMUST00000107912.7, ENSMUST00000123358.8, ENSMUST00000128354.1, ENSMUST00000128600.2, ENSMUST00000132769.7, ENSMUST00000136611.1, ENSMUST00000137674.2, ENSMUST00000141901.1, ENSMUST00000142298.1, ENSMUST00000167197.7, ENSMUST00000207550.1, ENSMUST00000207737.1, ENSMUST00000208322.1, ENSMUST00000208366.1, ENSMUST00000209017.1, XM…	nuclear receptor subfamily 1, group H, member 2	7:44549616-44553708:-1	Cluster001
Nr2c1	48	ENSMUSG00000005897	ENSMUST00000092213.10, ENSMUST00000099343.1, ENSMUST00000105290.8, XM_006513592, XM_030245065	nuclear receptor subfamily 2, group C, member 1	10:94148123-94197216:1	Cluster001
Nr2f6	1	ENSMUSG00000002393	ENSMUST00000002466.8, ENSMUST00000124732.1, ENSMUST00000127443.1, ENSMUST00000132630.1, ENSMUST00000137058.1, ENSMUST00000137734.7, ENSMUST00000155463.1, ENSMUST00000156270.1, NM_010150, XM_011242264, XM_011242265	nuclear receptor subfamily 2, group F, member 6	8:71374119-71381952:-1	Cluster001
Nr3c1	45	ENSMUSG00000024431	ENSMUST00000025300.12, ENSMUST00000097592.8, ENSMUST00000115567.7, ENSMUST00000115571.7, ENSMUST00000124115.1, ENSMUST00000131885.1, ENSMUST00000150483.1, ENSMUST00000152853.1, ENSMUST00000237944.1, XM_030250338	nuclear receptor subfamily 3, group C, member 1	18:39412256-39489269:-1	Cluster001
Nradd	11	ENSMUSG00000032491	ENSMUST00000035069.13, ENSMUST00000196735.1, ENSMUST00000196876.1, ENSMUST00000197894.1, NM_026012	neurotrophin receptor associated death domain	9:110621135-110624393:-1	Cluster001
Nrbp1	29	ENSMUSG00000029148	ENSMUST00000031034.11, ENSMUST00000200722.1, ENSMUST00000200857.3, ENSMUST00000201070.1, ENSMUST00000201259.3, ENSMUST00000202505.1, ENSMUST00000202576.3, ENSMUST00000202801.1, ENSMUST00000202842.3, ENSMUST00000202875.1, ENSMUST00000202982.1, NM_001347326, NM_147201, XM_030254212, XM_030254213	nuclear receptor binding protein 1	5:31240918-31251563:1	Cluster001
Nrm/ENSMUSG00000059791	30	ENSMUSG00000059791	ENSMUST00000074259.14, ENSMUST00000172931.1, ENSMUST00000174873.1	nurim (nuclear envelope membrane protein)	17:35861318-35865402:1	Cluster001
Nrros	9	ENSMUSG00000052384	ENSMUST00000099991.10, ENSMUST00000115163.3, ENSMUST00000115165.9, ENSMUST00000126869.1, ENSMUST00000130410.7, ENSMUST00000136809.1, ENSMUST00000143682.7, ENSMUST00000144345.1, ENSMUST00000150250.1, ENSMUST00000231836.1, XM_006522074, XM_006522075, XM_017316962	negative regulator of reactive oxygen species	16:32142785-32148898:-1	Cluster001
Nsdhl	1	ENSMUSG00000031349	ENSMUST00000033715.4, ENSMUST00000155663.1	NAD(P) dependent steroid dehydrogenase-like	X:72918557-72958514:1	Cluster001
Nsfl1c	5	ENSMUSG00000027455	ENSMUST00000028949.15, ENSMUST00000089140.12, ENSMUST00000103160.4, ENSMUST00000125270.7, ENSMUST00000133197.1, ENSMUST00000134081.1, ENSMUST00000139229.1, ENSMUST00000146695.7, ENSMUST00000153333.7, ENSMUST00000156182.1	NSFL1 (p97) cofactor (p47)	2:151494182-151511414:1	Cluster001
Nsmaf	21	ENSMUSG00000028245	ENSMUST00000029910.11, ENSMUST00000124344.1, ENSMUST00000124656.1, ENSMUST00000143566.7, ENSMUST00000143704.7, ENSMUST00000143983.1, ENSMUST00000145399.7, ENSMUST00000149015.7, ENSMUST00000156078.1, ENSMUST00000156283.7, ENSMUST00000156715.1, XM_006537662, XM_006537663, XM_006537664, XM_011249943, XM_011249944, XM_030253309	neutral sphingomyelinase (N-SMase) activation associated factor	4:6418933-6454840:-1	Cluster001
Nsmce3	18	ENSMUSG00000070520	ENSMUST00000094331.4, NM_023239	NSE3 homolog, SMC5-SMC6 complex component	7:64871682-64873040:-1	Cluster001
Nsun2	47	ENSMUSG00000021595	ENSMUST00000022087.6, ENSMUST00000109699.10, ENSMUST00000127854.1, ENSMUST00000136891.1, ENSMUST00000136932.2, ENSMUST00000143716.7, ENSMUST00000148115.2, ENSMUST00000176485.7	NOL1/NOP2/Sun domain family member 2	13:69533746-69635780:1	Cluster001
Nt5c2	93	ENSMUSG00000025041	ENSMUST00000086961.14, ENSMUST00000168536.8, ENSMUST00000172239.2, ENSMUST00000174731.2, ENSMUST00000235234.1, ENSMUST00000235296.1, ENSMUST00000235596.1, ENSMUST00000235926.1, ENSMUST00000236501.1, ENSMUST00000236727.1, ENSMUST00000236783.1, ENSMUST00000236924.1, ENSMUST00000237639.1, ENSMUST00000237658.1, ENSMUST00000238106.1, NM_001164365, NM_029810, XM_006527458, XM_011247398, XM_017318310, X…	5 -nucleotidase, cytosolic II	19:46887673-46937851:-1	Cluster001
Nt5c3b	6	ENSMUSG00000017176	ENSMUST00000092688.11, ENSMUST00000092689.8, ENSMUST00000107397.1, ENSMUST00000107398.7, ENSMUST00000107399.8, ENSMUST00000130666.1, ENSMUST00000135557.7, ENSMUST00000140034.7, ENSMUST00000140381.7, ENSMUST00000154692.1, ENSMUST00000155025.7, XM_006534046, XM_011249201, XM_017314724, XM_017314725, XM_017314726, XM_030246260, XM_030246261	5 -nucleotidase, cytosolic IIIB	11:100439553-100441098:-1	Cluster001
Nub1	41	ENSMUSG00000028954	ENSMUST00000068825.7, ENSMUST00000197407.4, ENSMUST00000200337.1, NM_001305264	negative regulator of ubiquitin-like proteins 1	5:24685815-24710378:1	Cluster001
Nubp2	55	ENSMUSG00000039183	ENSMUST00000044252.6, ENSMUST00000234098.1, ENSMUST00000234261.1, ENSMUST00000234293.1, ENSMUST00000234352.1, ENSMUST00000234489.1, ENSMUST00000234579.1, ENSMUST00000234583.1, ENSMUST00000234597.1, ENSMUST00000234598.1, ENSMUST00000234674.1, ENSMUST00000234915.1, ENSMUST00000234928.1, ENSMUST00000234968.1, ENSMUST00000235055.1, XM_006524306, XM_006524307, XM_006524309, XM_030249821	nucleotide binding protein 2	17:24882617-24886359:-1	Cluster001
Nucb1	97	ENSMUSG00000030824	ENSMUST00000033096.15, ENSMUST00000209436.1, ENSMUST00000209509.1, ENSMUST00000210208.1, ENSMUST00000210394.1, ENSMUST00000210449.1, ENSMUST00000210675.1, ENSMUST00000211343.1, ENSMUST00000211682.1, ENSMUST00000211765.1, NM_001163662	nucleobindin 1	7:45492917-45510324:-1	Cluster001
Nudcd3	133	ENSMUSG00000053838	ENSMUST00000066496.9, ENSMUST00000109805.7, ENSMUST00000135631.1, ENSMUST00000140700.1	NudC domain containing 3	11:6105691-6200415:-1	Cluster001
Nudt16l1	31	ENSMUSG00000022516	ENSMUST00000050881.9, ENSMUST00000229961.1, ENSMUST00000230201.1, ENSMUST00000230224.1, ENSMUST00000230931.1, NM_025839	nudix (nucleoside diphosphate linked moiety X)-type motif 16-like 1	16:4939111-4941028:1	Cluster001
Nudt18	24	ENSMUSG00000045211	ENSMUST00000089049.3, ENSMUST00000228554.1, ENSMUST00000228768.1, NM_001360474, NM_001360475, NM_153136	nudix (nucleoside diphosphate linked moiety X)-type motif 18	14:70578099-70582688:1	Cluster001
Nudt3/ENSMUSG00000024213	5	ENSMUSG00000024213	ENSMUST00000025050.12, ENSMUST00000062397.12, ENSMUST00000114886.7, ENSMUST00000127236.2, ENSMUST00000133048.7, ENSMUST00000146321.2, ENSMUST00000156429.8, ENSMUST00000176458.1, ENSMUST00000176876.7, ENSMUST00000231742.1	nudix (nucleotide diphosphate linked moiety X)-type motif 3	17:27579382-27623495:-1	Cluster001
Nufip1	3	ENSMUSG00000022009	ENSMUST00000022586.1, XM_006519072	nuclear fragile X mental retardation protein interacting protein 1	14:76114978-76135087:1	Cluster001
Nup133	14	ENSMUSG00000039509	ENSMUST00000044795.7, ENSMUST00000212133.1, ENSMUST00000213089.1, XM_006530964	nucleoporin 133	8:123897123-123949265:-1	Cluster001
Nup160	24	ENSMUSG00000051329	ENSMUST00000057481.6, ENSMUST00000126503.1, ENSMUST00000130629.1, ENSMUST00000132595.1, ENSMUST00000136739.7, ENSMUST00000145669.1, ENSMUST00000154036.1, XM_006499968, XM_030251919	nucleoporin 160	2:90702473-90739327:1	Cluster001
Nup54	10	ENSMUSG00000034826	ENSMUST00000038514.14, ENSMUST00000122893.1, ENSMUST00000123694.1, ENSMUST00000130156.1, ENSMUST00000135112.7, ENSMUST00000142525.7, ENSMUST00000146470.1, ENSMUST00000201228.1, NM_183392, XM_006534959, XM_030254531	nucleoporin 54	5:92415545-92434665:-1	Cluster001
Nup62	12	ENSMUSG00000109511	ENSMUST00000057195.16, ENSMUST00000207085.1, ENSMUST00000207103.1, ENSMUST00000208172.1, ENSMUST00000208626.1	nucleoporin 62	7:44816088-44830812:1	Cluster001
Nup88	201	ENSMUSG00000040667	ENSMUST00000035283.10, ENSMUST00000108530.1, ENSMUST00000108531.7, ENSMUST00000123192.1, ENSMUST00000123917.1, ENSMUST00000128193.1, ENSMUST00000129615.1, ENSMUST00000133188.1, ENSMUST00000138634.7, ENSMUST00000141179.7, ENSMUST00000145336.1, ENSMUST00000148168.7, ENSMUST00000178253.7, ENSMUST00000178369.1, ENSMUST00000180225.1	nucleoporin 88	11:70943058-70969973:-1	Cluster001
Nupl2	27	ENSMUSG00000048439	ENSMUST00000049887.12, ENSMUST00000115101.3, ENSMUST00000124150.1, ENSMUST00000147392.1, NM_153092, XM_030254373	nucleoporin like 2	5:24164992-24184013:1	Cluster001
Nutf2	1	ENSMUSG00000008450	ENSMUST00000008594.8, ENSMUST00000212042.1, ENSMUST00000212200.1, ENSMUST00000212379.1, ENSMUST00000212398.1, ENSMUST00000212484.1, ENSMUST00000212610.1, NM_001357229	nuclear transport factor 2	8:105860875-105880402:1	Cluster001
Nxt2	124	ENSMUSG00000042271	ENSMUST00000042329.11, ENSMUST00000112913.1, ENSMUST00000112914.7, ENSMUST00000112916.8, ENSMUST00000138877.1, XM_030251330, XM_030251331	nuclear transport factor 2-like export factor 2	X:142228703-142239700:1	Cluster001
Oaz2	2	ENSMUSG00000040652	ENSMUST00000046490.13, ENSMUST00000128664.1, ENSMUST00000128928.7, ENSMUST00000136166.2, ENSMUST00000137696.1, ENSMUST00000153700.8, ENSMUST00000154502.8, NM_001301307, NM_010952	ornithine decarboxylase antizyme 2	9:65676548-65690300:1	Cluster001
Ociad1	16	ENSMUSG00000029152	ENSMUST00000031038.10, ENSMUST00000071081.12, ENSMUST00000166823.4, ENSMUST00000200935.3, ENSMUST00000201191.1, ENSMUST00000201505.1, ENSMUST00000201556.3, ENSMUST00000201739.1, ENSMUST00000202237.3, ENSMUST00000202250.3, NM_001159888, NM_001159889, NM_023429, XM_006504075, XM_017321082, XM_030254778, XM_030254779, XM_030254780	OCIA domain containing 1	5:73293028-73313945:1	Cluster001
Odf2	26	ENSMUSG00000026790	ENSMUST00000028128.12, ENSMUST00000046571.13, ENSMUST00000113755.7, ENSMUST00000113756.7, ENSMUST00000113757.7, ENSMUST00000113759.8, ENSMUST00000113762.7, ENSMUST00000113763.7, ENSMUST00000113764.3, ENSMUST00000113765.7, ENSMUST00000113767.7, ENSMUST00000123335.7, ENSMUST00000126103.7, ENSMUST00000129960.7, ENSMUST00000130899.1, ENSMUST00000131165.7, ENSMUST00000133233.7, ENSMUST00000137558.7, E…	outer dense fiber of sperm tails 2	2:29890063-29922539:1	Cluster001
Oga	265	ENSMUSG00000025220	ENSMUST00000026243.4, ENSMUST00000235448.1, ENSMUST00000235508.1, ENSMUST00000235865.1, ENSMUST00000235936.1, ENSMUST00000236960.1, XM_017318305	O-GlcNAcase	19:45762277-45783644:-1	Cluster001
Ogdh	130	ENSMUSG00000020456	ENSMUST00000003461.14, ENSMUST00000081894.4, ENSMUST00000093350.9, ENSMUST00000101554.8, ENSMUST00000125929.1, ENSMUST00000135124.7, ENSMUST00000140765.7, NM_001252282, NM_001361902, NM_001361903, NM_001361904, NM_001361905, XM_030245648, XM_030245651	oxoglutarate (alpha-ketoglutarate) dehydrogenase (lipoamide)	11:6292579-6359094:1	Cluster001
Ogfod2	1	ENSMUSG00000023707	ENSMUST00000024470.12, ENSMUST00000119269.5, ENSMUST00000130140.7, ENSMUST00000131094.7, ENSMUST00000136955.1, ENSMUST00000148365.7, ENSMUST00000196627.4, ENSMUST00000198505.1, ENSMUST00000198770.1, ENSMUST00000199457.4, NM_025671, XM_030254762	2-oxoglutarate and iron-dependent oxygenase domain containing 2	5:124112942-124115482:1	Cluster001
Ogt	71	ENSMUSG00000034160	ENSMUST00000044475.4, ENSMUST00000119299.7, ENSMUST00000147635.1, ENSMUST00000150161.7, ENSMUST00000153979.7, ENSMUST00000155713.7, ENSMUST00000155792.1, NM_001290535, XM_006527736	O-linked N-acetylglucosamine (GlcNAc) transferase (UDP-N-acetylglucosamine:polypeptide-N-acetylglucosaminyl transferase)	X:101640218-101684351:1	Cluster001
Olfr364-ps1	5	ENSMUSG00000078198	ENSMUST00000104995.2, ENSMUST00000214905.1, ENSMUST00000217298.1	olfactory receptor 364, pseudogene 1	2:37139322-37148585:1	Cluster001
Oma1	11	ENSMUSG00000035069	ENSMUST00000035780.3, ENSMUST00000133178.1, ENSMUST00000143399.1, NM_025909, XM_006503299, XM_006503300, XM_006503301, XM_006503302, XM_006503303, XM_017320360, XM_030253713, XM_030253714	OMA1 zinc metallopeptidase	4:103314481-103366434:1	Cluster001
Opa1	118	ENSMUSG00000038084	ENSMUST00000038867.12, ENSMUST00000159036.7, ENSMUST00000160101.1, ENSMUST00000160153.1, ENSMUST00000160475.7, ENSMUST00000160597.7, ENSMUST00000161186.7, ENSMUST00000162240.1, NM_133752	OPA1, mitochondrial dynamin like GTPase	16:29579334-29654602:1	Cluster001
Orai1	19	ENSMUSG00000049686	ENSMUST00000051016.4, ENSMUST00000121652.7, ENSMUST00000152213.2, NM_175423, XM_006530117	ORAI calcium release-activated calcium modulator 1	5:123027862-123029942:1	Cluster001
Orai3	132	ENSMUSG00000043964	ENSMUST00000061587.12, ENSMUST00000118865.7, ENSMUST00000121504.1	ORAI calcium release-activated calcium modulator 3	7:127769815-127775150:1	Cluster001
Orc4	177	ENSMUSG00000026761	ENSMUST00000028098.10, ENSMUST00000090976.9, ENSMUST00000123271.1, ENSMUST00000123789.7, ENSMUST00000123809.1, ENSMUST00000128618.1, ENSMUST00000141441.7, ENSMUST00000142851.7, ENSMUST00000149679.7, ENSMUST00000150492.7, ENSMUST00000153150.1, ENSMUST00000154784.7, ENSMUST00000156956.7, NM_001355296, NM_011958, XM_006498066, XM_030251581	origin recognition complex, subunit 4	2:48931951-48949291:-1	Cluster001
Orc5	159	ENSMUSG00000029012	ENSMUST00000030872.11, ENSMUST00000135906.7, ENSMUST00000138248.1, ENSMUST00000141263.2, ENSMUST00000142987.7, ENSMUST00000199943.1, NM_011959, XM_006535716	origin recognition complex, subunit 5	5:22486484-22550338:-1	Cluster001
Ormdl1	57	ENSMUSG00000026097	ENSMUST00000027266.3, ENSMUST00000135746.7, NM_145517	ORM1-like 1 (S. cerevisiae)	1:53297095-53310245:1	Cluster001
Ormdl2	22	ENSMUSG00000025353	ENSMUST00000026409.4, ENSMUST00000217685.1, ENSMUST00000219215.1, ENSMUST00000219524.1, NM_001359169, NM_001359171	ORM1-like 2 (S. cerevisiae)	10:128817902-128821629:-1	Cluster001
Ormdl3	132	ENSMUSG00000038150	ENSMUST00000052919.7, NM_025661	ORM1-like 3 (S. cerevisiae)	11:98581294-98587245:-1	Cluster001
Osbp	148	ENSMUSG00000024687	ENSMUST00000025590.10, XM_006527439	oxysterol binding protein	19:11973946-11994112:1	Cluster001
Osbpl11	159	ENSMUSG00000022807	ENSMUST00000039733.9, ENSMUST00000231617.1, ENSMUST00000232100.1, ENSMUST00000232181.1, XM_011245797	oxysterol binding protein-like 11	16:33185071-33243312:1	Cluster001
Osbpl2	29	ENSMUSG00000039050	ENSMUST00000040668.8, ENSMUST00000124225.1, ENSMUST00000140210.1, ENSMUST00000142376.1, XM_017317993, XM_030250794	oxysterol binding protein-like 2	2:180119470-180162682:1	Cluster001
Oser1	38	ENSMUSG00000035399	ENSMUST00000046908.9, ENSMUST00000104954.8, ENSMUST00000123659.1, ENSMUST00000127038.1, ENSMUST00000139142.1, ENSMUST00000140454.7, ENSMUST00000141301.1, NM_025699, XM_006500025	oxidative stress responsive serine rich 1	2:163405822-163417091:-1	Cluster001
Osgepl1	4	ENSMUSG00000026096	ENSMUST00000027265.9, ENSMUST00000114484.7, ENSMUST00000135614.7, ENSMUST00000135786.7, ENSMUST00000150115.1, ENSMUST00000151296.7, ENSMUST00000153939.1, XM_006496290, XM_030243109	O-sialoglycoprotein endopeptidase-like 1	1:53313624-53326343:1	Cluster001
Ostm1	198	ENSMUSG00000038280	ENSMUST00000040718.5, ENSMUST00000105497.7, ENSMUST00000144806.7, ENSMUST00000147899.1, ENSMUST00000154048.1	osteopetrosis associated transmembrane protein 1	10:42583822-42702459:1	Cluster001
Otud5	176	ENSMUSG00000031154	ENSMUST00000033494.15, ENSMUST00000115665.1, ENSMUST00000115666.7, ENSMUST00000115667.9, ENSMUST00000115668.9, ENSMUST00000130908.1, ENSMUST00000148841.1, ENSMUST00000150644.7, ENSMUST00000152899.1, XM_006527665, XM_006527666, XM_030251397, XM_030251398	OTU domain containing 5	X:7842082-7876626:1	Cluster001
Otud6b	78	ENSMUSG00000040550	ENSMUST00000117268.8, ENSMUST00000151012.2, ENSMUST00000236953.1, NM_152812	OTU domain containing 6B	4:14809505-14826413:-1	Cluster001
Otulinl	268	ENSMUSG00000056069	ENSMUST00000100739.4, ENSMUST00000226145.1, ENSMUST00000226170.1, ENSMUST00000226581.1, ENSMUST00000231473.1, ENSMUST00000232492.1, NM_001242424, NM_198301	OTU deubiquitinase with linear linkage specificity like	15:27655071-27681542:-1	Cluster001
P2rx7	112	ENSMUSG00000029468	ENSMUST00000031425.14, ENSMUST00000086247.5, ENSMUST00000100737.9, ENSMUST00000121489.7, ENSMUST00000197042.1, ENSMUST00000197102.1, ENSMUST00000199281.1, ENSMUST00000199371.1, NM_001038839	purinergic receptor P2X, ligand-gated ion channel, 7	5:122650383-122684289:1	Cluster001
P2ry6	60	ENSMUSG00000048779	ENSMUST00000060174.5, ENSMUST00000208653.1, ENSMUST00000209196.1, NM_183168, XM_006507640, XM_011241739, XM_030242490	pyrimidinergic receptor P2Y, G-protein coupled, 6	7:100937634-100964366:-1	Cluster001
Pacs1	14	ENSMUSG00000024855	ENSMUST00000025786.8, ENSMUST00000235130.1, ENSMUST00000236470.1, ENSMUST00000236624.1, ENSMUST00000236775.1, ENSMUST00000237463.1, ENSMUST00000237967.1, NM_153129	phosphofurin acidic cluster sorting protein 1	19:5133685-5273107:-1	Cluster001
Pacs2/ENSMUSG00000021143	43	ENSMUSG00000021143	ENSMUST00000084891.4, ENSMUST00000220541.1, ENSMUST00000220715.1, ENSMUST00000221382.1, ENSMUST00000221475.1, ENSMUST00000222406.1, ENSMUST00000223502.1	phosphofurin acidic cluster sorting protein 2	12:113014508-113074401:1	Cluster001
Pacsin2	143	ENSMUSG00000016664	ENSMUST00000056177.6, ENSMUST00000165095.8, ENSMUST00000171436.7, ENSMUST00000229337.1, ENSMUST00000230030.1, ENSMUST00000230679.1, ENSMUST00000230816.1, ENSMUST00000230960.1, ENSMUST00000231043.1, ENSMUST00000231184.1, ENSMUST00000231946.1, NM_001358641, XM_006520980, XM_006520981, XM_006520983, XM_030248566	protein kinase C and casein kinase substrate in neurons 2	15:83376122-83425453:-1	Cluster001
Pafah1b2	76	ENSMUSG00000003131	ENSMUST00000172450.2, ENSMUST00000213853.1, ENSMUST00000214179.1, ENSMUST00000214996.1, ENSMUST00000215060.1, ENSMUST00000215427.1, ENSMUST00000216334.1, ENSMUST00000217514.1, ENSMUST00000217636.1, NM_001357239, NM_001357240, NM_001357244, NM_001357245, NM_008775, XM_030244123, XM_030244124	platelet-activating factor acetylhydrolase, isoform 1b, subunit 2	9:45965315-45984566:-1	Cluster001
Paics	11	ENSMUSG00000029247	ENSMUST00000031160.15, ENSMUST00000117536.7, ENSMUST00000120912.7, ENSMUST00000140051.1, ENSMUST00000141687.1, ENSMUST00000153648.1, ENSMUST00000154688.1, NM_001356973, NM_001356974, XM_006535183, XM_006535184, XM_006535185, XM_017321075	phosphoribosylaminoimidazole carboxylase, phosphoribosylaminoribosylaminoimidazole, succinocarboxamide synthetase	5:76951582-76967507:1	Cluster001
Paip2	40	ENSMUSG00000037058	ENSMUST00000041314.16, ENSMUST00000235210.1, ENSMUST00000235211.1, ENSMUST00000235400.1, ENSMUST00000235476.1, ENSMUST00000236020.1, ENSMUST00000236414.1, ENSMUST00000236666.1, ENSMUST00000236868.1, ENSMUST00000237730.1, ENSMUST00000238138.1, NM_001357473, XM_017317972, XM_017317973, XM_030250580, XM_030250581	polyadenylate-binding protein-interacting protein 2	18:35609063-35617186:1	Cluster001
Pank4	30	ENSMUSG00000029056	ENSMUST00000030931.10, ENSMUST00000070953.10, ENSMUST00000105632.7, ENSMUST00000128297.7, ENSMUST00000129386.1, ENSMUST00000148299.7, ENSMUST00000148934.7, XM_017320246	pantothenate kinase 4	4:154964138-154980940:1	Cluster001
Parn	127	ENSMUSG00000022685	ENSMUST00000058884.9, ENSMUST00000229042.1, ENSMUST00000229251.1, ENSMUST00000229526.1, ENSMUST00000231003.1, NM_001358452, NM_001358453, NM_028761, XM_006522652, XM_017317145, XM_030249305	poly(A)-specific ribonuclease (deadenylation nuclease)	16:13537975-13668004:-1	Cluster001
Patz1	2	ENSMUSG00000020453	ENSMUST00000057089.12, ENSMUST00000093402.11, ENSMUST00000094471.9, ENSMUST00000101644.9, ENSMUST00000110043.7, ENSMUST00000123983.7, ENSMUST00000134089.7, ENSMUST00000136285.1, ENSMUST00000142561.1, ENSMUST00000144396.7, ENSMUST00000153603.7, ENSMUST00000154319.1, NM_019574	POZ (BTB) and AT hook containing zinc finger 1	11:3290457-3309083:1	Cluster001
[truncated: 11,596 more rows]

## Sheet: GO enrichment
GO enrichment analysis for all clusters with ≥ 30 nodes
Analysis used PANTHER Overrepresentation Test (released 2019-07-11) with Fisher's exact test, from http://geneontology.org/ (database release 2019-12-09)
[truncated: 603 more rows]
