# Supplementary material for: Network analysis of transcriptomic diversity amongst resident tissue macrophages and dendritic cells in the mouse mononuclear phagocyte system
Source: PLoS Biol. 2020 Oct 8;18(10):e3000859. doi: 10.1371/journal.pbio.3000859 (PMC7575120; doi:10.1371/journal.pbio.3000859)
Supplement: S4 Data — MPS, mononuclear phagocyte system. (XLSX) [file pbio.3000859.s012.xlsx]

## Sheet: Readme
Sample ID	Cell type	YFP	Tissue
GS277_RPM	Red pulp macrophages	-	Spleen
GS285_RPM	Red pulp macrophages	-	Spleen
GS293_RPM	Red pulp macrophages	-	Spleen
GS281_F480hi_YFP-	Kidney macrophages	-	Kidney
GS289_F480hi_YFP-	Kidney macrophages	-	Kidney
GS297_F480hi_YFP-	Kidney macrophages	-	Kidney
GS282_F480hi_YFP+	Kidney macrophages	+	Kidney
GS290_F480hi_YFP+	Kidney macrophages	+	Kidney
GS298_F480hi_YFP+	Kidney macrophages	+	Kidney
BS19_CD11bhi_YFP-	Monocyte derived macrophages	-	Kidney
BS25_CD11bhi_YFP-	Monocyte derived macrophages	-	Kidney
BS3_CD11bhi_YFP+	Monocyte derived macrophages	+	Kidney
BS6_CD11bhi_YFP+	Monocyte derived macrophages	+	Kidney
BS9_CD11bhi_YFP+	Monocyte derived macrophages	+	Kidney
BS20_CD11bhi_YFP+	Monocyte derived macrophages	+	Kidney
BS26_CD11bhi_YFP+	Monocyte derived macrophages	+	Kidney
BS21_cDC2	DC2 from kidney	+	Kidney
BS27_cDC2	DC2 from kidney	+	Kidney
GS283_cDC2	DC2 from kidney	+	Kidney
GS291_cDC2	DC2 from kidney	+	Kidney
GS299_cDC2	DC2 from kidney	+	Kidney
BS1_cDC1	DC1 from kidney	+	Kidney
BS4_cDC1	DC1 from kidney	+	Kidney
BS7_cDC1	DC1 from kidney	+	Kidney
GS284_cDC1	DC1 from kidney	+	Kidney
GS292_cDC1	DC1 from kidney	+	Kidney
GS300_cDC1	DC1 from kidney	+	Kidney
GS279_cDC2	DC2 from spleen	+	Spleen
GS287_cDC2	DC2 from spleen	+	Spleen
GS295_cDC2	DC2 from spleen	+	Spleen
GS280_cDC1	DC1 from spleen	+	Spleen
GS288_cDC1	DC1 from spleen	+	Spleen
GS296_cDC1	DC1 from spleen	+	Spleen

## Sheet: Kidney clusters r>0.75
Cluster lists and average expression profiles from analysis of kidney data
Name	Connections	MCL_1.7_6
1110004F10Rik	5	Cluster001
1110032F04Rik	523	Cluster001
1110037F02Rik	418	Cluster001
1200014J11Rik	110	Cluster001
1300002K09Rik	701	Cluster001
1600010M07Rik	307	Cluster001
1700011I03Rik	690	Cluster001
1700020I14Rik	400	Cluster001
1700021K19Rik	140	Cluster001
1700047I17Rik2	359	Cluster001
1810013L24Rik	52	Cluster001
1810026B05Rik	291	Cluster001
1810026J23Rik	40	Cluster001
1810030O07Rik	28	Cluster001
2010315B03Rik	456	Cluster001
2200002D01Rik	12	Cluster001
2210018M11Rik	108	Cluster001
2410131K14Rik	5	Cluster001
2510003E04Rik	110	Cluster001
2610008E11Rik	181	Cluster001
2610528A11Rik	40	Cluster001
2810403A07Rik	246	Cluster001
2900026A02Rik	568	Cluster001
2900056M20Rik	559	Cluster001
2900097C17Rik	194	Cluster001
3110001I22Rik	307	Cluster001
4833439L19Rik	182	Cluster001
4930413G21Rik	232	Cluster001
4930523C07Rik	459	Cluster001
4930562F07Rik	128	Cluster001
4933426M11Rik	425	Cluster001
5031414D18Rik	259	Cluster001
5031439G07Rik	672	Cluster001
5430417L22Rik	221	Cluster001
6030458C11Rik	695	Cluster001
8430419L09Rik	386	Cluster001
9030624J02Rik	440	Cluster001
9130011E15Rik	142	Cluster001
9430015G10Rik	63	Cluster001
A230046K03Rik	310	Cluster001
A530032D15Rik	85	Cluster001
A730008H23Rik	44	Cluster001
A930013F10Rik	152	Cluster001
Aars2	56	Cluster001
Aasdh	315	Cluster001
AB041803	201	Cluster001
Abca3	373	Cluster001
Abcb1a	640	Cluster001
Abcb7	145	Cluster001
Abcd1	307	Cluster001
Abce1	647	Cluster001
Abcf1	72	Cluster001
Abcf2	495	Cluster001
Abcf3	135	Cluster001
Abhd17b	139	Cluster001
Abhd6	98	Cluster001
Abi1	214	Cluster001
Abr	297	Cluster001
Abt1	46	Cluster001
Acad11	308	Cluster001
Acad9	90	Cluster001
Acadsb	122	Cluster001
Acap1	593	Cluster001
Acap2	552	Cluster001
Acbd3	140	Cluster001
Acbd5	218	Cluster001
Acin1	55	Cluster001
Aco2	66	Cluster001
Acot7	497	Cluster001
Actr1a	108	Cluster001
Actr1b	533	Cluster001
Actr2	811	Cluster001
Actr3	257	Cluster001
Adam11	624	Cluster001
Adam22	445	Cluster001
Adam23	650	Cluster001
Adap1	569	Cluster001
Adck1	90	Cluster001
Adck3	429	Cluster001
Adcy7	169	Cluster001
Add3	249	Cluster001
Adnp	237	Cluster001
Adora2a	475	Cluster001
Adprh	201	Cluster001
Adrbk1	432	Cluster001
Adrbk2	706	Cluster001
Aebp2	784	Cluster001
Aes	6	Cluster001
Aftph	555	Cluster001
Agfg1	803	Cluster001
Aggf1	172	Cluster001
Agk	55	Cluster001
Ago2	186	Cluster001
Agpat1	8	Cluster001
Agpat4	137	Cluster001
Agpat6	782	Cluster001
Agtpbp1	132	Cluster001
Ahcyl1	509	Cluster001
Ahcyl2	200	Cluster001
Ahr	577	Cluster001
AI314180	88	Cluster001
AI987944	99	Cluster001
Aifm1	257	Cluster001
Aim1	425	Cluster001
Aim2	931	Cluster001
Ak2	512	Cluster001
Akap10	344	Cluster001
Akap13	416	Cluster001
Akap2	408	Cluster001
Akap8	424	Cluster001
Akap8l	172	Cluster001
Akirin1	374	Cluster001
Akr7a5	99	Cluster001
Akt2	181	Cluster001
Aldh1b1	74	Cluster001
Aldh3a2	188	Cluster001
Alg2	16	Cluster001
Alkbh1	220	Cluster001
Alkbh5	231	Cluster001
Alkbh8	34	Cluster001
Alpk1	27	Cluster001
Als2	60	Cluster001
Ambra1	714	Cluster001
Amd2	3	Cluster001
Amfr	183	Cluster001
Ammecr1l	162	Cluster001
Ampd2	28	Cluster001
Ampd3	204	Cluster001
Anapc1	353	Cluster001
Anapc4	129	Cluster001
Angel2	614	Cluster001
Ankfy1	53	Cluster001
Ankhd1	264	Cluster001
Ankib1	60	Cluster001
Ankle2	91	Cluster001
Ankrd13a	902	Cluster001
Ankrd13c	673	Cluster001
Ankrd17	294	Cluster001
Ankrd27	768	Cluster001
Ankrd32	290	Cluster001
Ankrd33b	416	Cluster001
Ankrd49	126	Cluster001
Ankzf1	72	Cluster001
Anp32e	432	Cluster001
Anxa11	44	Cluster001
Ap1ar	333	Cluster001
Ap1g1	374	Cluster001
Ap1g2	262	Cluster001
Ap2a1	181	Cluster001
Ap2b1	406	Cluster001
Ap3b1	342	Cluster001
Ap3m1	434	Cluster001
Ap3s2	257	Cluster001
Ap4b1	74	Cluster001
Ap5m1	343	Cluster001
Ap5z1	35	Cluster001
Apaf1	499	Cluster001
Apbb1ip	264	Cluster001
Apbb3	35	Cluster001
Api5	867	Cluster001
Apmap	11	Cluster001
Apobec3	284	Cluster001
Apobr	90	Cluster001
Apool	23	Cluster001
Appbp2	205	Cluster001
Appl1	529	Cluster001
Aqr	965	Cluster001
Arap2	456	Cluster001
Arcn1	803	Cluster001
Arel1	334	Cluster001
Arf1	144	Cluster001
Arf2	179	Cluster001
Arf3	594	Cluster001
Arf4	633	Cluster001
Arf6	72	Cluster001
Arfgap1	79	Cluster001
Arfgap2	580	Cluster001
Arfgef1	219	Cluster001
Arfgef2	395	Cluster001
Arfip1	136	Cluster001
Arglu1	350	Cluster001
Arhgap1	836	Cluster001
Arhgap11a	183	Cluster001
Arhgap27	103	Cluster001
Arhgap28	448	Cluster001
Arhgap30	776	Cluster001
Arhgap39	177	Cluster001
Arhgap6	583	Cluster001
Arhgap9	127	Cluster001
Arhgef6	64	Cluster001
Arid1a	14	Cluster001
Arid1b	426	Cluster001
Arid4a	730	Cluster001
Arid4b	626	Cluster001
Arih1	659	Cluster001
Arih2	499	Cluster001
Arl2bp	39	Cluster001
Arl4c	358	Cluster001
Arl5a	276	Cluster001
Arl5b	388	Cluster001
Arl5c	487	Cluster001
Arl6ip5	182	Cluster001
Arl6ip6	317	Cluster001
Arnt	178	Cluster001
Arpc1a	111	Cluster001
Arpc5	379	Cluster001
Art2a-ps	53	Cluster001
Asap1	673	Cluster001
Asb2	309	Cluster001
Asb3	2	Cluster001
Ascc3	74	Cluster001
Ash2l	22	Cluster001
Asnsd1	144	Cluster001
Asprv1	299	Cluster001
Asxl2	329	Cluster001
Atad1	191	Cluster001
Atad2	349	Cluster001
Atad2b	34	Cluster001
Atat1	6	Cluster001
Ate1	660	Cluster001
Atf1	78	Cluster001
Atf6b	173	Cluster001
Atf7ip	680	Cluster001
Atg12	211	Cluster001
Atl3	116	Cluster001
Atp10d	55	Cluster001
Atp11b	658	Cluster001
Atp13a1	129	Cluster001
Atp2a2	94	Cluster001
Atp8b2	184	Cluster001
Atp9b	102	Cluster001
Atrip	38	Cluster001
Atrx	114	Cluster001
Atxn2	338	Cluster001
Atxn2l	729	Cluster001
Atxn7	342	Cluster001
Atxn7l1	217	Cluster001
Atxn7l3	149	Cluster001
Atxn7l3b	144	Cluster001
AU040320	138	Cluster001
Avl9	219	Cluster001
Avpi1	515	Cluster001
AW011738	646	Cluster001
Axin1	732	Cluster001
Azin1	588	Cluster001
B230217C12Rik	61	Cluster001
B230219D22Rik	93	Cluster001
B3gntl1	29	Cluster001
B4galnt1	618	Cluster001
B4galt6	170	Cluster001
B630005N14Rik	200	Cluster001
B630019K06Rik	210	Cluster001
B9d2	273	Cluster001
Bag6	13	Cluster001
Banp	66	Cluster001
Baz1a	461	Cluster001
Baz2a	586	Cluster001
Baz2b	641	Cluster001
Bbs9	557	Cluster001
Bbx	133	Cluster001
Bcl10	327	Cluster001
Bcl11a	513	Cluster001
Bcl2a1a	73	Cluster001
Bcl2a1b	326	Cluster001
Bcl2a1c	232	Cluster001
Bcl2a1d	481	Cluster001
Bcl2l11	40	Cluster001
Bcl2l13	306	Cluster001
Bcl3	359	Cluster001
Bcl6	832	Cluster001
Bclaf1	454	Cluster001
Bcor	212	Cluster001
Becn1	877	Cluster001
Bex6	526	Cluster001
Bfar	108	Cluster001
Birc2	973	Cluster001
Birc3	896	Cluster001
Birc6	192	Cluster001
Blk	481	Cluster001
Bloc1s4	103	Cluster001
Bloc1s6	432	Cluster001
Blzf1	34	Cluster001
Bmp2	143	Cluster001
Bmp2k	726	Cluster001
Bmp8a	618	Cluster001
Bnip2	419	Cluster001
Bod1l	81	Cluster001
Bop1	196	Cluster001
Bpnt1	198	Cluster001
Brap	296	Cluster001
Brd2	391	Cluster001
Brd4	240	Cluster001
Brd7	66	Cluster001
Brd8	354	Cluster001
Brd9	312	Cluster001
Brox	25	Cluster001
Brpf1	387	Cluster001
Brwd1	538	Cluster001
Bsdc1	277	Cluster001
Btaf1	120	Cluster001
Btbd1	105	Cluster001
Btbd10	554	Cluster001
Btbd9	151	Cluster001
Btg1	613	Cluster001
Btg2	235	Cluster001
Bzw1	218	Cluster001
C1d	68	Cluster001
C1galt1	146	Cluster001
C2cd3	172	Cluster001
C2cd5	458	Cluster001
Caap1	194	Cluster001
Cab39	549	Cluster001
Cabin1	205	Cluster001
Cacfd1	263	Cluster001
Cacnb3	463	Cluster001
Cacul1	216	Cluster001
Camkk1	1	Cluster001
Camkmt	475	Cluster001
Camta2	252	Cluster001
Cand1	524	Cluster001
Capn15	124	Cluster001
Capn7	152	Cluster001
Caprin1	503	Cluster001
Capza1	840	Cluster001
Car9	1	Cluster001
Card11	587	Cluster001
Card9	46	Cluster001
Casc3	849	Cluster001
Casd1	70	Cluster001
Casp7	555	Cluster001
Casp8ap2	429	Cluster001
Casp9	35	Cluster001
Cass4	518	Cluster001
Cbfa2t3	257	Cluster001
Cbfb	508	Cluster001
Cbl	551	Cluster001
Cblb	305	Cluster001
Cbll1	36	Cluster001
Cbx4	7	Cluster001
Cc2d1b	301	Cluster001
Ccar1	817	Cluster001
Ccar2	10	Cluster001
Ccdc102a	660	Cluster001
Ccdc104	238	Cluster001
Ccdc122	283	Cluster001
Ccdc132	118	Cluster001
Ccdc137	35	Cluster001
Ccdc174	15	Cluster001
Ccdc181	34	Cluster001
Ccdc25	255	Cluster001
Ccdc43	69	Cluster001
Ccdc47	324	Cluster001
Ccdc55	257	Cluster001
Ccdc71	37	Cluster001
Ccdc82	197	Cluster001
Ccdc88b	586	Cluster001
Ccdc9	255	Cluster001
Ccdc97	239	Cluster001
Ccl5	529	Cluster001
Ccnd1	163	Cluster001
Ccng1	101	Cluster001
Ccnk	7	Cluster001
Ccnl2	283	Cluster001
Ccnt1	817	Cluster001
Ccnt2	551	Cluster001
Ccr6	575	Cluster001
Ccr7	652	Cluster001
Ccser2	664	Cluster001
Cct2	476	Cluster001
Cct6a	564	Cluster001
Ccz1	694	Cluster001
Cd22	432	Cluster001
Cd244	597	Cluster001
Cd274	654	Cluster001
Cd2bp2	338	Cluster001
Cd300lf	278	Cluster001
Cd4	474	Cluster001
Cd40	408	Cluster001
Cd5	619	Cluster001
Cd7	571	Cluster001
Cd80	628	Cluster001
Cd83	82	Cluster001
Cd97	162	Cluster001
Cdc14a	468	Cluster001
Cdc34	69	Cluster001
Cdc37l1	738	Cluster001
Cdc40	538	Cluster001
Cdc42ep3	625	Cluster001
Cdc42se2	209	Cluster001
Cdc5l	832	Cluster001
Cdc7	130	Cluster001
Cdc73	336	Cluster001
Cdca7l	287	Cluster001
Cdcp1	600	Cluster001
Cdh17	614	Cluster001
Cdhr3	501	Cluster001
Cdip1	193	Cluster001
Cdk11b	365	Cluster001
Cdk12	137	Cluster001
Cdk17	301	Cluster001
Cdk19	199	Cluster001
Cdk2	165	Cluster001
Cdk5rap1	1	Cluster001
Cdk5rap2	113	Cluster001
Cdk5rap3	106	Cluster001
Cdkal1	255	Cluster001
Cdkn1b	10	Cluster001
Cdkn2b	413	Cluster001
Cdv3	493	Cluster001
Cdyl	640	Cluster001
Cdyl2	639	Cluster001
Ceacam16	463	Cluster001
Cebpz	923	Cluster001
Celf1	156	Cluster001
Cep120	832	Cluster001
Cep152	18	Cluster001
Cep162	600	Cluster001
Cep63	680	Cluster001
Cep70	533	Cluster001
Cep83	382	Cluster001
Cep85l	29	Cluster001
Cercam	261	Cluster001
Cers6	485	Cluster001
Cggbp1	457	Cluster001
Champ1	67	Cluster001
Chd1	535	Cluster001
Chd1l	613	Cluster001
Chd2	345	Cluster001
Chd3	137	Cluster001
Chd6	126	Cluster001
Chd7	743	Cluster001
Chd9	81	Cluster001
Cherp	709	Cluster001
Chfr	853	Cluster001
Chka	638	Cluster001
Chm	543	Cluster001
Chmp1a	104	Cluster001
Chmp1b	370	Cluster001
Chmp2b	128	Cluster001
Chmp4b	5	Cluster001
Chn2	289	Cluster001
Chordc1	414	Cluster001
Chp1	223	Cluster001
Chst10	574	Cluster001
Chst15	221	Cluster001
Chsy1	127	Cluster001
Chtf8	40	Cluster001
Chtop	662	Cluster001
Chuk	583	Cluster001
Ciita	300	Cluster001
Cipc	504	Cluster001
Cirh1a	154	Cluster001
Ckap5	179	Cluster001
Clasp2	110	Cluster001
Clcf1	301	Cluster001
Clcn3	172	Cluster001
Clec4a4	598	Cluster001
Clic4	210	Cluster001
Clint1	686	Cluster001
Clip1	315	Cluster001
Clk1	731	Cluster001
Clk2	406	Cluster001
Clk3	449	Cluster001
Clp1	103	Cluster001
Clpb	14	Cluster001
Clptm1	301	Cluster001
Clptm1l	80	Cluster001
Clpx	303	Cluster001
Cmpk1	48	Cluster001
Cmtr1	682	Cluster001
Cnbp	650	Cluster001
Cnot1	422	Cluster001
Cnot11	252	Cluster001
Cnot2	607	Cluster001
Cnot3	573	Cluster001
Cnot4	232	Cluster001
Cnot6	309	Cluster001
Cnot6l	138	Cluster001
Cnot7	856	Cluster001
Cntrl	376	Cluster001
Cog1	347	Cluster001
Cog3	69	Cluster001
Cog4	44	Cluster001
Cog5	132	Cluster001
Cog6	197	Cluster001
Cog7	351	Cluster001
Cog8	111	Cluster001
Copa	411	Cluster001
Copb1	700	Cluster001
Copb2	392	Cluster001
Copg1	211	Cluster001
Cops3	410	Cluster001
Cops4	551	Cluster001
Cops8	11	Cluster001
Coq10b	269	Cluster001
Coro1c	521	Cluster001
Coro2a	485	Cluster001
Cox15	189	Cluster001
Cpne1	662	Cluster001
Cpsf1	225	Cluster001
Cpsf2	579	Cluster001
Cpsf3	405	Cluster001
Cpsf6	600	Cluster001
Cpsf7	531	Cluster001
Crbn	150	Cluster001
Creb1	333	Cluster001
Crebbp	75	Cluster001
Crebl2	552	Cluster001
Crebzf	105	Cluster001
Crem	565	Cluster001
Crispld2	505	Cluster001
Crkl	228	Cluster001
Crlf3	664	Cluster001
Crot	349	Cluster001
Crtc2	712	Cluster001
Crtc3	99	Cluster001
Cry1	579	Cluster001
Cs	636	Cluster001
Csde1	544	Cluster001
Cse1l	419	Cluster001
Csf2rb	764	Cluster001
Csf2rb2	305	Cluster001
Csgalnact2	876	Cluster001
Csk	141	Cluster001
Csnk1a1	823	Cluster001
Csnk1d	611	Cluster001
Csnk1g3	839	Cluster001
Csnk2a1	130	Cluster001
Csrnp1	208	Cluster001
Csrp2bp	113	Cluster001
Cst7	372	Cluster001
Cstf2	319	Cluster001
Cstf2t	589	Cluster001
Cstf3	341	Cluster001
Ctage5	677	Cluster001
Ctbp1	137	Cluster001
Ctc1	73	Cluster001
Ctcf	160	Cluster001
Ctnnbl1	3	Cluster001
Ctps	507	Cluster001
Cul1	462	Cluster001
Cul2	226	Cluster001
Cul3	656	Cluster001
Cul4a	186	Cluster001
Cul5	179	Cluster001
Cwc22	147	Cluster001
Cwc25	842	Cluster001
Cwf19l1	98	Cluster001
Cwf19l2	565	Cluster001
Cyb561a3	298	Cluster001
Cyb5b	129	Cluster001
Cyb5d1	145	Cluster001
Cyb5r3	710	Cluster001
Cyb5r4	618	Cluster001
Cygb	440	Cluster001
Cyld	1080	Cluster001
Cyp4f16	592	Cluster001
Cyp4f37	588	Cluster001
Cytip	788	Cluster001
D030028A08Rik	76	Cluster001
D10Wsu102e	241	Cluster001
D11Wsu47e	11	Cluster001
D16Ertd472e	130	Cluster001
D1Ertd622e	84	Cluster001
D230025D16Rik	154	Cluster001
D2hgdh	138	Cluster001
D6Ertd527e	496	Cluster001
D930015E06Rik	740	Cluster001
Dab2ip	439	Cluster001
Dalrd3	127	Cluster001
Dapp1	312	Cluster001
Dars	501	Cluster001
Dars2	129	Cluster001
Dazap1	270	Cluster001
Dbf4	328	Cluster001
Dbt	16	Cluster001
Dcaf13	263	Cluster001
Dcaf15	147	Cluster001
Dcaf5	346	Cluster001
Dcaf7	739	Cluster001
Dcaf8	325	Cluster001
Dclre1c	178	Cluster001
Dcp1a	417	Cluster001
Dcun1d1	117	Cluster001
Dcun1d5	421	Cluster001
Ddb1	298	Cluster001
Ddhd1	447	Cluster001
Ddr1	515	Cluster001
Ddx10	205	Cluster001
Ddx17	330	Cluster001
Ddx18	37	Cluster001
Ddx21	593	Cluster001
Ddx24	365	Cluster001
Ddx27	288	Cluster001
Ddx3x	859	Cluster001
Ddx42	698	Cluster001
Ddx46	451	Cluster001
Ddx47	32	Cluster001
Ddx5	712	Cluster001
Ddx50	355	Cluster001
Ddx51	3	Cluster001
Ddx52	295	Cluster001
Ddx54	608	Cluster001
Ddx56	1	Cluster001
Ddx58	143	Cluster001
Ddx6	145	Cluster001
Dedd2	41	Cluster001
Dennd1c	401	Cluster001
Dennd3	625	Cluster001
Dennd4a	701	Cluster001
Dennd5a	509	Cluster001
Depdc5	303	Cluster001
Dexi	309	Cluster001
Dffa	570	Cluster001
Dffb	138	Cluster001
Dgat1	528	Cluster001
Dhrs4	2	Cluster001
Dhx15	424	Cluster001
Dhx16	211	Cluster001
Dhx29	508	Cluster001
Dhx30	605	Cluster001
Dhx33	87	Cluster001
Dhx36	197	Cluster001
Dhx37	220	Cluster001
Dhx38	305	Cluster001
Dhx40	12	Cluster001
Dhx57	347	Cluster001
Dhx8	496	Cluster001
Diablo	290	Cluster001
Diap2	61	Cluster001
Dido1	23	Cluster001
Dimt1	1	Cluster001
Dip2b	137	Cluster001
Dis3	107	Cluster001
Dis3l	41	Cluster001
Dlat	189	Cluster001
Dld	258	Cluster001
Dlg1	584	Cluster001
Dlst	378	Cluster001
Dmtf1	402	Cluster001
Dnaja2	493	Cluster001
Dnajb12	69	Cluster001
Dnajb2	69	Cluster001
Dnajb6	681	Cluster001
Dnajb9	261	Cluster001
Dnajc10	380	Cluster001
Dnajc11	138	Cluster001
Dnajc14	143	Cluster001
Dnajc16	266	Cluster001
Dnajc2	490	Cluster001
Dnajc21	252	Cluster001
Dnajc22	528	Cluster001
Dnajc5	627	Cluster001
Dnajc7	19	Cluster001
Dnm1l	464	Cluster001
Dnmt1	164	Cluster001
Dnmt3a	397	Cluster001
Dnttip2	166	Cluster001
Dock10	707	Cluster001
Dock11	529	Cluster001
Dock2	503	Cluster001
Donson	204	Cluster001
Dot1l	228	Cluster001
Dpf2	611	Cluster001
Dpp4	672	Cluster001
Dpp8	353	Cluster001
Dpp9	142	Cluster001
Dpy19l1	388	Cluster001
Drosha	244	Cluster001
Dscam	598	Cluster001
Dtl	544	Cluster001
Dtx1	503	Cluster001
Dtx3l	109	Cluster001
Dus1l	6	Cluster001
Dus3l	194	Cluster001
Dusp11	100	Cluster001
Dusp16	102	Cluster001
Dusp2	151	Cluster001
Dusp5	739	Cluster001
Dync1h1	45	Cluster001
Dync1li1	334	Cluster001
Dyrk1a	715	Cluster001
E2f1	19	Cluster001
E2f4	176	Cluster001
E4f1	164	Cluster001
Eaf1	161	Cluster001
Ecd	190	Cluster001
Eci2	137	Cluster001
Edc3	143	Cluster001
Edc4	240	Cluster001
Eed	140	Cluster001
Eef2k	406	Cluster001
Efcab14	288	Cluster001
Efhd2	179	Cluster001
Eftud2	346	Cluster001
Egr2	564	Cluster001
Egr3	297	Cluster001
Ehbp1l1	221	Cluster001
Ehmt1	555	Cluster001
Eif1	93	Cluster001
Eif2ak1	303	Cluster001
Eif2ak3	391	Cluster001
Eif2b5	394	Cluster001
Eif3a	342	Cluster001
Eif3b	448	Cluster001
Eif3c	649	Cluster001
Eif4a1	308	Cluster001
Eif4a2	455	Cluster001
Eif4b	654	Cluster001
Eif4e	439	Cluster001
Eif4ebp2	14	Cluster001
Eif4enif1	734	Cluster001
Eif4g1	134	Cluster001
Eif4g2	840	Cluster001
Eif5	610	Cluster001
Elac1	299	Cluster001
Elavl1	414	Cluster001
Elf1	893	Cluster001
Elf2	229	Cluster001
Elf4	370	Cluster001
Elk3	423	Cluster001
Ell2	954	Cluster001
Elmo1	925	Cluster001
Elmsan1	196	Cluster001
Elovl5	693	Cluster001
Elp3	35	Cluster001
Emc2	169	Cluster001
Emd	607	Cluster001
Eme2	36	Cluster001
Eml2	618	Cluster001
Eml3	771	Cluster001
Eml4	790	Cluster001
Eno3	658	Cluster001
Entpd6	158	Cluster001
Ep400	145	Cluster001
Epb4.1l2	231	Cluster001
Epc1	111	Cluster001
Eprs	730	Cluster001
Eps15	42	Cluster001
Eps15l1	438	Cluster001
Epsti1	197	Cluster001
Erap1	281	Cluster001
Erbb2ip	121	Cluster001
Ercc4	50	Cluster001
Ergic1	105	Cluster001
Ergic2	59	Cluster001
Eri1	473	Cluster001
Erlin1	584	Cluster001
Errfi1	149	Cluster001
Esam	548	Cluster001
Esco1	973	Cluster001
Esrra	50	Cluster001
Esyt2	446	Cluster001
Etf1	592	Cluster001
Etnk1	829	Cluster001
Etv3	141	Cluster001
Etv6	916	Cluster001
Evi2a	88	Cluster001
Ewsr1	423	Cluster001
Exoc2	186	Cluster001
Exoc3	442	Cluster001
Exoc4	33	Cluster001
Exoc5	459	Cluster001
Exoc6	545	Cluster001
Exoc7	8	Cluster001
Exosc5	93	Cluster001
Exosc9	46	Cluster001
Eya3	587	Cluster001
Ezh2	577	Cluster001
Ezr	858	Cluster001
Faf2	219	Cluster001
Fam102a	243	Cluster001
Fam105a	399	Cluster001
Fam107b	670	Cluster001
Fam120a	39	Cluster001
Fam131a	115	Cluster001
Fam134c	101	Cluster001
Fam13b	270	Cluster001
Fam160b1	287	Cluster001
Fam160b2	140	Cluster001
Fam172a	114	Cluster001
Fam175b	359	Cluster001
Fam177a	359	Cluster001
Fam178a	167	Cluster001
Fam179b	256	Cluster001
Fam189b	166	Cluster001
Fam206a	33	Cluster001
Fam21	293	Cluster001
Fam220a	3	Cluster001
Fam32a	426	Cluster001
Fam35a	763	Cluster001
Fam46c	62	Cluster001
Fam49a	683	Cluster001
Fam53c	330	Cluster001
Fam60a	512	Cluster001
Fam65b	588	Cluster001
Fam89a	571	Cluster001
Fam98c	56	Cluster001
Far1	401	Cluster001
Fastkd3	40	Cluster001
Fbrs	455	Cluster001
Fbrsl1	613	Cluster001
Fbxl14	53	Cluster001
Fbxl4	35	Cluster001
Fbxo11	249	Cluster001
Fbxo21	175	Cluster001
Fbxo28	76	Cluster001
Fbxo3	393	Cluster001
Fbxo34	113	Cluster001
Fbxo38	567	Cluster001
Fbxo45	631	Cluster001
Fbxo8	174	Cluster001
Fbxw11	310	Cluster001
Fbxw5	265	Cluster001
Fbxw7	413	Cluster001
Fcrl1	300	Cluster001
Fdxacb1	107	Cluster001
Fem1c	333	Cluster001
Fes	197	Cluster001
Ffar2	485	Cluster001
Fgfr1op	154	Cluster001
Fgfr1op2	268	Cluster001
Fgr	269	Cluster001
Fig4	293	Cluster001
Filip1l	520	Cluster001
Fip1l1	799	Cluster001
Fkbp15	700	Cluster001
Fkbp5	160	Cluster001
Flii	42	Cluster001
Flnb	636	Cluster001
Flot1	358	Cluster001
Fmnl1	198	Cluster001
Fmr1	420	Cluster001
Fnbp4	301	Cluster001
Fnip1	142	Cluster001
Fosb	126	Cluster001
Fosl2	206	Cluster001
Foxj3	437	Cluster001
Foxk2	581	Cluster001
Foxn2	614	Cluster001
Foxn3	214	Cluster001
Foxp4	678	Cluster001
Fra10ac1	146	Cluster001
Frat2	248	Cluster001
Frmd5	582	Cluster001
Fryl	320	Cluster001
Fscn1	692	Cluster001
Fubp1	225	Cluster001
Fubp3	179	Cluster001
Fus	145	Cluster001
Fut4	555	Cluster001
Fut8	57	Cluster001
Fuz	168	Cluster001
Fxr1	456	Cluster001
Fxr2	631	Cluster001
Fyco1	282	Cluster001
Fyttd1	365	Cluster001
G3bp1	678	Cluster001
Gabarapl2	419	Cluster001
Gabpa	368	Cluster001
Gabpb1	761	Cluster001
Gak	432	Cluster001
Galnt1	497	Cluster001
Galnt11	485	Cluster001
Ganab	264	Cluster001
Ganc	197	Cluster001
Gapvd1	134	Cluster001
Gart	274	Cluster001
Gas5	313	Cluster001
Gatad2a	374	Cluster001
Gatsl2	180	Cluster001
Gba2	621	Cluster001
Gbf1	346	Cluster001
Gbp9	311	Cluster001
Gca	424	Cluster001
Gcc2	66	Cluster001
Gch1	415	Cluster001
Gcn1l1	74	Cluster001
Gcnt2	360	Cluster001
Gdap10	617	Cluster001
Gdi1	616	Cluster001
Gdi2	497	Cluster001
Gem	436	Cluster001
Gemin8	109	Cluster001
Get4	172	Cluster001
Gfm1	58	Cluster001
Gfm2	123	Cluster001
Gfpt1	763	Cluster001
Gga3	264	Cluster001
Ggct	367	Cluster001
Ggnbp2	169	Cluster001
Ggps1	207	Cluster001
Ggt5	416	Cluster001
Ggta1	322	Cluster001
Ghitm	350	Cluster001
Gigyf2	175	Cluster001
Gins3	198	Cluster001
Git2	228	Cluster001
Gla	552	Cluster001
Gle1	36	Cluster001
Glo1	72	Cluster001
Gls	433	Cluster001
Glyr1	769	Cluster001
Gm10052	176	Cluster001
Gm11974	278	Cluster001
Gm12657	207	Cluster001
Gm13363	285	Cluster001
Gm14446	111	Cluster001
Gm14548	458	Cluster001
Gm15708	478	Cluster001
Gm16039	17	Cluster001
Gm16894	43	Cluster001
Gm19345	483	Cluster001
Gm20324	221	Cluster001
Gm3258	143	Cluster001
Gm4956	480	Cluster001
Gm5547	478	Cluster001
Gm5801	148	Cluster001
Gm6377	638	Cluster001
Gm6904	40	Cluster001
Gm9733	500	Cluster001
Gm9855	490	Cluster001
Gmcl1	603	Cluster001
Gmip	249	Cluster001
Gmps	319	Cluster001
Gna13	43	Cluster001
Gnai3	548	Cluster001
Gne	309	Cluster001
Gnl2	817	Cluster001
Gnl3	62	Cluster001
Gnl3l	511	Cluster001
Gnpnat1	301	Cluster001
Gnptab	84	Cluster001
Golga2	175	Cluster001
Golga4	114	Cluster001
Golga5	218	Cluster001
Golga7	479	Cluster001
Gon4l	96	Cluster001
Gopc	523	Cluster001
Gosr2	837	Cluster001
Gpalpp1	91	Cluster001
Gpatch2l	990	Cluster001
Gpatch8	315	Cluster001
Gpbp1	752	Cluster001
Gpbp1l1	426	Cluster001
Gpc1	147	Cluster001
Gpcpd1	379	Cluster001
Gpd1l	921	Cluster001
Gphn	5	Cluster001
Gpkow	453	Cluster001
Gpm6b	529	Cluster001
Gpn1	272	Cluster001
Gpr114	727	Cluster001
Gpr124	650	Cluster001
Gpr132	503	Cluster001
Gpr162	124	Cluster001
Gpr183	131	Cluster001
Gpr35	257	Cluster001
Gpr82	471	Cluster001
Gprc5a	82	Cluster001
Grap	266	Cluster001
Grasp	597	Cluster001
Grb2	246	Cluster001
Gripap1	346	Cluster001
Grk6	5	Cluster001
Gsap	234	Cluster001
Gse1	287	Cluster001
Gsg1	158	Cluster001
Gsk3a	612	Cluster001
Gsk3b	53	Cluster001
Gspt1	120	Cluster001
Gtf2a1	613	Cluster001
Gtf2b	555	Cluster001
Gtf2e1	482	Cluster001
Gtf2f2	277	Cluster001
Gtf3c1	56	Cluster001
Gtf3c2	420	Cluster001
Gtf3c3	123	Cluster001
Gtf3c5	9	Cluster001
Gtpbp1	802	Cluster001
Gtpbp4	808	Cluster001
Gypc	537	Cluster001
H2-DMb2	246	Cluster001
H2-Eb2	525	Cluster001
H2-M2	512	Cluster001
H2-Oa	123	Cluster001
H2-Ob	245	Cluster001
H2-Q4	23	Cluster001
H3f3a	233	Cluster001
Hat1	431	Cluster001
Haus2	89	Cluster001
Haus8	662	Cluster001
Hax1	201	Cluster001
Hbs1l	419	Cluster001
Hccs	992	Cluster001
Hcfc1	81	Cluster001
Hcfc2	150	Cluster001
Hck	271	Cluster001
Hcls1	106	Cluster001
Hdac1	584	Cluster001
Hdac10	597	Cluster001
Hdac2	447	Cluster001
Hdac8	2	Cluster001
Hdc	711	Cluster001
Hdlbp	55	Cluster001
Heatr6	231	Cluster001
Hectd1	203	Cluster001
Hectd3	184	Cluster001
Helz	425	Cluster001
Herc1	189	Cluster001
Herc3	816	Cluster001
Herc4	390	Cluster001
Herc6	20	Cluster001
Herpud1	447	Cluster001
Hiatl1	434	Cluster001
Hibch	31	Cluster001
Hic1	251	Cluster001
Hif1a	271	Cluster001
Hinfp	70	Cluster001
Hip1r	424	Cluster001
Hipk1	87	Cluster001
Hipk3	89	Cluster001
Hist3h2a	72	Cluster001
Hlcs	333	Cluster001
Hltf	764	Cluster001
Hmg20b	7	Cluster001
Hmgcr	338	Cluster001
Hmgn5	55	Cluster001
Hmgxb3	359	Cluster001
Hnrnpa2b1	634	Cluster001
Hnrnpa3	144	Cluster001
Hnrnpab	605	Cluster001
Hnrnpc	562	Cluster001
Hnrnpd	625	Cluster001
Hnrnpdl	358	Cluster001
Hnrnpf	622	Cluster001
Hnrnph2	535	Cluster001
Hnrnph3	85	Cluster001
Hnrnpk	709	Cluster001
Hnrnpl	339	Cluster001
Hnrnpll	262	Cluster001
Hnrnpm	679	Cluster001
Hnrnpr	727	Cluster001
Hnrnpu	827	Cluster001
Hnrnpul1	85	Cluster001
Hnrnpul2	88	Cluster001
Hp1bp3	205	Cluster001
Hps1	705	Cluster001
Hps3	559	Cluster001
Hps5	574	Cluster001
Hrh1	318	Cluster001
Hsd17b4	552	Cluster001
Hsdl1	155	Cluster001
Hsh2d	346	Cluster001
Hspa14	522	Cluster001
Hspa4	803	Cluster001
Hspa9	272	Cluster001
Htatsf1	192	Cluster001
Huwe1	231	Cluster001
Hvcn1	284	Cluster001
I830077J02Rik	712	Cluster001
Iars2	244	Cluster001
Ibtk	217	Cluster001
Icmt	130	Cluster001
Icos	235	Cluster001
Icosl	239	Cluster001
Ide	271	Cluster001
Idh3a	32	Cluster001
Ier5	45	Cluster001
Ifih1	171	Cluster001
Ifitm1	530	Cluster001
Ifitm6	167	Cluster001
Ifrd1	180	Cluster001
Ift140	807	Cluster001
Ift52	203	Cluster001
Ift57	261	Cluster001
Ikbkap	499	Cluster001
Ikbkb	224	Cluster001
Ikbkg	562	Cluster001
Ikzf1	877	Cluster001
Il12rb2	794	Cluster001
Il1b	168	Cluster001
Il1r2	484	Cluster001
Il1rn	386	Cluster001
Il21r	464	Cluster001
Il27ra	41	Cluster001
Il2rg	225	Cluster001
Il31ra	532	Cluster001
Il4i1	654	Cluster001
Il4ra	454	Cluster001
Il6st	765	Cluster001
Ilf3	384	Cluster001
Immp2l	71	Cluster001
Impa1	787	Cluster001
Impad1	163	Cluster001
Ing3	596	Cluster001
Ing5	311	Cluster001
Inip	233	Cluster001
Ino80c	666	Cluster001
Inpp5a	56	Cluster001
Inpp5b	292	Cluster001
Inpp5d	164	Cluster001
Inpp5e	98	Cluster001
Ints10	195	Cluster001
Ints6	950	Cluster001
Ints7	524	Cluster001
Ints8	309	Cluster001
Ints9	142	Cluster001
Ipo11	241	Cluster001
Ipo13	2	Cluster001
Ipo7	536	Cluster001
Ipo8	93	Cluster001
Ipp	371	Cluster001
Iqcb1	41	Cluster001
Irak1	758	Cluster001
Irak4	370	Cluster001
Ireb2	330	Cluster001
Irf4	280	Cluster001
Irs2	223	Cluster001
Isca1	490	Cluster001
Iscu	93	Cluster001
Isg15	4	Cluster001
Isg20l2	380	Cluster001
Ist1	313	Cluster001
Isy1	505	Cluster001
Itch	946	Cluster001
Itga4	662	Cluster001
Itgax	780	Cluster001
Itpr3	172	Cluster001
Itprip	344	Cluster001
Itsn2	50	Cluster001
Ivns1abp	455	Cluster001
Izumo4	165	Cluster001
Jade1	117	Cluster001
Jak1	364	Cluster001
Jak2	888	Cluster001
Jarid2	497	Cluster001
Jmjd1c	276	Cluster001
Jmjd6	358	Cluster001
Josd1	136	Cluster001
Kansl1	340	Cluster001
Kansl2	156	Cluster001
Kansl3	183	Cluster001
Kat2a	109	Cluster001
Kat5	39	Cluster001
Kat6a	45	Cluster001
Kat7	533	Cluster001
Katna1	37	Cluster001
Kcmf1	148	Cluster001
Kcnip3	725	Cluster001
Kcnk6	576	Cluster001
Kctd13	95	Cluster001
Kctd18	41	Cluster001
Kctd20	852	Cluster001
Kdm1a	702	Cluster001
Kdm1b	382	Cluster001
Kdm2a	811	Cluster001
Kdm2b	152	Cluster001
Kdm3a	476	Cluster001
Kdm3b	357	Cluster001
Kdm4a	221	Cluster001
Kdm4b	276	Cluster001
Kdm4c	555	Cluster001
Kdm5a	304	Cluster001
Kdm5c	276	Cluster001
Kdm6a	243	Cluster001
Kdm7a	178	Cluster001
Khdrbs1	125	Cluster001
Khnyn	165	Cluster001
Khsrp	178	Cluster001
Kif16b	218	Cluster001
Kif3b	107	Cluster001
Kif5b	318	Cluster001
Kif9	701	Cluster001
Kin	3	Cluster001
Kit	810	Cluster001
Klf13	49	Cluster001
Klhl17	202	Cluster001
Klhl18	757	Cluster001
Klhl2	491	Cluster001
Klhl20	116	Cluster001
Klhl28	29	Cluster001
Klhl5	717	Cluster001
Klhl7	143	Cluster001
Klk8	81	Cluster001
Klrb1f	572	Cluster001
Klri1	351	Cluster001
Klri2	637	Cluster001
Kmo	268	Cluster001
Kmt2b	292	Cluster001
Kmt2c	454	Cluster001
Kmt2d	41	Cluster001
Knop1	713	Cluster001
Kpna1	948	Cluster001
Kpna3	353	Cluster001
Kpna4	802	Cluster001
Kptn	78	Cluster001
Kras	775	Cluster001
Krit1	128	Cluster001
Ktn1	543	Cluster001
Kynu	730	Cluster001
Lactb	460	Cluster001
Lad1	272	Cluster001
Larp4	368	Cluster001
Larp4b	574	Cluster001
Lars	391	Cluster001
Las1l	182	Cluster001
Lasp1	921	Cluster001
Lclat1	71	Cluster001
Lcmt2	8	Cluster001
Lcp1	373	Cluster001
Lemd3	205	Cluster001
Lenep	120	Cluster001
Leng8	131	Cluster001
Leng9	222	Cluster001
Letm1	401	Cluster001
Lhpp	127	Cluster001
Limd1	305	Cluster001
Limd2	460	Cluster001
Lime1	246	Cluster001
Limk1	214	Cluster001
Lin52	123	Cluster001
Lin54	959	Cluster001
Lin7c	844	Cluster001
Lincrna-cox2	568	Cluster001
Lipe	633	Cluster001
Llgl1	55	Cluster001
Lmbr1l	242	Cluster001
Lmnb1	769	Cluster001
Lmtk2	566	Cluster001
LOC100038947	210	Cluster001
LOC101056043	2	Cluster001
Lonp1	35	Cluster001
Lpar3	371	Cluster001
Lphn3	474	Cluster001
Lrch1	492	Cluster001
Lrch3	386	Cluster001
Lrmp	580	Cluster001
Lrp10	117	Cluster001
Lrp8	532	Cluster001
Lrpprc	46	Cluster001
Lrrc16a	637	Cluster001
Lrrc28	59	Cluster001
Lrrc41	88	Cluster001
Lrrc47	119	Cluster001
Lrrc58	96	Cluster001
Lrrc59	155	Cluster001
Lrrc8c	213	Cluster001
Lrrfip1	737	Cluster001
Lrrk1	951	Cluster001
Lrrk2	693	Cluster001
Lsg1	198	Cluster001
Lsm14a	211	Cluster001
Lta	299	Cluster001
Lta4h	574	Cluster001
Ltb	560	Cluster001
Ltn1	451	Cluster001
Ltv1	219	Cluster001
Luc7l	553	Cluster001
Luc7l2	234	Cluster001
Lypla1	135	Cluster001
Lysmd2	580	Cluster001
Lyst	596	Cluster001
Lzic	398	Cluster001
M6pr	683	Cluster001
Madd	696	Cluster001
Maea	19	Cluster001
Maff	471	Cluster001
Mafk	57	Cluster001
Malt1	734	Cluster001
Man1a	500	Cluster001
Map2k1	427	Cluster001
Map2k4	570	Cluster001
Map3k1	291	Cluster001
Map3k14	795	Cluster001
Map3k3	579	Cluster001
Map3k5	228	Cluster001
Map3k7	618	Cluster001
Map4k2	379	Cluster001
Mapk1	491	Cluster001
Mapk11	613	Cluster001
Mapk14	896	Cluster001
Mapk1ip1l	149	Cluster001
Mapk7	342	Cluster001
Mapk9	297	Cluster001
Mapkap1	118	Cluster001
Mapkapk2	226	Cluster001
Mapre1	1034	Cluster001
March 1	463	Cluster001
March7	941	Cluster001
Marcksl1	445	Cluster001
Mark2	716	Cluster001
Mark3	600	Cluster001
Mars	273	Cluster001
Marveld1	477	Cluster001
Mast2	32	Cluster001
Mast3	155	Cluster001
Mat2a	67	Cluster001
Matk	72	Cluster001
Matr3	486	Cluster001
Mau2	374	Cluster001
Max	79	Cluster001
Mbd1	392	Cluster001
Mbip	81	Cluster001
Mbnl1	262	Cluster001
Mboat7	86	Cluster001
Mbtps1	356	Cluster001
Mcm3ap	128	Cluster001
Mcm4	522	Cluster001
Mcmbp	345	Cluster001
Mcur1	111	Cluster001
Mdh2	496	Cluster001
Mdm2	126	Cluster001
Mdm4	122	Cluster001
Mdp1	190	Cluster001
Med1	342	Cluster001
Med12	110	Cluster001
Med14	470	Cluster001
Med17	205	Cluster001
Med21	467	Cluster001
Med23	91	Cluster001
Med24	502	Cluster001
Med30	333	Cluster001
Mef2d	179	Cluster001
Mefv	722	Cluster001
Metap2	66	Cluster001
Mettl23	101	Cluster001
Mettl3	27	Cluster001
Mettl4	105	Cluster001
Mettl7a1	89	Cluster001
Mex3c	934	Cluster001
Mfap1a	39	Cluster001
Mfap1b	450	Cluster001
Mff	150	Cluster001
Mfn2	175	Cluster001
Mfng	25	Cluster001
Mfsd6	696	Cluster001
Mfsd7b	642	Cluster001
Mfsd8	61	Cluster001
Mgea5	839	Cluster001
Mia3	207	Cluster001
Mical3	527	Cluster001
Mief1	108	Cluster001
Mier3	259	Cluster001
Mif4gd	512	Cluster001
Mina	171	Cluster001
Mink1	607	Cluster001
Mir132	7	Cluster001
Mir142b	130	Cluster001
Mir1931	66	Cluster001
Mir212	110	Cluster001
Mir2861	1	Cluster001
Mir3101	2	Cluster001
Mir6516	1	Cluster001
Mir6973a	500	Cluster001
Mir6992	1	Cluster001
Mir7026	3	Cluster001
Mkl1	618	Cluster001
Mkln1	470	Cluster001
Mknk2	265	Cluster001
Mkrn1	748	Cluster001
Mks1	222	Cluster001
Mlh1	235	Cluster001
Mlst8	70	Cluster001
Mlx	79	Cluster001
Mmp9	522	Cluster001
Mnt	18	Cluster001
Mob1a	1161	Cluster001
Mob3a	482	Cluster001
Mob4	286	Cluster001
Morc3	214	Cluster001
Mphosph10	228	Cluster001
Mphosph8	24	Cluster001
Mprip	132	Cluster001
Mpzl3	184	Cluster001
Mre11a	206	Cluster001
Mreg	675	Cluster001
Mrgbp	19	Cluster001
Mrs2	280	Cluster001
Msh2	469	Cluster001
Msh6	484	Cluster001
Msl1	515	Cluster001
Msl2	197	Cluster001
Mta2	956	Cluster001
Mta3	784	Cluster001
Mtap	6	Cluster001
Mtbp	322	Cluster001
Mtfmt	376	Cluster001
Mtfr1l	74	Cluster001
Mthfd1	67	Cluster001
Mthfd1l	6	Cluster001
Mthfd2	478	Cluster001
Mthfs	307	Cluster001
Mtmr1	591	Cluster001
Mtmr12	739	Cluster001
Mtmr3	261	Cluster001
Mtmr9	29	Cluster001
Mtpn	868	Cluster001
Mtr	194	Cluster001
Mtrr	48	Cluster001
Mus81	114	Cluster001
Mvp	174	Cluster001
Mxd1	664	Cluster001
Mybbp1a	314	Cluster001
Mycbp2	288	Cluster001
Myd88	106	Cluster001
Myh9	224	Cluster001
Myo1b	512	Cluster001
Myo1f	719	Cluster001
Myo1g	966	Cluster001
Myo9b	868	Cluster001
Mysm1	483	Cluster001
Mzt1	399	Cluster001
N4bp1	151	Cluster001
N4bp2l1	474	Cluster001
N4bp2l2	308	Cluster001
Naa15	535	Cluster001
Naa16	129	Cluster001
Naa30	561	Cluster001
Naa50	439	Cluster001
Nab1	671	Cluster001
Nabp1	814	Cluster001
Nacc1	341	Cluster001
Nadk	785	Cluster001
Nadk2	135	Cluster001
Nae1	131	Cluster001
Naip5	33	Cluster001
Nampt	133	Cluster001
Nap1l4	939	Cluster001
Narf	229	Cluster001
Nat10	42	Cluster001
Nav1	716	Cluster001
Nbn	368	Cluster001
Nbr1	128	Cluster001
Ncald	561	Cluster001
Ncapd3	448	Cluster001
Ncbp1	768	Cluster001
Ncdn	32	Cluster001
Ncf1	375	Cluster001
Nckap1l	395	Cluster001
Ncl	624	Cluster001
Ncoa1	310	Cluster001
Ncoa2	116	Cluster001
Ncoa3	355	Cluster001
Ncoa5	544	Cluster001
Ncoa6	26	Cluster001
Ncor1	262	Cluster001
Ncor2	12	Cluster001
Ndc1	2	Cluster001
Nde1	29	Cluster001
Ndel1	831	Cluster001
Ndor1	49	Cluster001
Ndst1	189	Cluster001
Ndufaf7	208	Cluster001
Ndufs1	306	Cluster001
Neat1	402	Cluster001
Nedd1	194	Cluster001
Nedd4	492	Cluster001
Nedd9	172	Cluster001
Neil1	7	Cluster001
Nek7	373	Cluster001
Nek9	175	Cluster001
Nelfe	425	Cluster001
Nemf	233	Cluster001
Neurl3	151	Cluster001
Nfam1	111	Cluster001
Nfatc1	275	Cluster001
Nfatc3	547	Cluster001
Nfe2l1	190	Cluster001
Nfil3	444	Cluster001
Nfkb1	425	Cluster001
Nfkb2	848	Cluster001
Nfkbie	748	Cluster001
Nfrkb	383	Cluster001
Nfx1	600	Cluster001
Nfya	59	Cluster001
Nfyc	264	Cluster001
Ngly1	591	Cluster001
Nhej1	1	Cluster001
Nif3l1	139	Cluster001
Nipbl	172	Cluster001
Nipsnap1	53	Cluster001
Nkap	231	Cluster001
Nktr	94	Cluster001
Nlrc4	177	Cluster001
Nlrp10	475	Cluster001
Nlrp3	553	Cluster001
Nmd3	456	Cluster001
Nnt	107	Cluster001
Nod2	81	Cluster001
Nol10	631	Cluster001
Nol11	199	Cluster001
Nol6	139	Cluster001
Nol9	155	Cluster001
Nolc1	613	Cluster001
Nom1	172	Cluster001
Nomo1	111	Cluster001
Nono	460	Cluster001
Nop2	230	Cluster001
Nop9	69	Cluster001
Npepps	35	Cluster001
Npl	226	Cluster001
Nploc4	216	Cluster001
Npm3	182	Cluster001
Nprl3	554	Cluster001
Nr4a1	313	Cluster001
Nr4a2	514	Cluster001
Nr4a3	603	Cluster001
Nrbf2	271	Cluster001
Nrbp1	476	Cluster001
Nrd1	862	Cluster001
Nrde2	161	Cluster001
Nrp	269	Cluster001
Nrros	300	Cluster001
Nsmaf	612	Cluster001
Nsun6	34	Cluster001
Nt5dc1	238	Cluster001
Nuak2	166	Cluster001
Nub1	942	Cluster001
Nubp1	224	Cluster001
Nucks1	191	Cluster001
Nudcd1	505	Cluster001
Nudt16l1	12	Cluster001
Nudt17	324	Cluster001
Nudt18	99	Cluster001
Nudt3	26	Cluster001
Nudt8	167	Cluster001
Nufip1	100	Cluster001
Nufip2	718	Cluster001
Numa1	128	Cluster001
Nup107	385	Cluster001
Nup153	463	Cluster001
Nup160	320	Cluster001
Nup188	249	Cluster001
Nup205	286	Cluster001
Nup214	79	Cluster001
Nup50	373	Cluster001
Nup85	113	Cluster001
Nup88	651	Cluster001
Nup98	805	Cluster001
Nupl1	240	Cluster001
Nvl	344	Cluster001
Nxf1	880	Cluster001
Oard1	13	Cluster001
Oat	946	Cluster001
Odc1	488	Cluster001
Odf2	636	Cluster001
Ofd1	471	Cluster001
Ogdh	477	Cluster001
Ogfrl1	505	Cluster001
Ola1	83	Cluster001
Opa1	250	Cluster001
Opa3	725	Cluster001
Orai2	179	Cluster001
Orc2	279	Cluster001
Orc4	248	Cluster001
Osbp	219	Cluster001
Osbpl2	71	Cluster001
Osbpl7	240	Cluster001
Osbpl8	238	Cluster001
Osgin2	668	Cluster001
Ostf1	187	Cluster001
Otud4	24	Cluster001
Otud5	466	Cluster001
Otulin	508	Cluster001
Ovca2	149	Cluster001
Oxsr1	168	Cluster001
P2ry10	720	Cluster001
Pabpc1	422	Cluster001
Pacs1	176	Cluster001
Pacsin2	291	Cluster001
Paf1	464	Cluster001
Pafah1b1	570	Cluster001
Paip2b	5	Cluster001
Pak1ip1	378	Cluster001
Pak2	664	Cluster001
Pan2	531	Cluster001
Pank2	1001	Cluster001
Pank4	88	Cluster001
Papd5	128	Cluster001
Papola	683	Cluster001
Papolg	736	Cluster001
Papss2	674	Cluster001
Parg	635	Cluster001
Parn	544	Cluster001
Parp3	149	Cluster001
Parp9	163	Cluster001
Patl1	82	Cluster001
Patz1	525	Cluster001
Paxbp1	1073	Cluster001
Paxip1	455	Cluster001
Pbrm1	403	Cluster001
Pcf11	379	Cluster001
Pcgf5	186	Cluster001
Pcid2	80	Cluster001
Pcna	275	Cluster001
Pcnp	21	Cluster001
Pcnt	133	Cluster001
Pcnxl3	85	Cluster001
Pdap1	350	Cluster001
Pdcd10	49	Cluster001
Pdcd1lg2	535	Cluster001
Pdcd4	165	Cluster001
Pdcd6ip	234	Cluster001
Pdcl	47	Cluster001
Pde12	60	Cluster001
Pde4b	787	Cluster001
Pde4dip	531	Cluster001
Pde6d	87	Cluster001
Pde7a	263	Cluster001
Pdhx	230	Cluster001
Pdk3	473	Cluster001
Pdlim5	52	Cluster001
Pdpk1	77	Cluster001
Pds5a	733	Cluster001
Pds5b	57	Cluster001
Pdxk	568	Cluster001
Pdxp	213	Cluster001
Pdzd8	698	Cluster001
Peg13	127	Cluster001
Peli1	531	Cluster001
Pelp1	6	Cluster001
Per1	162	Cluster001
Pex16	305	Cluster001
Pex3	139	Cluster001
Pex7	28	Cluster001
Pfkfb3	199	Cluster001
Pglyrp1	429	Cluster001
Pglyrp2	597	Cluster001
Phc1	657	Cluster001
Phf12	662	Cluster001
Phf20l1	209	Cluster001
Phf21a	182	Cluster001
Phf3	242	Cluster001
Phf6	570	Cluster001
Phip	224	Cluster001
Phkb	526	Cluster001
Phlpp1	347	Cluster001
Phrf1	476	Cluster001
Phtf1	779	Cluster001
Phtf2	399	Cluster001
Pi4ka	85	Cluster001
Pi4kb	9	Cluster001
Pias1	207	Cluster001
Pias2	337	Cluster001
Pick1	184	Cluster001
Pigk	31	Cluster001
Pigo	97	Cluster001
Pigq	175	Cluster001
Pik3c3	62	Cluster001
Pik3cb	586	Cluster001
Pik3cd	803	Cluster001
Pik3cg	392	Cluster001
Pik3ip1	109	Cluster001
Pik3r1	356	Cluster001
Pik3r4	195	Cluster001
Pik3r5	993	Cluster001
Pim3	234	Cluster001
Pinx1	170	Cluster001
Pip4k2a	972	Cluster001
Pip4k2c	194	Cluster001
Pip5k1a	167	Cluster001
Pitpnb	171	Cluster001
Pja2	74	Cluster001
Pkn1	189	Cluster001
Pkn2	254	Cluster001
Pknox1	204	Cluster001
Plaa	309	Cluster001
Plaur	427	Cluster001
Plcb2	135	Cluster001
Plcg1	528	Cluster001
Plcg2	503	Cluster001
Plcl2	237	Cluster001
Plek	873	Cluster001
Plekha1	963	Cluster001
Plekhg2	201	Cluster001
Plekhg5	519	Cluster001
Plekhm3	446	Cluster001
Plekho2	435	Cluster001
Plk2	426	Cluster001
Plk3	279	Cluster001
Plxnc1	783	Cluster001
Pmaip1	593	Cluster001
Pmpca	477	Cluster001
Pms1	591	Cluster001
Pnisr	381	Cluster001
Pnkp	348	Cluster001
Pnn	294	Cluster001
Pno1	27	Cluster001
Pnpo	166	Cluster001
Pnrc2	321	Cluster001
Poc5	155	Cluster001
Pola1	237	Cluster001
Pold3	183	Cluster001
Poldip3	878	Cluster001
Poli	320	Cluster001
Polk	105	Cluster001
Polr1b	56	Cluster001
Polr1e	318	Cluster001
Polr2a	201	Cluster001
Polr2b	645	Cluster001
Polr2m	645	Cluster001
Polr3a	400	Cluster001
Polr3b	53	Cluster001
Polr3c	247	Cluster001
Polr3e	8	Cluster001
Pomgnt1	44	Cluster001
Pot1a	196	Cluster001
Ppat	267	Cluster001
Ppdpf	365	Cluster001
Ppfia1	257	Cluster001
Pphln1	729	Cluster001
Ppid	68	Cluster001
Ppif	429	Cluster001
Ppig	375	Cluster001
Ppil2	278	Cluster001
Ppil4	858	Cluster001
Ppip5k2	193	Cluster001
Ppm1a	100	Cluster001
Ppm1b	699	Cluster001
Ppm1d	295	Cluster001
Ppm1g	563	Cluster001
Ppm1k	90	Cluster001
Ppp1cb	827	Cluster001
Ppp1cc	528	Cluster001
Ppp1r10	300	Cluster001
Ppp1r12a	143	Cluster001
Ppp1r14a	611	Cluster001
Ppp1r15b	137	Cluster001
Ppp1r16a	306	Cluster001
Ppp1r2	422	Cluster001
Ppp1r8	534	Cluster001
Ppp2ca	213	Cluster001
Ppp2r1b	126	Cluster001
Ppp2r4	276	Cluster001
Ppp2r5a	390	Cluster001
Ppp2r5c	342	Cluster001
Ppp2r5d	244	Cluster001
Ppp2r5e	218	Cluster001
Ppp3cb	64	Cluster001
Ppp3r1	298	Cluster001
Ppp4r2	666	Cluster001
Ppp6c	354	Cluster001
Ppp6r3	514	Cluster001
Pprc1	402	Cluster001
Pram1	385	Cluster001
Prdm4	24	Cluster001
Prdx6	325	Cluster001
Prep	208	Cluster001
Prex1	227	Cluster001
Prkaca	68	Cluster001
Prkacb	703	Cluster001
Prkag2	242	Cluster001
Prkar1a	405	Cluster001
Prkcb	370	Cluster001
Prkch	368	Cluster001
Prkci	166	Cluster001
Prkrir	60	Cluster001
Prmt10	7	Cluster001
Prmt3	85	Cluster001
Prmt6	238	Cluster001
Prpf18	891	Cluster001
Prpf38b	688	Cluster001
Prpf39	379	Cluster001
Prpf40a	498	Cluster001
Prpf4b	484	Cluster001
Prpf6	256	Cluster001
Prpf8	141	Cluster001
Prps1	318	Cluster001
Prps1l3	288	Cluster001
Prps2	222	Cluster001
Prr14	453	Cluster001
Prrc2a	19	Cluster001
Prrc2b	2	Cluster001
Prrc2c	69	Cluster001
Prss30	417	Cluster001
Psip1	679	Cluster001
Psmd1	238	Cluster001
Psmd2	378	Cluster001
Psme3	487	Cluster001
Psme4	62	Cluster001
Pspc1	367	Cluster001
Pstpip2	311	Cluster001
Ptafr	104	Cluster001
Ptbp3	145	Cluster001
Pten	332	Cluster001
Ptger1	54	Cluster001
Ptger3	453	Cluster001
Ptges3	48	Cluster001
Ptgs2	549	Cluster001
Ptp4a1	126	Cluster001
Ptp4a3	137	Cluster001
Ptpn2	729	Cluster001
Ptpn22	308	Cluster001
Ptpn6	120	Cluster001
Ptprc	808	Cluster001
Ptpre	121	Cluster001
Pum1	768	Cluster001
Pum2	170	Cluster001
Purb	367	Cluster001
Pus10	253	Cluster001
Pwp1	24	Cluster001
Pxdc1	353	Cluster001
Pxk	275	Cluster001
Pxn	723	Cluster001
Pyroxd1	15	Cluster001
Qrich1	524	Cluster001
R3hcc1l	140	Cluster001
R3hdm1	400	Cluster001
Rab11fip1	596	Cluster001
Rab11fip4	395	Cluster001
Rab21	800	Cluster001
Rab27a	68	Cluster001
Rab37	566	Cluster001
Rab3gap1	117	Cluster001
Rab3gap2	259	Cluster001
Rab3ip	41	Cluster001
Rab5a	40	Cluster001
Rab5b	273	Cluster001
Rab5c	94	Cluster001
Rab6a	83	Cluster001
Rab7	33	Cluster001
Rab8a	584	Cluster001
Rab8b	639	Cluster001
Rabep1	195	Cluster001
Rabgap1	242	Cluster001
Rabgef1	238	Cluster001
Rad17	119	Cluster001
Rad18	70	Cluster001
Rad21	266	Cluster001
Rad23a	48	Cluster001
Rad23b	178	Cluster001
Rad51d	551	Cluster001
Raf1	350	Cluster001
Ralgapa1	289	Cluster001
Ralgapb	213	Cluster001
Raly	363	Cluster001
Ramp3	330	Cluster001
Ranbp10	5	Cluster001
Ranbp2	253	Cluster001
Rangap1	318	Cluster001
Rap1a	650	Cluster001
Rapgef1	852	Cluster001
Rapgef6	122	Cluster001
Rasa2	43	Cluster001
Rasa4	203	Cluster001
Rasal3	133	Cluster001
Rasgef1b	538	Cluster001
Rassf3	682	Cluster001
Rassf5	192	Cluster001
Raver1	411	Cluster001
Rb1	434	Cluster001
Rb1cc1	74	Cluster001
Rbbp4	450	Cluster001
Rbbp5	207	Cluster001
Rbbp6	238	Cluster001
Rbck1	203	Cluster001
Rbl1	224	Cluster001
Rbl2	349	Cluster001
Rbm10	553	Cluster001
Rbm12	579	Cluster001
Rbm14	372	Cluster001
Rbm15b	33	Cluster001
Rbm18	33	Cluster001
Rbm22	148	Cluster001
Rbm25	279	Cluster001
Rbm26	541	Cluster001
Rbm27	557	Cluster001
Rbm28	104	Cluster001
Rbm33	97	Cluster001
Rbm34	2	Cluster001
Rbm38	414	Cluster001
Rbm39	814	Cluster001
Rbm47	84	Cluster001
Rbm4b	231	Cluster001
Rbm5	600	Cluster001
Rbm6	432	Cluster001
Rbmx	90	Cluster001
Rbmx2	1	Cluster001
Rbmxl1	358	Cluster001
Rcan1	279	Cluster001
Rcbtb1	114	Cluster001
Rcc2	344	Cluster001
Rchy1	269	Cluster001
Rcor1	206	Cluster001
Rdx	242	Cluster001
Recql	484	Cluster001
Recql5	301	Cluster001
Reep3	127	Cluster001
Rel	522	Cluster001
Rela	242	Cluster001
Relb	683	Cluster001
Relt	319	Cluster001
Rem1	387	Cluster001
Rest	482	Cluster001
Rev1	114	Cluster001
Rexo1	36	Cluster001
Rfk	38	Cluster001
Rfwd2	646	Cluster001
Rfx5	837	Cluster001
Rfx7	537	Cluster001
Rfxank	3	Cluster001
Rgag4	10	Cluster001
Rgl2	52	Cluster001
Rgs1	346	Cluster001
Rgs11	73	Cluster001
Rgs12	677	Cluster001
Rgs2	398	Cluster001
Rgs3	581	Cluster001
Rheb	435	Cluster001
Rhoa	42	Cluster001
Rhot1	213	Cluster001
Rhot2	2	Cluster001
Rictor	325	Cluster001
Rif1	414	Cluster001
Rilpl2	157	Cluster001
Ring1	181	Cluster001
Rinl	305	Cluster001
Riok1	337	Cluster001
Riok2	236	Cluster001
Riok3	619	Cluster001
Ripk1	179	Cluster001
Ripk2	349	Cluster001
Rlf	556	Cluster001
Rlim	464	Cluster001
Rmdn3	5	Cluster001
Rmnd5a	53	Cluster001
Rnf10	3	Cluster001
Rnf111	351	Cluster001
Rnf113a2	255	Cluster001
Rnf114	387	Cluster001
Rnf115	56	Cluster001
Rnf123	561	Cluster001
Rnf138	327	Cluster001
Rnf14	264	Cluster001
Rnf146	123	Cluster001
Rnf186	541	Cluster001
Rnf19a	73	Cluster001
Rnf19b	348	Cluster001
Rnf20	432	Cluster001
Rnf216	456	Cluster001
Rnf34	58	Cluster001
Rnf38	244	Cluster001
Rnf40	678	Cluster001
Rnf44	933	Cluster001
Rnf8	500	Cluster001
Rngtt	190	Cluster001
Rnmt	541	Cluster001
Rnpc3	4	Cluster001
Rock1	293	Cluster001
Rogdi	646	Cluster001
Rp2h	1010	Cluster001
Rpa1	533	Cluster001
Rpap3	16	Cluster001
Rpe	392	Cluster001
Rpf1	150	Cluster001
Rpl7l1	467	Cluster001
Rprd1b	716	Cluster001
Rps6ka3	73	Cluster001
Rps6kb1	337	Cluster001
Rps6kb2	173	Cluster001
Rpusd3	93	Cluster001
Rrad	585	Cluster001
Rras2	654	Cluster001
Rrn3	364	Cluster001
Rrp1b	171	Cluster001
Rsbn1	177	Cluster001
Rsl1d1	213	Cluster001
Rspry1	532	Cluster001
Rsrc1	98	Cluster001
Rsrc2	343	Cluster001
Rsu1	26	Cluster001
Rtf1	220	Cluster001
Rtfdc1	71	Cluster001
Rtn1	617	Cluster001
Rtn4ip1	119	Cluster001
Rtn4rl1	39	Cluster001
Rufy1	282	Cluster001
Rufy3	346	Cluster001
Rundc3b	697	Cluster001
Runx3	579	Cluster001
Rusc1	161	Cluster001
Rxrb	89	Cluster001
Rybp	152	Cluster001
Ryr3	478	Cluster001
S100pbp	667	Cluster001
Sacm1l	404	Cluster001
Safb	598	Cluster001
Safb2	507	Cluster001
Samd4b	131	Cluster001
Samhd1	227	Cluster001
Samsn1	739	Cluster001
Sap130	103	Cluster001
Sar1a	385	Cluster001
Sart1	374	Cluster001
Sart3	490	Cluster001
Sash3	397	Cluster001
Satb1	759	Cluster001
[truncated: 7,205 more rows]
