# Supplementary material for: Network analysis of transcriptomic diversity amongst resident tissue macrophages and dendritic cells in the mouse mononuclear phagocyte system
Source: PLoS Biol. 2020 Oct 8;18(10):e3000859. doi: 10.1371/journal.pbio.3000859 (PMC7575120; doi:10.1371/journal.pbio.3000859)
Supplement: S5 Data — MPS, mononuclear phagocyte system; RNA-seq, RNA sequencing; scRNA-seq, single-cell RNA-seq. (XLSX) [file pbio.3000859.s013.xlsx]

## Sheet: Sheet1
Gene name (if multiple genes have the same name, shown as 'gene name/gene ID')	Gene ID (Ensembl if available, else NCBI)	Transcript IDs (Ensembl and/or NCBI)	No. of transcripts	No. of Ensembl-sourced transcripts	No. of NCBI-sourced transcripts	Description	Coordinates	SRS4292727 | interstitial macrophages	SRS4292728 | interstitial macrophages	SRS4292729 | interstitial macrophages	SRS4292730 | interstitial macrophages	SRS4292731 | interstitial macrophages	SRS4292732 | interstitial macrophages	SRS4292733 | interstitial macrophages	SRS4292734 | interstitial macrophages	SRS4292735 | interstitial macrophages	SRS4292736 | interstitial macrophages	SRS4292737 | interstitial macrophages	SRS4292738 | interstitial macrophages	SRS4292739 | interstitial macrophages	SRS4292740 | interstitial macrophages	SRS4292741 | interstitial macrophages	SRS4292742 | interstitial macrophages	SRS4292743 | interstitial macrophages	SRS4292744 | interstitial macrophages	SRS4292745 | interstitial macrophages	SRS4292746 | interstitial macrophages	SRS4292747 | interstitial macrophages	SRS4292748 | interstitial macrophages	SRS4292749 | interstitial macrophages	SRS4292750 | interstitial macrophages	SRS4292751 | interstitial macrophages	SRS4292752 | interstitial macrophages	SRS4292753 | interstitial macrophages	SRS4292754 | interstitial macrophages	SRS4292755 | interstitial macrophages	SRS4292756 | interstitial macrophages	SRS4292757 | interstitial macrophages	SRS4292758 | interstitial macrophages	SRS4292759 | interstitial macrophages	SRS4292760 | interstitial macrophages	SRS4292761 | interstitial macrophages	SRS4292762 | interstitial macrophages	SRS4292763 | interstitial macrophages	SRS4292764 | interstitial macrophages	SRS4292765 | interstitial macrophages	SRS4292766 | interstitial macrophages	SRS4292767 | interstitial macrophages	SRS4292768 | interstitial macrophages
Age								unknown	unknown	unknown	unknown	unknown	unknown	unknown	unknown	unknown	unknown	unknown	unknown	unknown	unknown	unknown	unknown	unknown	unknown	unknown	unknown	unknown	unknown	unknown	unknown	unknown	unknown	unknown	unknown	unknown	unknown	unknown	unknown	unknown	unknown	unknown	unknown	unknown	unknown	unknown	unknown	unknown	unknown
Sex								unknown	unknown	unknown	unknown	unknown	unknown	unknown	unknown	unknown	unknown	unknown	unknown	unknown	unknown	unknown	unknown	unknown	unknown	unknown	unknown	unknown	unknown	unknown	unknown	unknown	unknown	unknown	unknown	unknown	unknown	unknown	unknown	unknown	unknown	unknown	unknown	unknown	unknown	unknown	unknown	unknown	unknown
Breed								unknown	unknown	unknown	unknown	unknown	unknown	unknown	unknown	unknown	unknown	unknown	unknown	unknown	unknown	unknown	unknown	unknown	unknown	unknown	unknown	unknown	unknown	unknown	unknown	unknown	unknown	unknown	unknown	unknown	unknown	unknown	unknown	unknown	unknown	unknown	unknown	unknown	unknown	unknown	unknown	unknown	unknown
SRA sample ID								SRS4292727	SRS4292728	SRS4292729	SRS4292730	SRS4292731	SRS4292732	SRS4292733	SRS4292734	SRS4292735	SRS4292736	SRS4292737	SRS4292738	SRS4292739	SRS4292740	SRS4292741	SRS4292742	SRS4292743	SRS4292744	SRS4292745	SRS4292746	SRS4292747	SRS4292748	SRS4292749	SRS4292750	SRS4292751	SRS4292752	SRS4292753	SRS4292754	SRS4292755	SRS4292756	SRS4292757	SRS4292758	SRS4292759	SRS4292760	SRS4292761	SRS4292762	SRS4292763	SRS4292764	SRS4292765	SRS4292766	SRS4292767	SRS4292768
BioProject ID								PRJNA517150	PRJNA517150	PRJNA517150	PRJNA517150	PRJNA517150	PRJNA517150	PRJNA517150	PRJNA517150	PRJNA517150	PRJNA517150	PRJNA517150	PRJNA517150	PRJNA517150	PRJNA517150	PRJNA517150	PRJNA517150	PRJNA517150	PRJNA517150	PRJNA517150	PRJNA517150	PRJNA517150	PRJNA517150	PRJNA517150	PRJNA517150	PRJNA517150	PRJNA517150	PRJNA517150	PRJNA517150	PRJNA517150	PRJNA517150	PRJNA517150	PRJNA517150	PRJNA517150	PRJNA517150	PRJNA517150	PRJNA517150	PRJNA517150	PRJNA517150	PRJNA517150	PRJNA517150	PRJNA517150	PRJNA517150
Cell type								Macrophage	Macrophage	Macrophage	Macrophage	Macrophage	Macrophage	Macrophage	Macrophage	Macrophage	Macrophage	Macrophage	Macrophage	Macrophage	Macrophage	Macrophage	Macrophage	Macrophage	Macrophage	Macrophage	Macrophage	Macrophage	Macrophage	Macrophage	Macrophage	Macrophage	Macrophage	Macrophage	Macrophage	Macrophage	Macrophage	Macrophage	Macrophage	Macrophage	Macrophage	Macrophage	Macrophage	Macrophage	Macrophage	Macrophage	Macrophage	Macrophage	Macrophage
Other information								none	none	none	none	none	none	none	none	none	none	none	none	none	none	none	none	none	none	none	none	none	none	none	none	none	none	none	none	none	none	none	none	none	none	none	none	none	none	none	none	none	none
Tissue/cell description								interstitial macrophages	interstitial macrophages	interstitial macrophages	interstitial macrophages	interstitial macrophages	interstitial macrophages	interstitial macrophages	interstitial macrophages	interstitial macrophages	interstitial macrophages	interstitial macrophages	interstitial macrophages	interstitial macrophages	interstitial macrophages	interstitial macrophages	interstitial macrophages	interstitial macrophages	interstitial macrophages	interstitial macrophages	interstitial macrophages	interstitial macrophages	interstitial macrophages	interstitial macrophages	interstitial macrophages	interstitial macrophages	interstitial macrophages	interstitial macrophages	interstitial macrophages	interstitial macrophages	interstitial macrophages	interstitial macrophages	interstitial macrophages	interstitial macrophages	interstitial macrophages	interstitial macrophages	interstitial macrophages	interstitial macrophages	interstitial macrophages	interstitial macrophages	interstitial macrophages	interstitial macrophages	interstitial macrophages
Tissue source								Lung	Lung	Lung	Lung	Lung	Lung	Lung	Lung	Lung	Lung	Lung	Lung	Lung	Lung	Lung	Lung	Lung	Lung	Lung	Lung	Lung	Lung	Lung	Lung	Lung	Lung	Lung	Lung	Lung	Lung	Lung	Lung	Lung	Lung	Lung	Lung	Lung	Lung	Lung	Lung	Lung	Lung
Apoe	ENSMUSG00000002985	ENSMUST00000003066.15, ENSMUST00000167646.8, ENSMUST00000172808.1, ENSMUST00000172983.7, ENSMUST00000173739.7, ENSMUST00000174064.8, ENSMUST00000174144.7, ENSMUST00000174191.1, ENSMUST00000174355.7, ENSMUST00000174710.1, ENSMUST00000207525.1, NM_001305819, NM_009696, XM_030242015	14	11	3	apolipoprotein E	7:19696270-19701310:-1	92554.8	7319.17	59326.6	25311.5	34911.9	36730.1	32192.3	16175.8	3643.69	32164.9	42527.1	2422.53	7193.99	79453.5	780.235	6788.97	16904	71981.7	103021	23136	25803.1	22769.4	28348	49376.1	94442	75101.1	3900.07	5.301	35312.4	8169.82	11259.1	4955.68	87015.9	2656.37	40925.5	7969.99	2888.45	47683.8	29196.1	18.087	14976.1	36770.9
Lyz2	ENSMUSG00000069516	ENSMUST00000092163.8, NM_017372	2	1	1	lysozyme 2	10:117277541-117282272:-1	35313.9	62182.2	5206.21	166637	117006	155650	5806.12	34742.9	12089.6	172179	26680.4	133413	116337	21825.5	133416	107864	16630.1	23054	124406	135548	98571.9	140479	9686.17	16112.2	44312.2	6103.47	174427	35474.4	26635.8	12471.3	145606	12319.3	14160.6	123088	28801.6	11551.4	94073.1	22617.5	24562.5	38503.3	138872	4704.23
Ftl1	ENSMUSG00000050708	ENSMUST00000094434.12, ENSMUST00000210106.1, ENSMUST00000210375.1, ENSMUST00000210864.1, ENSMUST00000211500.1, ENSMUST00000211694.1	6	6	0	ferritin light polypeptide 1	7:45457944-45459884:-1	18280.8	22371.9	8964.91	13965	13979.6	12252.8	13068.4	33708.7	10029.4	12991.1	18272	44128.6	21626.9	8411.35	11193.2	12333.3	8791.51	22206.3	15854.4	8917.07	20348.7	18302.8	20999.6	3841.17	16004.2	22922.4	12527.2	7732.29	18194.9	14509.4	16709.5	13064.1	9217.5	15084.7	43257.5	8558.75	7431.57	15942.2	25435.4	21742.7	15854.5	15978.6
Cd74	ENSMUSG00000024610	ENSMUST00000050487.15, ENSMUST00000097563.8, ENSMUST00000167610.1, ENSMUST00000237097.1, ENSMUST00000238179.1, NM_001042605, NM_010545	7	5	2	CD74 antigen (invariant polypeptide of major histocompatibility complex, class II antigen-associated)	18:60803849-60812652:1	33726.9	27982.6	39617.2	3.771	16.724	4.51	59845.7	2368.32	23544.5	574.665	8.268	4.213	1.358	44430.5	6.431	8.769	67803.9	25225	3.369	7.005	2.303	3.995	382.454	45456.7	23558.7	5.582	2.322	21141.6	2.038	2559.58	1685.62	51313.6	4831.22	6.166	13305.9	42.661	3.321	2920.92	413.658	5.227	6.55	54803.6
Actb	ENSMUSG00000029580	ENSMUST00000100497.10, ENSMUST00000106216.2, ENSMUST00000163829.1, ENSMUST00000164765.1, ENSMUST00000165629.1, ENSMUST00000167386.7, ENSMUST00000167721.7, ENSMUST00000171419.7, ENSMUST00000196997.1	9	9	0	actin, beta	5:142903115-142906754:-1	3504.28	5941.36	5224.17	3856.68	6118.55	5414.37	8878.54	6859.57	11495.6	3419.22	3880.66	6399.68	5071.12	1933.12	3944.18	4345.79	2137.43	7297.6	6722.29	13060.6	7944.17	5169.46	5350.94	16321.9	6267.29	4416.23	3454.25	4857.06	6020.49	11676.8	4905.6	6347	4017.99	4473.67	4350.8	4996.27	4662.4	7631.72	8016.18	20257.4	5654.59	9633.78
Retnla	ENSMUSG00000061100	ENSMUST00000023329.6, ENSMUST00000238847.1, NM_020509	3	2	1	resistin like alpha	16:48842609-48844461:1	0	14752.6	2.641	0	0	2.528	5.999	0	0	0	0	0	0	0	2.352	0	0	2779.02	0	0	0	0	0	0	1.77	0	0	18761.3	104.989	1581.1	0	2.773	0	0	456.604	0	0	1.68	2.123	0	13.818	0
B2m	ENSMUSG00000060802	ENSMUST00000102476.4, NM_009735	2	1	1	beta-2 microglobulin	2:122147687-122153082:1	7262.71	6150.5	3950.12	2856.15	3005.33	3658.49	2574.61	6960.89	7194.04	8460.72	5394.56	2203.62	8549.88	11128.2	6794.74	4657.5	2304.79	2585.93	5143.28	7553.73	1804.01	3678.06	12305.6	9875.8	5757.78	6145.79	4633.62	889.073	3089.33	6141.71	8300.99	1063.06	4331.8	7854.23	9607.82	8790.96	3221.21	7784.06	6279.22	3345.88	3808.76	3295.41
Hba-a2	ENSMUSG00000069917	ENSMUST00000093207.3, ENSMUST00000147010.1, NM_001083955	3	2	1	hemoglobin alpha, adult chain 2	11:32296492-32297310:1	0	0	0	0	0	0	0	0	0	0	0	0	0	0	0	0	0	0	0	0	0	0	0	0	0	0	0	0	0	0	0	0	0	0	0	0	0	0	0	0	0	0
mt-Atp6	ENSMUSG00000064357	ENSMUST00000082408.1	1	1	0	mitochondrially encoded ATP synthase 6	MT:7927-8607:1	9180.84	3263.14	4920.74	9084.84	6336.07	12558.6	5745.46	24016.7	20683.5	6339.65	3406.82	13505.3	8099.18	5804.08	6936.53	11154.4	12593.4	3313.97	4842.53	10157.6	9785.14	8476.42	19014.2	9002.75	8940.88	8968.93	10765.2	5959.75	5775.82	3158.99	9404.03	6023.47	6037.31	8409.16	6521.74	6030.18	6910.65	7328.12	7912.21	28.239	8048.6	7220.82
Ctsb	ENSMUSG00000021939	ENSMUST00000006235.8, ENSMUST00000225540.1, ENSMUST00000225639.1, XM_017315833	4	3	1	cathepsin B	14:63135649-63143156:1	7572.3	5254.66	3673.26	4288.64	2201.66	1573.65	3507.05	10591.4	3797.78	3082.11	15180.3	5251.82	7205.25	5732.69	2476.35	1555.55	928.854	4316.45	11810.4	4120.15	3290.98	8221.48	3953.11	183.369	15736.6	6065.36	4782.69	2290.78	5426.13	1855.89	3392.26	5.194	6130.58	4026.69	4014.92	11.804	2192.61	6058.91	8725.37	633.63	3132.41	5973.65
Tmsb4x	ENSMUSG00000049775	ENSMUST00000112172.3, ENSMUST00000112175.1, ENSMUST00000112176.7, NM_021278	4	3	1	thymosin, beta 4, X chromosome	X:167207094-167209218:-1	3156.53	8843.4	4839.24	1744.59	3956.37	1465.48	5307.3	4199.86	5154.37	2938.1	1985.62	3065.16	6577.75	3108.78	1608.05	2328.96	2109.08	2313.09	2023.43	3560.56	3556.45	1034.49	6865.63	3152.77	2104.79	2345.84	2069.45	3446.95	3978.15	6251.15	1648.83	2625.07	2691.93	1896.18	6436.87	6119.62	2449.35	4439.59	2651.86	7193.72	3344.19	5778.09
C1qb	ENSMUSG00000036905	ENSMUST00000046384.8	1	1	0	complement component 1, q subcomponent, beta polypeptide	4:136880129-136886187:-1	8717.05	10066.7	7153.11	3842.87	4099.67	6183.47	8704.69	9583.48	8813.04	4726.92	10547.2	10439.2	6063.92	7237.25	6942.7	3410.67	7939.13	3498.51	12861.4	5570.26	1930.16	9302.93	5399.64	344.409	9189.35	7369.32	5395.36	520.528	8962.82	5394.03	4551.3	4083.5	10827.1	5386.94	12458	1.796	5395.63	7394.49	7563.15	2.378	6913.88	10629.1
Ccl6	ENSMUSG00000018927	ENSMUST00000019071.3, ENSMUST00000138145.1, ENSMUST00000150243.1, NM_009139	4	3	1	chemokine (C-C motif) ligand 6	11:83587886-83593087:-1	897.76	10985.9	15.72	2876.27	2400.02	4785.12	10.359	4903.53	964.526	2302.28	1619.3	3608.11	5214.71	756.918	2970.14	2819.58	757.468	5046.45	3081.11	3721.57	3747.98	4798.74	6.429	15.383	3188.14	9.107	1984.29	11922	3.869	1297.83	2698.32	13.15	953.978	1501.36	2682.66	9.687	4436.59	488.357	2015.65	15627.8	2873.95	373.677
H2-Ab1/ENSMUSG00000073421	ENSMUSG00000073421	ENSMUST00000040828.6, ENSMUST00000173103.1, ENSMUST00000174875.1, ENSMUST00000235980.1, ENSMUST00000236643.1, ENSMUST00000237342.1, ENSMUST00000237429.1, ENSMUST00000237866.1	8	8	0	histocompatibility 2, class II antigen A, beta 1	17:34257689-34269419:1	34025	33286	56379.7	11.764	82.504	145.321	41323.7	1451.74	18037.1	325.695	598.299	44.656	19.451	50687.2	59.674	108.749	51199.3	44561.4	7.797	113.33	52.528	97.219	96.312	48468.7	12102.7	159.113	110.605	12141.9	13.998	43422.5	1294.86	43552	2586.73	173.787	5891.82	14.33	54.02	1163.51	110.661	72.609	156.48	31060.6
Wfdc17	ENSMUSG00000069792	ENSMUST00000092836.5, NM_001081957	2	1	1	WAP four-disulfide core domain 17	11:83704056-83706269:1	114.791	284.224	3.33	3131.31	1256.62	1455.02	0	2967.35	81.961	957.306	141.227	2699.71	1249.59	150.987	724.445	404.692	0	1092.58	1679.63	6059.24	1432.47	2771.96	0	0	4873.69	2.293	661.747	12436.6	0	790.905	3570.55	0	0	789.657	1775.81	1.679	346.238	0	818.279	0	585.431	0
Gm20594	ENSMUSG00000096887	ENSMUST00000179797.2, NM_001190732	2	1	1	predicted gene, 20594	6:79818031-79818364:1	1771.1	2133.66	4.414	1810.52	10.753	953.887	4.981	2476.66	2790.55	993.599	14.309	431.896	3111.51	1428.62	108.737	85.361	196.193	301.617	1398.47	1250.35	2743.74	1356.52	205.37	12457.1	0	4371.64	1817.08	2140.18	0	0	3922.48	33.488	0	2259.7	1251.14	7428.32	1158.94	547.56	2944.6	68.743	970.889	2072.19
Fth1	ENSMUSG00000024661	ENSMUST00000025563.7, ENSMUST00000235129.1, ENSMUST00000235196.1, ENSMUST00000235407.1, ENSMUST00000235747.1, ENSMUST00000236195.1, ENSMUST00000236403.1, ENSMUST00000237316.1, ENSMUST00000237465.1	9	9	0	ferritin heavy polypeptide 1	19:9980598-9985098:1	7642.25	17445.1	7248.84	9851.14	3364.19	7583.02	9773.76	6375.31	7288.36	3929.59	6957.87	11315.5	6384.02	17057.8	2796.71	4187.28	14100.5	12996.9	2682.82	3134.57	3027.11	6964.95	12512.9	3403.67	6504.96	15935.2	2284.72	2624	4942.3	7206.76	12884.7	10895.4	6603.74	4964.35	5541.72	1903.6	2253.63	9653.65	4439.31	48907.6	4083.68	10947
mt-Co1	ENSMUSG00000064351	ENSMUST00000082402.1	1	1	0	mitochondrially encoded cytochrome c oxidase I	MT:5328-6872:1	4563.91	2562.91	1569.83	4163.26	4681.74	4148.11	634.782	11483.6	5145.52	1538.96	1476.55	9417.54	5091.93	4332.53	5610.16	6461.82	4701.05	4315.26	2942.7	4327.04	4344.85	4113.29	6424.19	4199.41	4347.27	6084.7	7029.76	3801.89	4074.17	5841.72	4651.52	3241.75	5599.51	5326	12330.3	6495.08	5253.55	4281.51	7397.09	337.343	2656.43	2844.7
C1qc	ENSMUSG00000036896	ENSMUST00000046332.5, ENSMUST00000153104.1, NM_007574, XM_017319927	4	2	2	complement component 1, q subcomponent, C chain	4:136889802-136892914:-1	8109.01	3069.58	5070.5	5135.42	7223.03	2356.33	6850.08	5084.06	6232.79	5443.3	10706.2	2394.61	4976.42	2811.74	5086.44	3603.07	8683.11	9050.54	7355.49	2368.29	3333.61	6554.03	8134.59	5495.32	4700.87	3062.57	7504.01	4.4	7407.42	2251.92	4631.04	6125.56	7272.28	4464.93	4205.53	1.052	3801.04	4949.85	3695.08	0	5229.52	5892.6
Selenop	ENSMUSG00000064373	ENSMUST00000082424.10, ENSMUST00000159158.7, ENSMUST00000159216.8, ENSMUST00000159247.1, ENSMUST00000160311.1, ENSMUST00000160787.8, ENSMUST00000160930.1, NM_009155	8	7	1	selenoprotein P	15:3270977-3280510:1	6226.32	1787.54	1973.27	2399.25	1600.38	767.535	1786.83	2375.59	305.629	1304.4	9743.17	683.194	2477.01	3916.06	252.898	799.68	3927.7	10536.4	3178.89	582.999	0	616.383	13948.4	1606.55	4511.57	8795.74	1030.62	5.632	13216.6	1496.54	1299.7	5.868	8425.2	327.72	10855.2	6.81	673.867	8406.51	9079	0.802	1013.19	328.84
Crip1	ENSMUSG00000006360	ENSMUST00000006523.11, ENSMUST00000196932.1, ENSMUST00000198597.4, ENSMUST00000198909.1, ENSMUST00000199089.4, ENSMUST00000200553.1	6	6	0	cysteine-rich protein 1 (intestinal)	12:113146316-113153879:1	0	704.678	35.897	197.89	730.475	1264.67	2759.55	732.759	522.615	940.518	67.901	895.987	1436.84	208.101	289.568	679.72	453.443	0	1199.68	2403.06	781.053	444.787	893.046	1149.83	1174.74	44.064	953.686	2203.68	312.19	0	569.023	47.204	0	909.857	407.941	0	1386.71	0	994.138	6.451	1007.62	604.903
mt-Nd1	ENSMUSG00000064341	ENSMUST00000082392.1	1	1	0	mitochondrially encoded NADH dehydrogenase 1	MT:2751-3707:1	11266.1	3297.99	5666.2	7014.84	3779.87	11384.9	12191.5	16079.7	10773.5	4082.85	6078.21	3568.31	11118	4305.05	7758.98	7323.27	12194.6	3042.41	2644.67	8878.25	6055.78	6282.34	13449.8	4.427	3615.18	4166.44	10868.7	7222.79	2560.85	1869.3	4443.48	4119.57	2999.71	5608.41	4873.65	1857.85	8824.51	4788.3	6297.97	144.133	5829.54	6537.18
Ubc	ENSMUSG00000008348	ENSMUST00000108707.2, ENSMUST00000136312.1, ENSMUST00000156249.1, NM_019639	4	3	1	ubiquitin C	5:125385965-125390017:-1	6.019	482.027	12711	2691.59	2439.48	18.027	3177.07	1052.47	17289.1	925.172	7661.48	9.074	2.891	6679.12	3534.29	6608.37	10390.6	4151.8	2758.09	1444.53	2436.83	3942.89	3442.15	14795.8	4.293	838.845	4565.75	7404.89	7030.25	3710.3	4945.84	4945.11	4002.71	2959.39	9651.34	2381.77	3490.84	8797.73	3453.97	5378.41	2993.89	1482.62
C1qa	ENSMUSG00000036887	ENSMUST00000046285.5	1	1	0	complement component 1, q subcomponent, alpha polypeptide	4:136895917-136898803:-1	5540.12	6634.69	9017.57	4381.08	4382.78	3398.27	8654.7	2547.09	5885	3059.59	4499.13	1676.75	1062.18	2826.87	822.439	2664.67	4575.44	3929.57	10387.5	2458.44	2007.83	4722.97	10288.1	4717.37	5565.59	2608.31	2395.33	1.848	7346.98	4637.08	3175.98	2507.63	8715.84	996.527	6726.87	1.301	1961.23	3555.03	7321.33	3.471	6827.33	7348.14
Pf4	ENSMUSG00000029373	ENSMUST00000031320.7, ENSMUST00000201990.1, ENSMUST00000202625.1	3	3	0	platelet factor 4	5:90772435-90773383:1	326.636	0	396.582	5709.81	5737.1	4164.36	1263.7	2255.37	0	2129.51	1159.72	6291.88	3054.38	20.61	604.334	562.705	0	683.013	2236.62	7077.39	1915.2	6390.21	1631.43	7.838	75.141	946.533	2004.17	0	114.853	0	1951.4	401.791	2059.64	2168.95	3059.72	2.623	322.833	313.348	1799.71	0	3147.06	1671.04
Dusp1	ENSMUSG00000024190	ENSMUST00000011196.6, ENSMUST00000025025.6, ENSMUST00000126178.1, ENSMUST00000146077.1, ENSMUST00000235532.1, ENSMUST00000236661.1, NM_013642	7	6	1	dual specificity phosphatase 1	17:26505591-26508472:-1	22592.6	4944.73	21568.6	9818.51	14531.4	18943.2	17587.3	3713.98	24758.5	5142.23	25166	2700.25	4726.43	6367.86	9778.42	10498	25979.6	6172.9	15025.5	16031.3	24349.9	23397.2	7358.16	6149.12	5502.04	9191.69	4246.64	6896.8	7728.02	4329.73	9584.29	30384.3	14037.3	15929.6	937.004	3296.04	7198.21	13653.1	5669.27	80.973	8489.82	4.446
Fcna	ENSMUSG00000026938	ENSMUST00000028307.8, ENSMUST00000142371.1, NM_007995, XM_006497673, XM_006497675, XM_011239016	6	2	4	ficolin A	2:25624667-25627974:-1	0	0	0.833	1876.16	0	945.689	0	16620.1	2.486	436.234	0.898	5624.28	1685.58	2.363	277.825	2199.94	2.069	31.158	813.486	872.594	552.157	3883.09	1.221	0	20650.9	432.315	2150.27	0	0	337.3	823.776	3.138	2.557	397.165	17.018	0	1470.49	0	4713.64	0	2341.61	0
mt-Atp8	ENSMUSG00000064356	ENSMUST00000082407.1	1	1	0	mitochondrially encoded ATP synthase 8	MT:7766-7969:1	2959.85	905.854	1784.99	3599.98	1825.07	3763.4	2197.32	8611.69	8602.76	3214.86	1342.17	4474.76	3140.59	1982.98	2283.73	4182.97	5308.56	1243.2	2069.74	3524.65	3291.21	3253.58	7719.5	2499.58	3714.57	5287.59	3320.15	2452.84	1785.55	3617.58	4129.93	2563.69	2670.55	2921.27	2817.61	2677.95	2723.53	2909.69	2635.52	36.593	3329.28	2519.53
mt-Cytb	ENSMUSG00000064370	ENSMUST00000082421.1	1	1	0	mitochondrially encoded cytochrome b	MT:14145-15288:1	9020.99	3088.84	9680.95	4914.74	3330.95	4405.52	5262.28	20940.6	4827.58	1631.06	1781.93	5312.11	3554.34	4755.07	5328.87	7159.32	10079	5509.87	4956.31	5778.75	5809.7	3559.36	9785.56	6589.12	2934.47	1956.46	6861.67	3024.3	4146.65	2498.95	4677.38	2813.89	7583.38	5210.76	6963.4	1950.67	5727.73	4046.89	7171.07	3.556	4072.16	5293.74
Itm2b	ENSMUSG00000022108	ENSMUST00000022704.8, ENSMUST00000226722.1, ENSMUST00000227454.1, ENSMUST00000228637.1, ENSMUST00000228707.1	5	5	0	integral membrane protein 2B	14:73362226-73385289:-1	8923.01	3400.68	4436.71	3391.72	3673.53	2711.01	3214.06	3051.38	4490.65	4466.91	11321.4	4794.24	3321.37	5656.95	2652.42	1814.78	3906.89	6893.51	5911.43	3684.71	1248.7	4264.41	8126.49	5.594	5405.92	9822.87	2121.41	1381.72	21673.2	5820.7	4140.76	1098.29	8855.56	3823.07	7736.84	937.088	2587.86	13954	8963.31	4.725	3259.87	3344.88
Hbb-bs	ENSMUSG00000052305	ENSMUST00000023934.7, ENSMUST00000131960.2, ENSMUST00000153218.1	3	3	0	hemoglobin, beta adult s chain	7:103826534-103828096:-1	0	0	0	0	0	0	0	0	0	0	0	0	0	0	0	0	0	0	0	0	0	0	0	0	0	0	0	0	0	0	0	0	0	0	0	0	0	0	0	0	0	0
Cst3	ENSMUSG00000027447	ENSMUST00000028938.6, ENSMUST00000144845.1, ENSMUST00000149691.1, NM_009976	4	3	1	cystatin C	2:148871722-148875512:-1	5684.83	3523.2	3260.31	2583.59	5190.92	3303.33	4751.05	460.197	4503.33	2755.01	5444.39	6517.77	978.009	1986.29	2727.93	3280.54	2136.27	1809.36	4413.65	4685.71	4398.93	2792.1	3478.58	1564.39	1573	3344.92	2712.48	722.734	5148.47	1780.67	1854.62	1566.34	5470.74	2326.28	5403.23	862.048	2964.54	9240.91	2641.99	4.694	6658.44	2454.16
Trf	ENSMUSG00000032554	ENSMUST00000035158.15, ENSMUST00000112503.2, ENSMUST00000112645.7, ENSMUST00000126359.1, ENSMUST00000164377.1, ENSMUST00000165296.7, ENSMUST00000168142.7, ENSMUST00000170904.1, ENSMUST00000190051.1, NM_133977	10	9	1	transferrin	9:103208876-103230286:-1	2095.36	995.902	782.317	5223.48	7336.11	6090.13	1881.57	5422.4	890.284	7598.47	5356.5	1479.64	4759.59	1426.63	2412.98	4889.99	804.328	4723.71	14304.9	6222.1	16773.5	4171.73	2350.85	0.657	13896.4	1545.56	6081.06	2.554	159.25	1658.55	5480.19	1117.05	1800.01	3618.83	6111.25	4.504	2585.14	1643.4	3280.05	4.819	7816.44	1074.2
H2-D1/ENSMUSG00000073411	ENSMUSG00000073411	ENSMUST00000172503.2, ENSMUST00000172785.7, ENSMUST00000174325.1	3	3	0	histocompatibility 2, D region locus 1	17:35262730-35267499:1	4094.05	1719.5	1686.37	5814.42	3501.12	5108.4	5.889	2978.07	5186.27	8645.6	3253.02	1645.54	2841.39	2727.97	6799.62	6252.09	1627.86	3282.72	4446.82	5410.22	4217.58	5455.52	6831.77	2.399	6941.48	5210.87	6201.38	4386.51	3400.12	0	9785.63	1246.25	16.875	7613.27	2266.65	1585.16	3002.53	4148.59	6345.24	2.31	6313.06	1443.61
Ubb	ENSMUSG00000019505	ENSMUST00000019649.3, ENSMUST00000136938.1, NM_001313984	3	2	1	ubiquitin B	11:62551731-62553213:1	4657.8	5757.69	1507.42	1598.73	3659.86	2943.56	2813.97	4510.36	6066.66	5931.83	4871.86	7557.84	4.065	3496.37	5381.69	6752.09	7751.95	5978.47	758.874	4698.7	5034.94	5434.29	7583.07	3754.15	4782.4	6376.32	5102.64	5733.31	3690.65	1234.25	4878.21	4877.15	5601.04	5950.43	6533.86	957.607	3674.32	4426.03	2455.99	285.657	3665.24	3874.06
H2-Aa	ENSMUSG00000036594	ENSMUST00000040655.13, ENSMUST00000165139.2, ENSMUST00000173944.2, ENSMUST00000174751.1	4	4	0	histocompatibility 2, class II antigen A, alpha	17:34282744-34287823:-1	19141.7	24259.2	18869.8	0	6.312	6.157	25226.6	271.593	5428.29	260.355	3.351	0	0	20343.1	1.832	0.93	22300.5	11368.2	1.318	1.718	3.857	1.328	4.44	24893.3	8383.82	1.516	2.624	4087.72	4.475	866.163	598.055	26944.1	2574.16	177.835	12049.4	0.855	3.692	1488.45	3.844	2.327	469.8	15801.2
Hba-a1	ENSMUSG00000069919	ENSMUST00000093209.3, ENSMUST00000142555.1, NM_008218	3	2	1	hemoglobin alpha, adult chain 1	11:32283672-32284486:1	0	0	0	0	0	0	0	0	0	0	0	0	0	0	0	0	0	0	0	0	0	0	0	0	0	0	0	0	0	0	0	0	0	0	0	0	0	0	0	0	0	0
Rps27	ENSMUSG00000090733	ENSMUST00000170122.3, ENSMUST00000195998.4, ENSMUST00000196196.1, ENSMUST00000196205.4, ENSMUST00000197028.4, ENSMUST00000197361.4, ENSMUST00000199031.4, ENSMUST00000199428.1, ENSMUST00000200305.1, NM_027015	10	9	1	ribosomal protein S27	3:90212667-90213648:-1	228.334	793.473	828.048	426.862	1240	787.339	1161.76	913.105	1697.43	744.646	296.873	1714.85	1141.26	273.021	140.382	246.088	688.916	1562.65	821.2	1809.87	1180.06	600.333	741.091	373.177	76.664	208.491	472.711	598.447	612.116	0	653.076	106.84	697.881	277.067	698.067	1727.44	228.806	248.956	641.307	885.397	752.174	174.959
Ifitm3	ENSMUSG00000025492	ENSMUST00000026565.6, NM_025378	2	1	1	interferon induced transmembrane protein 3	7:141009590-141010744:-1	0	753.537	0	490.919	1217.28	2098.31	2.35	1721.83	212.641	250.656	721.662	1223.97	825.229	0	1198.31	1523.78	4.152	466.144	713.606	3940.91	1002.89	924.925	0	0	1175.94	775.753	627.074	210.629	0	0	547.09	0	334.308	1354.01	1435.16	1271.12	1209.92	0	1579.16	0	884.043	3.19
Folr2	ENSMUSG00000032725	ENSMUST00000094141.6, ENSMUST00000209329.1, ENSMUST00000210598.1, ENSMUST00000211566.1, ENSMUST00000211604.1, NM_001303239	6	5	1	folate receptor 2 (fetal)	7:101839988-101845331:-1	0	0	0	0	0	6.007	0	3790.39	0	0	49.334	0	2.988	0	0	0	0	3692.59	0	0	0	0	3.424	0	2352.1	1874.04	0	0	2535.04	0	0	0	1408.93	0	5274.85	1.135	0	2.757	4922.98	0.78	1.435	0
mt-Co3	ENSMUSG00000064358	ENSMUST00000082409.1	1	1	0	mitochondrially encoded cytochrome c oxidase III	MT:8607-9390:1	1200.2	1203.75	745.479	1914.71	1605.6	1008.18	3254.14	4846.03	1689.27	1407.3	27.247	462.979	2860.69	12.018	1847.53	1251.96	1029.38	239.233	1958.14	4134.78	722.003	1555.55	1407.83	13.688	1376.33	2013.22	2094.9	665.488	1035.74	859.721	1235.49	2762.09	178.663	1000.54	1678.87	808.596	2402.99	1616.11	785.088	416.637	1576.4	1049.06
Gpx1	ENSMUSG00000063856	ENSMUST00000082429.6, ENSMUST00000191997.1, ENSMUST00000192401.1, ENSMUST00000193987.1, NM_008160	5	4	1	glutathione peroxidase 1	9:108339080-108340342:1	1114.67	4223.53	1899.09	4587.15	6036.12	6943.28	2556.73	7237.76	2196.49	4123.63	1027.65	4509.53	16281.2	1638.65	4057.94	8360.4	1946.46	613.513	2935.4	6722.47	2851.98	4762.16	5049.18	17.733	2723.83	1025.52	5599.24	3590.16	916.399	3274.88	3638.68	9.723	543.399	2894.91	1093.9	5465.16	5716.4	2234.38	1017.2	3.431	4970.94	1696.13
Cbr2	ENSMUSG00000025150	ENSMUST00000026148.8, ENSMUST00000149450.1, ENSMUST00000154479.1, ENSMUST00000154565.1, NM_007621	5	4	1	carbonyl reductase 2	11:120729485-120732021:-1	0	0	0	0	0	1.749	0	370.522	0	0	1661.57	0	0	1.959	0.949	0	1.907	4417.83	0	0	0	0	1004.47	0	0	881.684	0	0	968.274	0	0	0	1686.23	0	3062.16	2.47	0	2296.07	4243.71	0	2.805	0
mt-Co2	ENSMUSG00000064354	ENSMUST00000082405.1	1	1	0	mitochondrially encoded cytochrome c oxidase II	MT:7013-7696:1	514.637	628.346	822.098	988.214	3580.18	1113.06	387.95	2330.69	402.194	440.531	244.711	3569.55	939.776	312.776	1251.97	465.949	831.413	663.781	201.905	3257.65	1805.63	774.518	1921.77	2.453	1412.82	1306.96	1411.15	418.437	1118.81	1588.8	1301.75	1781.55	958.601	1162.97	4105.76	1085.42	502.365	1207.52	1059.96	5.973	653.643	1467.37
Sat1	ENSMUSG00000025283	ENSMUST00000026318.14, ENSMUST00000112551.3, ENSMUST00000123337.1, ENSMUST00000134855.7, ENSMUST00000138944.7, ENSMUST00000150046.1, ENSMUST00000152463.7	7	7	0	spermidine/spermine N1-acetyl transferase 1	X:155213132-155216449:-1	1110.85	2173.32	735.822	2960.36	4.5	1947.32	735.675	2541.05	1935.29	380.833	1221.21	3627.56	1678.56	4655.99	2886.23	821.893	3549.2	329.571	849.554	11456.6	5141.15	15053.9	5419.43	10610.1	2479.16	5623.05	962.902	2007.98	16278.3	5399.29	11613.7	4.002	1344.8	828.755	3499.05	8815.57	376.919	2390.43	7588.01	2.283	2752.17	3303.88
H2-Eb1	ENSMUSG00000060586	ENSMUST00000074557.10, ENSMUST00000235501.1, ENSMUST00000235530.1, ENSMUST00000235729.1, ENSMUST00000236232.1	5	5	0	histocompatibility 2, class II antigen E beta	17:34305867-34316674:1	28414.8	17484.2	19080.5	0	5.335	2.093	19114.7	804.595	3517.38	5.738	3.643	2.944	2.389	20358.4	0	5.92	21180.8	23047.8	1.381	3.19	4.068	2.798	2.068	8077	2688.9	3.972	4.167	4665.41	3.61	929.769	3.68	19084.4	0.743	2.164	5175.11	1.197	0	1.103	60.135	2.438	4.572	14798
Ly6e	ENSMUSG00000022587	ENSMUST00000051698.13, ENSMUST00000169343.7, ENSMUST00000185861.6, ENSMUST00000185863.6, ENSMUST00000186927.1, ENSMUST00000187284.6, ENSMUST00000187606.6, ENSMUST00000188042.1, ENSMUST00000188503.1, ENSMUST00000188866.6, ENSMUST00000189186.6, ENSMUST00000190810.6, ENSMUST00000191127.6, ENSMUST00000191145.6, ENSMUST00000191436.6, ENSMUST00000191439.1, XM_030248359	17	16	1	lymphocyte antigen 6 complex, locus E	15:74955721-74959332:1	2359.17	4.031	0	2724.17	435.791	1573.1	5.787	1398.58	1.762	1045.08	3428.58	1616.49	1.471	677.715	727.538	1452.29	0.864	1300.33	1830.56	991.463	216.764	708.005	3732.22	0	652.941	13509	464.641	0	5660.18	1218.02	1982.55	4.48	6450.65	2628.5	7936.12	876.021	840.833	2563.01	4670.94	3.655	1962.74	2.657
Cfp	ENSMUSG00000001128	ENSMUST00000001156.7, ENSMUST00000122862.1	2	2	0	complement factor properdin	X:20925454-20931555:-1	744.412	2320.68	0.678	5882.97	6098.16	6478.24	6.162	3504.52	1.738	6512.74	2119.1	4819.15	2863.14	2.462	5651.18	2389.55	1.124	0	7102.55	5967.41	3151.8	5956.07	0.632	0	3630.3	0	6500.72	1969.01	774.078	178.879	4826.47	0.728	0.461	3663.12	2653.71	0.373	3851.38	1.77	1697.03	0.498	8119.12	0.431
Fcer1g	ENSMUSG00000058715	ENSMUST00000079957.11, ENSMUST00000150997.1, ENSMUST00000193973.1, NM_010185	4	3	1	Fc receptor, IgE, high affinity I, gamma polypeptide	1:171229572-171234349:-1	1241.49	1565.84	1003.86	436.497	2898.65	1136.95	1281.09	726.633	2042.41	472.408	1391.57	1353.63	344.543	1889.19	486.418	456.527	666.16	612.761	1293.5	1274.21	1990.47	628.673	4694.07	2108.78	2169.02	2896.29	452.53	805.037	441.874	2579.82	553.407	1852.94	98.917	446.028	2141.12	2058.77	897.288	1609.03	1983.59	5961.39	1204.6	2638.58
Ppia	ENSMUSG00000071866	ENSMUST00000090749.12, ENSMUST00000132846.1, ENSMUST00000135789.7, ENSMUST00000137829.7, ENSMUST00000155824.1, ENSMUST00000213200.1, NM_008907	7	6	1	peptidylprolyl isomerase A	11:6415867-6419817:1	949.872	921.681	2792.65	1291.95	339.874	2248.54	3274.14	4907.13	4034.26	2575.21	612.03	3256.83	7665.48	1085.55	865.963	2510.08	1095.13	3637.42	179.309	2049.66	1080.17	1164.84	3.815	2755.08	1491.82	1204.33	1341.54	2198.46	897.883	6198.84	1237.96	2670.69	1463.55	2900.72	2156.22	5271.56	5510.72	1900.95	1769.02	4719.96	1829.58	2670.2
Rpl18a	ENSMUSG00000045128	ENSMUST00000054220.9, ENSMUST00000212019.1, ENSMUST00000212129.1, ENSMUST00000212378.1, ENSMUST00000212494.1, ENSMUST00000212709.1, ENSMUST00000212796.1, ENSMUST00000213053.1	8	8	0	ribosomal protein L18A	8:70894722-70897412:-1	4011.91	3168.88	1202.29	669.35	2098.34	2791.47	939.485	1634.25	3.385	1264.67	334.021	5346.17	5322.42	1895.33	595.358	1336.78	631.533	1171.3	903.666	5829.37	1793.61	1969.5	909.82	16.133	881.644	30.739	996.136	396.228	513.004	1904.42	1886.93	9.29	728.488	1240.05	1946.52	4723.42	1422.9	570.384	2560.78	6295.06	3478.54	1252.66
Pfn1	ENSMUSG00000018293	ENSMUST00000018437.2, ENSMUST00000108549.1, ENSMUST00000177669.1, ENSMUST00000178254.1	4	4	0	profilin 1	11:70651850-70654644:-1	557.66	2940.72	1996.85	1424.8	2760.55	2766.15	3069.13	4021.2	1929.72	743.237	256.725	1607.92	1965.42	865.251	1557.71	1326.54	1672.54	1398.81	516.756	1943.51	3061.88	392.54	2670.11	4613.78	1546.89	1476.05	1396.69	1406.65	1807.61	5037.26	1673.45	5133.08	422.905	2329.73	1621.09	7649.56	3757.82	2500.4	2472.92	9789.33	734.313	2585.43
Tyrobp	ENSMUSG00000030579	ENSMUST00000032800.9, ENSMUST00000207982.1, ENSMUST00000208125.1	3	3	0	TYRO protein tyrosine kinase binding protein	7:30413760-30417585:1	611.463	964.475	842.68	2112.97	2102.9	2392.52	467.465	1061.74	1061.19	1921.09	723.259	2700.53	575.455	2847.58	2417.41	1587.71	2.266	1352.88	667.226	5648.31	2564.94	580.54	1147.42	3.312	1365.03	365.976	1655.23	122.339	231.346	2043.5	820.045	0	909.832	1452.79	1052.7	561.033	2236.97	808.436	809.989	1.931	2160.63	609.546
Rps29	ENSMUSG00000034892	ENSMUST00000037023.8, ENSMUST00000094291.2	2	2	0	ribosomal protein S29	12:69157722-69159186:-1	132.388	503.387	161.11	106.711	217.35	238.635	71.422	267.391	42.664	231.562	93.36	227.98	259.453	112.748	60.909	199.484	88.286	218.616	64.852	323.625	132.689	117.901	187.198	67.329	61.817	43.228	250.809	166.276	156.367	1334.85	263.318	96.764	128.958	129.61	490.519	604.255	113.741	32.989	207.902	84.73	130.529	49.955
Cd209f	ENSMUSG00000051906	ENSMUST00000128568.1, ENSMUST00000138439.1, ENSMUST00000145007.7, ENSMUST00000156276.7, ENSMUST00000207294.1, NM_026956, XM_006508867, XM_017312956	8	5	3	CD209f antigen	8:4102793-4105764:-1	0	0	0	0	0	0	0	0	0	0	2613.19	2.724	0	0	0.917	0	0	5813.68	0	0	0	1.821	0	0	0	0	0	0	0	0	1.702	0	0	0	0	0	0	1.076	1409.88	0	0.707	1.413
Dhrs3	ENSMUSG00000066026	ENSMUST00000084184.6, ENSMUST00000105744.7, ENSMUST00000128926.7, ENSMUST00000133265.1, ENSMUST00000142808.7, ENSMUST00000154208.7, ENSMUST00000171001.7, NM_001357275, NM_001357277, XM_006538681, XM_030253368	11	7	4	dehydrogenase/reductase (SDR family) member 3	4:144893137-144928209:1	3565.16	2045.87	2277.39	1916.78	1827.12	2012.37	3112.99	1131.27	3087.69	303.6	2080.66	79.537	1597.08	2251.38	4302.17	2395.83	4099.71	6633.8	8771.32	3416.74	2256.59	862.627	1345.68	872.64	5115.58	4315.66	2514.46	6162.3	1913.01	784.855	2660.11	5.277	921.488	2559.98	2045.2	1.291	1080.75	4405.76	1134.92	3.31	973.148	2149.45
F13a1	ENSMUSG00000039109	ENSMUST00000037491.9, ENSMUST00000164727.7, ENSMUST00000224446.1, ENSMUST00000224783.1, ENSMUST00000225168.1, NM_028784	6	5	1	coagulation factor XIII, A1 subunit	13:36867178-37049213:-1	2.076	101.137	0.79	0	0	0	0.386	0	0.446	0	4696.94	0.838	0.373	0	0.699	0.235	0.431	1148.62	526.726	0.211	0	0	0.245	921.764	0	1882.61	0.856	1056.54	513.035	0	0	0.276	760.581	0.168	1570.54	0	0.366	628.277	1247.32	0.245	0	0.435
Arpc1b	ENSMUSG00000029622	ENSMUST00000085679.12, ENSMUST00000126343.1, ENSMUST00000128229.1, ENSMUST00000129033.7, ENSMUST00000136074.1, ENSMUST00000138235.1, ENSMUST00000138900.7, ENSMUST00000138922.1, ENSMUST00000141602.1, ENSMUST00000144375.1, ENSMUST00000196111.4, NM_023142	12	11	1	actin related protein 2/3 complex, subunit 1B	5:145114256-145128186:1	1473.89	2544.04	1606.1	493.509	2032.28	1968.52	2145.01	2711.58	5144.37	2299.37	993.466	2223.26	0	416.04	1511.54	1205.2	180.299	4089.09	2615.89	1022.44	1721.38	181.076	990.069	1.458	1757.22	1138.94	1258.56	1108.68	1826.13	1757.44	3876.47	5339.86	2.799	1648.6	1497.09	137.749	2121.88	0.566	1576.25	4509.11	1187.83	2050.26
H2-K1/ENSMUSG00000061232	ENSMUSG00000061232	ENSMUST00000025181.17, ENSMUST00000087189.6, ENSMUST00000114311.10, ENSMUST00000172782.1, ENSMUST00000172912.7, ENSMUST00000173075.2, ENSMUST00000173317.2, ENSMUST00000173543.1, ENSMUST00000173602.1, ENSMUST00000235463.1, ENSMUST00000236469.1, ENSMUST00000236740.1, ENSMUST00000236757.1, ENSMUST00000236877.1, ENSMUST00000238021.1, ENSMUST00000238098.1	16	16	0	histocompatibility 2, K1, K region	17:33996017-34000347:-1	984.016	2221.03	2800.26	3689.83	3412.88	1953.19	10.59	2797.23	795.246	3363.24	2384.72	1337.81	1489.39	6760.86	2815.11	3549.74	6.2	1115.32	4362.22	2460.2	6830.86	683.203	5692.52	79.31	3409.8	4922.5	1055.98	635.144	5460.58	4015.03	5861.91	3348.22	2199.54	1062.67	1167.54	8700.3	1274.25	6308.52	5044.28	2.76	2940.33	442.824
Ctss	ENSMUSG00000038642	ENSMUST00000015667.8, ENSMUST00000116304.2, XM_006500975	3	2	1	cathepsin S	3:95542715-95556403:1	6775.2	8148.51	3037.53	2119.49	3017.14	2517.43	7877.67	1368.3	3020.2	5588.99	2440.24	1271.22	1636.32	6868.89	2120.61	1167.58	7758.95	1458.28	4316.96	3291.23	1600.54	2749.47	69.481	5237.84	6393.71	1369.19	2683.76	6186.04	2525.96	5483.37	3440.09	7740.13	7291.17	2909.99	968.848	2621.16	2138.24	843.527	675.112	3.843	2896.92	6696.91
Cxcl13	ENSMUSG00000023078	ENSMUST00000023840.6	1	1	0	chemokine (C-X-C motif) ligand 13	5:95956951-95961068:1	0	0	0	3445.52	0	0	0	423.144	0	0	4.749	0.929	0	1.996	0	0	0	0	0	0	0	2239.01	0	0	0.731	0	0	0	0	0	2128.06	0	0	0	0	0	0	2.835	0	0	1.467	0
Fcgrt	ENSMUSG00000003420	ENSMUST00000003512.8, ENSMUST00000209830.1, ENSMUST00000210642.1, ENSMUST00000211085.1, ENSMUST00000211535.1, ENSMUST00000211668.1, NM_010189	7	6	1	Fc receptor, IgG, alpha chain transporter	7:45092993-45103822:-1	37.5	27.541	582.807	203.406	522.178	314.181	1.971	1196.09	0	264.71	2691.68	360.03	0	911	0	761.043	1183.55	4435.5	1056.11	461.499	28.493	329.308	1060.22	3941.98	607.043	3021.58	245.384	0.896	1592.71	635.304	735.867	1199.7	137.662	2.288	2063.91	15.009	261.363	604.188	1797.34	1.702	345.347	532.169
Ifitm2	ENSMUSG00000060591	ENSMUST00000081649.9, NM_030694	2	1	1	interferon induced transmembrane protein 2	7:140954839-140955961:-1	1228.14	483.279	458.887	1238.28	1106.96	1336.11	0	683.129	2240.21	839.873	647.61	1157.27	2247.77	0	1252.05	1001.99	397.412	318.67	1511.81	2266.41	1733.26	1523.97	340.373	5.286	2701.01	1732.21	909.104	191.631	827.705	1130.81	955.491	4.924	0	852.858	1938.14	289.823	1012.83	881.866	882.635	0	1322.09	0
Psap	ENSMUSG00000004207	ENSMUST00000004316.14, ENSMUST00000105465.7, ENSMUST00000165878.1, ENSMUST00000177779.7, ENSMUST00000179238.7, NM_001146120, NM_001146121, NM_001146122, NM_001146123, XM_017313848, XM_017313849	11	5	6	prosaposin	10:60284461-60302600:1	1038.46	407.606	1212.15	563.947	250.562	268.216	107.749	310.358	845.958	262.029	1291.2	90.944	0.592	1719	784.907	359.214	1362.04	1246.58	1371.59	106.669	349.268	715.416	254.366	10.315	107.438	0.615	93.769	415.364	433.4	737.283	46.243	1321.82	35.526	620.828	846.311	709.089	119.624	1377.35	13.621	11.235	987.14	613.561
Cfl1	ENSMUSG00000056201	ENSMUST00000116560.2, ENSMUST00000209469.1, ENSMUST00000236645.1, ENSMUST00000237122.1, NM_007687	5	4	1	cofilin 1, non-muscle	19:5490455-5494031:1	1404.37	2495.66	769.185	805.803	1620.93	1834.58	3451.29	4207.99	5014.23	1255.3	595.016	1633.87	4.77	2851.98	2117.91	4056.44	3939.47	693.275	1933.24	1377.45	1759.97	719.681	2783.71	78.185	509.961	1261.89	986.55	3336.54	469.664	1963.61	1272.64	2620.35	3563.26	2071.99	807.737	2154.89	2424.18	2283.36	2113.66	6135.63	1800.39	3374.18
Ctsc	ENSMUSG00000030560	ENSMUST00000032779.11, ENSMUST00000128791.1, ENSMUST00000131108.8, ENSMUST00000139159.1, ENSMUST00000152834.1, XM_006507320	6	5	1	cathepsin C	7:88278085-88292159:1	952.526	1651.23	2241.24	206.186	2.1	0.415	516.146	320.259	103.738	668.064	4842.98	2.048	0	2476.35	729.431	987.854	1819.45	1540.04	661.224	213.303	6.351	0	1038.36	3.629	727.758	5295.51	579.105	0	3137.78	1657.23	821.129	2039.95	1806.48	397.183	1102.89	0.464	1106.22	1270.98	1749.61	2238.15	224.983	2140.38
Hspa8	ENSMUSG00000015656	ENSMUST00000015800.15, ENSMUST00000117557.7, ENSMUST00000117870.8, ENSMUST00000127699.1, ENSMUST00000133964.1, ENSMUST00000138895.1, ENSMUST00000140984.1, ENSMUST00000149936.1, ENSMUST00000153847.1, ENSMUST00000215526.1, NM_031165	11	10	1	heat shock protein 8	9:40801276-40805202:1	1255.16	805.549	2064.61	1630.69	2292	1360.27	2983.54	129.468	1897.29	1879.73	2219.58	7034.02	3189.8	1925.44	1818.09	2456.27	735.903	9.433	823.171	1064.78	3973.38	4444.69	1584.95	8586.49	1395.77	4707.67	1688.46	5675.16	452.36	2277.35	4304.33	3621.59	2369.17	1639.6	1454.61	2276.08	4225.7	2211.61	1238.29	4179.07	1594.69	3415.61
Fcgr3	ENSMUSG00000059498	ENSMUST00000164044.7, ENSMUST00000164179.1, ENSMUST00000168817.1, ENSMUST00000169017.7, NM_001356511, XM_006496658, XM_006496659, XM_006496660, XM_030247672, XM_030247708	10	4	6	Fc receptor, IgG, low affinity III	1:171051178-171061483:-1	1296.03	1280.99	2202.2	1838.07	2395.71	2161.96	230.667	1344.57	1488.89	2256.99	2812.54	6294.03	686.045	2782.98	2326.46	2257.7	4047.3	1041.12	2932.2	5064.66	3009.03	1720.34	1831.3	0	2892.7	2440.32	1520.09	280.877	2441.55	2913.92	1233.77	2512.25	3600.79	3539.57	841.175	1288.04	763.851	2187.57	2015.38	103.797	3014.45	2738.45
H3f3b	ENSMUSG00000016559	ENSMUST00000016703.7, ENSMUST00000106454.7, ENSMUST00000139378.1, ENSMUST00000139623.1, XM_006532248	5	4	1	H3.3 histone B	11:116022291-116026039:-1	3353.88	824.612	16097	2244.56	688.04	2204.3	1.938	746.509	1052.78	796.77	670.261	1013.89	2686.74	2413.21	4094.36	5171.38	2594.85	2039.6	2358.51	7550.4	4537.76	3584.6	5392.03	12.203	5557.91	5135.64	687.513	1593.39	4710.46	4848.84	3646.09	13060.2	1996.46	6702.53	3.112	1962.75	2043.89	2669.43	4948.7	3.194	1772.21	1219.53
Eef1a1	ENSMUSG00000037742	ENSMUST00000042235.14, ENSMUST00000126614.1, ENSMUST00000129380.1, ENSMUST00000143570.1, ENSMUST00000144523.7, ENSMUST00000150960.1, ENSMUST00000154207.7, ENSMUST00000156988.1, NM_010106	9	8	1	eukaryotic translation elongation factor 1 alpha 1	9:78478453-78481724:-1	5277.23	2803.98	2063.86	3457.41	1596.84	3883.8	3149.94	2498.33	3639	3790.43	1037.66	3697.36	6106.77	4183.81	3450.44	2659.2	2964.68	3806.17	2487.57	2105.29	1148.44	2616.53	9.756	177.821	2327.4	4.945	3736.44	5666.66	3189.42	1908.4	2566.88	3396.8	2841.78	4295.65	2006.2	9004.11	2542.99	1816.08	3914.82	7037.08	3554.44	1357.79
Calm1	ENSMUSG00000001175	ENSMUST00000001204.7, ENSMUST00000110082.10, ENSMUST00000127300.1, ENSMUST00000153524.1, ENSMUST00000238462.1	5	5	0	calmodulin 1	12:100199435-100209814:1	44.775	328.026	640.958	619.772	744.582	864.001	1208.71	1466.31	1613.22	1296.52	3.347	1983.87	775.184	1632.51	794.262	2278.97	1141.65	0	1556.99	1783.84	239.363	332.944	660.063	61.575	205.612	369.743	1590.3	1185.23	690.553	0	750.766	3266.95	1339.93	800.893	1138.44	2986.57	1925.49	625.496	1365.72	2542.75	732.269	1326.77
Cd81	ENSMUSG00000037706	ENSMUST00000037941.9, ENSMUST00000128762.8, ENSMUST00000132303.1, ENSMUST00000141954.1, ENSMUST00000207448.1, ENSMUST00000208278.1, NM_133655	7	6	1	CD81 antigen	7:143052750-143067930:1	1227.2	927.464	2507.82	823.371	494.324	1054.94	7637.26	1665.91	532.68	1407.67	2095.98	2.428	1061.98	3089.76	2613.03	927.791	4068.85	1707.57	2345.81	1528.99	1246.63	2190.35	1719.79	320.7	3338.63	1.634	1430.51	5677.44	2597.07	1558.21	715.796	4696.37	1356.88	1707.03	2163.25	0.936	968.021	1474.84	2500.31	0.542	257.8	4790.72
Fos	ENSMUSG00000021250	ENSMUST00000021674.6, ENSMUST00000134311.1, ENSMUST00000136122.7, ENSMUST00000140525.7	4	4	0	FBJ osteosarcoma oncogene	12:85473890-85477273:1	6205.71	3273.17	3226.73	1391.71	4608.53	3382.68	3284.48	1254.82	6778.48	1012.89	7119.17	4.452	24.363	3587.12	1434.88	1304.41	4435.94	3541.86	3020.73	2223.46	939.265	1367.55	5168.86	2765.11	241.964	2491.49	1214.79	3724.87	4555.67	1727.49	1252.92	4037	4884.16	1920.14	2914.37	1206.19	1532.48	6604.88	3008.18	2.269	793.962	0.988
Cyba	ENSMUSG00000006519	ENSMUST00000017604.9, ENSMUST00000212600.1, ENSMUST00000212822.1	3	3	0	cytochrome b-245, alpha polypeptide	8:122424776-122432930:-1	1097.98	889.21	2065.49	1535.65	753.041	15.941	731.345	1907.83	450.222	1720.32	933.607	815.611	675.668	617.704	2527.24	2245.63	574.934	69.984	731.58	2246.09	1386.95	1961.8	1806.05	5.014	481.642	1734.7	1996.49	1115.48	1539.73	577.659	942.24	745.772	2042.49	982.514	69.012	1499.85	1980.84	1946.88	1847.64	1719.84	1058.31	2605.11
Ifi27l2a	ENSMUSG00000079017	ENSMUST00000055071.8, NM_001281830	2	1	1	interferon, alpha-inducible protein 27 like 2A	12:103442166-103443680:-1	46.262	119.449	0	56.367	0	0	0	223.695	316.081	77.48	191.469	129.061	1969.36	79.851	103.205	21.805	0	0	102.559	731.709	0	0	344.479	0	253.025	2.812	35.686	209.602	0	0	216.728	47.932	133.416	273.896	2003.67	168.705	138.397	1129.46	1297.44	0	118.504	156.054
Fau	ENSMUSG00000038274	ENSMUST00000043074.13, ENSMUST00000178310.8, ENSMUST00000179142.1, ENSMUST00000236021.1, ENSMUST00000236217.1, ENSMUST00000236336.1, ENSMUST00000236976.1, ENSMUST00000237840.1, ENSMUST00000237859.1, NM_001160239, NM_007990	11	9	2	Finkel-Biskis-Reilly murine sarcoma virus (FBR-MuSV) ubiquitously expressed (fox derived)	19:6057947-6059524:1	704.014	2153.89	1318.62	1108.76	1587.52	1490.49	1490.36	811.333	625.554	649.811	369.227	1122.31	682.277	556.128	221.162	268.403	452.92	1381.65	264.227	4494.48	754.425	1065.93	1125.56	566.148	712.013	376.535	612.578	277.923	1110.49	2923.15	630.086	159.702	410.359	800.055	148.84	1062.96	514.777	1232.31	697.958	702.455	803.862	1220.84
Emp3	ENSMUSG00000040212	ENSMUST00000038876.12, ENSMUST00000164119.2, ENSMUST00000210297.1, ENSMUST00000210937.1, ENSMUST00000210939.1, NM_001146346	6	5	1	epithelial membrane protein 3	7:45918023-45920849:-1	0	2.915	0	294.849	601.362	677.583	4.317	606.855	277.481	431.712	1113.35	1580	1879.08	807.212	496.013	471.6	0	43.033	229.453	526.427	778.746	144.136	245.939	12.853	4.058	186.218	568.236	233.528	113.791	1239.69	665.857	804.78	0	88.103	529.937	202.235	500.846	829.642	776.769	0	510.491	0
Ctsd	ENSMUSG00000007891	ENSMUST00000066401.6, ENSMUST00000151120.8, ENSMUST00000153679.1, NM_009983	4	3	1	cathepsin D	7:142375910-142387827:-1	2.492	1202.95	366.225	5516.03	3213.9	2322.36	0.987	1523.76	31.748	1756.4	3253.33	8191.43	6406.83	1.66	3754.55	3191.1	2.124	1954.9	4534.69	1135.7	3919.12	3165.78	459.374	4.164	698.942	1279.19	3292.17	1139.58	321.713	1378.31	1610.73	2.667	1019.61	3740.4	1756.71	4.508	2664.86	687.311	1495.69	4145.02	8064.9	686.085
Mgl2/ENSMUSG00000040950	ENSMUSG00000040950	ENSMUST00000041550.11, ENSMUST00000108584.1, ENSMUST00000132645.1, ENSMUST00000147502.1, ENSMUST00000165951.7	5	5	0	macrophage galactose N-acetyl-galactosamine specific lectin 2	11:70130329-70137550:1	611.097	2275.26	1993.32	0	0	0	927.446	0	4606.52	1.543	2364.92	0.607	0	0	0.838	2.372	1.49	7764.73	0	0.56	0	0	170.119	4.383	0	0	0	658.368	0	230.106	0	1913.54	0	0	2114.06	0	846.631	1140.75	3054.18	0	5.1	3847.69
Rps19	ENSMUSG00000040952	ENSMUST00000108428.7, ENSMUST00000108429.7, ENSMUST00000108430.9, ENSMUST00000124035.1, ENSMUST00000129847.7, ENSMUST00000130335.7, ENSMUST00000138662.1, ENSMUST00000146004.1, ENSMUST00000153451.8, ENSMUST00000156372.7, NM_001360115, NM_001360118, NM_001360119, NM_001360125, NM_001360128	15	10	5	ribosomal protein S19	7:24884913-24889811:1	644.253	674.262	582.816	400.164	558.446	419.562	218.194	685.599	272.069	607.01	10.966	1199.01	1912.85	473.394	292.817	310.892	39.639	199.112	316.116	2214.29	687.54	1047.17	1383.86	700.495	449.096	115.613	760.88	564.809	346.483	1319.68	415.432	582.44	787.627	272.863	641.529	945.416	572.636	203.49	66.718	7.877	880.019	465.22
Ccl8	ENSMUSG00000009185	ENSMUST00000009329.2	1	1	0	chemokine (C-C motif) ligand 8	11:82115185-82116799:1	0	0	0	0	0	0	0	0	0	0	0	0	0	0	0	0	0	153.587	0	0	0	0	0	0	0	171.115	0	0	0	0	0	0	0	2.288	7716.94	0	0	0	430.188	0	0	0
Gm46894	108169013	XM_017320559, XM_017320560, XM_030253972	3	0	3	predicted gene, 46894	4:134161223-134164353:1	4507.4	776.746	4376.32	8488.52	1582.81	0	1101.77	5.448	496.569	8.989	1742.69	0	1973.32	4134.43	2237.48	2071.71	727.821	194.756	849.137	1120.11	52.258	1.03	279.26	2.998	138.799	11285.1	0	461.807	4799.17	322.227	4.365	190.873	2474.14	528.683	1125.25	3100.7	670.548	2.373	0	0	6.313	76.188
Csf1r	ENSMUSG00000024621	ENSMUST00000025523.12, ENSMUST00000115268.3, ENSMUST00000235447.1, ENSMUST00000237485.1, ENSMUST00000237706.1, ENSMUST00000237873.1	6	6	0	colony stimulating factor 1 receptor	18:61100598-61132149:1	539.944	312.145	770.822	971.709	167.496	802.821	1345.51	400.62	2508.98	790.62	5320.84	1628.65	0.375	1174.09	887.951	799.339	1992.53	278.345	2.169	648.457	175.249	246.882	1660.29	1711.35	1540.31	1608.62	688.908	259.004	1564.59	1177.85	1017.08	895.55	3280.35	294.018	358.032	924.717	192.899	2549.97	1412.54	0.192	812.637	727.299
Ninj1	ENSMUSG00000037966	ENSMUST00000049022.14, ENSMUST00000120733.7, ENSMUST00000131280.1, ENSMUST00000150555.7, ENSMUST00000153819.1, NM_013610	6	5	1	ninjurin 1	13:49187529-49196251:1	1204.77	35.567	0	209.566	3942.56	1216.4	0	154.108	0	3064.03	2970.33	1055.3	0	439.682	283.11	828.201	0	0	2957.96	1001.19	1062.85	3040.54	0	8.274	1670.34	2699.1	781.842	140.452	524.343	0	1454.58	0	0	734.763	5131.11	0	782.697	645.572	0.915	0	613.192	2.692
Tmem176b	ENSMUSG00000029810	ENSMUST00000101429.10, ENSMUST00000164733.3, ENSMUST00000166247.7, ENSMUST00000203229.2, ENSMUST00000203265.2, ENSMUST00000203355.2, ENSMUST00000203501.1, ENSMUST00000203618.1, ENSMUST00000204073.2, ENSMUST00000204783.2, ENSMUST00000205147.2, ENSMUST00000205159.2, NM_001164208, XM_006506456, XM_006506457, XM_006506458, XM_006506459, XM_006506461, XM_030255531, XM_030255532, XM_030255533, XM_03025…	23	12	11	transmembrane protein 176B	6:48833827-48840782:-1	99.235	1305.72	879.7	545.192	1359.83	2.784	1613.33	1270.25	2157.36	903.436	2947.25	2032.73	1627.67	1964.09	667.482	1.976	2501.43	209.025	1446.61	0.723	5.227	6.101	3243.04	344.007	793.833	0	314.751	1330.78	2292.87	2593.32	660.23	1102.56	4835.09	46.13	3690.91	1.724	370.106	2981.8	896.767	0	170.89	1715.94
Oaz1	ENSMUSG00000035242	ENSMUST00000060987.14, ENSMUST00000177850.7, ENSMUST00000179172.7, ENSMUST00000179341.1, ENSMUST00000179620.7, ENSMUST00000179894.1, ENSMUST00000180036.7, NM_001301034, NM_008753	9	7	2	ornithine decarboxylase antizyme 1	10:80826656-80829290:1	826.666	558.375	1661.15	1993.78	2414.51	1479.7	1303.9	1944.52	2346.26	1002.05	1294.23	3459.9	3359.82	1078.23	1682.14	3459.49	1777.56	1012.18	939.288	1370.54	2027.55	1680.64	4587.29	2636.38	1407.02	453.849	1074.45	1451.27	2578.5	2485.98	3275.72	6.72	489.492	1293.21	189.004	612.002	2204.02	350.259	1284.59	4.457	1183.82	1195.98
Junb	ENSMUSG00000052837	ENSMUST00000064922.6, ENSMUST00000209372.1	2	2	0	jun B proto-oncogene	8:84974484-84978718:-1	6266.96	3404.42	9081.5	5445.28	2089.08	1728.81	828.526	2426.75	3195.43	1.116	5084.55	654.509	0	3914.93	3591.01	2409.15	4506.54	704.458	4116.12	3034.76	880.234	1874.13	1504.78	2.557	0.908	10590.9	346.701	1603.75	3607.77	362.033	3558.02	2151.51	4071.29	2425.81	1316.64	17.997	303.618	4588.13	208.553	0.979	3297.43	1.242
Lgmn	ENSMUSG00000021190	ENSMUST00000021607.8, ENSMUST00000110020.7, ENSMUST00000146499.1, XM_017314995	4	3	1	legumain	12:102394082-102439170:-1	2707.99	819.979	613.596	1815.34	1182.06	1698.18	3779.78	565.357	139.386	635.546	4065.76	888.249	912.34	3326.65	1028.56	49.106	1118.27	0	372.092	1598.79	803.847	1042.68	3158.11	4.541	1944.41	1976.59	793.536	678.028	2437.8	1391.5	422.904	884.319	5243.98	693.602	322.583	0.922	0.822	2441.99	1707.87	0	1555.85	2700.56
Ltc4s	ENSMUSG00000020377	ENSMUST00000101265.8, ENSMUST00000102772.3, ENSMUST00000125555.1, ENSMUST00000221081.1, ENSMUST00000221391.1, ENSMUST00000221525.1, ENSMUST00000222076.1	7	7	0	leukotriene C4 synthase	11:50236461-50238616:-1	0	2.057	3.847	128.972	785.816	459.721	8.984	35.945	3.604	447.865	97.6	1515.94	817.398	13.933	205.568	219.409	4.313	925.06	1116.65	709.687	838.502	887.305	3.921	10.386	318.576	88.097	1092.07	55.89	17.761	2796.33	531.161	975.353	2.865	604.552	0	8.958	354.918	5.007	364.099	1582.57	280.197	84.556
mt-Nd4l	ENSMUSG00000065947	ENSMUST00000084013.1	1	1	0	mitochondrially encoded NADH dehydrogenase 4L	MT:9877-10173:1	0	0	190.387	819.03	23.222	505.945	1181.54	3455.45	1241.18	947.972	508.904	234.08	0	408.532	563.448	512.443	2078.58	0	0	1312.83	528.459	660.773	0	0	1178.99	1976.43	982.353	502.897	19.981	0	565.651	0	1394.48	389.447	2881.12	0	1385.69	1383.75	818.864	0	556.158	195.768
Unc93b1	ENSMUSG00000036908	ENSMUST00000161415.1, ENSMUST00000162193.1, ENSMUST00000162708.6, ENSMUST00000165711.2, ENSMUST00000236920.1, ENSMUST00000237030.1, ENSMUST00000237112.1	7	7	0	unc-93 homolog B1, TLR signaling regulator	19:3935186-3949340:1	1638.89	1.593	1032.02	180.276	1.629	955.581	485.532	302.102	812.118	260.874	429.044	5.279	1116.37	644.592	364.554	699.959	1139.9	2080.31	307.78	212.61	0	682.435	1689.78	2.367	564.437	999.227	474.57	1260.68	1361.18	2839.94	335.158	0	1844.38	447.429	1406.08	0.957	202.05	1044.11	634.674	0.497	310.845	2161.88
Gm10160	ENSMUSG00000066378	ENSMUST00000085094.3	1	1	0	predicted gene 10160	7:81855533-81855794:-1	3703.51	8089.99	2425.32	1325.25	2583.81	2189.8	4556.96	2169.97	4047.79	882.394	4717.43	6898.62	0	3596.71	2117.83	1816.06	4068.96	8531.26	1856.28	1295.5	3620.64	2136.28	815.808	3381.12	3274.54	4354.98	2243.33	10107.1	4305.85	3660.16	1323.33	3514.44	5480.73	779.423	8971.63	15376.9	627.972	5457.88	3403.23	59.625	2220.63	2435.39
Lars2	ENSMUSG00000035202	ENSMUST00000038863.8, ENSMUST00000213711.1, ENSMUST00000214074.1, ENSMUST00000214557.1, ENSMUST00000215087.1, ENSMUST00000215464.1, ENSMUST00000215674.1, ENSMUST00000216843.1, ENSMUST00000217116.1, NM_001348168	10	9	1	leucyl-tRNA synthetase, mitochondrial	9:123366927-123462675:1	34.64	3.819	3.279	5.052	10.014	1.162	83.592	0	1.316	0	0.741	8.105	0.391	6.281	2.054	2.005	1.28	41.502	0	25.977	3.737	0.224	6.05	4.794	0.186	49.385	18.039	1.42	5.467	71.65	2.209	0	0.368	0.374	0.672	0.832	240.725	5.283	1.795	0.797	2.098	71.923
Serinc3	ENSMUSG00000017707	ENSMUST00000017851.3, ENSMUST00000129854.1, NM_012032, XM_030251672	4	2	2	serine incorporator 3	2:163624657-163645114:-1	932.666	336.47	1434.56	232.144	593.378	0.783	686.596	0	834.465	528.191	1793.78	0.236	390.405	1039.77	276.447	248.48	886.952	297.131	437.374	125.498	232.431	0.568	1141.96	1247.17	0	1545.17	429.309	208.705	1627.87	213.434	176.666	1328.09	2107.24	371.111	196.476	468.136	102.01	915.819	1732.87	0.394	49.129	2078.8
Rpl41	ENSMUSG00000093674	ENSMUST00000176010.7, ENSMUST00000176184.1, ENSMUST00000176683.7, ENSMUST00000176906.1, ENSMUST00000176966.1, ENSMUST00000177163.7, ENSMUST00000177513.1, NM_018860	8	7	1	ribosomal protein L41	10:128548110-128549168:-1	98.226	623.084	55.705	137.101	293.753	256.816	440.549	246.269	252.986	461.865	80.288	415.177	414.357	383.708	204.238	179.093	97.551	21.804	285.419	406.888	160.142	300.537	667.908	470.469	98.837	130.274	217.629	151.131	204.22	1146.87	115.928	229.473	137.867	202.513	248.129	311.292	578.658	104.34	236.11	1480.43	529.657	225.361
Ctsa	ENSMUSG00000017760	ENSMUST00000103092.8, ENSMUST00000103093.9, ENSMUST00000127650.7, ENSMUST00000128596.7, ENSMUST00000130959.7, ENSMUST00000133077.7, ENSMUST00000133502.1, ENSMUST00000140213.1, ENSMUST00000143293.1, ENSMUST00000143780.8, ENSMUST00000144580.1, ENSMUST00000146525.1, ENSMUST00000147883.7, ENSMUST00000151493.2, ENSMUST00000152721.1, ENSMUST00000155061.7, NM_008906, XM_030248567	18	16	2	cathepsin A	2:164833773-164841032:1	728.081	190.536	2346.34	1714.94	275.284	0.72	0	1679.49	3062.51	2331.19	1268.87	5875.25	3208.57	1495.22	1242.36	126.154	1968.41	2.194	362.599	1804.59	532.032	1479.3	94.811	125.889	0.296	2907.85	168.057	311.103	1910.04	776.243	179.137	0	2817.16	622.704	339.076	3.476	37.349	1948.96	45.423	0.613	1712.04	929.161
Hspa1a/ENSMUSG00000091971	ENSMUSG00000091971	ENSMUST00000087328.3	1	1	0	heat shock protein 1A	17:34969190-34972156:-1	279.633	0	0	0	0	0	0	0	0	241.071	728.753	80.731	0	689.263	0	75.593	610.459	0	0	0	0	1.249	0	0	180.373	0	0	835.367	0	0	67.116	0	0	0	125.753	0	0	203.961	546.057	0.285	0	0
Lamp1	ENSMUSG00000031447	ENSMUST00000033824.7, ENSMUST00000209709.1, NM_001317353	3	2	1	lysosomal-associated membrane protein 1	8:13159161-13175338:1	422.686	1.863	523.919	1662.16	434.554	951.34	0.544	204.295	0	1232.91	1141.88	875.94	11.726	0	230.044	479.537	187.149	0	265.007	0.382	386.262	1325.89	1819.18	1740.58	1221.74	0	392.808	115.467	1306.78	371.607	936.497	1.989	0.325	39.706	278.061	0	611.89	2528.09	550.351	3103.59	5.18	976.376
Jun	ENSMUSG00000052684	ENSMUST00000107094.1, NM_010591	2	1	1	jun proto-oncogene	4:95049036-95052222:-1	893.858	530.615	4420.56	303.758	1.781	929.09	1.694	944.454	2449.55	0	5158.36	2.124	0	213.984	65.979	714.778	654.915	0.866	2125.26	2.331	1208.57	754.875	548.098	0.443	0.478	1033.2	722.92	366.685	2389.97	553.517	1644.52	0	2010.97	545.106	1168.44	801.234	0.487	2014.35	1.156	0	1839.14	0
Pltp	ENSMUSG00000017754	ENSMUST00000059954.13, ENSMUST00000109316.7, ENSMUST00000109317.9, ENSMUST00000128110.1, ENSMUST00000142603.7, ENSMUST00000148912.1, ENSMUST00000156255.7, NM_011125	8	7	1	phospholipid transfer protein	2:164839518-164857708:-1	6.604	990.708	1.573	62.07	0.965	592.61	0	571.052	0.663	227.322	1464.99	816.776	0	484.497	330.502	184.426	0.646	1533.72	995.174	223.412	440.256	307.386	756.643	0	1236.95	584.444	716.353	712.447	1713.01	0	302.841	0	2168.45	427.933	1589.25	0.501	200.549	19.786	2146.85	0	902.461	1.432
mt-Nd4	ENSMUSG00000064363	ENSMUST00000082414.1	1	1	0	mitochondrially encoded NADH dehydrogenase 4	MT:10167-11544:1	2.424	52.395	79.915	1403.96	7.066	734.413	1361.59	4057.7	947.308	1050.76	819.218	105.181	0	339.266	873.56	1401.83	3286.13	26.15	835.301	975.783	683.868	499.11	15.148	2141.15	1489.52	1263.3	1382.59	917.052	469.062	213.591	688.058	153.4	1033.19	964.821	2071.36	182.785	1070.53	1044.04	657.351	39.264	838.399	910.13
Rpl13a	ENSMUSG00000074129	ENSMUST00000150350.8, ENSMUST00000209212.1, ENSMUST00000209626.1, ENSMUST00000209711.1, ENSMUST00000209812.1, ENSMUST00000209815.1, ENSMUST00000209927.1, ENSMUST00000209965.1, ENSMUST00000209967.1, ENSMUST00000210073.1, ENSMUST00000210134.1, ENSMUST00000210191.1, ENSMUST00000210792.1, ENSMUST00000210918.1, ENSMUST00000210931.2, ENSMUST00000210967.1, ENSMUST00000211037.1, ENSMUST00000211438.1, ENS…	20	19	1	ribosomal protein L13A	7:45125563-45128745:-1	989.759	1302.34	483.193	490.951	1637.85	790.812	449.26	444.822	0	663.9	126.675	456.711	1173.26	758.986	33.3	738.036	746.009	216.557	702.294	1027.53	2706.68	683.978	753.554	1316.76	103.798	61.239	1202.19	498.605	1320.4	0	639.692	724.255	415.396	935.714	480.186	2667.7	749.711	238.11	700.766	1103.92	1157.3	646.563
Rps14	ENSMUSG00000024608	ENSMUST00000025511.10, ENSMUST00000118551.7, ENSMUST00000122279.1, ENSMUST00000127568.7, ENSMUST00000137400.7, ENSMUST00000142980.1, ENSMUST00000235603.1, ENSMUST00000235966.1, ENSMUST00000236441.1, ENSMUST00000236652.1	10	10	0	ribosomal protein S14	18:60747098-60778546:1	118.311	1475.98	535.996	565.734	933.143	446.783	469.713	430.189	888.122	1086.1	146.858	1266.7	746.087	464.267	88.398	575.344	573.478	397.561	293.454	2367.79	452.17	849.351	361.745	0	268.985	0	835.084	413.36	252.33	0	711.1	789.579	183.07	218.136	623.609	3022.83	1195.43	1.732	220.98	689.209	1029.22	932.563
Cd14	ENSMUSG00000051439	ENSMUST00000061829.7, ENSMUST00000237042.1	2	2	0	CD14 antigen	18:36725067-36726798:-1	402.107	840.948	770.684	1096.53	13074.2	5098.07	11062.8	164.037	5903.68	3278.16	2242.72	727.814	806.084	6276.83	4934.39	1484.6	6296.34	965.736	1012.11	3711.68	1448.27	9051.2	2722.36	12030.9	1702.12	986.414	571.591	3155	0	1948.18	7002.16	11709.8	10206	3221.8	2282.01	1.195	3951.16	5339.11	1933.41	44.146	3002.55	561.938
Myl6	ENSMUSG00000090841	ENSMUST00000164181.1, ENSMUST00000217733.1, ENSMUST00000217776.1, ENSMUST00000217913.1, ENSMUST00000217969.1, ENSMUST00000218127.1, ENSMUST00000218170.1, ENSMUST00000218713.1, ENSMUST00000218813.1, ENSMUST00000219100.1, ENSMUST00000219236.1, ENSMUST00000219554.1, ENSMUST00000219655.1, ENSMUST00000220307.1, ENSMUST00000220427.1, NM_001317219, NM_001317220, XM_030244939	18	15	3	myosin, light polypeptide 6, alkali, smooth muscle and non-muscle	10:128490861-128493563:-1	0	1338.61	736.948	534.267	211.314	429.168	2763.44	1153.65	1956.39	1164.19	957.189	1445.46	1384.57	349.87	558.301	555.888	108.016	0	595.254	1697.08	0	406.173	379.247	296.209	165.197	310.297	399.123	1098.76	382.879	2190.8	357.331	1499.36	583.231	116.784	591.52	607.904	879.229	1087.52	1179.85	1304.92	634.556	376.098
Rps28	ENSMUSG00000067288	ENSMUST00000087342.12, ENSMUST00000166693.2, ENSMUST00000173019.7, ENSMUST00000173480.7, ENSMUST00000173844.7, ENSMUST00000173879.7, ENSMUST00000174788.1, ENSMUST00000234017.1	8	8	0	ribosomal protein S28	17:33819027-33824562:-1	86.053	68.228	61.555	68.948	173.596	51.944	32.143	139.003	129.545	279.139	38.408	138.326	412.377	63.965	129.929	62.864	313.508	239.396	42.843	353.951	41.399	47.538	47.938	126.017	24.103	110.254	207.751	58.348	37.504	0	129.622	31.456	431.149	102.366	168.991	418.576	124.452	67.906	69.673	192.891	289.928	140.622
Alox5ap	ENSMUSG00000060063	ENSMUST00000071130.4, ENSMUST00000200806.3, ENSMUST00000200928.1, ENSMUST00000202629.1, NM_001308462, NM_009663	6	4	2	arachidonate 5-lipoxygenase activating protein	5:149265004-149288153:1	0	2530.96	551.637	2283.61	1911.69	3076.73	9.042	2233.07	0	4618.39	0.96	1327.23	2410.58	138.81	2498.45	2111.39	1556.14	0	1563.02	2084.66	1899.42	3210.01	2128.16	9.183	612.29	2326.54	1674.99	925.394	183.597	4606.25	2665.53	4357.86	920.458	2012.84	1424.69	1581.87	2401.35	448.708	594.42	8.018	2155.18	1304.7
Calm2	ENSMUSG00000036438	ENSMUST00000040440.6, ENSMUST00000143965.7, ENSMUST00000150137.1, ENSMUST00000234406.1, ENSMUST00000238271.1	5	5	0	calmodulin 2	17:87433412-87446935:-1	440.765	562.414	690	611.504	918.169	2583.61	1741.98	1576.05	1.953	605.497	3324.63	653.839	7.187	333.404	996.365	3359.72	2362.11	1536.23	260.881	913.748	4682.78	855.506	1757.48	4440.38	1710.38	2627.77	2613.49	2827.03	1182.01	493.516	1361.16	1178.34	1092.2	1007.72	2164.15	2712.16	1380.7	3121.81	1181.03	182.281	1296.97	1877.62
Rplp1	ENSMUSG00000007892	ENSMUST00000008036.8, NM_018853	2	1	1	ribosomal protein, large, P1	9:61913283-61914510:-1	31.49	670.113	152.946	67.673	682.369	783.32	185.033	268.934	620.42	501.375	145.612	477.454	640.778	253.472	54.614	142.631	91.335	135.499	61.777	1018.29	607.707	241.542	392.706	59.549	46.574	87.295	499.323	198.595	239.076	1020.06	350.807	314.141	382.349	258.656	363.526	701.969	290.659	223.635	375.848	0	896.597	562.871
Eif1	ENSMUSG00000035530	ENSMUST00000049385.13, ENSMUST00000132618.1, ENSMUST00000139846.1, ENSMUST00000151513.1, ENSMUST00000152521.1, NM_011508	6	5	1	eukaryotic translation initiation factor 1	11:100319949-100322099:1	236.048	881.869	382.957	522.88	520.844	259.773	404.946	139.422	504.693	531.835	226.998	7.371	246.349	159.852	324.317	778.875	992.937	318.455	557.569	835.44	286.572	1573.08	270.255	1046.21	549.428	1791.29	815.892	300.32	1054.26	1379.24	1527.2	1028.12	69.047	556.791	786.707	916.927	473.241	836.347	833.07	0.974	606.445	606.775
Mt1	ENSMUSG00000031765	ENSMUST00000034215.7, ENSMUST00000211807.1, ENSMUST00000212291.1, NM_013602	4	3	1	metallothionein 1	8:94179089-94180327:1	418.384	334.268	174.96	415.867	1340.26	359.993	210.235	167.681	440.309	102.403	1444.9	596.222	1531.72	5.835	87.751	202.592	213.711	7.921	269.972	906.735	791.266	217.152	1150.52	3337.06	2.222	1106.4	293.483	625.561	310.834	3416.5	950.263	306.592	170.098	1087.31	1401.8	1.693	17.411	86.18	66.065	4.669	617.844	356.081
Grn	ENSMUSG00000034708	ENSMUST00000049460.10, ENSMUST00000123500.2, ENSMUST00000125819.8, ENSMUST00000127530.2, ENSMUST00000129997.1, ENSMUST00000135517.1, ENSMUST00000138451.1, ENSMUST00000148580.1, ENSMUST00000176953.1, ENSMUST00000177428.1, NM_008175	11	10	1	granulin	11:102430507-102436809:1	48.934	957.307	19.718	1704.36	5.336	545.401	707.154	1973.65	1262.04	1616.83	771.503	624.827	3974.9	617.699	1022.79	687.558	464.827	525.692	2148.62	1209.68	1069.32	806.991	12.973	2249.72	1.825	2599.78	257.483	1.126	171.702	1445.09	2075.21	1168.6	944.517	1166.45	3139.91	713.116	741.897	3.82	3890.17	0	836.909	654.296
Arhgdib	ENSMUSG00000030220	ENSMUST00000032344.11, ENSMUST00000111891.3, ENSMUST00000111892.7, ENSMUST00000154440.1, ENSMUST00000204934.1, NM_001301303, NM_001301305, NM_001301308, NM_007486, XM_006505404, XM_030255117, XM_030255118	12	5	7	Rho, GDP dissociation inhibitor (GDI) beta	6:136923660-136939527:-1	1234.82	1186.73	855.269	1094.66	1333.71	2826.01	141.53	0	1486.08	491.221	1066.5	2417.2	1936.67	803.214	2442.9	1275.97	5.587	0	1855.52	2450.08	1117.31	394.391	2.276	2.993	1.696	961.524	858.569	975.399	497.108	2190.3	1389.19	19.754	409.066	2086.14	1815.83	3869.42	2130.19	2107.15	1360.5	4308	1763.03	1013.98
Anxa5	ENSMUSG00000027712	ENSMUST00000029266.13, ENSMUST00000196097.1, ENSMUST00000199478.1, NM_009673	4	3	1	annexin A5	3:36448923-36475887:-1	2730.49	1644.69	837.06	2.134	1.557	3.651	2058.78	51.708	3159.67	1.047	1506.97	3.473	0.88	621.11	3.137	0	1614.94	15.138	1001.58	1.019	0	1.052	1922.73	1857.69	5.166	3763.67	2.874	1767.59	470.399	985.868	1.473	339.659	469.233	34.789	1311.4	1052.48	0	1660.14	2106.62	2.512	3.703	3310.87
Dazap2	ENSMUSG00000000346	ENSMUST00000000356.9, ENSMUST00000229424.1, ENSMUST00000230384.1, ENSMUST00000230661.1, NM_011873, XM_006520986	6	4	2	DAZ associated protein 2	15:100616050-100620761:1	560.871	647.672	1326.33	1742.41	883.925	521.409	3.856	311.159	1868.2	680.887	1044.33	69.36	5237.03	2442.18	729.006	1322.64	919.072	3374.88	2752.14	647.992	2216.16	573.881	0.922	156.579	1887.14	1994.86	0.4	1389.57	1374.1	254.856	566.48	3.642	11.04	443.947	458.699	676.217	488.07	520.005	437.628	383.583	126.742	1729.15
Pdia3	ENSMUSG00000027248	ENSMUST00000028683.13, ENSMUST00000130450.1, ENSMUST00000135079.1, ENSMUST00000153378.1, NM_007952	5	4	1	protein disulfide isomerase associated 3	2:121413902-121438687:1	0	1.823	9.457	447.356	356.7	1092.7	2005.92	1593.39	1.559	1224.45	1662.68	332.362	6019.79	497.756	4596.1	3869.81	1.684	0	1735.99	902.324	488.818	2594.44	1045.51	2.18	1872.82	1573.87	1050.35	1970.8	407.078	98.882	1031.77	1320.22	1.571	1539.83	726.762	2.215	1970.81	28.826	1981.3	1.436	1633.25	316.374
Sdcbp	ENSMUSG00000028249	ENSMUST00000029912.10, ENSMUST00000103008.11, ENSMUST00000108371.3, ENSMUST00000108374.7, ENSMUST00000140830.7, ENSMUST00000153861.1, ENSMUST00000155247.1, ENSMUST00000175769.7, NM_001098227, NM_016807, XM_006538084, XM_030253672	12	8	4	syndecan binding protein	4:6365753-6395659:1	998.978	1175.1	180.12	559.967	95.799	1720.17	121.347	1908.93	859.686	657.087	735.627	2.538	4698.35	1266.31	725.064	1916.79	1856.41	1401.53	658.495	295.635	4.908	193.601	5.777	2931.62	618.201	323.29	238.838	1196.47	2066.73	1466.69	903.551	0.534	1141.74	460.871	624.993	602.717	157.223	1695.64	2035.45	3.692	499.446	1223.52
Actg1	ENSMUSG00000062825	ENSMUST00000062147.13, ENSMUST00000071555.12, ENSMUST00000089616.5, ENSMUST00000106215.10, ENSMUST00000128055.1, ENSMUST00000131103.8, ENSMUST00000141406.7, ENSMUST00000144868.1, ENSMUST00000156343.1	9	9	0	actin, gamma, cytoplasmic 1	11:120345690-120348542:-1	736.525	1724.32	2015.89	650.835	1182.37	429.43	1919.02	2165.86	3.003	1886.51	1052.41	526.696	1563.51	1144.09	729.165	1015.67	1176.45	1137.51	535.565	5.897	0	4.352	1994.67	16.327	3.038	1495.87	1075.49	2735.58	2812.66	3657.04	1051.62	1470.31	2841.39	933.68	5.824	1929.29	1164.7	2334.06	1721.52	7641.91	181.185	805.312
Rps9	ENSMUSG00000006333	ENSMUST00000006496.14, ENSMUST00000108623.7, ENSMUST00000108624.7, ENSMUST00000108625.7, ENSMUST00000126562.7, ENSMUST00000128729.1, ENSMUST00000136858.1, ENSMUST00000139818.1, ENSMUST00000146303.1, ENSMUST00000146927.1, NM_029767	11	10	1	ribosomal protein S9	7:3704041-3706897:1	2831.02	1456.83	73.286	1056.68	2287.08	2059.15	1874.5	768.291	1015.98	558.925	508.083	1701.52	1626.87	874.47	663.375	555.139	2.848	1129.07	475.903	1671.2	2191.41	546.169	2246.2	5.178	418.592	692.53	1324.84	665.466	1289.21	785.091	1549.09	447.096	0	1419.72	1567.98	1736.39	949.68	794.266	1983.17	2874.77	2230.88	1658.91
Sh3bgrl3	ENSMUSG00000028843	ENSMUST00000030651.8, ENSMUST00000105879.1, ENSMUST00000136408.1, NM_080559	4	3	1	SH3 domain binding glutamic acid-rich protein-like 3	4:134127406-134128733:-1	1625.24	680.977	1370.99	652.182	780.64	443.888	965.003	279.671	1668.82	445.648	1272.56	312.723	553.253	1034.16	883.809	719.158	856.766	1862.2	934.007	460.235	0	465.766	2221.5	550.09	430.339	11.728	323.277	867.07	332.056	0	303.162	337.873	1837.75	488.908	846.331	819.262	392.1	322.948	859.858	112.884	552.39	1712.78
Rpl32	ENSMUSG00000057841	ENSMUST00000081840.5, ENSMUST00000203816.1, NM_172086	3	2	1	ribosomal protein L32	6:115805514-115808743:-1	1031.69	814.951	114.109	305.628	605.721	179.097	504.937	421.949	102.555	668.529	125.224	1007.42	629.815	48.107	140.311	504.111	4.266	131.581	138.975	1410.98	63.525	720.347	1166.08	216.214	59.506	1336.96	671.515	213.138	171.289	1930.52	308.479	106.183	353.198	227.463	279.038	412.319	260.827	123.662	510.597	3665.32	548.578	161.812
Rpl13	ENSMUSG00000000740	ENSMUST00000000756.5, ENSMUST00000129311.1, ENSMUST00000132275.7, ENSMUST00000152444.7, ENSMUST00000212887.1	5	5	0	ribosomal protein L13	8:123102350-123105244:1	947.066	2560.74	519.832	1079.97	2167.77	2140.23	1163.03	577.954	4208.99	2141.04	547.663	1142.53	2350.05	1062.53	484.449	979.186	279.364	1457.21	1137.23	2332.86	674.428	1503.31	518.143	0	530.729	309.175	1286.36	1147.12	463.698	1607.57	1050.73	548.503	385.29	1407.03	1897.83	2826.38	1306.07	273.67	1392.63	562.154	2296.64	1855.33
Cd68	ENSMUSG00000018774	ENSMUST00000018918.11, ENSMUST00000108654.2, ENSMUST00000154124.1	3	3	0	CD68 antigen	11:69664213-69666153:-1	2938.04	1406.23	2167.66	695.693	612.894	878.213	1287.91	3186.52	412.239	644.156	0	897.416	80.963	4.388	2839.25	461.145	981.883	99.757	1.532	0	542.632	793.222	1302.44	2.978	729.976	940.168	1191.71	1656.58	444.155	714.398	552.955	1358.56	24.5	934.79	2165.66	1099.49	824.742	1463.84	766.42	3711.93	816.784	781.554
Tsc22d3	ENSMUSG00000031431	ENSMUST00000055738.11, ENSMUST00000112995.2, ENSMUST00000112996.8, ENSMUST00000123898.1, ENSMUST00000133023.1, ENSMUST00000152048.1, NM_001077364, XM_006528499, XM_006528500, XM_006528503, XM_006528504, XM_006528505	12	6	6	TSC22 domain family, member 3	X:140539528-140542443:-1	1297.77	295.208	0.618	869.548	2647.69	0	0	1462.59	0	1316.04	1529.32	2.849	0	738.605	412.926	1332.28	0	2472.04	3134.8	1579.17	383.629	1008.4	1810.39	796.861	814.377	484.821	1007.88	748.152	0	346.324	747.534	3.922	1017.39	831.752	3612.35	1808.44	880.736	1704.71	86.825	1.194	1.717	755.596
Lyve1	ENSMUSG00000030787	ENSMUST00000033050.4, ENSMUST00000209319.1, NM_053247	3	2	1	lymphatic vessel endothelial hyaluronan receptor 1	7:110850607-110862953:-1	0	1.404	0	0	0	0	0	646.1	0.314	0	718.464	0	0	0	0	0	0	1396.8	47.54	0	0	0	0	0	850.56	0	0	0	0	0	0	0	0	0	11.143	0	0	0	406.256	1.295	0	0
Ctsz	ENSMUSG00000016256	ENSMUST00000016400.8, NM_022325	2	1	1	cathepsin Z	2:174427494-174439039:-1	697.562	939.022	1820.21	498.627	1310.33	507.681	10.506	3281.98	1206.61	1219.46	1191.06	3887.37	1.094	860.244	1530.77	512.234	893.131	187.322	508.302	97.409	439.509	503.799	2762.62	1.96	1372.66	1.009	1691.76	1398.88	2641.27	616.836	988.759	670.926	1.045	976.936	0.477	125.54	735.526	1495.71	1405.54	0	1531.92	2777.02
Laptm5/ENSMUSG00000028581	ENSMUSG00000028581	ENSMUST00000030316.6, ENSMUST00000123550.7, ENSMUST00000125332.1, ENSMUST00000136082.1, ENSMUST00000139023.1, ENSMUST00000143450.1, ENSMUST00000151698.7, ENSMUST00000156170.7, ENSMUST00000156225.7, ENSMUST00000156742.7	10	10	0	lysosomal-associated protein transmembrane 5	4:130913125-130936141:1	454.815	1191.97	2483.05	3959.93	4477.66	1965.49	992.706	796.897	4028.15	4333.3	1003.09	3074.04	551.707	964.8	3389.73	2078.7	0	1356.5	1217.77	1491.43	3062.58	1918.11	1163.46	3.029	1163.49	1917.46	3232.77	2410	1296.44	781.117	2045.8	2789.89	420.244	4171.88	626.348	842.706	2948.79	1628.02	209.004	11.065	2823.93	2928.54
Sod1	ENSMUSG00000022982	ENSMUST00000023707.10, ENSMUST00000232505.1, NM_011434	3	2	1	superoxide dismutase 1, soluble	16:90220762-90226333:1	1249.84	628.939	966.166	1101.91	975.687	2539.88	961.216	395.77	1288.85	1381.37	328.066	743.665	0	793.513	528.445	2430.58	126.745	1614.9	682.733	1086.04	3745.25	1944.38	3.743	5.262	1826.44	0	1202.75	1455.42	804.278	0	1246.66	5.192	1270.77	1285.05	819.003	1480.29	1390.58	1181.03	1128.08	6.237	1170.39	785.308
Rpl34	ENSMUSG00000062006	ENSMUST00000062601.13, ENSMUST00000079085.10, ENSMUST00000133802.5, ENSMUST00000135691.1, ENSMUST00000196202.4, ENSMUST00000199001.1, ENSMUST00000199911.1, ENSMUST00000200517.1	8	8	0	ribosomal protein L34	3:130726831-130730398:-1	67.565	237.033	390.436	133.679	430.314	153.904	317.512	39.478	450.567	174.065	71.76	385.3	264.375	136.822	144.75	125.159	1451.39	102.601	259.181	999.088	10.037	277.606	88.875	10.117	97.319	70.424	190.109	297.102	27.306	0	86.078	57.513	100.548	244.799	147.024	339.128	140.275	103.863	735.163	205.137	283.807	281.59
Ddx5	ENSMUSG00000020719	ENSMUST00000021062.11, ENSMUST00000106778.1, ENSMUST00000106779.3, ENSMUST00000123339.1, ENSMUST00000127481.7, ENSMUST00000129585.7, ENSMUST00000130172.1, ENSMUST00000133426.7, ENSMUST00000151741.1, NM_007840	10	9	1	DEAD (Asp-Glu-Ala-Asp) box polypeptide 5	11:106780356-106788494:-1	666.93	1023.29	680.2	1498.88	1939.95	316.859	945.237	754.236	1638.41	1266.09	888.53	946.787	0	1611.93	694.08	646.483	1339.8	3292.93	345.325	1213.4	420.853	919.543	2296.17	0.717	1080.95	1720.3	16.418	1270.99	376.924	1464.06	203.599	2133.3	2545.37	516.224	63.277	977.686	1372.81	3492.02	304.378	4.716	1454.87	558.805
Slc25a5	ENSMUSG00000016319	ENSMUST00000016463.3, ENSMUST00000126608.1, ENSMUST00000156672.1	3	3	0	solute carrier family 25 (mitochondrial carrier, adenine nucleotide translocator), member 5	X:36795651-36798807:1	0	959.144	441.331	1.506	0	542.336	0	1718.32	1209.47	1.629	592.884	2.163	1.762	0	1353.17	1635.44	0	0	0	988.103	3.007	3.2	1415.87	1.191	24.302	11.354	383.572	1565.58	0	0	728.685	3.083	708.063	848.733	236.003	32.066	1430.57	2.5	246.015	3512.73	817.893	515.416
Prdx1	ENSMUSG00000028691	ENSMUST00000030454.5, ENSMUST00000106470.7, ENSMUST00000129315.7, ENSMUST00000135573.7, ENSMUST00000151129.7, ENSMUST00000156145.6, NM_011034	7	6	1	peroxiredoxin 1	4:116685599-116700000:1	904.088	62.991	695.33	1893.57	1250.93	1546.17	0.538	2257.64	2.408	1753.76	1217.94	1119.78	6056.59	241.437	1191.22	2984.5	873.096	3584.84	2951.72	945.562	470.614	1502.34	1860.1	0.573	1980.67	4.511	1576.28	436.894	1685.69	2519.35	363.563	2563.57	1581.12	2351.16	583.155	2.795	2099.99	1094.99	1273.47	0.677	1379.38	1991.16
Ccl9	ENSMUSG00000019122	ENSMUST00000019266.5, ENSMUST00000136131.1	2	2	0	chemokine (C-C motif) ligand 9	11:83572919-83578636:-1	0	2738.27	5.536	453.428	485.868	1543.1	0.401	1056.49	4.563	784.91	3823.54	308.196	0	2.909	1445.87	324.978	505.18	1459.46	312.282	833.204	1291.21	4.539	0.328	7459.31	3.718	0	397.731	1831.7	0.772	86.716	2545.78	26.161	0.477	343.095	1565.64	0.254	1103.11	1041.77	795.853	0	959.737	46.722
Npc2	ENSMUSG00000021242	ENSMUST00000021668.9, ENSMUST00000221056.1, ENSMUST00000223200.1, NM_023409	4	3	1	NPC intracellular cholesterol transporter 2	12:84754559-84773112:-1	342.208	4431.58	2109.89	1280.66	1895.56	1859.28	1467.73	266.6	951.918	1899.19	818.684	5.757	0	917.225	760.312	1136.12	682.05	581.51	1797.7	1076.66	395.523	2243.65	1065.41	5.018	577.698	805.607	1028.86	489.188	2488.04	1124.4	2442.41	1125.86	20.008	1788.45	2079.88	880.574	420.215	0	1102.92	0	742.008	1239.01
Nfkbia	ENSMUSG00000021025	ENSMUST00000021413.8, ENSMUST00000219869.1	2	2	0	nuclear factor of kappa light polypeptide gene enhancer in B cells inhibitor, alpha	12:55489410-55492647:-1	4995.44	925.229	1933.9	6801.48	2035.61	2086.42	24.023	4698.77	5.105	862.031	456.461	7.763	174.585	1212.25	5364.25	3024.7	676.21	3950.03	1048.36	3628.07	1613.99	5623.59	15.338	3937.2	815.314	1469.54	1340.28	146.142	1176.09	593.113	5100.01	12079.5	8643.11	3294.59	434.93	2.86	1592.54	1169.58	955.306	3.021	1707.6	0.476
Ecm1	ENSMUSG00000028108	ENSMUST00000029753.12, ENSMUST00000117507.8, ENSMUST00000123143.7, ENSMUST00000128885.7, ENSMUST00000131376.7, ENSMUST00000137912.7, ENSMUST00000144958.1, ENSMUST00000147217.1, ENSMUST00000153026.7, ENSMUST00000155815.1, XM_011240008, XM_011240009	12	10	2	extracellular matrix protein 1	3:95734147-95739569:-1	0	1493.49	1.674	5556.06	5913.36	12326	380.339	720.895	1.084	8357.18	900.772	5248.51	1296.23	886.013	5744.95	7702.58	2.112	0	9007.89	8822.05	18167.2	13275.1	3.101	8.696	2106.05	639.73	7025.41	9793.49	0	0	8824.06	913.69	0	6446.02	2.027	0.806	4710.09	583.757	1.369	1.212	10345.6	0
Ap2m1	ENSMUSG00000022841	ENSMUST00000007216.8, ENSMUST00000090023.12, ENSMUST00000126788.8, ENSMUST00000131203.1, ENSMUST00000133443.1, ENSMUST00000134981.7, ENSMUST00000135420.2, ENSMUST00000148507.1, ENSMUST00000150537.1, ENSMUST00000150986.1, ENSMUST00000232001.1, NM_001302970	12	11	1	adaptor-related protein complex 2, mu 1 subunit	16:20535480-20544909:1	556.128	655.973	2.69	172.041	1373.65	346.909	3.091	52.637	4.462	1047.43	963.249	1317.83	3.377	179.195	577.414	991.946	2.207	6.607	805.687	337.578	0	923.484	1977.99	5399.54	906.2	1435.92	271.588	875.452	541.537	620.76	674.104	5097.39	2.328	459.664	1.637	2057.82	762.039	1080.86	844.905	635.589	362.847	2.307
Ctsh	ENSMUSG00000032359	ENSMUST00000034915.14, ENSMUST00000123320.7, ENSMUST00000127842.7, ENSMUST00000132718.7, ENSMUST00000142750.1, ENSMUST00000143172.7, ENSMUST00000151219.1, ENSMUST00000185459.1, ENSMUST00000186126.1, ENSMUST00000187437.1, ENSMUST00000190338.6, XM_011242660	12	11	1	cathepsin H	9:90054300-90068956:1	474.125	1586.61	2234.11	445.065	490.117	492.617	1258.98	306.765	0	251.091	1345.28	24.804	0	2279.17	1256.47	1483.2	1092.89	1390.15	3.412	1022.68	601.231	421.95	754.468	780.474	1180.83	1125.74	10.747	970.895	710.444	246.03	846.853	2.193	2608.9	1247.59	957.554	1.588	507.688	1581.23	716.398	1.5	116.993	2268.21
Rps11	ENSMUSG00000003429	ENSMUST00000003521.9, ENSMUST00000209838.1, ENSMUST00000211583.1, ENSMUST00000211725.1, NM_013725	5	4	1	ribosomal protein S11	7:45122388-45124389:-1	67.847	129.505	77.559	206.457	233.651	420.102	843.395	449.457	124.254	210.326	60.271	37.249	204.046	70.424	139.913	215.092	115.222	0	178.41	1658.12	157.861	15.973	450.776	0	396.732	57.67	111.187	12.025	66.711	2180.26	240.508	440.359	741.755	106.765	298.128	947.527	183.245	0	353.295	875.348	651.66	439.201
Hexa	ENSMUSG00000025232	ENSMUST00000026262.7, XM_017313136	2	1	1	hexosaminidase A	9:59539684-59565109:1	1227.97	753.909	760.002	1077.75	29.863	1184.77	1865.48	1460.47	955.254	1471.3	1543.4	1331.97	0	773.55	1702.94	905.736	61.267	97.817	2049.69	1051.96	0	873.068	157.464	1.382	1.122	1413.98	1173.91	144.659	2375.69	628.015	2813.08	1.739	81.841	2023.07	1373.07	0.902	385.013	1222.03	2254.42	10.85	1788.64	965.716
Rps25	ENSMUSG00000009927	ENSMUST00000080300.8, ENSMUST00000213116.1, ENSMUST00000215610.1, ENSMUST00000216076.1, ENSMUST00000216867.1, ENSMUST00000217231.1, ENSMUST00000217620.1, NM_024266	8	7	1	ribosomal protein S25	9:44407714-44410406:1	103.239	202.688	139.578	166.908	1304.07	369.76	173.658	413.921	135.708	217.766	230.312	593.957	975.288	109.898	269.212	172.804	15.295	88.111	54.86	597.507	162.787	461.684	185.235	81.652	42.261	166.098	208.825	215.94	198.38	1403.59	278.656	660.193	309.605	311.144	198.82	1048.16	411.198	552.432	121.845	388.11	487.735	246.274
Rps18/ENSMUSG00000008668	ENSMUSG00000008668	ENSMUST00000008812.8, ENSMUST00000172550.1, ENSMUST00000172799.7, ENSMUST00000173323.1, ENSMUST00000174175.7, ENSMUST00000174609.8, ENSMUST00000174620.2, ENSMUST00000174662.1, ENSMUST00000174745.7, ENSMUST00000174758.7, ENSMUST00000234380.1	11	11	0	ribosomal protein S18	17:33951999-33956001:-1	150.729	605.518	209.007	424.305	794.365	557.923	341.678	160.621	655.747	276.844	191.991	579.742	455.16	95.821	112.787	351.228	193.515	131.762	77.421	2314	240.588	555.254	1675.38	3499.12	185.671	14.918	529.744	262.285	102.767	0	347.726	441.181	119.756	428.09	398.312	576.071	498.427	2.498	0	776.753	821.113	86.178
Klf6	ENSMUSG00000000078	ENSMUST00000000080.7, ENSMUST00000221734.1, ENSMUST00000222857.1, NM_011803	4	3	1	Kruppel-like factor 6	13:5861489-5870393:1	808.772	888.636	58.784	584.198	697.981	359.115	866.647	339.383	1376.92	1098.64	3798.82	7.307	2.527	3312.8	12.327	529.277	3571.61	80.984	1637.53	964.156	63.603	30.74	7.759	11.979	12.91	821.939	6.88	701.534	184.002	1473.76	2569.29	1288.99	486.147	868.819	3.437	3142.22	831.657	1106.59	1637.36	3.031	195.963	11.169
Rplp0	ENSMUSG00000067274	ENSMUST00000086519.11, ENSMUST00000152976.1, ENSMUST00000155584.1, ENSMUST00000156359.1	4	4	0	ribosomal protein, large, P0	5:115559467-115563727:1	2726.38	3410.47	1620.21	2393.67	3722.51	3148.82	58.206	1023.76	3741.14	3614.36	754.438	1093.29	1316.3	3198.87	1462.69	1291.14	1986.75	1482.81	1111.07	1817.35	3100.86	2084.5	1195.32	21.774	302.276	2273.3	2208	2157.72	826.018	6581.28	3194.45	2582.04	7108.49	2668.54	3437.36	1577.45	3547.37	1080.54	2325.06	28.452	1973.37	1693.58
Tmem176a	ENSMUSG00000023367	ENSMUST00000101426.10, ENSMUST00000168406.3, ENSMUST00000203461.1, ENSMUST00000203639.2, ENSMUST00000204309.1, ENSMUST00000204400.1, ENSMUST00000204482.2, NM_001098271, NM_025326	9	7	2	transmembrane protein 176A	6:48841656-48845364:1	929.975	2495.62	827.748	302.455	747.375	1.792	5043.17	5.1	1.586	0	61.157	1278.34	0	556.57	612.96	561.868	1034.18	3718.13	504.673	467.057	0	1.551	2437.3	0	764.292	870.684	271.201	1120.09	5426.96	490.55	324.378	1473.23	2678.07	205.548	15.927	0	942.03	870.723	788.488	0	1.267	657.995
Cd36	ENSMUSG00000002944	ENSMUST00000082367.12, ENSMUST00000165232.7, ENSMUST00000169095.5, ENSMUST00000170051.7, ENSMUST00000197574.1, ENSMUST00000197890.4, XM_006535621, XM_006535622, XM_006535623, XM_006535624, XM_006535625, XM_030254088	12	6	6	CD36 molecule	5:17782367-17829285:-1	19.138	104.516	0	942.343	0	2.033	17.299	185.263	0	4.189	1831.91	1204.4	0	0	1073.58	2.79	0	394.443	1299.88	750.782	0	1737.34	88.141	0.992	792.096	1490	198.599	252.545	863.482	296.323	693.692	0.429	0.83	825.75	7.857	0	730.159	722.694	406.681	3.104	1119.62	380.635
Serf2	ENSMUSG00000074884	ENSMUST00000099475.11, ENSMUST00000110615.7, ENSMUST00000134412.1, ENSMUST00000139253.7, ENSMUST00000148575.1, ENSMUST00000154418.7, NM_011354	7	6	1	small EDRK-rich factor 2	2:121449198-121453420:1	0	338.449	156.53	198.756	582.975	203.303	76.07	164.348	42.613	372.333	351.53	271.021	203.551	79.345	70.643	275.185	792.78	164.34	154.093	516.364	202.372	253.697	449.468	0	55.154	89.795	117.814	56.584	59.287	0	146.047	99.76	283.552	132.196	229.299	398.605	190.952	42.431	136.023	0	277.401	228.248
Cfh	ENSMUSG00000026365	ENSMUST00000066859.12, ENSMUST00000111976.8, ENSMUST00000111977.7, ENSMUST00000123238.1, ENSMUST00000148225.1, ENSMUST00000192880.5, ENSMUST00000192919.5, ENSMUST00000194688.1	8	8	0	complement component factor h	1:140084708-140183764:-1	794.557	15.123	350.759	1021.52	357.541	561.683	0.378	120.962	251.62	0	990.151	533.607	146.548	0.464	1813.86	0.796	0	177.713	171.107	52.702	920.637	601.145	36.101	0.401	450.987	583.298	548.86	0.191	901.544	599.827	619.178	0	279.813	298.542	117.047	0	0	601.066	25.427	0	1.81	0
Hspa5	ENSMUSG00000026864	ENSMUST00000028222.12, ENSMUST00000100171.2, ENSMUST00000129333.1, ENSMUST00000137145.7, ENSMUST00000145466.1, ENSMUST00000155595.1, NM_001163434, NM_022310	8	6	2	heat shock protein 5	2:34772090-34776529:1	625.076	803.616	17.993	774.646	854.454	358.824	0	2942.5	0.982	554.174	405.101	94.417	5212.11	222.367	1985.57	457.824	0.475	7.436	667.597	3401.98	795.74	719.641	111.832	1995.63	1130.67	1564.8	760.542	0	165.333	634.96	372.408	2597.86	0	1418.65	393.424	1076.73	953.815	892.809	665.279	0.309	598.74	241.088
Arpc2	ENSMUSG00000006304	ENSMUST00000006467.13, ENSMUST00000113819.1, ENSMUST00000113820.8, ENSMUST00000185733.1, NM_001357387, XM_030243491	6	4	2	actin related protein 2/3 complex, subunit 2	1:74236517-74268209:1	280.761	545	193.514	689.084	1346.62	271.22	253.89	2243.1	1151.78	2010.62	758.978	1697.69	2331.05	434.297	1214.43	1160.92	0.77	1251.35	804.358	1131.11	0	380.454	855.671	2.328	445.639	1652.89	1304.35	1731.45	1482.57	697.964	1105.33	562.026	0.551	160.428	475.18	544.99	1278.01	2093.3	705.122	0	893.488	2286.61
Lgals1	ENSMUSG00000068220	ENSMUST00000089377.5, ENSMUST00000229159.1	2	2	0	lectin, galactose binding, soluble 1	15:78926725-78930465:1	230.523	90.213	0	31.022	6.07	0	6.029	0	245.421	4.091	2.72	0	518.152	15.788	4.399	0	2.041	18.282	1.963	1.378	0	0	238.581	0	1.681	155.201	2.014	305.953	214.317	0	0	0	64.47	0	22.672	1067.8	0	718.82	322.79	0	1.668	1.559
Rpl10	ENSMUSG00000008682	ENSMUST00000008826.13, ENSMUST00000074085.11, ENSMUST00000125775.7, ENSMUST00000134330.1, ENSMUST00000135690.1, ENSMUST00000138954.1, ENSMUST00000142142.7, ENSMUST00000144434.1, ENSMUST00000146584.1, ENSMUST00000149171.7, ENSMUST00000151702.7, NM_052835	12	11	1	ribosomal protein L10	X:74270816-74273135:1	835.082	2511.91	587.219	1349.38	1261.1	1327.02	470.092	158.155	382.196	1015.18	169.205	2241.14	1018.11	900.601	530.232	528.632	738.376	1127.26	702.254	1094.1	735.296	711.545	2140.03	6.046	505.651	0	1183.64	905.579	586.567	1474.5	822.677	5.762	316.099	205.88	2722.42	3110.17	1715.29	597.032	117.555	1.332	1300.65	1049.3
Zfp36	ENSMUSG00000044786	ENSMUST00000051241.6, ENSMUST00000209061.1, NM_011756	3	2	1	zinc finger protein 36	7:28376784-28379228:-1	2208.52	1392.66	3400.45	1205.83	1666.7	930.311	969.369	667.852	320.623	790.976	2180.12	0.38	0.626	1271.61	1116.78	1726.3	355.73	997.921	923.283	1840.87	1605.25	1222.85	2665.94	4762.72	490.418	1622.04	274.514	776.168	1578.55	923.696	1959.44	3212.76	1021.1	1333.08	899.976	800.358	214.586	2547.09	1020	0.665	688.611	109.425
Capg	ENSMUSG00000056737	ENSMUST00000071044.12, ENSMUST00000114071.7, ENSMUST00000114072.7, ENSMUST00000126101.2, ENSMUST00000126124.7, ENSMUST00000127770.1, ENSMUST00000134809.7, ENSMUST00000137435.1, ENSMUST00000155188.7, ENSMUST00000155705.7, ENSMUST00000156168.1, XM_017321370, XM_030255128	13	11	2	capping protein (actin filament), gelsolin-like	6:72549647-72562983:1	0	1454.76	0	1053.49	629.211	59.623	2000.51	328.324	1705.92	1149.59	1.013	0.82	1635.93	5.719	2133.01	1807.76	852.923	3.884	458.322	266.409	7.453	1132.99	1433.86	6.101	1735.48	3.81	948.868	2771.08	0	785.809	691.091	1343.85	0.8	639.2	1.94	1.032	1714.32	14.355	595.295	3.723	227.013	447.665
C5ar1	ENSMUSG00000049130	ENSMUST00000050770.5, ENSMUST00000168818.1, ENSMUST00000209442.1	3	3	0	complement component 5a receptor 1	7:16246743-16259540:-1	579.952	4.971	2036.62	559.035	82.837	962.38	206.168	241.347	275.889	240.702	1085.59	13.911	0	0	673.722	34.923	0.348	2.089	408.402	21.41	590.815	0.69	15.965	53.487	11.123	1.248	246.349	0	216.874	319.564	205.975	1668.42	270.162	177.869	406.369	142.361	0.584	1.371	977.56	758.74	377.375	680.87
Man2b1	ENSMUSG00000005142	ENSMUST00000034121.10, ENSMUST00000209264.1, ENSMUST00000209361.1, ENSMUST00000210991.1, ENSMUST00000211223.1, ENSMUST00000211379.1, XM_006530747, XM_006530749	8	6	2	mannosidase 2, alpha B1	8:85083269-85098739:1	1541.36	1896.33	487.614	1430.47	696.135	2930.62	703.803	522.181	814.809	915.782	1647.27	1990.7	0.57	776.438	2480.23	2203.53	359.462	30.196	3228.02	1299.24	3164.25	1149.01	2.672	19.48	2775.15	1816.2	1709.78	586.542	1495.49	351.879	1978.96	0.854	3807.81	1989.17	323.179	3.465	993.224	457.795	1.323	0.587	2704.42	1954.54
Cox4i1	ENSMUSG00000031818	ENSMUST00000034276.12, ENSMUST00000180856.1, ENSMUST00000181026.1, ENSMUST00000181172.1, ENSMUST00000181586.7, ENSMUST00000181795.1, ENSMUST00000181847.7, NM_001293559, NM_009941	9	7	2	cytochrome c oxidase subunit 4I1	8:120668320-120674209:1	422.008	1523.28	0	232.076	391.574	199.009	3.109	275.63	4.607	463.893	813.273	701.014	460.419	297.982	619.471	532.188	335.646	781.296	4.479	744.764	85.777	1383.54	563.983	408.679	35.166	72.19	1250.05	418.622	384.6	0	472.917	8.34	351.365	438.36	855.978	7.479	1426.72	241.527	946.356	1686.29	517.549	767.698
Tpm3	ENSMUSG00000027940	ENSMUST00000029549.15, ENSMUST00000118566.7, ENSMUST00000119158.7, ENSMUST00000119570.7, ENSMUST00000121503.7, ENSMUST00000127955.1, ENSMUST00000131354.7, ENSMUST00000133281.7, ENSMUST00000133361.1, ENSMUST00000136125.1, ENSMUST00000143281.1, ENSMUST00000147430.7, ENSMUST00000149115.1, ENSMUST00000149432.7, ENSMUST00000149734.1, ENSMUST00000151798.1, NM_001253740, NM_001271764, NM_001293748, XM_0…	23	16	7	tropomyosin 3, gamma	3:90079796-90100902:1	1122.38	1337.45	1348.53	1055.3	1050.24	842.482	645.996	1854.6	19.496	660.515	760.961	6.131	0	1732.79	1332.43	966.659	2.498	156.872	901.406	635.149	184.473	987.695	3141.68	4.745	897.181	945.806	759.803	957.604	410.364	508.356	1015.68	1852.93	0	972.299	90.513	1456.13	377.719	2169.81	1824.89	0.742	652.403	1226.46
Fcgr2b	ENSMUSG00000026656	ENSMUST00000027966.13, ENSMUST00000081103.11, ENSMUST00000159688.1, ENSMUST00000159969.7, ENSMUST00000160106.7, ENSMUST00000161503.1, ENSMUST00000161730.1, NM_001077189, NM_010187	9	7	2	Fc receptor, IgG, low affinity IIb	1:170960558-170976071:-1	0	1673.55	0	375.848	65.265	713.232	600.352	492.72	1833.47	0	317.356	1338.13	197.162	2.734	845.31	300.379	456.212	1651.33	826.528	147.058	253.305	441.138	1.602	0	1.012	5.567	0	286.979	0	0	1167.18	1.613	2.353	244.163	39.88	0.805	363.541	1.214	1022.39	1.13	734.21	326.175
Rpl4	ENSMUSG00000032399	ENSMUST00000034966.8, ENSMUST00000213760.1, ENSMUST00000217055.1, NM_024212	4	3	1	ribosomal protein L4	9:64173387-64178562:1	3669.48	1213.22	3.052	986.039	1687.35	2671.79	2443.51	1515.02	1757.71	2714.06	664.2	2411.81	0	936.992	1054.85	994.024	851.895	1109.05	666.205	1767.01	2835.35	2291.63	1075.97	8.869	909.078	0	2224.3	1385.23	1829.34	1184.17	2764.83	2629.66	2034.39	2628.78	427.735	5277.16	2245.54	491.02	1041.22	5258.64	3582.56	1905.77
Ucp2	ENSMUSG00000033685	ENSMUST00000126381.2, ENSMUST00000126534.7, ENSMUST00000129324.7, ENSMUST00000133044.2, ENSMUST00000133498.1, ENSMUST00000138673.1, ENSMUST00000149808.1, ENSMUST00000151221.7, ENSMUST00000153287.7, ENSMUST00000207748.1, ENSMUST00000207890.1, NM_011671, XM_030242376	13	11	2	uncoupling protein 2 (mitochondrial, proton carrier)	7:100493358-100499629:1	2402.4	742.682	1798.18	1036.97	613.468	2392.78	997.104	2299.75	915.224	820.768	1.51	2837.01	3.974	137.094	756.836	399.855	1232.17	3548.55	0	456.867	390.161	1337.07	1218.26	10.566	1551.32	50.545	1069.6	1211.03	1184.43	1532.46	1031.82	404.661	2279.64	261.644	1526.69	3209.37	3.744	1554.74	993.102	6.291	574.202	688.275
Ier2	ENSMUSG00000053560	ENSMUST00000060427.5, NM_010499	2	1	1	immediate early response 2	8:84661331-84662852:-1	2206.84	399.436	2642.3	3942.54	1741.3	5079.89	425.757	288.536	0.709	1453.06	4.452	697.511	908.32	846.242	812.731	8506.28	3786.76	2821.52	2948.26	2935.15	536.708	4031.06	2183.31	2453.26	1638.1	2604.79	720.277	388.021	868.521	904.712	4934.42	7950.39	859.235	3000.96	1706.72	2399.82	252.478	1034.67	0	2.452	3257.51	1.045
Rpl37a	ENSMUSG00000046330	ENSMUST00000059980.10, ENSMUST00000211963.1, ENSMUST00000212335.1, ENSMUST00000212432.1	4	4	0	ribosomal protein L37a	1:72711290-72713813:1	44.048	144.454	52.234	127.249	116.229	56.272	12.383	103.913	49.095	167.829	0	99.4	459.002	166.313	35.532	66.04	42.756	175.483	89.559	348.249	91.199	362.085	106.908	0	50.244	45.514	285.522	94.011	183.058	779.793	135.487	89.236	2.061	46.686	252.558	98.286	212.904	192.16	113.643	108.229	156.839	52.269
Hnrnpk	ENSMUSG00000021546	ENSMUST00000043269.13, ENSMUST00000116403.8, ENSMUST00000175847.7, ENSMUST00000175939.1, ENSMUST00000176207.7, ENSMUST00000176257.7, ENSMUST00000176269.7, ENSMUST00000176305.7, ENSMUST00000176359.1, ENSMUST00000176558.1, ENSMUST00000176609.7, ENSMUST00000176725.7, ENSMUST00000176797.7, ENSMUST00000176849.7, ENSMUST00000176888.7, ENSMUST00000177019.7, ENSMUST00000177051.7, ENSMUST00000177060.7, EN…	41	34	7	heterogeneous nuclear ribonucleoprotein K	13:58391234-58401536:-1	0	955.437	3.622	1101.8	1.03	1379.7	1645.39	122.976	912.666	639.396	571.084	178.31	0	3.879	149.131	746.399	1678.93	0	2650.97	513.657	1340.84	215.108	0	8394.01	2427.24	796.74	504.278	284.153	1105.25	388.069	1916.73	2364.18	3520.92	978.742	3.01	1478.18	991.264	1367.62	2412.02	0.305	327.601	327.818
Rpl35	ENSMUSG00000062997	ENSMUST00000080861.5, ENSMUST00000126246.1, ENSMUST00000152441.1, NM_025592	4	3	1	ribosomal protein L35	2:39001581-39005131:-1	120.641	38.664	164.914	218.305	131.075	8.938	69.525	23.48	33.231	74.481	23.435	185.991	409.946	77.568	588.643	206.261	33.634	300.928	160.78	686.186	129.944	211.916	722.89	96.613	104.635	237.945	142.65	76.742	107.202	0	253.296	0	343.257	222.283	84.296	519.048	170.848	161.842	215.908	435.289	395.792	103.843
Rpl15	ENSMUSG00000012405	ENSMUST00000079419.11, ENSMUST00000080281.13, ENSMUST00000100799.8, ENSMUST00000112598.8, ENSMUST00000147121.1, ENSMUST00000224196.1, NM_001359897, NM_025586	8	6	2	ribosomal protein L15	14:18267823-18270981:-1	1016.28	977.921	0	683.336	2388.69	1758.49	1742.91	376.362	392.438	402.658	346.874	220.24	2132.56	966.941	616.617	563.04	886.943	1147.4	255.683	1954.06	1668.52	2147.91	146.437	1893.58	189.235	332.605	1720.94	296.943	805.693	1312.28	761.584	1983.38	16.726	520.55	619.071	784.689	820.38	224.367	793.205	13.476	1000.03	747.092
Ifi30	ENSMUSG00000110777	ENSMUST00000213938.1, ENSMUST00000229632.1	2	2	0	interferon gamma inducible protein 30	CHR_MG190_MG3751_PATCH:70762974-70766626:-1	0	229.128	1.91	1057.18	34.73	1.81	2.165	967.078	2951.68	2087.6	692.334	0	2260.76	550.31	0	1.7	1.555	0	535.952	1.514	0	4.707	1766.65	0	0	229.54	16.93	2.896	2783.94	956.844	0	0	1725.06	0	137.705	1.003	0	11.086	0	0	0	0
Atp6v0c	ENSMUSG00000024121	ENSMUST00000024932.11, ENSMUST00000098862.8, ENSMUST00000148541.7, ENSMUST00000150647.1, ENSMUST00000151061.1, ENSMUST00000156061.1, NM_001361533, NM_001361534, NM_001361535, NM_009729	10	6	4	ATPase, H+ transporting, lysosomal V0 subunit C	17:24163865-24168809:-1	594.143	962.356	675.226	336.666	485.401	768.397	7.917	822.225	1794.69	578.295	901.784	0	0	0	744.497	1.517	1394.13	1292.41	0	479.472	5.07	653.745	52.605	44.931	780.469	825.377	1514.85	298.834	514.608	1384.76	479.247	7.426	2105.9	888.988	1593.56	1512.33	1131.7	603.901	2713.35	1884.17	591.042	357.476
H3f3a	ENSMUSG00000060743	ENSMUST00000081026.10, ENSMUST00000159441.7, ENSMUST00000159685.1, ENSMUST00000159789.1, ENSMUST00000161308.7, ENSMUST00000162118.7, ENSMUST00000162814.7, NM_008210	8	7	1	H3.3 histone A	1:180802560-180813605:-1	4.586	1756.98	879.994	582.282	21.135	832.874	2.268	885.461	1245.75	0	0	1463.03	1287.96	363.79	1067.31	1871.24	203.303	10.899	4.619	248.42	724.49	2.559	1161.68	4947.06	783.551	974.144	851.528	278.754	1723.77	365.952	771.056	0	1215.89	2093.39	1681.1	770.052	1206.53	929.706	1.205	1.102	642.094	563.683
Spi1	ENSMUSG00000002111	ENSMUST00000002180.7, ENSMUST00000131400.1, ENSMUST00000132741.2, ENSMUST00000169852.1, NM_011355, XM_011239397	6	4	2	spleen focus forming virus (SFFV) proviral integration oncogene	2:91096700-91115757:1	961.764	259.034	577.521	250.813	628.377	1420.74	0.625	1125.14	1067.2	0	1051.78	4.728	0	1164.48	1.508	3.082	32.555	240.642	469.846	249.291	1097.63	1405.24	2.766	6635.03	851.357	4.071	1118.01	1681.81	853.115	0	1369.69	0	1642.4	438.319	0	1401.63	358.647	985.628	51.714	8241.78	447.988	1704.97
Rps23	ENSMUSG00000049517	ENSMUST00000051955.8, ENSMUST00000224430.1, ENSMUST00000224463.1, NM_024175	4	3	1	ribosomal protein S23	13:90923122-90924732:1	124.618	580.066	94.879	280.19	237.021	307.285	241.503	176.963	752.82	418.583	82.802	44.016	271.968	87.956	246.157	195.296	3.835	158.421	34.431	289.951	472.814	260.51	0	0	107.013	149.796	419.967	216.184	208.714	1127.29	214.743	81.753	350.564	30.763	307.513	823.685	271.005	168.61	225.682	0	321.557	224.382
Cdc42	ENSMUSG00000006699	ENSMUST00000030417.9, ENSMUST00000051477.12, XM_030253139, XM_030253140, XM_030253141, XM_030253142	6	2	4	cell division cycle 42	4:137321762-137357759:-1	0	2.119	713.797	398.202	960.464	471.313	881.37	903.183	2149.55	1450.73	402.884	5.745	1536.95	2025.03	507.283	986.628	4.511	897.145	1961.13	1651.04	439.27	1195.88	1021.16	3.277	1.866	929.12	595.205	699.579	1859.91	674.578	0	1.082	2613.83	582.634	2045.61	1604.36	1147.52	1.015	520.351	1.936	1305.63	1028.66
Rps26	ENSMUSG00000025362	ENSMUST00000026420.6, ENSMUST00000219591.1, ENSMUST00000219773.1, NM_013765	4	3	1	ribosomal protein S26	10:128624529-128626506:-1	244.598	54.934	205.223	81.572	163.523	253.629	239.405	193.054	219.069	513.751	61.243	381.555	214.524	72.883	72.989	308.203	74.859	21.704	27.922	746.323	376.019	69.815	83.779	3.735	18.947	2.133	148.686	138.967	103.846	0	219.451	363.347	261.74	92.919	25.483	177.962	136.95	103.683	193.314	119.842	156.308	184.197
Ccl24	ENSMUSG00000004814	ENSMUST00000004936.9, ENSMUST00000201401.1, XM_006504444	3	2	1	chemokine (C-C motif) ligand 24	5:135570322-135573123:-1	0	0	3.184	47.738	258.737	2907.3	0	13.445	0.801	369.787	6914.62	700.597	394.32	0	1120.18	72.235	0	0	69.94	0	0	720.884	0	0	588.921	4.559	421.88	2413.37	0	0	378.562	0	103.053	77.377	180.194	0	768.982	109.718	0	0	1238.16	0
Dab2	ENSMUSG00000022150	ENSMUST00000078019.12, ENSMUST00000080880.11, ENSMUST00000110663.8, ENSMUST00000110664.8, ENSMUST00000159046.1, ENSMUST00000159490.7, ENSMUST00000159552.1, ENSMUST00000160134.7, ENSMUST00000161040.7, ENSMUST00000161558.1, ENSMUST00000161812.7, ENSMUST00000162094.2, ENSMUST00000162140.1, ENSMUST00000163082.1, NM_001008702, NM_023118, XM_011245324, XM_030248313	18	14	4	disabled 2, mitogen-responsive phosphoprotein	15:6386748-6440712:1	1187.37	275.413	0	118.394	52.147	3.741	0	279.568	0	319.116	2369.49	2.381	753.047	265.741	313.534	176.672	0	120.986	0.727	102.219	0	82.712	9.293	0	447.516	609.88	0	0.621	1261.75	1111.22	0.605	601.403	0	0	624.802	0	116.757	365.15	412.859	0.646	112.501	477.631
Rps6	ENSMUSG00000028495	ENSMUST00000102814.4, ENSMUST00000123229.7, ENSMUST00000130001.1, ENSMUST00000136174.7, NM_009096	5	4	1	ribosomal protein S6	4:86854099-86857367:-1	1065.92	1059.22	673.451	1049.6	1636.21	501.021	2693.05	717.213	1.324	594.027	578.591	3114.46	6092.95	326.685	685.619	1237.42	746.885	1273.82	1.943	1272.37	1339.84	1575.31	2551.53	0	856.113	1084.11	2079.88	1385.16	858.349	469.516	791.749	1025.81	1722.62	1694.32	770.34	3136.74	1906.94	447.983	447.914	1.676	921.597	1508.03
Ptma	ENSMUSG00000026238	ENSMUST00000045897.14, ENSMUST00000186255.6, ENSMUST00000186932.1, ENSMUST00000188533.1, ENSMUST00000188699.6, NM_001360830, NM_001360831	7	5	2	prothymosin alpha	1:86526557-86530712:1	1375.02	1284.02	2379.55	332.791	1.273	620.839	789.426	762.905	460.165	315.932	633.206	22.529	3849.9	1096.37	413.718	390.384	261.291	695.051	444.974	189.608	284.616	392.978	1283.48	2495.67	247.039	2.295	1234.43	228.095	837.924	530.15	407.092	77.053	657.061	1254.81	328.934	1014.57	2544.96	948.472	104.376	303.816	607.902	990.985
Tmbim6	ENSMUSG00000023010	ENSMUST00000023749.14, ENSMUST00000159209.7, ENSMUST00000159531.2, ENSMUST00000160454.1, ENSMUST00000160635.7, ENSMUST00000161250.7, ENSMUST00000161778.7, ENSMUST00000162274.1, ENSMUST00000162624.7, ENSMUST00000229392.1, ENSMUST00000231147.1, ENSMUST00000231173.1, NM_026669	13	12	1	transmembrane BAX inhibitor motif containing 6	15:99393219-99410049:1	0	508.846	711.428	897.41	630.218	1315.13	1256.46	414.557	0.746	722.323	784.879	1104.79	1.262	447.737	241.34	423.327	252.379	4.009	792.158	256.795	661.623	800.549	5.321	2.621	0.302	371.353	707.108	1154.5	548.644	773.287	534.393	1.865	137.876	203.012	226.689	870.98	478.316	759.171	133.278	0.967	417.111	399.476
Rpl6	ENSMUSG00000029614	ENSMUST00000031617.12, ENSMUST00000124330.1, ENSMUST00000138621.1, ENSMUST00000139177.1, ENSMUST00000140515.1, ENSMUST00000146579.1, ENSMUST00000197044.1, ENSMUST00000201155.1, NM_011290, XM_006530227	10	8	2	ribosomal protein L6	5:121204545-121208967:1	1389.75	362.567	532.064	1243.55	391.742	1758.57	1706.87	2395.55	1850.4	1991.53	4.128	1572.01	1362.65	1511.08	178.332	2068.11	3435.55	1518.44	452.79	2750.49	1482.15	2392.7	4362.19	3879.25	1008.71	2.985	1742.18	1985.51	889.48	3054.36	2330.45	0	1757.43	2111.48	3290.44	2963.55	1435.78	563.056	2362.42	32.265	2408.8	384.315
Rps2	ENSMUSG00000044533	ENSMUST00000054289.12, ENSMUST00000122809.1, ENSMUST00000129580.1, ENSMUST00000129984.1, ENSMUST00000132803.1, ENSMUST00000146867.1, ENSMUST00000152407.7, ENSMUST00000170715.7	8	8	0	ribosomal protein S2	17:24718116-24721929:1	1103.5	898.113	1700.1	925.638	1363.58	2059.25	1768.62	2119.57	4.406	1825.17	1814.88	893.477	2792.37	1177.34	1503.72	1682.1	727.542	1188.21	1500.27	950.581	308.443	838.561	1082.12	4.225	0	673.114	1161.68	369.824	1706.79	709.306	1741.64	4284.96	840.684	677.534	1220.54	3.598	2779.6	634.193	1387.82	5.797	1067.86	2575.91
Fxyd5	ENSMUSG00000009687	ENSMUST00000009831.13, ENSMUST00000159753.1, ENSMUST00000159924.7, ENSMUST00000160006.1, ENSMUST00000160689.7, ENSMUST00000161259.1, ENSMUST00000161684.7, ENSMUST00000161805.7, ENSMUST00000162087.7, ENSMUST00000162116.7, ENSMUST00000162250.7, ENSMUST00000162733.7, ENSMUST00000202395.3, ENSMUST00000205301.1, NM_001111073, NM_008761	16	14	2	FXYD domain-containing ion transport regulator 5	7:31032723-31041839:-1	0	1208.38	2115.21	1904.09	6732.28	3754.74	8434.21	230.11	3559.63	2565.38	2.863	5339.91	3086.42	976.089	4483.75	5616.67	5.617	0	850.619	3394.69	6479.9	2339.01	2.412	0	4.672	2218.55	4037.14	1086.69	616.204	1818.86	1846.08	0	846.367	4102.32	5.046	2187.3	2510.46	0.277	8.541	1760.37	3303.13	1193.54
S100a10	ENSMUSG00000041959	ENSMUST00000045756.13, ENSMUST00000148400.1, ENSMUST00000170612.1, NM_009112	4	3	1	S100 calcium binding protein A10 (calpactin)	3:93555117-93564645:1	0	53.2	2.32	65.63	1005.64	584.987	655.322	188.877	0	170.259	47.982	1704.34	1218.03	0	589.862	482.294	13.479	256.542	109.569	593.924	0	101.776	0	0	0	2.877	353.707	1514.96	763.535	0	170.548	2.482	164.946	477.784	78.593	245.071	1557.44	611.275	227.913	6.679	731.954	118.79
Plin2	ENSMUSG00000028494	ENSMUST00000000466.12, ENSMUST00000134094.1, ENSMUST00000134437.1, ENSMUST00000138605.1, ENSMUST00000140382.2, ENSMUST00000147097.2, ENSMUST00000149700.7, ENSMUST00000154999.1, NM_007408, XM_011249907	10	8	2	perilipin 2	4:86656699-86669565:-1	15.599	1267.88	1201.15	2161.91	11.668	403.152	936.481	1275.95	641.392	1555.01	844.89	7.462	0	995.846	937.99	690.467	5.745	2492.14	2661.92	235.894	1518.15	689.678	1168.29	87.456	1705.7	35.664	836.514	86.658	1094.41	2010.64	2051.91	5.748	8.574	494.512	5.762	1.417	555.77	2039.88	2307.6	0.849	956.078	5.173
Rps16	ENSMUSG00000037563	ENSMUST00000082134.5, ENSMUST00000152918.7, ENSMUST00000155805.1, NM_013647	4	3	1	ribosomal protein S16	7:28350689-28352698:1	425.468	311.124	527.934	158.369	977.122	207.628	427.386	140.428	121.719	47.457	62.02	1229.95	415.91	192.348	296.053	339.974	373.844	0	86.308	1154.17	223.776	566.816	1360.32	488.633	25.682	0	333.941	203.457	194.633	1036.78	303.888	843.76	132.249	125.302	1808.84	1216.34	490.998	133.346	0	478.122	326.135	53.475
Atp6v0b	ENSMUSG00000033379	ENSMUST00000036380.13, ENSMUST00000124974.1, ENSMUST00000132073.1, ENSMUST00000133530.7, ENSMUST00000136596.1, ENSMUST00000147845.1, ENSMUST00000149868.7, ENSMUST00000150204.7, ENSMUST00000152356.1, NM_033617	10	9	1	ATPase, H+ transporting, lysosomal V0 subunit B	4:117884330-117887311:-1	1323.08	1195.85	745.513	552.219	1100.05	984.429	969.786	644.02	181.94	489.345	1727.42	2223.37	0	903.964	528.577	1379.78	0	1086.53	332.1	994.802	1740.01	1338.42	1179.31	199.106	4.793	2650.11	265.884	776.039	855.912	0	280.832	0	781.62	518.552	4761.66	0.74	118.857	645.898	1704.68	2946.65	210.718	349.855
Cd53	ENSMUSG00000040747	ENSMUST00000038845.9	1	1	0	CD53 antigen	3:106759921-106790149:-1	1005.14	756.162	81.615	245.159	39.089	779.825	995.786	646.211	1.052	675.921	230.904	444.762	203.629	1186.69	795.654	1501.16	862.354	1.547	594.58	676.243	969.092	975.08	1.15	0.755	1718.94	1190.83	598.093	640.699	22.959	1125.64	707.064	300.716	451.077	1028.49	1283.87	2032.86	1286.87	1403.49	303.668	336.139	416.076	117.94
Eno1/ENSMUSG00000063524	ENSMUSG00000063524	ENSMUST00000080149.5, ENSMUST00000080926.12, ENSMUST00000130632.7, ENSMUST00000133789.1, ENSMUST00000133839.7, ENSMUST00000135063.1, ENSMUST00000136310.1, ENSMUST00000141931.1, ENSMUST00000148605.1, ENSMUST00000150175.7, ENSMUST00000151057.1	11	11	0	enolase 1, alpha non-neuron	4:150236721-150248879:1	285.019	0	483.81	524.707	808.833	525.667	4.921	889.877	1734.29	1726.61	605.357	408.075	1806.8	0	2371.4	1763.8	2.349	0	1483.7	1136.33	650.623	598.179	1.992	0	395.044	0	1653.63	1941.63	320.257	566.842	717.69	0	3.369	554.424	0	574.904	1596.57	400.084	528.054	2.404	1186.66	350.737
Cox6a1	ENSMUSG00000041697	ENSMUST00000040154.8, ENSMUST00000137766.1, NM_007748	3	2	1	cytochrome c oxidase subunit 6A1	5:115345623-115348958:-1	448.613	0	2.921	106.983	598.665	129.319	167.823	229.41	95.277	259.956	56.993	374.941	221.095	153.035	58.065	102.18	0	0	60.22	755.325	0	2.479	176.453	0	0	265.245	59.087	43.986	88.721	0	131.381	3.177	0	43.82	88.436	0	196.842	1.928	165.052	4.336	172.019	73.761
Olfr1033	ENSMUSG00000045392	ENSMUST00000213774.1, ENSMUST00000213865.1, ENSMUST00000214546.1, ENSMUST00000215682.1, ENSMUST00000218397.1, XM_006499557, XM_011239565	7	5	2	olfactory receptor 1033	2:86034569-86043331:1	1345.24	6729.71	3148.45	14582	0	2757.41	9.604	320.234	1530.56	943.374	278.375	2195.74	0	1428.1	10938.9	2587.63	3450.84	565.369	7739.69	845.106	1552.95	3533.78	1394.06	10.042	533.71	0	875.545	2192.97	3697.59	0	4885.34	0	3046.51	3232.05	3144.39	1241.28	0	0	1736.95	119.479	7519.11	687.479
Hsp90ab1	ENSMUSG00000023944	ENSMUST00000024739.13, ENSMUST00000130406.1, ENSMUST00000145205.1, ENSMUST00000146770.7, ENSMUST00000151306.1, ENSMUST00000163966.7, ENSMUST00000165127.7, ENSMUST00000166469.7, NM_008302	9	8	1	heat shock protein 90 alpha (cytosolic), class B member 1	17:45567778-45573261:-1	6.473	312.103	971.343	359.257	85.398	1081.2	2.56	522.618	1271.76	576.742	523.43	0.869	1781.15	607.605	299.869	538.159	98.024	1983.19	586.983	459.465	480.99	874.022	79.937	2.213	1142.94	502.212	1221.5	422.765	482.246	855.731	481.692	0	851.473	577.357	43.673	23.503	903.446	1.664	1804.7	3.111	981.672	1189.18
Rpl36	ENSMUSG00000057863	ENSMUST00000080492.6	1	1	0	ribosomal protein L36	17:56613416-56614243:1	34.252	603.925	131.041	82.801	130.541	17.236	0	0	289.332	95.791	251.371	110.449	78.939	0	225.847	74.113	86.506	1244.19	38.325	268.699	0	126.767	86.091	0	3.998	386.041	624.977	167.66	24.88	1379.24	69.749	6.26	7.852	48.404	117.039	370.87	156.798	22.753	66.903	0	210.547	129.076
Tuba1b	ENSMUSG00000023004	ENSMUST00000077577.7, ENSMUST00000140969.1, NM_011654	3	2	1	tubulin, alpha 1B	15:98931429-98934390:-1	11.204	552.9	1529	214.438	5.154	446.073	0	532.978	1.941	0	476.939	224.783	0	399.384	1782.81	1773.58	862.377	0	451.813	501.718	614.543	1.602	1266.54	2.118	4.053	0.959	852.313	599.52	43.533	856.627	228.744	1348.62	1.758	1979.01	2.924	1.06	6873.47	1.279	856.789	42.024	308.16	1183.45
Tpt1	ENSMUSG00000060126	ENSMUST00000110894.8, ENSMUST00000125146.1, ENSMUST00000128889.1, ENSMUST00000134040.1, ENSMUST00000142061.2, ENSMUST00000150047.7, ENSMUST00000151751.1, ENSMUST00000154533.7, NM_009429	9	8	1	tumor protein, translationally-controlled 1	14:75845256-75848303:1	1552.66	2088.22	694.269	437.649	1274.23	54.411	19.07	520.81	1180.95	800.197	5.216	29.942	132.768	1202.14	548.638	295.435	1.961	787.414	277.111	542.202	158.185	657.649	2159.17	60.005	12.254	2.52	637.675	1005.69	203.946	880.394	1036.58	1890.67	1474.11	571.606	488.625	1006.47	442.124	2538.97	1294.99	8.499	37.474	397.627
Mrc1	ENSMUSG00000026712	ENSMUST00000028045.3, ENSMUST00000146168.2, NM_008625	3	2	1	mannose receptor, C type 1	2:14229414-14332023:1	659.359	169.464	744.264	0.185	0	1.047	349.22	435.58	0	0	1514.05	10.598	0	283.107	0.983	0	0	1391.92	0.453	0.434	0	0.449	591.64	2194.61	462.697	1417.95	1.766	8.117	162.533	135.737	0.128	0.558	422.551	0.365	1364.11	0.287	0	809.906	2666.9	563.813	0.365	158.523
Rpl26	ENSMUSG00000060938	ENSMUST00000073471.12, ENSMUST00000101014.8, ENSMUST00000128952.7, ENSMUST00000134403.1, ENSMUST00000138973.1, ENSMUST00000167436.2	6	6	0	ribosomal protein L26	11:68901583-68906989:1	112.203	866.523	237.39	413.53	885.225	157.845	474.468	143.025	0	263.585	96.306	455.566	0	54.447	129.235	325.796	202.705	258.846	184.127	535.801	126.851	500.536	2634.43	0	910.014	111.446	137.855	74.676	167.751	0	66.611	139.834	149.121	156.457	581.304	891.831	619.204	0	3.083	1234.79	296.36	524.667
Eif4a1	ENSMUSG00000059796	ENSMUST00000102589.11, ENSMUST00000123995.7, ENSMUST00000127677.7, ENSMUST00000128519.7, ENSMUST00000129295.1, ENSMUST00000133067.1, ENSMUST00000139299.7, ENSMUST00000140186.1, ENSMUST00000140310.7, ENSMUST00000142214.7, ENSMUST00000142348.1, ENSMUST00000145289.1, ENSMUST00000163666.2	13	13	0	eukaryotic translation initiation factor 4A1	11:69666936-69672423:-1	485.295	121.177	1049.66	350.426	5.706	957.322	7.314	586.398	613.332	270.022	8.218	306.654	1751.18	212.438	402.729	1307.44	0	0	273.127	537.554	4.016	672.098	245.506	14.188	6.199	1471.3	655.643	294.473	1211.93	0	491.365	0	197.695	570.134	64.136	868.399	935.329	29.894	57.807	3299.69	854.327	216.342
Smpdl3a	ENSMUSG00000019872	ENSMUST00000020022.7, ENSMUST00000125076.1, ENSMUST00000151623.7, NM_020561	4	3	1	sphingomyelin phosphodiesterase, acid-like 3A	10:57794544-57811830:1	1.608	0	0	1001.12	1.949	2065.24	0	1502.18	5.078	1905.87	0.932	1176.59	0	0	1049.02	1850.2	0	2.121	481.363	322.641	3354.51	373.305	0	0	1569.21	0	2394.14	0.845	12.873	926.598	490.069	0.902	0	2214.62	0.34	955.874	1123.31	0.718	63.241	1.996	484.816	2.462
Pepd	ENSMUSG00000063931	ENSMUST00000075068.13, ENSMUST00000160320.2, ENSMUST00000160459.1, ENSMUST00000161128.7, ENSMUST00000161900.7, ENSMUST00000162509.1, NM_008820, XM_006539622	8	6	2	peptidase D	7:34912412-35044708:1	0	0	0	0	0	0	994.922	309.984	0.649	336.328	3.663	1.085	1.758	0	78.284	1.113	744.121	18.39	322.101	0	0	4.876	0.968	0	0	405.221	1194.26	100.251	860.601	0	0	0	0	472.212	438.449	1104.96	148.682	4.809	718.951	0.917	0	4.476
Gapdh	ENSMUSG00000057666	ENSMUST00000073605.14, ENSMUST00000117757.8, ENSMUST00000118875.7, ENSMUST00000144205.1, ENSMUST00000144588.1, ENSMUST00000147954.1, ENSMUST00000182052.7, ENSMUST00000182115.1, ENSMUST00000182277.1, ENSMUST00000182464.1, ENSMUST00000182670.1, ENSMUST00000183272.1, ENSMUST00000192506.1	13	13	0	glyceraldehyde-3-phosphate dehydrogenase	6:125161715-125166467:-1	1298.16	1226.61	1297.48	291.899	1941.9	1254.06	875.042	2514.9	3024.56	1186.17	496.397	4705.19	3144.53	416.967	1239.87	2457.46	6.778	9.995	1668.51	1037.8	6.617	409.492	8.433	5.418	2.615	1181.55	2785.71	1974.12	328.12	2987.9	532.798	15.896	3.794	1971.38	0	1859.29	1448.01	703.363	719.88	2767.93	833.471	384.251
Gm2000	ENSMUSG00000078193	ENSMUST00000102782.3	1	1	0	predicted gene 2000	1:156366040-156366484:1	109.438	39.653	106.882	98.515	116.747	68.808	117.863	123.092	154.753	36.59	41.695	143.563	285.378	95.647	139.967	182.895	4.927	187.54	92.614	384.641	230.842	174.614	506.643	79.628	74.029	141.831	156.018	0.037	147.306	0	161.392	0	200.509	93.611	48.399	234.931	75.577	101.273	164.801	287.741	186.58	46.34
Rps27a	ENSMUSG00000020460	ENSMUST00000102844.3, ENSMUST00000102845.10, ENSMUST00000143418.1, ENSMUST00000147782.1, ENSMUST00000150739.1, NM_024277	6	5	1	ribosomal protein S27A	11:29545842-29548040:-1	390.647	162.561	177.82	440.421	531.644	388.566	4.683	714.823	526.432	538.433	96.103	775.196	1773.36	60.392	174.76	183.524	337.415	160.278	205.476	1139.97	0	371.2	19.17	269.088	597.515	8.714	704.279	293.937	187.833	939.611	233.104	869.075	456.32	712.404	399.84	140.624	410.73	99.82	280.935	1198	529.54	92.009
Cd163	ENSMUSG00000008845	ENSMUST00000032234.4, ENSMUST00000112541.7, ENSMUST00000203210.1, XM_006506800, XM_017321840	5	3	2	CD163 antigen	6:124304651-124330527:1	524.139	0	0	0.304	0	0	2.602	63.812	0	0	794.972	0	0	0	0	0	0	424.293	0	0	0	0	0	0	0.507	18.979	0	0	0	99.211	0.419	0	619.98	0.249	409.581	0	0	572.859	818.989	0	0	0.244
Vsig4	ENSMUSG00000044206	ENSMUST00000050707.2, ENSMUST00000146830.1	2	2	0	V-set and immunoglobulin domain containing 4	X:96247203-96293438:-1	0	0.589	0	0	0	983.448	0	1366.33	0	0	0	0	0	0	0	0.673	0.628	0	3926.07	2133.1	1.838	0	0	0	2804.06	0	0	0	0	0	0	0	0	0	0	0	0	0	0	0	0	0
Rps3	ENSMUSG00000030744	ENSMUST00000032998.12, ENSMUST00000107096.1, ENSMUST00000128174.1, ENSMUST00000128725.1, ENSMUST00000208532.1, NM_012052	6	5	1	ribosomal protein S3	7:99477896-99483709:-1	1208.78	4.475	791.656	957.376	2195.93	1587.97	1640.21	911.168	1447.8	1492.83	255.199	0	3528.25	962.336	369.47	1101.75	201.563	727.367	316.484	1962.46	784.097	344.991	501.16	2.405	643.422	26.205	1472.26	759.703	369.004	1518.42	1951.87	1860.02	1228.12	822.233	1075.02	1700.5	486.549	479.582	3.303	9.87	1548.78	2802.01
Tspo	ENSMUSG00000041736	ENSMUST00000047419.7, ENSMUST00000208463.1	2	2	0	translocator protein	15:83563592-83574203:1	420.015	839.756	0	394.129	1237.13	425.258	0	514.072	889.064	975.171	1064.22	28.907	1246.23	531.155	817.691	597.918	518.904	27.942	462.06	669.137	617.969	824.808	0	3383.85	2469.81	0	917.387	1594.6	0	0	1241.57	0	499.015	465.653	1366.95	786.952	441.22	0	2.628	0	478.705	0
Ptp4a2/ENSMUSG00000028788	ENSMUSG00000028788	ENSMUST00000030578.13, ENSMUST00000127558.1, ENSMUST00000132386.1, ENSMUST00000132411.1, ENSMUST00000133662.1, ENSMUST00000141754.1, ENSMUST00000165853.1	7	7	0	protein tyrosine phosphatase 4a2	4:129811219-129850003:1	528.209	842.558	2506.23	1036.61	3.054	322.237	2277.08	204.782	1600.02	720.36	0.342	0	0.488	1169.81	134.114	588.906	2278.74	12.069	1794.18	353.279	770.797	666.514	2.26	3626.9	3128.87	1583.93	647.278	1341.38	378.63	1209.15	399.138	517.355	110.899	171.858	1460.52	884.049	300.315	895.157	0	0.678	431.66	408.931
Uqcr11	ENSMUSG00000020163	ENSMUST00000020372.5, ENSMUST00000138428.7, ENSMUST00000141683.1, NM_025650	4	3	1	ubiquinol-cytochrome c reductase, complex III subunit XI	10:80402997-80406821:-1	90.581	503.341	80.767	215.249	585.027	142.534	0	209.36	0	49.237	0	7.575	0	96.047	91.087	51.964	145.102	0	434.402	302.308	143.82	80.87	0	0	313.866	9.286	36.217	0	0	0	23.909	4.72	68.125	81.69	37.578	0	105.267	0	36.117	169.027	104.759	0
Akr1a1	ENSMUSG00000028692	ENSMUST00000030455.14, ENSMUST00000126146.1, ENSMUST00000128010.1, ENSMUST00000128059.1, NM_021473	5	4	1	aldo-keto reductase family 1, member A1 (aldehyde reductase)	4:116636510-116651674:-1	740.238	5.167	600.482	1467.7	4.366	1397.88	1229.64	353.831	401.924	625.554	1393.1	2661.49	1403.86	2.272	1635.52	1.116	885.329	93.53	418.583	717.728	667.787	1932.15	2411.93	859.18	578.471	469.304	0	1146.31	2126.05	833.048	1228.6	101.239	6.345	434.873	2.222	1.561	525.798	1103.37	1245.11	1194.92	835.574	1055.47
Capzb	ENSMUSG00000028745	ENSMUST00000030518.15, ENSMUST00000042675.8, ENSMUST00000102507.9, ENSMUST00000102508.9, ENSMUST00000131793.1, ENSMUST00000131912.7, ENSMUST00000132385.1, ENSMUST00000138045.7, ENSMUST00000145368.7, ENSMUST00000150077.1, ENSMUST00000156760.1, NM_001271405, XM_006538504	13	11	2	capping protein (actin filament) muscle Z-line, beta	4:139194111-139291820:1	1398.1	743.798	3.027	590.442	2.443	640.594	813.589	1098.6	0.644	936.521	1.643	897.41	1.192	337.726	562.331	737.99	1293.27	13.794	478.664	1150.03	416.066	544.571	330.627	5.395	947.61	1897.89	761.888	713.129	1476.89	567.351	240.469	0.9	997.245	452.05	270.211	2.919	526.023	1236.03	1233.21	0.619	318.127	1976.29
Cstb	ENSMUSG00000005054	ENSMUST00000005185.7, NM_007793	2	1	1	cystatin B	10:78425670-78427622:1	0	1035.9	0	162.33	0	0	272.445	49.894	283.395	111.843	54.683	886.087	0	218.781	0	0	221.158	0	0	162.392	390.191	0	424.964	3.192	0	926.162	132.486	475.398	564.8	0	0	10.07	1.756	762.189	0	0	0	432.119	492.019	2396.72	132.755	177.974
Gng5	ENSMUSG00000068523	ENSMUST00000090031.11, ENSMUST00000118280.1, ENSMUST00000119130.1, NM_010318	4	3	1	guanine nucleotide binding protein (G protein), gamma 5	3:146499836-146505543:1	103.612	391.837	0	254.401	3.382	87.589	311.256	65.192	168.583	155.038	2.987	35.486	107.293	39.942	120.59	125.471	58.339	0	2.259	874.96	191.428	222.141	359.706	0	82.589	80.697	132.344	90.995	502.867	0	117.194	73.228	0	0	419.745	74.118	63.718	86.981	0	398.642	0	86.692
Ndfip1	ENSMUSG00000024425	ENSMUST00000025293.4, ENSMUST00000235458.1, ENSMUST00000236052.1, ENSMUST00000236085.1, ENSMUST00000236171.1, ENSMUST00000236480.1, ENSMUST00000236803.1, ENSMUST00000238135.1	8	8	0	Nedd4 family interacting protein 1	18:38410396-38465303:1	412.025	90.263	2.682	615.704	0	270.778	806.47	363.041	0	298.47	1037.65	1.684	0	340.087	196.559	0	1.437	3.84	269.84	218.485	313.989	667.986	905.273	2.122	521.2	1187.91	218.47	1732.89	191.226	465.831	306.767	1069.82	1040.02	235.67	361.267	583.499	84.5	1545.32	917.168	0	138.411	612.615
Blvrb	ENSMUSG00000040466	ENSMUST00000037399.15, ENSMUST00000108357.7, ENSMUST00000108358.7, ENSMUST00000133750.7, ENSMUST00000153644.1, ENSMUST00000207799.1, NM_001290525, NM_144923	8	6	2	biliverdin reductase B (flavin reductase (NADPH))	7:27452418-27465981:1	10.617	0	0	0	0	460.623	0	336.479	5.431	346.623	1087.69	0	0	0	158.992	368.842	0	31.247	369.804	458.789	4.118	620.59	0	0	480.29	1.728	2.957	56.271	467.936	0	781.114	0	0	127.808	982.922	0	346.474	0	295.413	0	19.692	205.786
Cd209g	ENSMUSG00000079168	ENSMUST00000130372.2, ENSMUST00000207281.1, NM_027343	3	2	1	CD209g antigen	8:4134736-4137707:1	0	0	0	0	0	0	0	0	0	0	455.15	1.37	0	0	0	0	0	2596.37	0	0	0	0	0	0	0	4.142	0	0	0	0	1.543	0	0	0	0	0	0	0.746	0.245	0	0	0
Rsrp1	ENSMUSG00000037266	ENSMUST00000078084.6, ENSMUST00000125679.7, ENSMUST00000145364.7, ENSMUST00000148900.7, ENSMUST00000149003.1, ENSMUST00000149354.1, ENSMUST00000151178.1, ENSMUST00000154837.7, NM_023665	9	8	1	arginine/serine rich protein 1	4:134923625-134927370:1	0	0	662.569	177.263	1846.98	665.231	4.545	216.254	917.253	1221.13	2870.93	91.308	0	459.662	286.291	3.229	0	1300.51	4.858	1.612	540.936	1195.64	0	0	271.62	883.254	36.164	1262.36	816.047	382.274	599.5	0	0	408.791	403.33	510.911	273.025	709.705	758.856	4.208	916.083	626.87
Shisa5	ENSMUSG00000025647	ENSMUST00000026737.11, ENSMUST00000112059.9, ENSMUST00000154184.4, ENSMUST00000196954.4, ENSMUST00000197099.4, ENSMUST00000197194.1, ENSMUST00000197483.4, ENSMUST00000197689.4, ENSMUST00000198281.1, ENSMUST00000198295.4, ENSMUST00000198376.4, ENSMUST00000198591.4, ENSMUST00000198639.1, ENSMUST00000198708.4, ENSMUST00000199288.1, ENSMUST00000199868.4, ENSMUST00000200366.4, ENSMUST00000200515.4, EN…	21	19	2	shisa family member 5	9:109054866-109057792:1	0	74.201	2.828	994.77	701.037	1142.23	963.716	403.078	0	1012.95	576.319	80.923	1929.53	698.183	763.031	1261.12	0	1.449	804.059	125.532	1458.4	434.206	0	7.028	1198.07	1.992	1116.74	528.267	494.496	1280.16	5.973	0	0	581.1	1009.74	2654.01	638.824	0	614.224	0	299.347	745.102
Rnaset2b	ENSMUSG00000094724	ENSMUST00000089119.12, ENSMUST00000179728.1, ENSMUST00000231963.1, ENSMUST00000232029.1, ENSMUST00000232106.1, ENSMUST00000232245.1, ENSMUST00000232304.1, NM_026611	8	7	1	ribonuclease T2B	17:6978860-6998193:1	221.284	0	425.499	378.692	1.151	1237.33	0	114.619	0	935.228	425.894	18.396	1322.56	647.511	778.159	1344.93	356.326	1987.27	240.607	1208.01	146.802	0.731	6.456	3659.44	0	0	626.856	639.252	330.694	439.466	951.552	0.953	466.343	1091.7	746.029	20.752	816.948	604.561	1176.09	0	449.441	725.001
Eif5a/ENSMUSG00000078812	ENSMUSG00000078812	ENSMUST00000043419.9, ENSMUST00000070996.10, ENSMUST00000071026.9, ENSMUST00000108607.7, ENSMUST00000108608.7, ENSMUST00000108609.7, ENSMUST00000108610.7, ENSMUST00000108611.7, ENSMUST00000108612.7, ENSMUST00000108613.9, ENSMUST00000152589.1, ENSMUST00000153652.7, ENSMUST00000164359.7	13	13	0	eukaryotic translation initiation factor 5A	11:69916714-69921958:-1	0	711.402	1061.24	579.027	1222.42	564.096	1.391	362.547	2.231	715.596	357.12	1.047	0	94.767	479.332	1033.98	3.856	0	574.795	362.524	347.804	1824.5	1800.59	0	2202.7	2.267	215.306	647.929	2.37	1571.99	550.87	3.277	1774.73	417.959	501.458	1647.52	1657.07	667.581	481.438	0	1041.23	1051
Ccl7	ENSMUSG00000035373	ENSMUST00000021011.2	1	1	0	chemokine (C-C motif) ligand 7	11:82045712-82047525:1	0	0	5.337	0	0	0	0	0	0	0	2195.27	0	0	0	0	0	0	0	0	0	0	0	1.621	0	0	0	0	0	0	0	0	0	1.193	0	4074.99	0	82.329	0	0	0	0	0
Snx2	ENSMUSG00000034484	ENSMUST00000037850.6, ENSMUST00000235943.1, ENSMUST00000236111.1, ENSMUST00000236911.1, ENSMUST00000237238.1, NM_001357463, XM_030250577	7	5	2	sorting nexin 2	18:53176323-53220835:1	0	0	2.672	359.797	0	148.614	0	332.321	1.891	430.295	402.307	297.343	2.555	0	719.62	494.959	0	0	0	237.338	0	322.569	460.477	1.084	972.332	1.302	446.198	252.788	352.874	0	606.329	0	1.524	719.497	537.407	0	281.559	0	414.646	0	133.308	0
Rpl19	ENSMUSG00000017404	ENSMUST00000017548.6, ENSMUST00000092425.10, ENSMUST00000134435.1, XM_006532610, XM_030245705	5	3	2	ribosomal protein L19	11:98026924-98030493:1	0	377.668	2.91	757.851	1264.89	150.269	714.72	587.921	1177.28	864.958	0	1740.26	2017.97	422.254	185.997	513.667	1086.28	1293.64	0	1030.76	0	381.717	177.822	2.418	0	367.5	397.766	300.333	0	526.994	353.738	986.546	36.331	1179.77	533.389	3197.82	850.486	0	6.613	10.236	551.076	1187.32
Lcp1	ENSMUSG00000021998	ENSMUST00000122840.7, ENSMUST00000124499.7, ENSMUST00000124608.1, ENSMUST00000125833.7, ENSMUST00000130510.1, ENSMUST00000131802.1, ENSMUST00000134114.7, ENSMUST00000143539.7, ENSMUST00000145303.7, ENSMUST00000148609.1, ENSMUST00000149883.1, NM_008879, XM_006518699, XM_006518703, XM_006518704, XM_017315920	16	11	5	lymphocyte cytosolic protein 1	14:75176213-75230842:1	994.242	539.638	495.186	482.809	2.25	0.582	3207.28	112.231	4831.93	1.036	591.523	312.213	0	394.708	1.611	0	0	265.141	0.851	167.599	0.733	0	684.019	0.368	0.415	0.895	0	173.639	1426.13	998.267	0.659	718.628	0.199	141.218	558.272	129.227	107.687	839.489	91.953	44.284	1.209	2946.91
Ptp4a2/19244	19244	NM_008974, XM_006502863, XM_017320045, XM_030253322	4	0	4	protein tyrosine phosphatase 4a2	4:1421197-1450685:1	483.906	882.327	2995.39	944.061	0	196.962	1333.67	440.91	1683	665.577	0	0	4.567	728.076	31.981	514.791	1476.64	0	1574.81	387.87	623.088	892.923	0	3421.74	3077.34	986.829	670.5	1145.95	375.978	0	228.252	785.517	0	138.206	1614.14	423.765	308.937	737.717	0	0	464.13	402.786
Tcn2	ENSMUSG00000020432	ENSMUST00000020710.10, ENSMUST00000109988.1, ENSMUST00000109989.9, ENSMUST00000109990.7, ENSMUST00000109991.7, ENSMUST00000109992.7, ENSMUST00000109993.8, NM_001130458, XM_006514611, XM_006514613	10	7	3	transcobalamin 2	11:3917186-3931799:-1	487.866	446.955	0	320.671	887.831	884.129	0	1030.25	0.772	773.902	1054.69	12.777	0	418.635	428.11	889.518	0.748	124.289	238.798	831.733	478.764	737.765	0	1.154	39.78	0	952.172	0.702	419.645	151.016	857.742	0.61	0	221.42	1.126	0.314	364.697	607.535	6.196	0	1408.41	0
Cd83	ENSMUSG00000015396	ENSMUST00000015540.3, ENSMUST00000221359.1, NM_001289915, NM_009856	4	2	2	CD83 antigen	13:43785112-43803133:1	2362.01	1066.51	2021.28	0	0	0.472	2492.66	0	1800.04	1.686	492.973	0	0	3658.47	0	2.442	2268.86	1156.9	0.409	0.397	0	309.517	787.223	17857.3	0	3703.38	0	0.381	637.524	0	0	12988.7	1556.05	5.874	215.553	9.19	0	673.898	133.012	0	78.065	332.107
Rac2	ENSMUSG00000033220	ENSMUST00000043214.7, ENSMUST00000229394.1, ENSMUST00000230952.1, NM_009008	4	3	1	Rac family small GTPase 2	15:78559169-78572783:-1	0	20.734	1636.75	693.789	0.811	74.67	1243.3	770.54	0.586	1679.36	710.458	10.574	1922.39	385.464	1127.78	1127.15	0	0	1151.57	300.797	1991.46	475.485	11.45	0	783.652	0	605.36	2134.61	1093.06	85.353	965.521	0	0	381.611	123.666	3413.93	671.355	6.783	2255.05	0.245	606.706	1624.14
Cox6b1	ENSMUSG00000036751	ENSMUST00000075738.5, ENSMUST00000207851.1, ENSMUST00000208352.1, ENSMUST00000208838.1, NM_025628	5	4	1	cytochrome c oxidase, subunit 6B1	7:30616971-30626114:-1	0	304.863	0	15.373	0	178.619	0	108.175	79.246	70.343	28.039	175.37	228.611	34.92	44.157	367.843	0	0	61.059	137.931	0	39.642	243.792	0	139.418	112.89	260.812	119.218	47.138	1581.1	84.489	0	0	204.269	265.229	462.321	336.406	110.101	79.275	0	92.117	166.63
Hbb-bt	ENSMUSG00000073940	ENSMUST00000098192.3, NM_008220	2	1	1	hemoglobin, beta adult t chain	7:103812524-103813923:-1	0	0	0	0	0	0	0	0	0	0	0	0	0	0	0	0	0	0	0	0	0	0	0	0	0	0	0	0	0	0	0	0	0	0	0	0	0	0	0	0	0	0
Il2rg	ENSMUSG00000031304	ENSMUST00000033664.13, ENSMUST00000127538.1, ENSMUST00000135038.1, ENSMUST00000145074.1, NM_001308535, NM_013563	6	4	2	interleukin 2 receptor, gamma chain	X:101264387-101268251:-1	0	1149.29	2.614	221.88	1.7	2.502	0	0	1070.42	0	581.436	0	0	0	397.324	0	0	455.867	0	0	547.171	310.234	804.13	0	0	2.105	466.594	457.42	507.093	816.411	1.6	0	0	361.326	0.385	0	156.036	0	0	0	463.019	0
Rps4x	ENSMUSG00000031320	ENSMUST00000033683.7, ENSMUST00000152739.1, ENSMUST00000155028.1, NM_009094, XM_011247553	5	3	2	ribosomal protein S4, X-linked	X:102184942-102189304:-1	885.741	2230.59	1511.59	1371.45	1225.58	2538.72	2086.5	2189.83	1901.43	1628.13	2.962	3302.58	1529.14	1156.37	970.394	1359.39	1333.06	6.689	470.384	1579.96	1211.18	1336.16	0	4.989	1305.52	1.225	1511.77	825.893	1171.5	2435.5	819.594	1458.76	2680.35	2115.97	587.874	6933.76	2396.86	2372.77	2011.54	4728.93	1295.93	1773.52
Atp5b	ENSMUSG00000025393	ENSMUST00000026459.5, ENSMUST00000123803.1, ENSMUST00000124993.1, ENSMUST00000125992.1, ENSMUST00000126040.7, ENSMUST00000126751.1, ENSMUST00000127439.1, ENSMUST00000139295.2, ENSMUST00000144918.1, NM_016774	10	9	1	ATP synthase, H+ transporting mitochondrial F1 complex, beta subunit	10:128083307-128090388:1	11.502	3.774	82.926	6.308	685.415	0	0.82	697.696	1693.71	318.368	731.81	237.022	1.287	41.862	292.395	513.375	907.199	228.584	526.642	229.507	0	456.642	1742.59	21.149	1.11	897.678	1026.1	519.07	1226.6	1394.92	406.884	1046.85	0	474.809	457.369	3.164	1100.34	0	835.519	4.387	154.904	487.465
Lsp1	ENSMUSG00000018819	ENSMUST00000018963.10, ENSMUST00000038946.8, ENSMUST00000105966.1, ENSMUST00000105967.7, ENSMUST00000105968.7, ENSMUST00000126149.7, ENSMUST00000128986.7, ENSMUST00000132956.7, ENSMUST00000140626.7, ENSMUST00000142408.1, ENSMUST00000149521.7, ENSMUST00000156960.1, NM_001271510, XM_006508494, XM_006508495, XM_006508496, XM_030242182, XM_030242183, XM_030242184	19	12	7	lymphocyte specific 1	7:142481346-142494604:1	0	847.207	1.278	367.872	1488.09	1217.97	2091.17	1370.28	4208.93	838.964	0	78.335	2847.25	104.932	1142.13	527.094	63.895	17.856	1.444	475.651	128.439	542.251	1.881	5.014	2149.47	3.717	3.251	3785.01	5.053	2263.58	1136.56	2887.61	3.277	445.31	0	4146.19	330.721	1298.32	0.654	54.178	1850.47	2437.81
Lamp2	ENSMUSG00000016534	ENSMUST00000016678.13, ENSMUST00000061755.8, ENSMUST00000074913.11, ENSMUST00000136817.1, ENSMUST00000144663.1	5	5	0	lysosomal-associated membrane protein 2	X:38401357-38456454:-1	799.298	773.925	1191.38	835.227	1.558	754.062	792.617	78.666	0.542	926.854	510.997	2070.58	1721.39	348.019	1252.53	304.306	1307.67	333.124	1048.25	112.09	1282.08	940.389	3.758	0	434.966	1000.83	827.237	262.985	386.538	422.826	492.932	0.294	7.299	410.555	537.198	5.619	372.221	1388.54	753.972	2.845	1056.92	257.742
Hnrnpf	ENSMUSG00000042079	ENSMUST00000035493.13, ENSMUST00000163168.8, ENSMUST00000167182.7, ENSMUST00000177570.1, ENSMUST00000177743.7, ENSMUST00000177918.7, ENSMUST00000179224.7, ENSMUST00000179478.7, ENSMUST00000180020.7, ENSMUST00000180341.1, NM_001166428, NM_001166429, NM_001166430	13	10	3	heterogeneous nuclear ribonucleoprotein F	6:117917294-117925622:1	0	0	0	217.528	0	963.667	1.041	472.521	0	504.226	363.883	113.016	0	0	734.128	783.622	905.206	345.579	0	528.389	302.285	28.225	53.186	0.688	0.378	0.413	659.512	1007.96	672.149	743.748	889.463	0	1281.62	585.724	1.031	0.914	764.753	790.111	1.381	0.82	219.027	0
Snx3	ENSMUSG00000019804	ENSMUST00000019939.11, ENSMUST00000105499.1, ENSMUST00000105500.7, NM_017472	4	3	1	sorting nexin 3	10:42502054-42535369:1	0	0.952	1019.43	323.13	727.985	629.059	2.78	0	3.328	401.223	375.21	3.459	2396.28	342.196	227.074	291.991	1	0	320.003	366.91	0	370.449	0	0	557.816	643.639	255.095	303.226	170.538	959.706	210.98	0	0	264.852	1835.69	0	627.422	693.156	65.774	0	596.572	481.809
Rhoa	ENSMUSG00000007815	ENSMUST00000007959.13, ENSMUST00000193424.1, ENSMUST00000193490.1, ENSMUST00000193619.1, ENSMUST00000194701.5, NM_016802	6	5	1	ras homolog family member A	9:108306797-108337943:1	32.485	53.445	306.674	61.03	860.547	1135.44	548.709	237.316	707.397	580.503	878.403	57.117	3614.61	300.692	737.707	936.492	69.355	2080.51	779.375	40.235	1227.82	625.543	17.324	3576.02	474.449	45.061	1032.13	1129.66	197.4	15088.5	497.445	1054.23	652.813	464.661	177.952	14.653	538.132	1488.58	22.661	35.608	579.648	170.853
Capza2	ENSMUSG00000015733	ENSMUST00000015877.13, ENSMUST00000130606.7, ENSMUST00000136771.5, ENSMUST00000142592.1, ENSMUST00000148694.7, ENSMUST00000152005.2, ENSMUST00000156701.7, NM_007604	8	7	1	capping protein (actin filament) muscle Z-line, alpha 2	6:17637010-17666972:1	1027.72	65.456	1126.68	245.354	60.533	24.073	0	313.926	1297.63	585.29	1117.44	0	874.126	1954.77	549.998	441.716	0.351	1.067	1.698	251.278	0	0.356	1197.51	0	677.171	1934.85	834.381	1152.52	352.966	813.585	649.129	1151.65	908.068	1529.87	1409.39	1302.76	445.189	2.376	63.702	3537.86	337.285	1065.15
Ostf1	ENSMUSG00000024725	ENSMUST00000025631.6, ENSMUST00000138860.1, ENSMUST00000156908.7, ENSMUST00000236615.1, ENSMUST00000236728.1, NM_017375	6	5	1	osteoclast stimulating factor 1	19:18580364-18631813:-1	1864.97	634.012	1601.03	797.203	261.251	1018.43	5.668	493.487	0.694	463.573	572.894	8.024	3.257	511.747	1572.71	594.271	897.769	0	657.425	641.631	690.495	885.821	3041.26	1.589	1570.41	947.013	5.252	1274.07	445.283	0	1106.85	1514.04	0.626	950.859	3.912	1070.31	999.97	0.603	11.222	1.343	897.94	0
Cep85	ENSMUSG00000037443	ENSMUST00000040271.11, ENSMUST00000121566.7, ENSMUST00000126014.1, ENSMUST00000132120.1, ENSMUST00000137388.7, ENSMUST00000138144.7, ENSMUST00000141384.1, ENSMUST00000141992.1, ENSMUST00000145531.1, NM_144527	10	9	1	centrosomal protein 85	4:134129858-134187085:-1	1313.98	442.618	1682.68	1917.57	1376.69	1.235	374.902	506.51	58.681	0	440.278	48.064	1062.9	1063.7	561.554	742.212	246.499	629.513	955.448	351.073	174.191	261.558	838.397	0	174.026	5447.96	25.314	844.548	979.53	665.463	29.163	567.406	1162.78	400.656	1446.14	1457.87	607.819	197.085	469.716	0	40.755	149.718
Arpc5	ENSMUSG00000008475	ENSMUST00000077755.10, ENSMUST00000097536.5, ENSMUST00000143008.1, NM_026369	4	3	1	actin related protein 2/3 complex, subunit 5	1:152766542-152775580:1	1215.82	1349.76	1179.72	224.084	372.624	288.951	697.629	269.689	3918.6	722.303	594.12	1898.16	5.666	766.926	457.14	310.297	3.131	0	1362.52	33.956	312.993	579.753	2599.67	0.726	1769.97	595.101	802.755	1050.87	637.656	477.669	416.066	0.623	0.447	897.17	0.818	683.25	832.165	1916.64	98.826	4.317	2.581	881.551
Ldha	ENSMUSG00000063229	ENSMUST00000005051.5, ENSMUST00000048209.15, ENSMUST00000092621.11, ENSMUST00000124696.7, ENSMUST00000125862.7, ENSMUST00000132157.1, ENSMUST00000133062.1, ENSMUST00000147535.7, ENSMUST00000209548.1, ENSMUST00000209984.1, ENSMUST00000210198.1, ENSMUST00000210467.1, ENSMUST00000210631.1, ENSMUST00000210815.1, ENSMUST00000210968.1	15	15	0	lactate dehydrogenase A	7:46841475-46855627:1	0	34.744	663.544	27.493	1524.47	902.834	2.828	10.361	1115.39	1210.34	666.57	1365.97	0	443.783	970.99	438.962	0	272.796	421.542	795.913	171.914	2020.47	504.851	0.909	1.48	2.754	566.806	963.217	744.551	1278.92	501.911	1629.47	17.988	2821.48	780.112	967.645	2088.07	1.415	239.976	10.616	882.6	297.405
Atpif1	ENSMUSG00000054428	ENSMUST00000067496.6, ENSMUST00000145795.1, ENSMUST00000152993.7, XM_030253106, XM_030253107	5	3	2	ATPase inhibitory factor 1	4:132530555-132535414:-1	23.774	152.93	125.691	226.606	377.041	66.858	124.039	390.036	22.874	26.871	27.015	0	1418.35	78.833	112.919	26.944	210.713	156.971	0	450.49	86.728	121.436	7.575	0	0	18.199	429.468	20.634	226.957	3713.35	26.478	259.579	134.013	235.511	448.311	8.317	233.423	47.613	162.927	452.305	468.554	393.935
Rps24	ENSMUSG00000025290	ENSMUST00000112384.9, ENSMUST00000169826.2, ENSMUST00000223931.1, ENSMUST00000223939.1, ENSMUST00000223999.1, ENSMUST00000224549.1, ENSMUST00000224568.1, ENSMUST00000224569.1, ENSMUST00000224699.1, ENSMUST00000225023.1, ENSMUST00000225117.1, ENSMUST00000225994.1, NM_001360584, NM_001360585, XM_030247696	15	12	3	ribosomal protein S24	14:24490753-24496960:1	97.989	380.933	542.529	197.524	595.765	479.835	149.419	142.132	3.378	243.798	937.436	231.96	1076.33	218.765	96.495	355.603	259.842	8.757	9.773	1051.99	278.834	22.912	225.022	0	21.819	0	126.282	166.964	8.575	0	255.323	110.839	136.817	355.344	1058.07	756.92	119.44	179.711	144.15	1225.61	688.532	156.344
Rpl3	ENSMUSG00000060036	ENSMUST00000081650.14, ENSMUST00000185306.2, ENSMUST00000185928.1, ENSMUST00000187578.1, ENSMUST00000187832.6, ENSMUST00000188025.6, ENSMUST00000230985.1	7	7	0	ribosomal protein L3	15:80077791-80091868:-1	1658.22	1585.9	708.363	686.408	1094.09	2424.2	516.661	1378.18	149.509	319.049	507.393	1418.22	0	763.731	601.781	849.923	571.869	0	660.217	238.437	545.786	316.151	1016.57	30.427	1373.98	9.522	869.367	1659.98	1275.2	946.543	1066.05	88.5	1266.72	2089.3	1884.84	2697.11	1494.6	1323.21	380.393	126.772	1083.1	953.815
Ybx1	ENSMUSG00000028639	ENSMUST00000079644.12, ENSMUST00000127737.1, ENSMUST00000139897.7, ENSMUST00000142884.1, ENSMUST00000144992.1, ENSMUST00000145976.1, ENSMUST00000152733.1, NM_011732	8	7	1	Y box protein 1	4:119277981-119296265:-1	0	130.638	0	359.617	2.637	0	2.458	0	574.88	642.784	847.585	281.977	0	478.517	87.517	1.189	40.318	5.231	1.075	0	10.287	234.802	1658.45	0	1527.22	11.497	514.982	487.751	174.228	0	505.63	163.063	677.989	255.772	0	3.924	611.187	1074.17	170.599	3.552	27.206	472.216
Psma7	ENSMUSG00000027566	ENSMUST00000029082.8, ENSMUST00000126021.7, ENSMUST00000129529.8, ENSMUST00000132431.1, ENSMUST00000135650.1, ENSMUST00000142042.1, ENSMUST00000155898.1	7	7	0	proteasome (prosome, macropain) subunit, alpha type 7	2:180036374-180042433:-1	560.654	972.635	1.493	216.142	0	1206.95	1.71	518.617	0	924.977	220.651	1009.77	5533.14	417.161	694.297	804.554	749.705	917.496	1.213	759.539	63.275	716.934	1.394	105.549	469.39	783.237	1558.63	1156.32	0	782.891	106.183	3.195	553.09	366.43	973.629	479.909	617.254	0	41.83	0	383.248	2.529
Rnaset2a	ENSMUSG00000095687	ENSMUST00000097420.6, ENSMUST00000231927.1, NM_001083938, NM_001364952, NM_001364953, NM_001364954, XM_006523275	7	2	5	ribonuclease T2A	17:8128590-8147837:-1	216.586	5.86	233.67	289.693	0.952	1039.16	0	95.918	0	489.865	416.377	1.083	1777.05	858.113	648.419	1038.76	472.16	1207.66	142.75	1004.63	170.647	0.731	115.333	3349.3	0	0	624.993	605.466	186.565	439.466	760.104	0.953	613.643	929.325	640.355	24.004	753.785	829.019	989.456	0	427.593	686.298
Rpl9	ENSMUSG00000047215	ENSMUST00000057885.12, ENSMUST00000118543.7, ENSMUST00000120094.4, ENSMUST00000127874.5, ENSMUST00000128074.5, ENSMUST00000140879.1, ENSMUST00000147660.7, ENSMUST00000147966.1, ENSMUST00000150815.5, ENSMUST00000151917.5, ENSMUST00000196667.4, NM_011292	12	11	1	ribosomal protein L9	5:65388364-65391431:-1	24.842	1228.33	878.516	531.231	1106.5	246.142	511.268	294.021	9.619	518.711	0	793.242	2567.41	326.982	181.609	974.641	588.408	444.379	218.012	995.652	1056.29	862.321	481.006	13.663	0	3.986	522.376	193.397	459.134	1488.78	199.276	984.602	3.848	862.369	8.541	1484.33	119.343	867.368	661.162	1541.24	1020.71	226.608
Cox5b	ENSMUSG00000061518	ENSMUST00000081180.6, ENSMUST00000191790.5, ENSMUST00000192859.1, ENSMUST00000193210.5, ENSMUST00000193235.1, ENSMUST00000195151.5, NM_009942	7	6	1	cytochrome c oxidase subunit 5B	1:36691487-36693388:1	0	0	0	0	536.034	338.469	0	377.22	78.466	248.339	0	0	0	213.144	160.444	0	0	77.155	53.516	318.96	257.557	59.614	6.594	0	0	62.922	33.709	46.693	203.859	0	25.243	0	79.155	106.928	65.832	165.993	51.788	0	23.383	116.238	22.193	181.398
Anxa2	ENSMUSG00000032231	ENSMUST00000034756.14, ENSMUST00000123470.7, ENSMUST00000134907.7, ENSMUST00000136282.2, ENSMUST00000143878.1, ENSMUST00000154591.1, NM_007585	7	6	1	annexin A2	9:69453744-69491792:1	4.511	584.757	4.931	505.827	3.999	514.9	2.899	481.504	866.875	743.892	632.923	0	0	2.962	1675.09	634.178	641.3	691.008	503.994	2.492	0	518.888	3.033	7.842	1.601	3.558	541.841	4166.79	412.946	1141.2	958.116	9.746	1.644	688.191	2.888	1.955	973.735	2.127	75.322	18.728	519.181	166.861
Gprc5c	ENSMUSG00000051043	ENSMUST00000021071.13, ENSMUST00000053361.11, ENSMUST00000122967.2, ENSMUST00000133245.1, ENSMUST00000136785.1, ENSMUST00000142262.1, ENSMUST00000152314.1, ENSMUST00000177952.7, NM_147217, XM_006534161, XM_006534162, XM_006534163, XM_030246296	13	8	5	G protein-coupled receptor, family C, group 5, member C	11:114852031-114872616:1	496.803	885.445	526.679	265.961	660.161	314.649	914.958	720.546	642.504	169.822	794.377	781.309	432.195	291.332	296.315	394.505	515.967	651.94	254.767	277.655	373.434	276.214	812.592	1861.42	370.303	494.161	196.801	205.595	295.732	988.699	204.801	778.63	527.545	88.097	305.05	335.298	68.013	383.094	488.054	1167.01	209.372	173.937
Ccl2	ENSMUSG00000035385	ENSMUST00000000193.5, ENSMUST00000124479.1, NM_011333	3	2	1	chemokine (C-C motif) ligand 2	11:82035577-82037452:1	0	1002.82	5555.6	144.607	1.313	4.283	0	0	0	0	529.054	0	0	0	0	0	0	0	0	0	0	3.646	0	0	0	1234.59	0	6530.67	9.33	420.211	0	2920.15	2.938	0	3298.51	0	1.487	0	1014.61	0	0	0
Rps5	ENSMUSG00000012848	ENSMUST00000004554.13, ENSMUST00000108539.7, ENSMUST00000131795.1, ENSMUST00000137329.3, ENSMUST00000139349.2, ENSMUST00000147435.7, NM_009095	7	6	1	ribosomal protein S5	7:12922311-12926686:1	1097.35	395.774	5.313	1469.5	3218	1557.05	736.835	875.131	6.682	440.526	0	124.476	2003.5	955.096	252.464	422.523	3014.98	1225.91	507.7	1097.14	0	856.433	0	3.248	3.583	1234.87	686.475	465.418	648.325	0	859.075	2.845	521.483	647.303	636.457	2351.65	450.296	433.282	1009.29	9.551	660.389	290.017
Atp5e	ENSMUSG00000016252	ENSMUST00000016396.7, ENSMUST00000149191.1, ENSMUST00000153132.1, NM_025983	4	3	1	ATP synthase, H+ transporting, mitochondrial F1 complex, epsilon subunit	2:174461075-174464101:-1	0	150.293	54.761	0	121.383	95.945	5.619	0	190.45	16.067	0	16.797	0	0	109.876	137.355	36.216	35.59	52.178	189.251	488.733	0	697.706	484.332	0	105.825	68.326	30.232	62.545	0	82.176	146.524	167.481	106.077	0	221.259	65.81	15.891	24.026	3.81	49.794	64.926
Gdi2	ENSMUSG00000021218	ENSMUST00000059515.7, ENSMUST00000221348.1, ENSMUST00000221575.1, ENSMUST00000221581.1, ENSMUST00000221875.1, ENSMUST00000222365.1, ENSMUST00000222906.1, ENSMUST00000222926.1, ENSMUST00000223396.1, ENSMUST00000223501.1, NM_008112	11	10	1	guanosine diphosphate (GDP) dissociation inhibitor 2	13:3538075-3566261:1	299.529	6.91	938.523	2.706	1.959	0	1909.57	68.819	1.093	4.548	750.373	0.473	0.756	767.115	75.623	140.234	71.648	1958.26	1.428	0	1.3	100.846	512.797	438.969	0	0.843	1.201	2.098	2288.13	0	364.102	263.037	14.445	4.755	0.336	54.86	36.15	2561.19	1680.89	64.243	262.795	1231.79
Glul	ENSMUSG00000026473	ENSMUST00000086199.11, ENSMUST00000139476.7, ENSMUST00000140685.3, ENSMUST00000153134.2, ENSMUST00000154576.1	5	5	0	glutamate-ammonia ligase (glutamine synthetase)	1:153899944-153909723:1	0	0	0	71.395	197.805	406.85	0	701.288	0	196.901	471.339	1455.75	0	1.359	131.767	1239.41	1.841	396.433	278.757	241.228	557.065	3.723	26.667	1.396	2.029	756.597	722.952	0	400.421	0	885.993	0	33.889	0	202.58	0	168.052	0.244	0	0.273	0.501	136.476
Gas6	ENSMUSG00000031451	ENSMUST00000033828.6	1	1	0	growth arrest specific 6	8:13465374-13494490:-1	0	0	10.21	0.33	0	0	0	0	0.363	0	1475.44	0	0	180.186	0	0	0	704.597	0	0	0	0.349	0.4	2.731	0.584	1151.98	0	0.329	1579.55	0	0	0	1040.43	0.272	713.716	0	0.593	358.64	2362.07	0	0	0
Rpl38	ENSMUSG00000057322	ENSMUST00000077915.9, ENSMUST00000082092.4, ENSMUST00000106599.7, ENSMUST00000106602.9, NM_001048057, NM_023372	6	4	2	ribosomal protein L38	11:114668580-114672333:1	90.889	102.798	0	44.621	317.845	0	121.216	58.732	88.56	50.812	17.842	33.117	0	12.897	23.077	80.303	769.795	15.543	0	65.697	0	15.522	0	162.748	0	0	153.299	44.092	0	1653.48	27.511	53.187	252.977	9.084	37.63	60.317	75.408	32.956	62.178	168.339	55.672	31.286
Nrros	ENSMUSG00000052384	ENSMUST00000099991.10, ENSMUST00000115163.3, ENSMUST00000115165.9, ENSMUST00000126869.1, ENSMUST00000130410.7, ENSMUST00000136809.1, ENSMUST00000143682.7, ENSMUST00000144345.1, ENSMUST00000150250.1, ENSMUST00000231836.1, XM_006522074, XM_006522075, XM_017316962	13	10	3	negative regulator of reactive oxygen species	16:32142785-32148898:-1	1569.64	631.942	949.56	163.397	0.35	177.423	0	295.051	699.999	0	1774.64	1.481	0	395.708	241.527	66.973	0	607.556	293.233	184.741	2.542	1136.19	9.442	0	76.106	0.256	1044.62	951.089	1.022	0	3.558	31.773	1621.85	359.574	33.553	471.782	258.598	1429.44	1787.87	0.212	115.42	310.881
Dok2	ENSMUSG00000022102	ENSMUST00000022698.7, ENSMUST00000164691.1, ENSMUST00000165654.7, ENSMUST00000168355.1, ENSMUST00000169106.1, ENSMUST00000169599.1, ENSMUST00000171481.1, ENSMUST00000171864.1, NM_010071, XM_011244943	10	8	2	docking protein 2	14:70774381-70778494:1	0	260.596	0	182.232	806.21	0	1.053	110.753	0	274.482	0	0	0	0	341.366	604.352	742.225	0	410.9	280.157	675.662	0.933	0	0	0.785	0	271.202	1017.18	0	0	0	0	0	564.585	573.585	0	304.282	1332.04	0	0.678	1004.47	0.583
Rac1	ENSMUSG00000001847	ENSMUST00000080537.13, ENSMUST00000100489.3, ENSMUST00000131513.1, ENSMUST00000145709.7, NM_009007	5	4	1	Rac family small GTPase 1	5:143505481-143527993:-1	27.977	0	9.38	219.016	310.545	1.776	1.127	196.261	186.104	705.75	0	284.094	25.497	0	0	460.176	26.262	0	3.858	8.217	607.726	174.437	3.037	0.58	0.347	0.347	0.76	1434.56	663.832	124.806	451.603	86.145	0	2.028	1029.38	73.978	863.107	377.528	0.385	2663.69	288.949	248.408
Camk1	ENSMUSG00000030272	ENSMUST00000032409.14, ENSMUST00000149497.3, ENSMUST00000153067.1, ENSMUST00000155543.1, ENSMUST00000156512.6, ENSMUST00000156853.1, NM_133926	7	6	1	calcium/calmodulin-dependent protein kinase I	6:113334124-113343922:-1	455.234	548.146	741.149	492.752	2.7	457.74	2.527	395.837	0	294.904	558.583	65.824	1223.04	416.38	304.692	525.234	0	0	450.484	607.139	1.054	0	0	0	0.726	0	35.945	332.375	0	0	177.94	0	1278.54	65.914	2.758	0	175.529	2.609	0.877	3994.04	964.958	872.707
Srgn	ENSMUSG00000020077	ENSMUST00000020271.12, ENSMUST00000159020.1, ENSMUST00000160643.7, ENSMUST00000160987.7, ENSMUST00000162161.1, ENSMUST00000162956.1	6	6	0	serglycin	10:62493833-62527451:-1	0	1107.15	0	1667.13	609.374	1044.18	1.576	1201.88	0	1439.34	748.137	51.302	2831.55	319.752	1558.6	2399.7	763.582	6.833	2334.92	2028.23	751.262	2215.51	1185.56	256.472	162.805	376.288	1434.92	1.615	94.485	1076.35	1662.8	1218.17	927.497	1298.05	1597.94	1673.89	1693.78	128.811	761.521	3.024	1848.88	838.322
Rpl7	ENSMUSG00000043716	ENSMUST00000058437.13, ENSMUST00000125005.1, ENSMUST00000140597.7, ENSMUST00000141217.1, ENSMUST00000149566.1, ENSMUST00000151017.1, NM_011291	7	6	1	ribosomal protein L7	1:16101295-16104433:-1	0	893.101	4.978	790.862	1611.27	1075.94	2893.44	8.588	1109.05	1519.79	360.901	1002.99	3868.37	1156.54	210.061	2104.71	673.022	838.603	1021.91	529.284	454.28	854.591	994.817	134.212	475.728	793.179	1046.19	135.839	826.37	0	1088.89	1355.22	1975.34	503.488	2.168	1901.02	546.803	792.747	619.196	3.496	954.852	2215.14
Fxyd2	ENSMUSG00000059412	ENSMUST00000041005.5, ENSMUST00000213158.1, ENSMUST00000213282.1, ENSMUST00000213850.1, ENSMUST00000214017.1, ENSMUST00000214245.1, ENSMUST00000214257.1, ENSMUST00000214466.1, ENSMUST00000214654.1, ENSMUST00000214680.1, ENSMUST00000216289.1, ENSMUST00000216840.1, ENSMUST00000217549.1, NM_007503, XM_030244032	15	13	2	FXYD domain-containing ion transport regulator 2	9:45406077-45410278:1	0	0	0	0	0	0	0	46.175	0	0	0	0	0	0	0	0	67.59	0	0	0	0	0	0	0	0	0	0	0	80.484	0	0	0	0	0	303.228	0	0	0	0	0	0	201.961
Itgb2	ENSMUSG00000000290	ENSMUST00000000299.13, ENSMUST00000130059.7, ENSMUST00000131023.7, ENSMUST00000153541.1, ENSMUST00000156644.7, NM_008404, XM_006513272	7	5	2	integrin beta 2	10:77530370-77565708:1	216.397	400.144	582.668	1964.67	1329.29	2705.82	1.191	211.419	0.443	1797.22	380.007	1798.42	0.744	6.519	1962.59	2102.81	1.286	0	281.254	986.007	2097.41	1376.53	1.237	0.667	1114.16	634.313	2048.89	438.627	3.319	697.929	1764.42	1.67	0	946.518	182.208	1738.26	1165.06	4.075	121.251	1.175	650.084	197.43
Ly86	ENSMUSG00000021423	ENSMUST00000021860.6, ENSMUST00000225716.1, NM_010745	3	2	1	lymphocyte antigen 86	13:37345345-37419036:1	536.472	537.091	0	823.523	18.137	0	881.179	16.936	105.345	694.127	759.047	94.382	1397.48	357.818	1001.14	691.118	544.119	1488.87	0	1036	490.888	911.495	2138.02	1.312	0	0	378.545	121.736	752.164	550.49	1.857	0	2970.53	323.109	3131.27	0	887.745	0	667.465	2.473	416.638	368.467
H2afz	ENSMUSG00000037894	ENSMUST00000041045.13, ENSMUST00000125821.1, ENSMUST00000138010.2, ENSMUST00000172696.1, ENSMUST00000173666.7, ENSMUST00000173790.7, ENSMUST00000174561.7	7	7	0	H2A histone family, member Z	3:137864487-137866922:1	404.563	237.973	1143.81	1233.45	1048.78	2111.04	905.263	2154.98	286.686	1323.94	404.765	2962.44	5788.89	1353.78	2077.13	1846.08	1257.86	0	639.699	893.324	1845.81	581.801	789.64	4.352	836.717	936.675	2733.23	2522.21	111.125	2179.3	4427.46	0	864.683	4044.63	44.144	5432.17	4594.11	463.593	8.25	8597.28	1494.95	1325.34
Arpc4	ENSMUSG00000079426	ENSMUST00000156898.4, ENSMUST00000171058.7, ENSMUST00000203578.2, ENSMUST00000204802.1, NM_026552	5	4	1	actin related protein 2/3 complex, subunit 4	6:113378113-113390447:1	2.627	671.239	2649.18	225.922	180.219	1827.67	0	295.785	0	234.308	46.35	1.898	1722.64	0	579.309	560.441	3258.28	818.717	454.14	229.593	72.829	5.265	1677.9	0	908.428	192.417	417.149	1078.96	757.564	968.321	528.508	1798.22	0	412.903	576.95	1749.74	1290.97	1.411	434.453	1.333	788.206	41.495
Adgre1	ENSMUSG00000004730	ENSMUST00000004850.7, ENSMUST00000086763.12, ENSMUST00000232808.1, ENSMUST00000233376.1, ENSMUST00000233840.1, NM_001355723	6	5	1	adhesion G protein-coupled receptor E1	17:57358686-57483529:1	387.925	1.479	0	1754.13	361.848	2370.24	0.351	3.038	174.035	2136.25	0.394	324.805	1427.73	1497.13	3238.83	1412.3	1677.3	105.208	843.745	1432.96	1777.4	1712.47	1437.65	92.21	107.706	1056.68	1261.07	307.784	993.556	1198.54	1885.81	1195.96	981.968	988.294	315.629	0.199	1281.83	195.551	506.178	0.697	2362.62	642.536
Tagln2	ENSMUSG00000026547	ENSMUST00000111228.1, ENSMUST00000111230.7, ENSMUST00000138296.7, ENSMUST00000192460.1, NM_178598	5	4	1	transgelin 2	1:172500246-172507375:1	4.118	1236.04	689.353	1591.3	1919.47	566.352	806.065	1444.84	0.645	1335.65	174.695	81.99	1624.07	752.16	1669.83	1995.7	1.174	86.622	2033.59	1215.13	381.232	1179.82	0.67	2535.13	74.933	0.545	703.314	736.205	386.772	668.345	1273.58	701.893	1018.7	2452.03	903.026	1.598	1869.94	471.117	1.182	7486.99	1481.43	786.511
Clta	ENSMUSG00000028478	ENSMUST00000107845.3, ENSMUST00000107846.9, ENSMUST00000107847.9, ENSMUST00000107849.9, ENSMUST00000107851.9, ENSMUST00000170241.7, NM_001290470, NM_001369156, NM_001369157, NM_001369158, NM_001369159	11	6	5	clathrin, light polypeptide (Lca)	4:44012670-44032846:1	438.957	867.489	0	376.631	1023.05	315.452	1495.87	700.955	0	0	0	1134.73	3.075	335.025	188.595	372.115	0	5.571	731.493	231.062	0	436.052	64.82	0	0	13.244	760.156	782.949	725.89	0	247.424	2.423	0	431.006	0	1.194	477.161	997.311	754.351	38.449	184.599	0
Map1lc3b	ENSMUSG00000031812	ENSMUST00000034270.16, ENSMUST00000180548.1, ENSMUST00000181521.1, ENSMUST00000181826.1, ENSMUST00000181948.1, NM_026160	6	5	1	microtubule-associated protein 1 light chain 3 beta	8:121590438-121598760:1	0	246.292	279.581	340.674	0.508	439.529	4.287	284.07	0	235.589	380.377	18.332	0.341	566.772	125.703	158.899	0.493	1.043	237.414	271.157	581.353	1421.37	6.6	7.143	0	4.164	208.994	120.554	752.263	1403.59	1161.12	0.462	966.285	568.615	741.481	1695.87	418.244	971.773	1102.01	3112.94	303.107	717.029
Pea15a	ENSMUSG00000013698	ENSMUST00000013842.11, ENSMUST00000111247.7, ENSMUST00000125361.1, ENSMUST00000152432.1, ENSMUST00000155109.1, NM_001329869, XM_006496702	7	5	2	phosphoprotein enriched in astrocytes 15A	1:172196728-172204459:-1	310.724	0.323	820.362	0	0	0	0.473	0	3563.79	8.281	401.454	0	0	260.189	0	0	0	228.409	0	0	0	0	279.145	0.514	523.49	548.277	0	318.9	794.454	661.78	286.78	0.44	0.563	0.266	1.537	778.42	0	0.271	1466.31	0	26.476	978.597
Pmp22	ENSMUSG00000018217	ENSMUST00000018361.9, ENSMUST00000108700.1, ENSMUST00000108701.7, ENSMUST00000108702.7, ENSMUST00000140648.1, NM_001302255, NM_001302257, NM_001302261, XM_030245661, XM_030245662	10	5	5	peripheral myelin protein 22	11:63132803-63159547:1	565.316	861.971	0	2004.21	13.017	2.326	0	252.594	103.278	300.532	868.667	0	0	0	77.034	4448.01	0	1.523	424.576	283.51	1040.37	2902.03	1199.67	0	1337.73	635.631	910.154	0.468	26.25	313.944	296.279	0	1199.81	1210.11	0	5.361	471.347	481.498	992.858	1.43	1377.69	0
Arpc3	ENSMUSG00000029465	ENSMUST00000031421.11, ENSMUST00000102525.10, ENSMUST00000111713.1, ENSMUST00000111716.7, ENSMUST00000126247.1, ENSMUST00000141395.1, ENSMUST00000148913.1, ENSMUST00000196969.4	8	8	0	actin related protein 2/3 complex, subunit 3	5:122391878-122414184:1	357.458	30.983	0	159.237	5.194	0	731.273	201.255	0	24.949	26.567	1.5	0	65.575	7.048	253.774	1.291	0	0	525.426	7.499	239.431	0	0	0	0	0	15.619	264.966	532.749	23.013	2.367	0	149.653	5.3	1323.48	501.315	3.773	974.743	0	65.253	222.248
Rps15	ENSMUSG00000063457	ENSMUST00000062674.6, ENSMUST00000068408.13, NM_001310726	3	2	1	ribosomal protein S15	10:80292509-80294114:1	0	116.853	0	87.081	73.47	192.141	352.892	390.387	3.119	174.644	51.629	125.98	286.581	26.48	115.616	237.07	0	0	88.162	652.832	0	204.881	0	0	165.678	116.273	127.641	37.368	177.161	0	70.193	242.309	128.587	117.582	72.426	125.282	134.798	0	82.438	0	443.095	248.464
Atp5mpl	ENSMUSG00000021290	ENSMUST00000021719.6, ENSMUST00000222405.1, ENSMUST00000222874.1, ENSMUST00000223191.1, ENSMUST00000223435.1	5	5	0	ATP synthase membrane subunit 6.8PL	12:111961375-111966977:-1	0	195.895	4.642	25.037	157.909	0	0	391.494	5.344	20.837	35.176	71.05	154.51	0	228.579	121.076	20.97	0	83.442	0	0	0	0	0	0	8.841	15.718	0	13.547	0	44.867	0	0	97.405	605.948	299.636	128.01	24.806	0	0	51.921	92.31
Gabarap/ENSMUSG00000018567	ENSMUSG00000018567	ENSMUST00000018711.14, ENSMUST00000108592.1, ENSMUST00000139007.1, ENSMUST00000144443.1	4	4	0	gamma-aminobutyric acid receptor associated protein	11:69991143-69994951:1	406.965	462.697	372.496	140.641	247.396	304.984	0	0	385.396	297.306	92.39	13.629	2.421	586.438	197.07	3.127	360.898	670.604	203.992	534.832	547.798	282.025	0	0	864.827	449.846	123.933	667.148	622.231	0	1.884	669.699	0	344.489	322.096	1.109	375.504	376.43	1039.77	2433.03	233.515	207.389
Cnbp	ENSMUSG00000030057	ENSMUST00000032138.14, ENSMUST00000113617.2, ENSMUST00000113619.7, ENSMUST00000134851.2, ENSMUST00000141961.3, ENSMUST00000204104.1, ENSMUST00000204596.1, ENSMUST00000204653.2, ENSMUST00000204890.2, NM_001109745	10	9	1	cellular nucleic acid binding protein	6:87842615-87851106:-1	547.636	977.431	1.425	539.987	0	749.548	1602.39	485.306	1049.68	1.246	0.791	389.213	1482.05	399.674	936.819	0.65	1397.73	0	1234.15	255.251	490.464	793.155	3255.93	5.368	585.685	2271.43	269.065	1250.67	426.509	916.796	296.759	0	3292.8	356.687	755.328	1281.72	629.645	1480.35	1157.7	0	839.843	952.009
Rps7	ENSMUSG00000061477	ENSMUST00000074267.4, ENSMUST00000220860.1, ENSMUST00000221871.1, ENSMUST00000222228.1, ENSMUST00000222808.1, ENSMUST00000223153.1, ENSMUST00000223318.1	7	7	0	ribosomal protein S7	12:28630854-28635953:-1	362.102	510.569	556.094	613.956	1706.17	631.797	445.277	36.618	356.04	724.444	141.873	443.221	2146.71	309.387	162.684	340.429	197.896	125.84	390.93	611.61	987.959	806.75	326.342	0	270.081	238.333	512.783	261.117	137.756	2515.36	539.535	371.296	248.166	799.609	19.003	744.121	347.268	290.073	320.149	552.185	838.005	630.007
Aif1/ENSMUSG00000024397	ENSMUSG00000024397	ENSMUST00000025257.11, ENSMUST00000172679.1, ENSMUST00000172693.7, ENSMUST00000173106.1, ENSMUST00000173281.7, ENSMUST00000173324.7, ENSMUST00000174044.1	7	7	0	allograft inflammatory factor 1	17:35170991-35176068:-1	338.066	0	188.386	0	0	0	373.691	62.807	0	0	0	0	0	156.567	0	0	478.039	364.607	0	0	0	0	737.63	0	0	1171.17	0	0	472.712	0	0	273.074	384.551	0	371.774	0	0	2.676	201.708	0	0	484.834
Dbi	ENSMUSG00000026385	ENSMUST00000027634.12, ENSMUST00000112648.7, ENSMUST00000128408.7, ENSMUST00000132118.1, ENSMUST00000135937.1, ENSMUST00000149628.1, ENSMUST00000151708.2, NM_001037999	8	7	1	diazepam binding inhibitor	1:120113280-120120919:-1	0	159.984	0	12.302	84.976	472.242	233.107	219.819	119.814	248.423	0	97.299	438.088	0	39.941	452.014	2.512	149.774	74.499	163.598	321.779	609.736	202.401	7.231	5.138	186.7	211.31	30.584	52.549	0	1.691	0	0	59.815	0	0	570.136	60.054	88.436	0	319.523	163.098
mt-Nd5	ENSMUSG00000064367	ENSMUST00000082418.1	1	1	0	mitochondrially encoded NADH dehydrogenase 5	MT:11742-13565:1	728.771	1.365	135.525	331.902	311.672	85.231	1.355	2016.82	261.506	269.492	1.309	9.137	0	465.933	760.227	90.829	0.487	443.809	0	503.335	621.653	0	765.717	4488.23	0	0.441	831.668	615.152	1060.95	611.224	679.986	448.191	1167.8	424.982	47.556	807.087	1053.7	665.497	2190.05	0	79.008	305.545
Sri	ENSMUSG00000003161	ENSMUST00000003245.9, ENSMUST00000088786.10, ENSMUST00000144265.5, ENSMUST00000145119.1, ENSMUST00000148633.3, ENSMUST00000149420.7, ENSMUST00000197065.1, NM_001080974, NM_025618, XM_006503527, XM_017320600	11	7	4	sorcin	5:8062537-8069177:1	1770.54	648.954	0	423.593	1312.56	464.77	0	0	0	883.033	197.784	0	0	1.711	397.913	0	1021.95	0	440.464	383.455	0	647.176	6.668	0	0.314	33.497	894.482	412.989	1375	549.944	1463.72	3.245	0.754	383.727	4.957	0	1057.15	0.626	5.509	0	495.779	0
Fcrls	ENSMUSG00000015852	ENSMUST00000090986.10, ENSMUST00000146512.1, NM_030707	3	2	1	Fc receptor-like S, scavenger receptor	3:87250965-87263524:-1	1226.3	1003.6	1313.08	0	0.867	0	0.535	0	381.44	0	350.36	0.623	0	0	0	0	195.603	1352.64	0	0.573	0	0.594	46.478	35.134	0	1126.64	0	4405.87	0	381.361	0	0.996	1035.72	0	63.613	0	0	1257.4	34.248	0	0	1056.42
Atp6v0e	ENSMUSG00000015575	ENSMUST00000015719.15, ENSMUST00000167352.1, ENSMUST00000236299.1, ENSMUST00000236346.1, ENSMUST00000236867.1, NM_025272	6	5	1	ATPase, H+ transporting, lysosomal V0 subunit E	17:26676396-26699647:1	0	1.701	469.811	159.92	0	597.459	0	525.905	1119.76	1237.98	530.329	744.207	0	600.558	247.135	104.48	0	0	313.498	278.469	551.302	641.847	0	2.178	1495.85	1.179	371.13	241.189	3.788	0	351.587	4.78	10.772	111.991	398.246	0	870.159	0	306.101	3.196	434.459	713.594
Selenof	ENSMUSG00000037072	ENSMUST00000082437.9, ENSMUST00000106211.1, ENSMUST00000144859.3, ENSMUST00000151086.2, ENSMUST00000198279.1, ENSMUST00000198936.1, NM_053102	7	6	1	selenoprotein F	3:144570427-144597677:1	3.042	0	212.91	890.571	596.605	679.155	0	501.28	887.99	785.87	482.428	0.898	1377.64	425.779	1156.48	1784.42	1.725	4.061	0	546.74	0	1025.27	18.133	4481.91	753.813	0	248.479	179.143	13.518	847.884	91.742	1.758	930.551	192.728	685.726	0.551	578.718	1.081	5.062	7.482	205.122	0
Ndufa3	ENSMUSG00000035674	ENSMUST00000076657.10, ENSMUST00000108644.7, ENSMUST00000134683.1, ENSMUST00000148403.1, ENSMUST00000150497.7, ENSMUST00000156712.1, NM_025348	7	6	1	NADH:ubiquinone oxidoreductase subunit A3	7:3617373-3620163:1	303.737	0	0	22.599	0	85.752	0	58.052	0	19.928	13.562	0	329.557	0	12.905	52.093	10.194	0	395.135	34.859	50.667	41.267	119.359	0	0	594.46	17.745	0	26.013	0	1.901	129.606	0	45.934	53.124	29.424	248.125	32.274	23.512	2.504	0	13.604
Rps17	ENSMUSG00000061787	ENSMUST00000080813.4, ENSMUST00000130487.7, ENSMUST00000134425.7, ENSMUST00000138936.1, ENSMUST00000156346.1, ENSMUST00000208054.1, NM_009092	7	6	1	ribosomal protein S17	7:81342733-81345234:-1	78.106	100.674	0	65.847	324.046	67.508	3767.21	0	201.246	189.964	58.009	39.45	333.074	41.936	34.301	63.081	64.447	57.251	9.581	284.799	83.495	108.945	209.249	0	133.953	38.465	229.35	107.341	132.91	0	99.188	109.561	96.13	74.467	114.532	93.022	86.239	88.707	97.656	0	38.927	120.06
Atp5j	ENSMUSG00000022890	ENSMUST00000023608.13, ENSMUST00000114191.7, ENSMUST00000114193.7, ENSMUST00000127651.1, ENSMUST00000138279.1, ENSMUST00000140036.1, ENSMUST00000144799.1, ENSMUST00000146103.1, ENSMUST00000146225.7, ENSMUST00000148787.1, ENSMUST00000150502.1, ENSMUST00000155956.1, NM_001302214, NM_001302215, NM_001302216, NM_001358499, NM_001358500, XM_011246092, XM_030248936, XM_030248937, XM_030248938	21	12	9	ATP synthase, H+ transporting, mitochondrial F0 complex, subunit F	16:84827871-84834797:-1	82.931	163.208	0	283.974	217.869	92.734	0	519.817	0	636.81	69.551	198.402	0	42.751	674.21	220.966	0	3.468	45.071	571.147	0	341.885	0	0	17.268	0	32.354	106.263	66.952	0	68.309	60.132	31.408	26.139	32.185	245.025	169.755	11.128	0	291.327	380.829	257.421
Egr1	ENSMUSG00000038418	ENSMUST00000064795.5, ENSMUST00000165033.1, NM_007913	3	2	1	early growth response 1	18:34861207-34864956:1	972.303	314.774	7.844	1692.32	969.808	1.319	0	1.715	0	147.169	504.417	0.313	0	197.772	341.849	480.395	10.017	106.822	0	641.255	785.199	369.535	0.662	0	0.972	634.395	87.283	0.554	2154.64	382.579	687.663	2570.97	45.213	259.196	142.092	93.788	141.906	1.406	458.116	0	1074.58	0
Gltp	ENSMUSG00000011884	ENSMUST00000012028.13, ENSMUST00000112212.1, ENSMUST00000112214.7, NM_019821	4	3	1	glycolipid transfer protein	5:114669490-114690935:-1	617.899	494.452	557.671	108.181	3.137	1.212	0	414.395	0.549	0	473.045	4.513	0	761.899	0	0.572	661.499	1454.81	0.523	11.204	0	692.574	0	0	1368.21	1.034	2.1	1323.41	926.206	0	275.292	579.899	952.71	804.508	211.867	0.352	180.493	965.402	11.723	0.471	195.128	30.176
Uba52	ENSMUSG00000090137	ENSMUST00000081940.10, ENSMUST00000124967.1, ENSMUST00000125184.7, ENSMUST00000127793.1, ENSMUST00000129909.7, ENSMUST00000135446.7, ENSMUST00000140679.7, ENSMUST00000165126.8	8	8	0	ubiquitin A-52 residue ribosomal protein fusion product 1	8:70508263-70510801:-1	90.198	530.418	0	244.35	63.999	172.763	0	196.641	221.656	320.299	25.73	190.558	70.867	0	66.512	28.27	100.954	74.566	173.464	535.353	0	93.592	123.905	0	67.782	0	92.364	19.199	34.876	0	159.091	2.664	55.92	42.989	28.085	512.797	170.124	112.555	49.812	0	191.5	70.79
Aldh2	ENSMUSG00000029455	ENSMUST00000031411.14, ENSMUST00000129753.7, ENSMUST00000133033.1, ENSMUST00000152945.2, ENSMUST00000196694.1, ENSMUST00000199369.4, ENSMUST00000200541.4	7	7	0	aldehyde dehydrogenase 2, mitochondrial	5:121566027-121593824:-1	0	0	0	1608.24	588.631	483.267	0	0	0	0	1.291	153.159	0	0	1418.39	0	0	0	1845.83	0	0	1208.98	0	0	0	0	967.862	205.299	465.963	0	342.038	1.68	18.27	714.656	519.674	0	664.459	861.26	762.117	1.957	0	1.667
Lgals3	ENSMUSG00000050335	ENSMUST00000142734.7, ENSMUST00000144794.1, ENSMUST00000146468.3, ENSMUST00000150290.8, ENSMUST00000151405.8, ENSMUST00000226585.1, NM_010705	7	6	1	lectin, galactose binding, soluble 3	14:47373860-47386167:1	5.073	2072.96	3.536	705.423	148.355	437.562	4.009	3428.11	3.882	841.075	3.797	0	0	3.157	229.053	2505.14	4.306	0	1165.72	423.27	1019.27	350.4	0	4.34	188.053	2.523	424.626	2668.41	423.298	1805.77	265.856	6.751	2.368	721.897	576.033	808.106	960.813	16.325	1249.87	15097.9	665.795	734.98
Tmed2	ENSMUSG00000029390	ENSMUST00000060226.10, ENSMUST00000124529.7, ENSMUST00000135464.1, ENSMUST00000197112.1, ENSMUST00000200031.1, NM_019770	6	5	1	transmembrane p24 trafficking protein 2	5:124540791-124550503:1	2.023	319.758	2.085	582.999	493.326	918.725	0	164.549	1.168	161.916	465.355	0	0	929.463	703.003	891.481	333.76	0	321.978	506.093	373.02	0	1003.13	0	0	840.086	330.238	58.721	267.345	174.296	562.355	0.723	1206.42	640.974	0	0.744	752.358	0.452	98.121	0.499	358.986	0.441
Gmfg	ENSMUSG00000060791	ENSMUST00000078845.12, ENSMUST00000108289.7, ENSMUST00000108292.8, ENSMUST00000135686.1, ENSMUST00000138741.1, NM_001039192, XM_006540272, XM_006540273	8	5	3	glia maturation factor, gamma	7:28440943-28448211:1	55.393	68.058	0	165.657	1171.1	332.428	0	0	0	85.408	0	786.913	70.243	97.641	85.266	106.2	90.888	196.12	472.325	3.806	338.895	726.648	0	0	497.362	0	132.242	96.695	120.826	0	156.271	0	0	422.849	203.898	0	363.002	0	8.137	860.298	218.492	0
H2-DMa/ENSMUSG00000037649	ENSMUSG00000037649	ENSMUST00000042121.10, ENSMUST00000173907.1, ENSMUST00000235408.1, ENSMUST00000235910.1, ENSMUST00000236322.1, ENSMUST00000236938.1, ENSMUST00000237402.1, ENSMUST00000237476.1	8	8	0	histocompatibility 2, class II, locus DMa	17:34119541-34139101:1	3269.15	3964.67	2842.54	0	0	0	1.258	677.277	934.107	0	1.179	1.964	0	2801.95	262.886	432.196	0.899	5004.8	1.786	0	476.758	395.694	1.018	1.396	1264.78	0	0	4785.8	0	0	10.066	2.51	2.228	0	3539.08	0	0	1.491	675.429	1.593	1.54	2320.87
mt-Nd2	ENSMUSG00000064345	ENSMUST00000082396.1	1	1	0	mitochondrially encoded NADH dehydrogenase 2	MT:3914-4951:1	278.688	955.058	3.43	290.896	25.867	3.234	2.559	322.539	2.862	298.772	516.489	1613.29	1.563	0	227.396	738.57	2561.74	2.759	0.926	441.265	429.145	49.047	381.412	296.67	674.767	9.826	121.774	11.854	105.92	0	174.424	7.053	0.747	274.417	565.389	6.514	291.298	0.738	947.692	2330.51	0	566.102
Ednrb	ENSMUSG00000022122	ENSMUST00000022718.10, ENSMUST00000172237.1, ENSMUST00000227824.1, XM_006518515	4	3	1	endothelin receptor type B	14:103814616-103844508:-1	0	0	0	1689.8	798.771	820.786	0.462	0	0.451	769.772	1134.38	19.691	388.87	0	1207.13	1218.64	0	0	2629.72	564.621	138.703	779.659	325.348	0	0.275	1009	1445.18	1.371	0	103.951	947.294	2.974	0	923.744	611.302	0.224	595.881	0.583	357.712	0.654	2268.36	0
Ndufb8	ENSMUSG00000025204	ENSMUST00000026222.10, ENSMUST00000164543.1, ENSMUST00000166557.1, ENSMUST00000167027.1, ENSMUST00000168083.1, ENSMUST00000168474.1, ENSMUST00000169181.1, ENSMUST00000169304.7, ENSMUST00000171415.7	9	9	0	NADH:ubiquinone oxidoreductase subunit B8	19:44548572-44555440:-1	481.272	288.416	0	152.682	296.07	188.997	0	25.631	450.82	11.89	533.172	2.027	1173.18	0	57.301	167.563	155.989	366.201	205.954	314.183	0	1.924	0	0	272.52	521.538	387.759	196.817	0	0	0	1251.63	283.421	123.949	82.836	29.451	226.614	0.963	365.174	4.074	0.712	197.389
Sub1	ENSMUSG00000022205	ENSMUST00000022816.14, ENSMUST00000110504.1, ENSMUST00000129533.7, ENSMUST00000134414.1, NM_011294, XM_006520042	6	4	2	SUB1 homolog, transcriptional regulator	15:11981339-11996007:-1	0	18.347	0	143.369	317.026	218.777	0	914.677	0	147.56	951.026	104.752	0	147.408	637.584	91.859	653.893	0	223.07	180.877	0	268.251	577.134	0	0	988.066	272.895	477.019	435.068	74.073	213.351	0	256.154	182.708	189.142	2286.83	331.741	0	254.469	12.911	317.404	302.036
Mbnl1	ENSMUSG00000027763	ENSMUST00000099087.7, ENSMUST00000191638.5, ENSMUST00000191747.5, ENSMUST00000192086.1, ENSMUST00000192394.5, ENSMUST00000192520.1, ENSMUST00000192607.5, ENSMUST00000192623.1, ENSMUST00000192637.1, ENSMUST00000192757.5, ENSMUST00000192807.5, ENSMUST00000193130.5, ENSMUST00000193175.1, ENSMUST00000193517.5, ENSMUST00000193518.5, ENSMUST00000193647.5, ENSMUST00000194003.5, ENSMUST00000194069.5, ENS…	40	25	15	muscleblind like splicing factor 1	3:60528985-60629750:1	644.487	128.556	963.484	584.695	82.974	8.733	1451.24	1083.85	654.916	676.552	390.258	0.344	203.255	457.35	510.706	1377.11	457.964	198.672	18.202	78.855	0.49	50.925	0	1.029	0.271	0.187	274.984	158.957	661.013	2580.33	358.96	0	664.247	270.918	0	463.636	216.219	0.526	357.371	0	442.843	421.574
Timp2	ENSMUSG00000017466	ENSMUST00000017610.9, ENSMUST00000155707.2, NM_011594	3	2	1	tissue inhibitor of metalloproteinase 2	11:118301061-118355411:-1	0	0.216	9.238	1.779	1015.5	0.525	0	11.993	0	172.284	432.289	194.641	0	0	0	603.852	0	0	0	236.102	98.549	368.773	2.852	0	145.495	57.27	11.148	150.445	73.901	0	165.033	0	0	0	1031.2	0	59.76	0.363	139.389	0	45.677	0
Lgals3bp	ENSMUSG00000033880	ENSMUST00000043722.9, ENSMUST00000106290.3, ENSMUST00000127054.1, ENSMUST00000141459.1, ENSMUST00000144529.1, NM_011150	6	5	1	lectin, galactoside-binding, soluble, 3 binding protein	11:118392747-118401959:-1	450.5	0	768.813	199.445	22.803	40.822	2.27	445.976	0	1099.38	0	3100.66	0	894.784	658.877	470.824	0	0	1357.01	1079.8	10.399	394.955	335.266	0	845.679	0	1019.03	0.469	0	623.606	252.157	158.264	1114.06	1629.19	75.693	0	409.937	0	2409.37	0	1335.21	0.384
Cox8a	ENSMUSG00000035885	ENSMUST00000039758.5, ENSMUST00000237087.1, NM_007750	3	2	1	cytochrome c oxidase subunit 8A	19:7215158-7217616:-1	325.735	233.39	66.657	16.966	138.856	33.388	0	122.154	364.764	91.136	0	0	186.213	62.8	61.047	231.711	392.439	0	129.937	141.652	221.499	248.564	75.183	4.546	117.893	0	54.385	338.782	99.441	895.732	86.099	0	2.482	183.371	82.571	13.134	63.008	0	48.885	1952.22	420.086	239.19
Snx5	ENSMUSG00000027423	ENSMUST00000028909.4, ENSMUST00000110030.9, ENSMUST00000124389.1, ENSMUST00000125285.1, ENSMUST00000138745.1, ENSMUST00000153033.1, ENSMUST00000155509.1, ENSMUST00000156936.1, NM_001199188	9	8	1	sorting nexin 5	2:144250123-144270572:-1	890.5	2004.42	1107.82	0	291.021	0.86	2.319	0	8.984	83.362	832.174	67.956	0	510.637	12.969	715.878	670.229	2430.1	330.15	0	0	9.181	361.15	4.548	42.522	779.377	0	887.271	759.602	567.166	5.528	0.468	0.691	3.434	355.274	6.35	178.433	0.29	1642.52	0	366.764	376.067
Myl12b	ENSMUSG00000034868	ENSMUST00000038446.9, ENSMUST00000131820.1, ENSMUST00000137537.1, ENSMUST00000233004.1, NM_023402	5	4	1	myosin, light chain 12B, regulatory	17:70973963-70990516:-1	1692.83	1.046	651.86	8.334	1363.91	372.866	614.943	474.338	0	530.633	6.924	841.124	0	96.471	281.938	447.326	2333.16	3.175	341.267	309.04	1415.16	985.781	861.671	0	1114.82	0.931	422.275	0	594.115	72.728	411.771	2327.95	228.867	118.475	1059.37	1551.08	1231.38	501.241	3.569	3724.16	718.451	303.369
Tubb5/ENSMUSG00000001525	ENSMUSG00000001525	ENSMUST00000001566.9, ENSMUST00000134978.2, ENSMUST00000156050.1, ENSMUST00000173253.1	4	4	0	tubulin, beta 5 class I	17:35833921-35838306:-1	297.897	1118.26	264.08	46.431	202.595	131.37	1171.78	1145.27	1187.89	238.18	218.68	151.608	680.804	328.763	42.92	280.569	0.329	27.078	59.862	355.006	7.792	248.043	228.066	2.312	349.807	419.818	245.031	1577.51	1035.35	732.451	77.777	451.732	0.355	641.419	227.405	388.916	3816.32	333.633	213.116	36.907	133.643	191.666
Actr3	ENSMUSG00000026341	ENSMUST00000027579.16, ENSMUST00000178474.7, ENSMUST00000185280.1, ENSMUST00000186008.6, ENSMUST00000187460.6, ENSMUST00000188362.1, ENSMUST00000188497.6, ENSMUST00000188827.1, ENSMUST00000189192.1, ENSMUST00000191004.6, ENSMUST00000191544.6, ENSMUST00000191578.6	12	12	0	ARP3 actin-related protein 3	1:125392905-125435727:-1	0	1509.94	967.011	308.107	466	2.539	1.479	42.237	2531.69	1020.12	7.977	71.789	1.172	941.505	784.312	473.8	689.147	2169.52	370.329	493.632	557.362	3.837	0	0	743.277	572.08	496.855	644.328	831.777	683.646	217.604	1283.87	1260.14	350.957	700.419	0.227	668.367	758.808	5.953	0.931	1221.42	913.576
Rps3a1	ENSMUSG00000028081	ENSMUST00000029722.6, NM_016959	2	1	1	ribosomal protein S3A1	3:86137940-86142668:-1	325.269	1053.61	1028.22	570.269	1486.37	2579.5	1233.37	1544.74	3.614	824.745	331.047	2756.82	1118.98	229.992	180.228	521.1	556.416	1363.77	300.273	655.304	0	275.873	1318.56	33.499	726.765	230.665	2828.62	887.837	539.585	1844.69	2004.64	29.92	710.547	695.025	460.538	2742.34	995.575	167.885	49.991	2661.13	889.911	956.96
Pld4/ENSMUSG00000052160	ENSMUSG00000052160	ENSMUST00000063888.4, ENSMUST00000220826.1, ENSMUST00000221115.1, ENSMUST00000221811.1, ENSMUST00000222886.1	5	5	0	phospholipase D family, member 4	12:112760655-112768990:1	850.166	136.749	0.539	97.113	0	198.698	787.819	0	0	0	1805.5	824.274	0	2859.79	368.039	385.759	17.162	573.532	0	0.306	395.294	0	493.67	0	657.968	1001.31	274.92	951.807	596.339	0	0	4.828	15.855	171.929	33.098	770.747	247.402	587.687	964.677	0	0	226.454
Pld4/ENSMUSG00000116258	ENSMUSG00000116258	ENSMUST00000229174.1, ENSMUST00000230223.1, ENSMUST00000230586.1, ENSMUST00000230759.1, ENSMUST00000230862.1	5	5	0	phospholipase D family, member 4	CHR_MG3490_PATCH:112760655-112768990:1	850.166	136.749	0.539	97.113	0	198.698	787.819	0	0	0	1805.5	824.274	0	2859.79	368.039	385.759	17.162	573.532	0	0.306	395.294	0	493.67	0	657.968	1001.31	274.92	951.807	596.339	0	0	4.828	15.855	171.929	33.098	770.747	247.402	587.687	964.677	0	0	226.454
Prr13	ENSMUSG00000023048	ENSMUST00000023810.11, ENSMUST00000164688.1, ENSMUST00000164938.7, ENSMUST00000164957.7, ENSMUST00000171245.7	5	5	0	proline rich 13	15:102459028-102462806:1	0	996.517	507.1	234.754	127.729	841.604	27.461	830.733	0	997.691	428.962	0	0	0	508.239	809.08	464.544	1003.64	900.163	316.321	1291.96	576.91	7.848	0	1420.21	442.574	1401.68	287.54	369.62	0	451.651	0	0	567.951	467.332	1427.7	441.389	31.064	0	2873.83	883.74	238.585
Rbm39	ENSMUSG00000027620	ENSMUST00000029149.12, ENSMUST00000109584.7, ENSMUST00000109587.8, ENSMUST00000126992.7, ENSMUST00000128243.1, ENSMUST00000130516.7, ENSMUST00000131625.7, ENSMUST00000132929.7, ENSMUST00000135274.1, ENSMUST00000137297.1, ENSMUST00000137340.1, ENSMUST00000137566.7, ENSMUST00000138381.7, ENSMUST00000140001.1, ENSMUST00000142071.7, ENSMUST00000146288.7, ENSMUST00000146297.7, ENSMUST00000146549.7, EN…	41	25	16	RNA binding motif protein 39	2:156147249-156179163:-1	22.777	219.126	53.475	593.931	574.633	426.041	0	504.602	827.433	247.378	93.902	6.522	4.362	1106.24	390.905	37.904	1.409	1802.47	389.434	217.082	43.254	153.361	1108.09	0	19.418	938.502	471.518	273.878	315.158	1403.09	95.374	557.496	2193.19	736.377	826.623	537.448	159.671	253.356	187.17	1.761	447.538	413.577
Ifngr1	ENSMUSG00000020009	ENSMUST00000020188.12, ENSMUST00000110989.2, ENSMUST00000164591.2, ENSMUST00000168074.1, ENSMUST00000171772.1, ENSMUST00000172253.1	6	6	0	interferon gamma receptor 1	10:19591949-19610229:1	427.924	237.404	6.793	176.832	2.615	0.513	60.07	161.075	1620.3	79.341	443.687	9.739	0	1033.85	0.954	390.493	60.885	20.04	0.826	1.713	0	0.886	976.906	0	510.04	12.693	1.745	289.183	1.157	760.816	385.446	116.302	1.088	2.061	59.023	8.44	248.997	107.241	0.442	0.394	138.396	326.306
Rps27l	ENSMUSG00000036781	ENSMUST00000040917.13, ENSMUST00000123931.1, ENSMUST00000127896.7, ENSMUST00000143044.1, ENSMUST00000146573.1, ENSMUST00000147394.7, NM_001361106, XM_017313541	8	6	2	ribosomal protein S27-like	9:66946413-66949522:1	0	63.093	0	27.155	196.17	49.295	0	313.81	0	0	0	320.779	127.725	42.578	345.647	34.834	58.005	0	0	216.089	0	204.642	740.312	0	2.932	0	0	121.541	0	0	121.766	113.892	264.315	189.981	23.334	374.58	318.736	160.145	154.628	0	85.874	362.517
Ndufa1	ENSMUSG00000016427	ENSMUST00000016571.7	1	1	0	NADH:ubiquinone oxidoreductase subunit A1	X:37187588-37191163:-1	0	0	0	112.657	342.957	0	0	163.907	0	194.526	0	300.827	26.754	0	79.802	4.471	0	0	24.297	1265.15	34.896	0	0	0	428.827	0	113.526	152.523	0	0	163.13	0	0	56.666	153.072	63.503	318.611	0	137.338	3.528	298.15	0
Cox5a	ENSMUSG00000000088	ENSMUST00000000090.7, ENSMUST00000213678.1, ENSMUST00000214154.1	3	3	0	cytochrome c oxidase subunit 5A	9:57521274-57532426:1	0	2.057	0	0	3.267	0	0	225.517	543.653	44.191	0	270.635	724.479	119.232	83.425	0	0	0	179.66	180.949	0	2.233	410.322	3.161	0	252.003	92.733	103.463	0	0	97.91	370.72	111.977	165.477	76.297	1.374	75.601	8.739	340.003	0	94.208	640.641
Tmed10	ENSMUSG00000021248	ENSMUST00000040766.8, ENSMUST00000222529.1, ENSMUST00000222585.1, ENSMUST00000223375.1, NM_026775	5	4	1	transmembrane p24 trafficking protein 10	12:85340614-85374717:-1	7.303	558.008	1392.68	669.018	13.78	10.027	0	370.034	0	841.369	436.732	951.355	1467.18	318.288	743.807	461.534	0	0	2.058	563.231	648.928	401.622	2331.74	6.072	603.747	605.088	421.733	238.019	1009.27	80.572	0.875	1116.01	0.547	780.762	734.18	0.44	270.374	618.999	25.959	21.268	283.653	359.744
Ndufa2	ENSMUSG00000014294	ENSMUST00000014438.4	1	1	0	NADH:ubiquinone oxidoreductase subunit A2	18:36742332-36744557:-1	33.944	0	0	27.621	126.045	28.252	3.406	28.015	0	33.888	70.416	0	469.558	90.082	127.583	82.335	2.426	0	0	740.99	147.028	53.87	403.88	0	25.773	6.136	33.673	31.712	0	0	25.491	73.073	0	113.019	46.746	35.337	145.317	0	0	0	31.918	14.855
Rap1b	ENSMUSG00000052681	ENSMUST00000064667.8, ENSMUST00000220214.1, NM_024457	3	2	1	RAS related protein 1b	10:117814597-117845974:-1	280.207	318.708	143.091	1432.85	560.162	694.08	0	719.362	0	0	288.916	142.639	0	0	955.303	721.246	9.336	5.589	202.761	0	1525.53	738.984	936.866	3595.33	790.125	0	466.299	316.845	908.05	455.437	169.423	0	47.972	300.129	859.132	1.622	710.352	194.085	446.084	0.545	594.689	290.842
Rnase4	ENSMUSG00000021876	ENSMUST00000022428.12, ENSMUST00000169895.2	2	2	0	ribonuclease, RNase A family 4	14:51091077-51106151:1	1211.55	0	0.762	0.6	0	0	912.63	0	460.481	9.139	1435.3	0	0	0	0	12.297	280.461	0	2.553	0	0	0.636	1584.17	0	0.519	61.591	0	0	1413.1	196.426	0.417	1362.8	28.559	0	647.526	0	0	0.498	182.748	0.558	0	356.909
Atp6ap1	ENSMUSG00000019087	ENSMUST00000019231.11, ENSMUST00000114171.9, ENSMUST00000124797.7, ENSMUST00000135914.7, ENSMUST00000136056.1, ENSMUST00000144075.1, ENSMUST00000144506.1, ENSMUST00000147275.7, ENSMUST00000147900.7, ENSMUST00000154630.1, NM_001358375	11	10	1	ATPase, H+ transporting, lysosomal accessory protein 1	X:74297097-74304721:1	662.02	401.573	3.768	608.351	525.257	870.021	0.545	283.929	981.454	0	1.763	0.415	0	1.537	836.487	3.359	743.967	1194.89	1.555	703.354	1034.56	616.402	1683.18	0.598	355.351	840.551	1.537	0	510.11	0	659.069	1260.28	1051.93	396.77	38.204	0.257	506.484	647.288	671.818	4.967	420.154	722.087
Rpl27a	ENSMUSG00000046364	ENSMUST00000053298.7, ENSMUST00000132877.1, ENSMUST00000143107.1, ENSMUST00000149143.7, ENSMUST00000156921.1, ENSMUST00000174303.1, NM_011975	7	6	1	ribosomal protein L27A	7:109519195-109522369:1	179.649	483.912	0	54.154	190.957	119.927	15.067	417.224	0	158.911	48.096	0	1609.25	161.64	150.374	118.904	187.06	935.149	68.211	1065.23	55.222	182.301	112.694	5.225	35.913	0	158.025	347.237	9.33	0	58.413	9.364	389.136	248.632	119.77	312.236	147.433	869.711	147.674	1412.96	74.196	237.298
Cox7c	ENSMUSG00000017778	ENSMUST00000017922.8, ENSMUST00000078764.8, ENSMUST00000131011.1, ENSMUST00000132233.1, NM_007749	5	4	1	cytochrome c oxidase subunit 7C	13:86044798-86046795:-1	0	53.042	21.704	88.314	39.221	57.951	93.754	79.707	35.45	89.59	27.972	57.933	0	19.437	22.66	68.915	17.44	0	40.22	149.55	34.003	93.764	1028.09	0	0	0	55.476	44.519	0	1106.1	28.309	0	0	37.979	102.64	7.403	79.001	29.359	27.514	310.453	14.129	31.651
Psmb2	ENSMUSG00000028837	ENSMUST00000030642.2, ENSMUST00000130737.7, ENSMUST00000150372.1, NM_011970, XM_006503117	5	3	2	proteasome (prosome, macropain) subunit, beta type 2	4:126677643-126709715:1	156.049	0	3.723	398.285	458.059	605.365	0	443.356	937.415	29.971	24.646	984.488	3720.33	306.614	447.261	509.768	0	1328.99	0	326.56	438.685	0	0	0	2.054	0	415.235	2.795	235.926	0	213.563	808.774	1349.92	464.706	0	0	406.158	414.135	0	0	804.552	737.146
Tmem106a	ENSMUSG00000034947	ENSMUST00000039581.13, ENSMUST00000100403.8, ENSMUST00000107194.7, ENSMUST00000128614.1, ENSMUST00000128659.1, ENSMUST00000143045.7, NM_001359326, NM_144830, XM_030245875	9	6	3	transmembrane protein 106A	11:101582299-101591786:1	234.074	1685.02	489.042	0	2.182	421.657	1101.94	0	1586.89	0	2.409	355.679	1355.17	0	1.957	0	0	0	0	0	0	419.195	918.321	0	0	991.37	470.538	8.099	1346.87	0	1.336	0	1012.1	0	608.881	0	299.135	0	38.006	0	0	794.02
Rpl23a	ENSMUSG00000058546	ENSMUST00000102483.4, ENSMUST00000127270.1, ENSMUST00000144561.1	3	3	0	ribosomal protein L23A	11:78180932-78183584:-1	0	2.485	3.163	68.941	109.244	141.536	0	0	129.759	113.663	27.88	399.248	1155.06	223.138	0	3.132	0	0	0	726.244	158.492	13.015	2.922	15.136	2.152	0	103.308	126.606	0	0	21.902	0	67.136	95.44	180.721	19.617	381.403	87.582	240.716	1754.92	368.171	0
Clec10a	ENSMUSG00000000318	ENSMUST00000000327.12, ENSMUST00000102571.9, ENSMUST00000143298.7, ENSMUST00000144935.8, ENSMUST00000150966.7, ENSMUST00000152635.1, ENSMUST00000153959.1, ENSMUST00000178567.2, ENSMUST00000178945.7, ENSMUST00000180106.1	10	10	0	C-type lectin domain family 10, member A	11:70156197-70170834:1	0	0	7.566	0	0	0	2.444	0	0	0	2363.83	0	0	0	256.992	0	0	0	0	1.659	0	0	0	6.047	0	2094.91	0	0	0	0	0	0	2.199	0.515	1193.61	0	170.103	6.487	1649.66	0	0	0
Msn	ENSMUSG00000031207	ENSMUST00000117399.1, ENSMUST00000135027.1, ENSMUST00000149985.7, NM_010833	4	3	1	moesin	X:96096045-96168553:1	451.252	559.146	444.6	503.592	0.321	1124.63	0.301	362.387	534.652	826.883	300.533	8.245	0	335.015	497.837	299.812	6.358	2.63	16.824	180.469	337.3	60.508	0	1573.23	0.461	785.623	299.617	823.048	7.977	276.622	535.579	15.593	1092.23	424.257	591.861	24.804	18.425	785.962	588.302	0.489	697.016	483.895
Arf1	ENSMUSG00000048076	ENSMUST00000061242.7, ENSMUST00000163300.7, NM_007476	3	2	1	ADP-ribosylation factor 1	11:59211412-59228162:-1	119.814	428.884	225.225	384.604	0	129.802	0	0	851.621	1090.23	1.308	1874	0	1566.32	924.429	586.093	0	499.874	0.492	664.483	0	410.362	518.44	2647.93	0.411	0	290.004	529.274	968.635	152.904	265.944	3.365	2.458	576.802	670.459	229.374	437.379	552.178	581.832	2969.26	573.829	604.537
Ndufa13	ENSMUSG00000036199	ENSMUST00000110167.4, XM_017312943	2	1	1	NADH:ubiquinone oxidoreductase subunit A13	8:69894166-69903182:-1	67.48	108.691	0	14.488	114.119	329.145	491.4	25.085	0	232.898	70.832	59.257	125.078	25.048	49.579	187.597	0	11.175	26.433	111.295	54.289	134.278	71.959	0	22.049	59.271	166.259	10.648	0	0	59.861	0	0	38.181	0	137.112	74.447	53.809	0	0	65.574	78.575
Ywhaz	ENSMUSG00000022285	ENSMUST00000022894.13, ENSMUST00000110359.1, ENSMUST00000110361.7, ENSMUST00000110362.3, ENSMUST00000126184.1, ENSMUST00000151635.1, ENSMUST00000154879.1, ENSMUST00000226851.1, ENSMUST00000227067.1, NM_001253807, NM_001356569, XM_030248527	12	9	3	tyrosine 3-monooxygenase/tryptophan 5-monooxygenase activation protein, zeta polypeptide	15:36770770-36794332:-1	0	345.55	268.335	416.709	393.182	406.674	9.077	61.522	0.564	650.442	214.104	237.618	533.753	335.431	777.707	494.647	245.587	283.284	545.215	390.472	572.798	132.501	0.306	1442.28	189.336	39.255	373.366	258.661	396.304	0	447.596	2.004	364.897	348.72	7.797	1116.5	336.028	0.35	177.521	2357.45	74.355	320.212
Tmem37	ENSMUSG00000050777	ENSMUST00000056089.7, NM_019432	2	1	1	transmembrane protein 37	1:120067377-120073780:-1	572.503	0	0	205.439	0	722.329	0	0	0	0	923.271	0	615.069	0	4.139	0	585.4	45.495	389.828	0	0	398.403	0	0	0	0	426.796	322.651	797.518	0	0	0	0	140.013	0	0	362.521	506.951	1258.4	0	181.664	435.946
Atp6v1f	ENSMUSG00000004285	ENSMUST00000004396.12, ENSMUST00000143101.3, ENSMUST00000149646.2, NM_025381	4	3	1	ATPase, H+ transporting, lysosomal V1 subunit F	6:29467783-29470509:1	0	1124.97	0	8.944	31.632	158.893	120.35	254.101	0	430.175	114.155	280.361	973.225	0	275.154	51.53	229.753	0	55.961	0	368.145	122.648	6.056	0	208.054	4.559	77.015	236.996	69.129	1535.43	65.99	727.252	1026.96	1.212	390.824	2.063	384.249	0	0	0	66.638	313.952
Aldoa/ENSMUSG00000030695	ENSMUSG00000030695	ENSMUST00000032934.11, ENSMUST00000087566.10, ENSMUST00000106348.7, ENSMUST00000133514.7, ENSMUST00000135707.7, ENSMUST00000139657.7, ENSMUST00000141355.3, ENSMUST00000143509.7, ENSMUST00000147748.1, ENSMUST00000151137.7, ENSMUST00000205336.1, ENSMUST00000205890.1	12	12	0	aldolase A, fructose-bisphosphate	7:126795234-126800751:-1	702.87	0	2.296	143.137	27.565	1062.99	529.969	301.586	876.783	579.445	509.382	2546.78	0	313.783	1242.63	740.283	2.517	1004.98	852.228	977.853	71.768	373.223	0.707	2.198	612.096	3.603	830.762	980.404	466.698	580.648	1.216	1018.91	1.03	1143.29	1297.95	2.924	132.991	1023.2	340.359	2696.23	1568.18	256.317
Tmem50a	ENSMUSG00000028822	ENSMUST00000030626.11, ENSMUST00000105863.1, NM_027935	3	2	1	transmembrane protein 50A	4:134897849-134914916:-1	3.114	190.577	0	409.638	124.153	580.107	894.7	239.49	6.883	252.288	816.108	0	0	1589.51	862.709	399.818	711.118	31.494	0	676.686	507.963	0	1014.04	99.675	613.415	1.574	761.412	1206.43	1645.7	0	549.641	1.109	0.702	593.121	2.586	292.978	141.181	600.097	398.378	6845.04	398.203	509.814
Bsg	ENSMUSG00000023175	ENSMUST00000067036.11, ENSMUST00000105381.4, ENSMUST00000178383.7, ENSMUST00000179201.1, ENSMUST00000179781.7, ENSMUST00000180235.1	6	6	0	basigin	10:79704491-79711969:1	0	748.276	549.381	1556.09	1294.63	311.668	718.444	285.187	781.569	578.169	1261.8	2247.16	2519.1	0	2134.76	1094.75	712.384	16.054	329.218	521.044	854.721	1592.77	899.065	0	572.773	713.534	1091.42	248.795	333.439	0	1815.66	0	1.986	946.367	705.828	846.494	1415.03	961.265	5.326	482.185	692.652	602.608
Fkbp1a	ENSMUSG00000032966	ENSMUST00000044011.11, ENSMUST00000126670.7, ENSMUST00000132614.1, ENSMUST00000137597.7, ENSMUST00000142271.1, ENSMUST00000142985.7, ENSMUST00000143230.7, ENSMUST00000144171.1, ENSMUST00000148295.7, ENSMUST00000148978.7, NM_001302077, NM_008019, XM_011239292	13	10	3	FK506 binding protein 1a	2:151542944-151561691:1	0	116.655	0.711	149.045	184.326	0	0	544.392	503.491	105.357	989.073	6.756	0	242.205	204.35	514.006	0.58	1155.91	0	0	0	0.573	0	0	448.289	0	243.425	96.432	77.985	834.155	959.419	651.384	0	400.504	3.119	0.38	482.847	0.459	6.417	0	331.52	556.231
Rpl35a	ENSMUSG00000060636	ENSMUST00000078804.11, ENSMUST00000115075.1, ENSMUST00000115076.7, ENSMUST00000115078.7, ENSMUST00000115079.7, ENSMUST00000133785.1, ENSMUST00000137720.1, ENSMUST00000232188.1, NM_001130484	9	8	1	ribosomal protein L35A	16:33056514-33060189:1	70.83	152.372	0	39.704	143.38	64.818	610.695	71.779	0	195.961	0	22.915	20.484	101.137	24.919	53.777	0	109.93	0	293.231	0	112.736	840.145	363.972	0	218.493	110.153	67.821	51.686	0	38.505	167.769	47.863	63.156	43.019	187.629	31.351	0	61.014	59.62	93.237	25.431
Hmgb1	ENSMUSG00000066551	ENSMUST00000085546.12, ENSMUST00000093196.10, ENSMUST00000110505.7, ENSMUST00000123645.1, ENSMUST00000125605.1, ENSMUST00000133667.1, ENSMUST00000138553.7, ENSMUST00000139443.7, ENSMUST00000155086.1, ENSMUST00000202133.3	10	10	0	high mobility group box 1	5:149046702-149184489:-1	257.944	325.393	1068.98	158.416	434.325	471.787	1799.05	940.768	1.153	1298.3	473.641	984.786	1716.2	453.829	0.609	443.255	220.977	35.273	707.798	469.058	403.47	0.314	465.11	629.808	925.718	1454.72	167.523	523.095	292.816	0	457.236	34.769	612.091	972.582	4.852	92.469	1847.84	1126.66	191.212	30.282	171.392	144.829
Gngt2	ENSMUSG00000038811	ENSMUST00000036088.10, ENSMUST00000100532.9, ENSMUST00000107708.1, ENSMUST00000107709.7, ENSMUST00000107711.7, ENSMUST00000107712.7, ENSMUST00000107714.8, NM_001038664, NM_001284393, NM_001284397, NM_023121, XM_006532231, XM_011248737, XM_017314274, XM_030245574	15	7	8	guanine nucleotide binding protein (G protein), gamma transducing activity polypeptide 2	11:95843406-95845734:1	0	0	0	54.4	909.268	123.79	1205.05	526.471	0	545.46	0	1919.34	984.518	89.363	188.417	406.279	0	0	322.496	554.338	579.442	18.598	0	0	1284.32	0	269.792	0	0	850.776	604.352	238.326	0	375.247	3.477	1677.36	142.587	0	0	1.691	354.403	176.027
Laptm4a	ENSMUSG00000020585	ENSMUST00000020909.3	1	1	0	lysosomal-associated protein transmembrane 4A	12:8921664-8938742:1	362.509	299.539	465.018	0.517	4.87	382.29	0.76	1526.66	0	219.282	649.179	102.945	0	0	81.715	15.421	0.546	0	334.439	149.618	9.658	558.16	732.301	0	269.755	87.936	163.939	895.241	219.137	0	415.962	0.709	136.263	116.668	260.369	12.234	46.875	2372.54	363.203	0.48	507.704	0
Rpl36a	ENSMUSG00000079435	ENSMUST00000113211.7, ENSMUST00000149857.2, ENSMUST00000152266.1, ENSMUST00000169457.1, ENSMUST00000170828.1, ENSMUST00000172023.7	6	6	0	ribosomal protein L36A	X:134585654-134588062:1	133.632	38.818	0	94.748	23.503	0	113.366	162.364	153.186	79.562	0	202.367	353.556	0	40.888	99.68	0	75.144	52.989	76.484	53.922	12.65	48.943	5.569	2.599	0	49.836	46.787	56.712	0	86.492	199.047	25.531	46.114	127.628	166.031	83.842	5.57	108.042	142.228	123.314	7.215
C4b/ENSMUSG00000073418	ENSMUSG00000073418	ENSMUST00000069507.8, ENSMUST00000173057.1, ENSMUST00000173669.1	3	3	0	complement component 4B (Chido blood group)	17:34728380-34743882:-1	0	0	0	1686.32	711.534	1322.97	0	229.18	0	825.237	265.204	3514.69	0	0	819.124	408.218	0	0	2527.6	725.556	1469.37	1064.71	0	0	926.27	0	1136.72	0	0	0	1284.31	0	0.382	1848.1	0.924	0	0	1.248	0	0	1817.76	1.226
Uqcr10	ENSMUSG00000059534	ENSMUST00000058407.5, ENSMUST00000130236.1, ENSMUST00000151559.1, NM_001362879	4	3	1	ubiquinol-cytochrome c reductase, complex III subunit X	11:4701968-4704344:-1	0	0	1486.16	21.828	45.841	58.864	0	109.655	0	0	0	273.755	43.91	33.538	897.561	133.975	144.433	0	0	0	185.338	0	106.283	0	0	109.798	11.383	0	0	0	20.042	0	0	173.601	1120.49	19.034	12.449	120.092	41.61	994.745	50.178	0
Glmp	ENSMUSG00000001418	ENSMUST00000001454.13, ENSMUST00000131666.1, ENSMUST00000140039.1, ENSMUST00000152801.1, ENSMUST00000153716.1, ENSMUST00000154381.1, ENSMUST00000176425.1, ENSMUST00000176519.7, ENSMUST00000177005.7, ENSMUST00000193646.1, NM_020003	11	10	1	glycosylated lysosomal membrane protein	3:88325023-88328631:1	0	1087.81	0.242	189.998	0	514.172	0	284.424	0.341	1672.12	878.232	0.747	2.173	23.812	184.514	0	982.572	1680.77	0	696.09	702.082	628.343	0	128.002	869.826	1.904	1591.25	0	592.328	0	428.95	1.659	1406.59	275.254	29.277	0.524	0	2.128	542.769	0	183.716	0.982
Rpl30	ENSMUSG00000058600	ENSMUST00000009039.5, ENSMUST00000079735.11, ENSMUST00000135417.1, ENSMUST00000136653.1, ENSMUST00000140527.1, ENSMUST00000142643.1, NM_001163485	7	6	1	ribosomal protein L30	15:34440505-34443225:-1	122.575	69.31	0	192.583	48.931	0	0	29.446	12.18	229.001	0	159.277	415.086	0	10.25	69.731	0	33.787	5.733	107.363	18.209	99.421	348.41	0	340.317	126.115	81.889	59.977	44.692	0	73.224	0	0	11.615	250.586	694.246	187.618	38.253	463.796	1233.7	38.066	97.076
Rpl5	ENSMUSG00000058558	ENSMUST00000082223.12, ENSMUST00000123183.7, ENSMUST00000129944.1, ENSMUST00000140659.1, ENSMUST00000151767.1, ENSMUST00000153590.1, NM_016980, XM_006534684	8	6	2	ribosomal protein L5	5:107900528-107909005:1	25.47	1250.44	11.54	307.431	1147.8	601.852	3.226	35.42	3050.09	728.374	590.727	1691.44	85.542	539.784	325.778	18.62	51.677	21.382	86.595	523.517	84.588	68.704	181.219	1439	529.85	3.237	649.784	89.703	900.954	0	61.518	9.914	275.068	1139.02	2666.31	1291.1	1511.9	26.837	510.449	153.922	864.702	1301.41
Stab1	ENSMUSG00000042286	ENSMUST00000036618.13, ENSMUST00000159208.7, ENSMUST00000159249.1, ENSMUST00000159480.7, ENSMUST00000159532.1, ENSMUST00000159757.7, ENSMUST00000160024.7, ENSMUST00000160720.1, ENSMUST00000161129.7, ENSMUST00000161464.1, ENSMUST00000161631.1, ENSMUST00000162169.7, ENSMUST00000162763.1, NM_138672	14	13	1	stabilin 1	14:31139017-31168641:-1	1150.54	0	892.105	0.1	2.394	3.644	0	0	162.947	0	1821.93	1.623	0	7.852	0	0	0	0.9	0.762	0.817	0	0.842	49.509	0	55.039	1773.87	0.761	0	540.101	542.345	1.946	26.938	886.825	0	1965.37	0	3.835	1007.39	2093.3	0	1.378	233.609
Hsp90b1	ENSMUSG00000020048	ENSMUST00000020238.13, ENSMUST00000129178.7, ENSMUST00000129413.1, ENSMUST00000134515.1, ENSMUST00000146897.1, NM_011631	6	5	1	heat shock protein 90, beta (Grp94), member 1	10:86690841-86705444:-1	0	0.357	0	378.277	481.059	16.821	497.867	237.791	0	681.162	0.503	19.783	1.539	384.842	1327.99	666.424	205.211	10.883	582.308	160.531	375.214	280.776	302.66	1543.52	0	704.098	632.459	64.03	0	0	465.027	0	0	305.129	2.005	2.222	436.855	594.66	119.748	2013.92	687.434	0
Selplg	ENSMUSG00000048163	ENSMUST00000100874.5, ENSMUST00000198891.1, ENSMUST00000199109.1, ENSMUST00000201194.3, ENSMUST00000201931.1, ENSMUST00000202555.1, XM_006530229	7	6	1	selectin, platelet (p-selectin) ligand	5:113818549-113832528:-1	0	432.878	665.424	2196.14	1767.06	1139.57	6.391	295.76	942.634	1834.3	0	4.947	0	307.482	1855.61	2218.53	26.181	0	298.656	2922.04	1061.86	2851.02	0	0	938.598	547.346	1104.22	1182.97	479.216	0	711.623	9.103	1077.73	2055.62	1.271	362.512	449.38	3.737	251.874	4.113	1193.71	511.154
Btg2	ENSMUSG00000020423	ENSMUST00000020692.6	1	1	0	B cell translocation gene 2, anti-proliferative	1:134075170-134079120:-1	1165	1591.36	538.162	1162.38	1212.89	655.549	3172.44	55.397	0	647.531	367.001	164.043	0	1939.46	1413.66	2151.75	2652.62	1935.62	417.31	948.763	1007.92	2685.53	1959.1	3197.01	0	23.518	5.663	387.02	3284.02	389.116	2959.87	5826.15	796.976	1474.46	0.24	429.258	39.773	1773.29	854.44	1.141	1720.59	12.544
Tgfbi	ENSMUSG00000035493	ENSMUST00000045173.9, ENSMUST00000223661.1, ENSMUST00000225300.1, ENSMUST00000225600.1, ENSMUST00000226024.1	5	5	0	transforming growth factor, beta induced	13:56609523-56639562:1	1.137	920.68	564.694	61.327	32.996	5.245	0	419.738	149.378	786.726	809.292	13.456	4.024	953.909	185.726	296.798	581.196	1874.48	1.789	81.384	0.957	405.547	54.524	0	743.093	837.271	5.138	269.903	512.69	750.587	37.017	0.419	1133.21	177.348	1087.96	0.433	0.548	1066.16	1604.68	2.927	615.215	207.676
C3ar1	ENSMUSG00000040552	ENSMUST00000042081.8, NM_009779	2	1	1	complement component 3a receptor 1	6:122847140-122856157:-1	1138.15	983.688	274.253	265.687	0.557	0.439	0	1.086	711.226	445.079	0.86	0	0	1448.5	486.14	439.294	937.408	0	0	205.238	0	18.436	1309.74	941.151	877.053	790.232	4.103	5.096	398.693	387	0	0	0	21.111	0.707	0	364.38	4037.06	1134.56	0	49.693	0.294
Aplp2	ENSMUSG00000031996	ENSMUST00000072634.14, ENSMUST00000079758.8, ENSMUST00000213254.1, ENSMUST00000213273.1, ENSMUST00000214396.1, ENSMUST00000214908.1, ENSMUST00000216921.1, ENSMUST00000217516.1, ENSMUST00000217641.1, ENSMUST00000217658.1, XM_006509952	11	10	1	amyloid beta (A4) precursor-like protein 2	9:31149557-31192052:-1	566.684	4.836	0	86.086	0	0.536	0	0	0.48	389.315	879.051	2.41	0	11.214	357.517	228.991	0.463	0	0	199.38	186.1	0.928	2.102	0	0	1262.99	421.996	7.355	712.102	0	422.157	0.6	0	301.178	504.162	0	40.012	579.865	1210.98	0	740.716	1.813
Cyth4	ENSMUSG00000018008	ENSMUST00000043069.5, ENSMUST00000229233.1, ENSMUST00000229248.1, ENSMUST00000229256.1, ENSMUST00000229295.1, ENSMUST00000229717.1, ENSMUST00000229796.1, ENSMUST00000230041.1, ENSMUST00000230583.1, ENSMUST00000230705.1, ENSMUST00000231168.1, ENSMUST00000231176.1, ENSMUST00000231180.1	13	13	0	cytohesin 4	15:78597047-78622019:1	230.233	551.899	1822.23	145.172	449.667	296.81	0.847	778.778	522.278	216.454	808.797	0	0	273.567	59.23	564.136	2609.67	7.451	267.542	0	0.997	636.391	1576.87	0.474	463.623	1502.37	218.322	381.931	1455.51	487.421	1.222	0	957.653	446.736	226.253	0.205	135.046	9.334	1363.43	0.273	367.565	4.219
Adam15	ENSMUSG00000028041	ENSMUST00000029676.11, ENSMUST00000074582.6, ENSMUST00000107446.7, ENSMUST00000107448.8, ENSMUST00000134590.1, ENSMUST00000134839.7, ENSMUST00000139705.1, ENSMUST00000144608.1, ENSMUST00000148068.7, ENSMUST00000155295.7, ENSMUST00000155868.1, ENSMUST00000156250.1, ENSMUST00000184651.7	13	13	0	a disintegrin and metallopeptidase domain 15 (metargidin)	3:89338542-89349996:-1	0	599.072	0	192.747	0	0	0	0	0	0	173.714	0	0	0	1107.65	0	0	2.666	0.95	0	350.177	0	0	0	0	0	291.887	0	555.696	0	0	0	16.637	50.693	817.284	0	171.712	1466.29	4.058	0	657.989	325.113
Cd63	ENSMUSG00000025351	ENSMUST00000026407.8, ENSMUST00000105229.8, ENSMUST00000218450.1, ENSMUST00000219317.1, ENSMUST00000220245.1, ENSMUST00000220308.1, NM_001042580, NM_007653, XM_030244851, XM_030244852	10	6	4	CD63 antigen	10:128909866-128912822:1	544.418	6.495	687.238	226.824	1.753	205.867	3101.71	5.321	3491.08	1.235	1575.7	0	0	0	1.836	0	0	0	0	0	0	468.691	634.861	1.647	0	776.491	1.773	0	1758.28	0	0	665.89	35.168	2.629	2169.9	0	0	1544.52	485.374	3386.51	0	371.723
Serp1	ENSMUSG00000027808	ENSMUST00000029385.8, NM_030685	2	1	1	stress-associated endoplasmic reticulum protein 1	3:58521969-58525884:-1	0	1562.01	0.6	105.705	499.131	234.983	0.256	2.111	0.767	366.537	198.653	1212.87	725.125	596.098	334.988	325.055	0.185	1.114	195.868	46.188	2.927	262.305	0.422	8.944	425.048	1358.71	522.699	286.109	0.978	113.24	121.715	0.236	672.982	463.341	0.153	0.388	170.123	3.538	445.49	3037.56	183.079	0
Chchd2	ENSMUSG00000070493	ENSMUST00000094280.3, ENSMUST00000131645.1, NM_024166	3	2	1	coiled-coil-helix-coiled-coil-helix domain containing 2	5:129881161-129887470:-1	0	292.051	4.579	214.565	0	393.329	538.38	247.03	0	219.571	181.751	427.718	2951.52	11.288	183.895	180.01	0	3.875	426.269	726.322	478.085	210.171	13.094	0	4.357	0	1.832	220.696	0	0	186.301	16.825	330.754	13.902	1575.13	783.824	304.32	1.017	2.595	1668.89	262.237	0
Msr1	ENSMUSG00000025044	ENSMUST00000026021.13, ENSMUST00000170091.2, ENSMUST00000210525.1, ENSMUST00000210589.1, ENSMUST00000210681.1, NM_001113326, XM_006509311, XM_006509312	8	5	3	macrophage scavenger receptor 1	8:39603452-39642678:-1	0	0	0	301.82	394.875	1375.14	0.971	587.245	641.54	165.063	661.458	628.285	0	105.088	555.322	614.621	0	0	248.847	103.117	92.377	278.413	0.257	0	1154.62	0	731.362	0.657	0	0	462.134	0	0.184	824.954	83.774	0.89	1058.36	0	334.84	0.198	571.651	529.722
Cybb	ENSMUSG00000015340	ENSMUST00000015484.9, ENSMUST00000131591.1, ENSMUST00000154503.1, ENSMUST00000164685.7, ENSMUST00000170885.1, NM_007807, XM_006527565	7	5	2	cytochrome b-245, beta polypeptide	X:9435254-9469324:-1	829.831	235.221	500.042	1262.1	1.518	403.021	122.155	239.68	6.529	522.581	467.647	904.001	1451.53	718.114	1622.69	617.411	514.141	54.815	1432.37	1129.23	1649.74	589.699	0.591	681.425	1841.69	100.549	740.671	0.953	840.755	159.512	629.505	0.218	1496.12	997.743	60.812	196.194	510.732	469.149	330.531	43.766	1192.18	639.24
LOC100044627	100044627	XM_003688758	1	0	1	60S ribosomal protein L23	17:314914-315386:1	0	111.613	39.438	152.622	96.072	144.461	68.298	36.341	43.004	137.253	0	248.154	0	0	64.542	86.083	41.53	351.263	0	71.717	0	26.911	0	226.232	120.465	64.527	39.353	31.908	49.339	0	80.329	0	0	206.557	0	63.746	116.881	9.371	0	287.162	144.593	71.237
Rpl28	ENSMUSG00000030432	ENSMUST00000032597.11, ENSMUST00000078432.4, ENSMUST00000126794.1, ENSMUST00000129888.1, ENSMUST00000206617.1, NM_009081, XM_006539679	7	5	2	ribosomal protein L28	7:4792965-4794547:1	0	67.593	79.5	41.178	110.23	0	5.798	174.122	0	132.307	0	234.988	44.165	0	0	92.629	104.289	41.363	0	558.889	60.369	0	15.861	48.159	138.58	0	66.499	313.106	0	531.588	62.447	0	5.782	53.408	12.367	0	231.555	27.186	405.391	100.015	91.165	0
Timd4	ENSMUSG00000055546	ENSMUST00000068877.6, XM_006533479, XM_006533480	3	1	2	T cell immunoglobulin and mucin domain containing 4	11:46810799-46844333:1	0	0	1.549	334.125	1165.77	512.001	0	571.89	0	163.695	458.857	8.403	1480.92	0	56.001	539.939	0	0	434.136	489.832	11.874	718.492	0	0	242.79	917.52	1021.14	1.181	0	0	327.996	0	0	429.584	0	0.265	1.357	0	353.08	0	423.518	0
Atp5md	ENSMUSG00000071528	ENSMUST00000096014.4, ENSMUST00000235771.1, ENSMUST00000236170.1, ENSMUST00000237720.1, NM_023211	5	4	1	ATP synthase membrane subunit DAPIT	19:47083471-47090647:-1	76.061	441.891	0	51.129	74.019	63.834	44.666	1.857	125.561	97.65	0.893	0	132.197	48.672	21.365	32.822	0	0	97.046	20.966	167.86	62.081	5.776	0	0	54.141	112.811	10.278	249.018	0	41.541	0	222.899	29.016	127.007	0	87.098	21.107	23.153	4.639	26.517	53.258
Ptafr	ENSMUSG00000056529	ENSMUST00000070690.7	1	1	0	platelet-activating factor receptor	4:132564067-132582683:1	129.409	322.647	0.285	246.052	140.681	140.838	426.465	224.691	0	59.773	1050.61	1.705	22.496	265.167	63.619	0.505	163.567	645.95	176.618	42.459	686.963	279.032	275.914	921.881	0	517.659	58.788	1163.83	90.977	142.11	116.665	909.841	240.837	0	329.79	0.159	104.109	606.618	397.099	0.204	94.949	71.877
Atp5l	ENSMUSG00000038717	ENSMUST00000043675.8, ENSMUST00000213999.1, ENSMUST00000216380.1, ENSMUST00000216815.1, NM_013795	5	4	1	ATP synthase, H+ transporting, mitochondrial F0 complex, subunit G	9:44913248-44920742:-1	140.616	141.275	3.851	100.717	19.909	91.407	79.589	359.248	8.001	318.432	1.669	207.394	100.533	7.642	17.032	35.048	381.055	0.41	83.392	516.497	74.018	7.185	8.799	0.387	0	53.166	127.855	10.106	68.43	0	72.015	0.536	84.602	67.979	229.748	101.257	134.279	109.026	73.18	18.352	291.507	103.654
Rab7	ENSMUSG00000079477	ENSMUST00000095048.5, ENSMUST00000113596.7, ENSMUST00000113597.7, ENSMUST00000113598.7, ENSMUST00000113600.9, ENSMUST00000203674.2, ENSMUST00000204126.1	7	7	0	RAB7, member RAS oncogene family	6:87999106-88045270:-1	518.385	424.049	612.798	277.024	903.044	347.395	3.027	1409.85	698.347	0	2.864	18.152	6.055	489.424	293.075	4.371	844.87	7.709	537.846	51.16	412.19	755.002	25.305	0	1.243	2.47	1305.49	485.779	642.888	0	122.063	30.163	1329.96	259.064	1277.9	24.792	408.383	604.807	935.814	0.415	642.138	228.896
Elob	ENSMUSG00000055839	ENSMUST00000069579.6, ENSMUST00000232702.1, ENSMUST00000233483.1, ENSMUST00000233519.1, ENSMUST00000233593.1, ENSMUST00000233796.1, ENSMUST00000233857.1, ENSMUST00000233882.1, NM_026305	9	8	1	elongin B	17:23824740-23829109:-1	0	80.983	0	47.48	8.131	0	7.672	47.953	0	37.878	22.127	57.264	0	0	18.139	6.042	0	6.744	153.378	167.41	59.441	33.7	5.868	2.717	86.778	0	29.355	14.085	66.414	0	69.444	64.877	0	35.364	176.093	82.634	217.523	87.849	6.869	0	51.063	20.322
Rps13	ENSMUSG00000090862	ENSMUST00000170953.2, ENSMUST00000205265.1, ENSMUST00000205490.1, ENSMUST00000205548.1, ENSMUST00000205906.1, ENSMUST00000206712.1, ENSMUST00000206748.1, ENSMUST00000206963.1, NM_026533	9	8	1	ribosomal protein S13	7:116331507-116334190:-1	927.552	652.903	90.651	7.469	309.143	58.249	78.436	120.128	143.808	166.513	310.675	481.064	0	137.091	22.71	121.662	129.536	0	41.416	434.978	0	69.269	0	0	0	3.313	191.639	155.962	695.238	0	70.873	0	6.369	164.271	115.179	759.914	132.609	0	83.134	124.637	30.719	160.475
Rpl18	ENSMUSG00000059070	ENSMUST00000072503.12, ENSMUST00000209287.1, ENSMUST00000209556.1, ENSMUST00000209693.1, ENSMUST00000209723.1, ENSMUST00000209867.1, ENSMUST00000210640.1, ENSMUST00000211061.1, ENSMUST00000211325.1, ENSMUST00000211425.1, ENSMUST00000211435.1, XM_030242247	12	11	1	ribosomal protein L18	7:45718104-45720831:1	622.466	361.275	307.193	187.417	176.286	109.493	408.332	149.194	255.533	45.758	87.54	0	2163.36	169.713	417.291	144.744	0	674.469	410.938	1667.02	0	166.028	219.97	1179.75	136.804	0	304.186	405.625	303.806	0	602.178	321.025	162.605	161.807	219.836	0	446.002	272.376	67.967	0	754.773	191.988
H2-T23/ENSMUSG00000067212	ENSMUSG00000067212	ENSMUST00000102678.4, ENSMUST00000174161.1, ENSMUST00000174471.1, ENSMUST00000174839.1	4	4	0	histocompatibility 2, T region locus 23	17:36029773-36032855:-1	3.368	10.632	644.657	109.425	0	622.101	0	351.772	1.594	943.979	0	1.542	1171.83	449.664	777.813	24.663	1.744	0	635.082	822.022	0	0	726.839	0	0	0	404.394	44.279	423.879	0	577.478	1.823	20.228	413.95	821.957	0	357.148	0	3005.14	0	214.573	9.104
Ube2d3	ENSMUSG00000078578	ENSMUST00000106291.9, ENSMUST00000166033.5, ENSMUST00000196248.1, ENSMUST00000196446.4, ENSMUST00000196564.1, ENSMUST00000196591.4, ENSMUST00000196878.1, ENSMUST00000197134.2, ENSMUST00000197357.1, ENSMUST00000197539.4, ENSMUST00000197814.1, ENSMUST00000197859.4, ENSMUST00000198685.4, ENSMUST00000198748.4, ENSMUST00000199582.4, ENSMUST00000199613.4, NM_025356	17	16	1	ubiquitin-conjugating enzyme E2D 3	3:135439126-135468214:1	391.207	0.824	650.689	281.839	1016	815.405	5.666	21.828	20.369	800.522	546.422	15.778	5.972	0.111	363.921	374.902	6.341	159.02	474.508	341.554	537.838	0	9.498	381.514	4.235	1.469	535.42	995.437	134.112	749.824	255.027	4.296	201.394	655.892	424.493	314.019	424.291	1020.56	1005.44	6598.82	566.468	660.592
Myl12a	ENSMUSG00000024048	ENSMUST00000024846.12, ENSMUST00000123686.7, ENSMUST00000126529.1, ENSMUST00000128179.1, ENSMUST00000129093.1, ENSMUST00000148960.7, ENSMUST00000150456.1, ENSMUST00000232766.1, ENSMUST00000233089.1, ENSMUST00000233798.1, NM_026064	11	10	1	myosin, light chain 12A, regulatory, non-sarcomeric	17:70993797-70998012:-1	0	26.307	558.242	273.762	0	302.487	1237.48	522.643	665.005	171.289	0	866.543	5.153	331.392	0	1.58	0	0	0	0	0	0	1.597	0	464.659	0	22.618	0	0	395.255	0	865.259	526.685	163.306	0	921.918	432.466	465.253	776.746	32.757	99.824	1555.78
Ndufa7/ENSMUSG00000041881	ENSMUSG00000041881	ENSMUST00000048249.7, ENSMUST00000173132.7, ENSMUST00000173175.7, ENSMUST00000173182.1, ENSMUST00000173556.1, ENSMUST00000173807.7, ENSMUST00000173946.1, ENSMUST00000174498.1, ENSMUST00000174847.7, ENSMUST00000234470.1	10	10	0	NADH:ubiquinone oxidoreductase subunit A7	17:33824572-33838317:1	18.641	0	332.789	47.942	75.263	51.708	0	147.468	0	97.17	32.227	0	0	281.057	103.495	91.351	0	972.856	0	0	256.038	213.832	100.667	0	7.928	0	33.707	0	86.208	0	79.449	6.648	0	347.988	486.371	381.707	36.726	0	264.796	4.43	167.251	5.243
Selenok	ENSMUSG00000042682	ENSMUST00000112268.2, ENSMUST00000133229.1, ENSMUST00000223998.1, NM_019979	4	3	1	selenoprotein K	14:29968380-29975074:1	0	555.72	539.071	417.197	878.047	33.387	386.534	223.249	1.401	134.351	689.047	3.232	1082.32	369.533	40.032	321.738	634.5	0	0	0	598.188	321.518	1481.26	0	999.023	371.238	451.216	283.328	192.879	911.573	413.733	542.511	0	65.755	815.346	844.013	399.997	67.91	1008.46	0	0	40.646
Cox6c	ENSMUSG00000014313	ENSMUST00000014457.14, ENSMUST00000127999.1, ENSMUST00000153512.1, ENSMUST00000155638.7, ENSMUST00000156915.2, ENSMUST00000227231.1	6	6	0	cytochrome c oxidase subunit 6C	15:35925886-35938246:-1	20.701	36.087	39.493	108.437	8.736	13.789	661.965	215.882	62.057	53.773	0	0	88.568	0	28.504	124.638	118.701	0	91.432	86.724	38.999	0	463.939	4.84	22.483	85.128	37.645	12.646	0	0	78.359	0	0	45.19	40.124	61.11	172.194	250.122	85.093	0	131.804	102.211
Slc11a1	ENSMUSG00000026177	ENSMUST00000027368.5, ENSMUST00000127487.1, ENSMUST00000131511.7, ENSMUST00000133896.7, ENSMUST00000134189.1, ENSMUST00000135137.1, ENSMUST00000136786.7, ENSMUST00000147233.7, ENSMUST00000149166.7, ENSMUST00000155865.1, ENSMUST00000187516.6, NM_013612, XM_006495773	13	11	2	solute carrier family 11 (proton-coupled divalent metal ion transporters), member 1	1:74375203-74386051:1	0	0	0	3.767	1291.04	0.632	829.822	645.316	0	764.435	1014.97	23.874	1174.43	844.439	476.006	411.408	4.927	5.763	656.486	0	0	330.111	1.084	0	1101.75	0	0	606.936	23.274	301.012	602.923	387.553	2.698	242.249	274.918	174.739	269.716	4.444	0	0	975.218	1428.97
Ghitm	ENSMUSG00000041028	ENSMUST00000042564.16, ENSMUST00000165649.3, ENSMUST00000223921.1, ENSMUST00000224769.1, NM_078478	5	4	1	growth hormone inducible transmembrane protein	14:37120444-37135139:-1	0	0	0	476.383	728.918	929.511	3.075	469.813	0	0	0	2.137	1.166	732.423	564.062	0	0	1.02	0.959	731.533	843.069	747.718	2.474	5925.71	0	2292.68	0	394.933	0.884	278.558	425.483	0.43	0	469.885	0	370.661	207.806	1514.42	98.108	0	91.86	0
Scp2	ENSMUSG00000028603	ENSMUST00000030340.14, ENSMUST00000106701.1, ENSMUST00000122878.7, ENSMUST00000123792.7, ENSMUST00000130776.1, ENSMUST00000135379.7, ENSMUST00000143340.1, ENSMUST00000145721.1, ENSMUST00000149106.7, XM_011240477	10	9	1	sterol carrier protein 2, liver	4:108043838-108144971:-1	812.977	666.212	0	162.811	446.555	0	1275.24	1239.27	714.747	3.262	576.615	0	0	0	700.687	1.4	0	4.784	1.593	1.261	394.069	3.217	1570.22	3359.59	439.776	1685.06	293.867	0	0	1018.04	353.304	0	2.615	1330.06	410.248	41.63	761.981	0	1.592	2932.04	402.633	210.784
Lamtor2	ENSMUSG00000028062	ENSMUST00000029698.14, ENSMUST00000119002.1, ENSMUST00000145172.1, ENSMUST00000145548.1, ENSMUST00000156421.1, NM_001362368, NM_031248	7	5	2	late endosomal/lysosomal adaptor, MAPK and MTOR activator 2	3:88552230-88552951:-1	0	121.911	0	50.536	480.879	306.039	3.386	141.739	0	59.56	24.044	194.151	0	182.4	64.596	76.004	0	276.008	0	459.04	436.843	0	0	0	147.551	278.961	20.655	416.018	0	1087.64	76.102	0	140.873	178.414	229.132	0	280.217	5.822	0	12.999	48.851	230.956
Gpx4	ENSMUSG00000075706	ENSMUST00000097227.9, ENSMUST00000105372.7, ENSMUST00000136081.1, ENSMUST00000144698.7, ENSMUST00000145703.1, ENSMUST00000154095.1, ENSMUST00000183037.1, NM_001367995, NM_008162	9	7	2	glutathione peroxidase 4	10:80054011-80056439:1	430.497	3.484	16.68	252.138	1779.25	1159.65	652.145	366.898	212.392	436.322	242.966	1966.64	67.208	216.415	497.186	536.885	18.649	0	0	257.957	1265.21	744.961	0	32.603	5.12	11.559	146.15	217.365	245.907	3437.43	508.681	8.103	1.35	785.534	10.071	310.094	106.694	4.864	616.214	26.137	604.229	868.511
Lilr4b	ENSMUSG00000112023	ENSMUST00000102894.5, ENSMUST00000218179.1, ENSMUST00000218649.1, ENSMUST00000218704.1, ENSMUST00000218900.1, ENSMUST00000219053.1, ENSMUST00000219151.1, ENSMUST00000219178.1, ENSMUST00000219262.1, ENSMUST00000219598.1, ENSMUST00000219661.1, ENSMUST00000219717.1, ENSMUST00000219960.1, NM_001291892, NM_008147	15	13	2	leukocyte immunoglobulin-like receptor, subfamily B, member 4B	10:51480612-51486329:1	23.255	602.409	0.514	409.045	1400.75	620.865	355.714	0	0	348.476	30.762	3716.52	4.306	88.337	515.522	1321.1	871.839	0	946.837	984.163	679.841	49.583	0	1441.47	0	382.461	49.388	357.532	122.822	206.043	1395.97	806.103	1.554	759.412	588.849	0.499	66.647	103.64	2254.39	0.48	401.233	50.36
Rpl14	ENSMUSG00000025794	ENSMUST00000165532.2, ENSMUST00000213310.1, ENSMUST00000215063.1, ENSMUST00000216628.1, ENSMUST00000216990.1, NM_025974	6	5	1	ribosomal protein L14	9:120571517-120574653:1	0	742.181	680.69	90.735	563.556	429.479	0	98.237	373.713	400.037	628.994	576.27	545.621	104.158	169.753	217.64	0	70.228	8.495	583.088	358.567	517.855	48.054	7292.89	0	728.458	179.942	153.144	244.125	0	330.285	517.966	1570.7	292.242	0	0	175.288	0	50.103	39.467	556.642	453.375
Ndufa4	ENSMUSG00000029632	ENSMUST00000031637.7, ENSMUST00000203801.1, ENSMUST00000204084.2, ENSMUST00000204714.1, ENSMUST00000204978.2, NM_010886	6	5	1	Ndufa4, mitochondrial complex associated	6:11900372-11907450:-1	45.417	0	40.899	214.73	239.061	0	110.356	419.174	0	0	5.687	136.364	700.081	103.046	86.613	0	8.494	0	287.981	461.564	261.363	0	304.529	0	0	58.941	309.866	79.268	0	0	187.454	0	6.932	42.938	15.698	5.3	207.313	52.152	66.673	0	129.67	32.64
Cyb5a	ENSMUSG00000024646	ENSMUST00000025549.13, ENSMUST00000159837.1, ENSMUST00000159846.1, ENSMUST00000160180.8, ENSMUST00000163083.1, ENSMUST00000235254.1, ENSMUST00000235725.1, ENSMUST00000236742.1	8	8	0	cytochrome b5 type A (microsomal)	18:84838704-84879871:1	451.579	0	0	359.326	0	0	3.375	0	0	338.931	0	0	0	268.635	432.271	902.975	1.991	0	322.32	5.126	0	725.247	0	7.228	4.905	2.142	63.926	0	0	0	414.967	357.423	2.009	107.463	385.411	1.249	368.437	0	559.816	0	0	0
Reep5	ENSMUSG00000005873	ENSMUST00000006027.6, ENSMUST00000235153.1, ENSMUST00000235227.1, ENSMUST00000236887.1, ENSMUST00000237414.1	5	5	0	receptor accessory protein 5	18:34344885-34374070:-1	389.927	161.669	350.834	85.134	0	196.352	0.413	22.303	484.828	112.06	563.576	0	0	140.183	47.119	0	0	34.97	0	314.589	0.885	0	0.67	0.442	0.246	3.768	216.237	290.369	0	92.748	87.511	0	0.245	0	0.224	0.197	409.586	0	329.013	1704.91	130.87	288.391
Rnasek	ENSMUSG00000093989	ENSMUST00000040428.3, ENSMUST00000125752.2, ENSMUST00000141880.1	3	3	0	ribonuclease, RNase K	11:70238124-70239842:-1	0	501.125	0	67.771	213.718	481.9	0	0	0	243.389	423.395	0	3.868	97.574	14.696	235.933	0	0	0	0	0	0	7.945	0	334.785	0	50.082	171.975	237.952	0	201.047	0	0	159.07	257.575	0	436.121	15.908	292.355	1.98	363.661	218.89
Uqcrb	ENSMUSG00000021520	ENSMUST00000021993.4, ENSMUST00000174606.1, NM_026219	3	2	1	ubiquinol-cytochrome c reductase binding protein	13:66900576-66905350:-1	0	258.8	0	15.083	15.867	0	0	105.931	179.76	122.179	91.049	0	139.704	13.548	0	54.176	161.715	148.956	76.309	264.41	0	0	0	0	0	0	52.156	0	0	0	36.327	0	0	34.832	0	0	0	0	190.467	0	71.295	0
Ms4a6c	ENSMUSG00000079419	ENSMUST00000165310.2, ENSMUST00000187462.1, NM_028595, XM_006527381	4	2	2	membrane-spanning 4-domains, subfamily A, member 6C	19:11469368-11472736:1	480.804	881.411	2.39	1.822	0	0	0	241.488	0	0	1228.3	0	0	1417.57	2.073	0	0	0	0	0	0	1.899	2080.18	0	0	805.729	1.864	0	884.458	0	0	0.629	2905.22	54.962	2.838	2.444	0	837.022	1271.53	0	1.548	755.002
D8Ertd738e	ENSMUSG00000019362	ENSMUST00000019506.8	1	1	0	DNA segment, Chr 8, ERATO Doi 738, expressed	8:84246238-84249719:-1	129.167	153.601	0	233.786	0	162.167	0	71.075	0	52.546	85.736	0	403.65	130.424	114.835	124.225	0	287.207	87.699	0	0	430.556	619.037	3.11	415.497	0	50.38	195.502	0	1974.29	251.481	0	168.851	0	0	254.479	225.699	645.107	2.039	911.112	191.841	0
Rps8	ENSMUSG00000047675	ENSMUST00000102696.4, ENSMUST00000127037.1, ENSMUST00000137423.1, ENSMUST00000140226.1, ENSMUST00000141219.1, ENSMUST00000144051.7, NM_009098	7	6	1	ribosomal protein S8	4:117153836-117156132:-1	186.002	96.585	0	54.609	16.889	180.337	114.165	311.321	1265.61	12.916	131.343	73.501	86.243	134.805	167.605	251.726	22.468	0	175.552	789.286	112.016	11.014	458.509	16.281	0	2.392	167.981	96.547	209.324	0	28.573	0.33	23.322	224.672	331.428	685.571	310.822	0	8.541	47.843	336.003	16.854
Zfp706	ENSMUSG00000062397	ENSMUST00000078976.8, ENSMUST00000226257.1, ENSMUST00000226453.1, ENSMUST00000226671.1, ENSMUST00000228275.1, XM_030248719	6	5	1	zinc finger protein 706	15:37001838-37007358:-1	0	0	0	171.989	4.907	448.588	1.115	278.613	360.238	298.453	390.51	399.337	0	172.148	97.212	338.323	0	0	0	289.647	0	0	5.513	0	215.241	376.191	283.951	784.837	615.771	0	165.333	4.682	0	0.152	447.435	6.057	406.489	173.967	2.101	57.632	485.465	0
Hmox1	ENSMUSG00000005413	ENSMUST00000005548.7, ENSMUST00000159631.2	2	2	0	heme oxygenase 1	8:75093621-75100589:1	491.071	0.55	0.704	194.617	54.519	0	0	819.992	0	0	1106.27	1.493	0	0	0	423.287	0	1473.59	0	195.211	0	1.423	0	2.193	0	0	0	34.907	0	0	1147.43	0	0	0	237.777	0	144.886	0.459	19.235	0	552.319	397.011
Cd52	ENSMUSG00000000682	ENSMUST00000000696.6, ENSMUST00000137445.1, ENSMUST00000145122.1, NM_013706	4	3	1	CD52 antigen	4:134093538-134095073:-1	82.749	785.159	302.625	13.723	0	135.341	296.024	0	48.485	0	54.95	0	0	155.164	88.318	0	143.403	853.184	0	0	0	40.845	228.549	4.358	0	188.205	26.042	300.516	0	0	0	0	0	0	0	775.103	33.74	58.149	0	2.567	0	354.085
Rpl11	ENSMUSG00000059291	ENSMUST00000102536.10, ENSMUST00000125726.7, ENSMUST00000128733.1, ENSMUST00000133613.1, ENSMUST00000137580.7, ENSMUST00000142440.1, ENSMUST00000147059.7, ENSMUST00000150565.1, ENSMUST00000153223.7, ENSMUST00000155873.2	10	10	0	ribosomal protein L11	4:136028265-136053428:-1	998.278	1185.83	592.28	259.126	2.136	292.255	0	363.442	0	378.21	0	414.471	0	236.759	88.075	495.384	166.206	4.271	136.598	309.139	4.082	195.3	520.014	0	188.355	3.803	342.324	444.389	351.035	0	98.171	146.996	70.894	184.189	103.267	80.456	334.953	113.477	2.082	0	200.43	87.489
Ppib	ENSMUSG00000032383	ENSMUST00000034947.6, ENSMUST00000213785.1	2	2	0	peptidylprolyl isomerase B	9:66060222-66066623:1	0	192.679	0	2248.82	920.102	1146.67	5.71	596.817	1.283	930.22	576.11	606.455	0	0	2143.83	1461.97	1.248	0	857.469	890.708	1069.92	29.15	4.232	1.9	1078.23	0	382.428	235.481	1.234	370.391	244.426	1.629	2345.14	898.552	287.987	1079.9	531.17	1.977	1047.67	3805.35	1504.2	321.176
Tbxas1	ENSMUSG00000029925	ENSMUST00000003017.12, ENSMUST00000159226.7, ENSMUST00000160963.1, ENSMUST00000161360.1, ENSMUST00000161781.7, ENSMUST00000162521.7, ENSMUST00000162656.1, NM_011539, XM_006505877, XM_006505878, XM_006505879, XM_006505880, XM_006505881, XM_011241280, XM_017321499, XM_017321500	16	7	9	thromboxane A synthase 1, platelet	6:38983309-39084590:1	11.951	240.551	9.79	221.548	0.515	568.757	1.031	257.133	35.645	0	478.682	0	0	294.544	0.69	452.572	16.59	0	95.804	0.784	0	3.523	0.841	0	15.493	2.26	1.74	10.613	0	282.604	68.044	6.981	8.653	516.12	515.078	0.537	369.206	0	6.302	0	727.687	0
mt-Nd6	ENSMUSG00000064368	ENSMUST00000082419.1	1	1	0	mitochondrially encoded NADH dehydrogenase 6	MT:13552-14070:-1	632.443	0	95.197	253.735	368.73	100.069	0	2013.86	723.912	576.306	0	119.71	0	129.326	905.402	549.869	0	614.523	59.772	336.884	151.755	2.97	518.67	1564.2	21.735	2.459	987.368	400.882	547.717	0	204.772	538.534	0	379.853	86.179	276.109	483.729	570.426	1398.96	2.466	55.66	156.019
Cd47	ENSMUSG00000055447	ENSMUST00000084838.13, ENSMUST00000114496.2, ENSMUST00000229101.1, ENSMUST00000229104.1, ENSMUST00000229206.1, ENSMUST00000229640.1, ENSMUST00000230281.1, ENSMUST00000230641.1, ENSMUST00000230836.1, ENSMUST00000231187.1, NM_001368415, NM_001368417, NM_001368418, NM_010581, XM_006521809, XM_006521810, XM_030248984, XM_030248986	18	10	8	CD47 antigen (Rh-related antigen, integrin-associated signal transducer)	16:49855661-49912428:1	64.833	434.575	280.659	548.701	3.572	334.36	4.461	776.135	1.323	2.325	0	174.675	5.541	292.97	250.947	4.68	724.716	0	55.075	249.079	428.336	277.65	47.094	0.238	522.199	7.698	1.818	324.064	747.337	378.004	1.695	1144.61	4.5	202.377	953.89	799.662	33.432	0.646	326.698	1.618	165.483	182.265
Rab11a	ENSMUSG00000004771	ENSMUST00000004892.6, ENSMUST00000165083.1, ENSMUST00000166857.1, ENSMUST00000167569.7, ENSMUST00000168366.1, ENSMUST00000169058.7, ENSMUST00000171100.1, ENSMUST00000172298.7, ENSMUST00000172444.1, NM_017382	10	9	1	RAB11A, member RAS oncogene family	9:64715300-64737756:-1	0	110.131	0	6.364	976.575	715.213	2484.28	429.749	0	0	400.61	0	0	0	536.776	0	0	0	694.306	254.317	155.068	0	573.347	0	0	1.6	461.436	0	0	1562.89	795.492	0	0	0	0	0	771.786	1293.61	0.371	0	1585.78	0
Nupr1	ENSMUSG00000030717	ENSMUST00000032961.3, ENSMUST00000131174.1, ENSMUST00000151105.7, ENSMUST00000187609.1, ENSMUST00000191192.1, ENSMUST00000191413.1, NM_019738	7	6	1	nuclear protein transcription regulator 1	7:126623246-126625470:-1	165.996	363.171	0	527.669	764.751	0	0	1.951	0	437.659	0	232.791	358.435	0	603.325	0	806.894	0	117.72	208.517	1652.68	2.204	0	0	908.122	2.061	82.69	0	23.516	0	47.566	0	1.811	33.451	349.151	25.267	123.78	4.04	0	0	430.128	31.277
Serpinb6a	ENSMUSG00000060147	ENSMUST00000017188.13, ENSMUST00000043552.16, ENSMUST00000076532.13, ENSMUST00000164627.7, ENSMUST00000166354.1, ENSMUST00000167163.7, ENSMUST00000167237.7, ENSMUST00000167260.7, ENSMUST00000167597.7, ENSMUST00000168350.7, ENSMUST00000168400.7, ENSMUST00000170620.1, ENSMUST00000170991.7, ENSMUST00000171034.7, ENSMUST00000171252.7, ENSMUST00000171951.1, ENSMUST00000171985.1, NM_009254, XM_01124430…	20	17	3	serine (or cysteine) peptidase inhibitor, clade B, member 6a	13:33917927-33935703:-1	1562.96	1333.45	4.599	0.367	510.882	344.922	0	597.645	0	0	0	552.213	0	0	291.22	136.693	2.344	0	1.012	550.316	0	0.626	28.931	0	9.329	2.014	0	0	534.624	0	117.602	0	321.38	206.056	2.049	0.563	0	135.367	776.316	0	0.316	0.672
Mrpl33	ENSMUSG00000106918	ENSMUST00000031024.13, ENSMUST00000201483.3, ENSMUST00000201620.1, ENSMUST00000201719.1, ENSMUST00000201910.3, ENSMUST00000201923.1, ENSMUST00000201999.3, ENSMUST00000202243.3, ENSMUST00000202655.3, ENSMUST00000202690.1, ENSMUST00000202953.1, NM_025796	12	11	1	mitochondrial ribosomal protein L33	5:31613951-31622644:1	0	0	8.989	22.096	28.743	264.92	0	294.917	129.493	130.697	0	0	200.468	0	45.142	59.548	0	135.98	0	93.531	35.959	225.603	0	21.671	0	0	111.107	305.206	0	0	35.943	0	8.459	121.179	489.662	76.305	161.739	0	100.055	155.366	160.038	22.603
Hmox2	ENSMUSG00000004070	ENSMUST00000004172.14, ENSMUST00000118885.7, ENSMUST00000120232.7, ENSMUST00000121529.1, ENSMUST00000140367.7, ENSMUST00000154117.1, NM_001136066, NM_001357050, NM_010443	9	6	3	heme oxygenase 2	16:4756946-4766249:1	1190.2	0	0	195.436	0	502.886	973.07	0	0	0	1036.84	0	0	0	0	483.375	842.607	0	0	216.051	241.356	3.541	46.074	0.769	853.091	0	82.439	345.274	1517.83	0	0.707	0	0	438.59	1.636	0	509.34	1323.41	502.585	1.893	230.853	0
Psmb6/ENSMUSG00000018286	ENSMUSG00000018286	ENSMUST00000018430.6, ENSMUST00000128870.1, ENSMUST00000145503.1, ENSMUST00000148535.1	4	4	0	proteasome (prosome, macropain) subunit, beta type 6	11:70525367-70527858:1	0	920.507	0	227.001	0	4.264	0	0	1505.22	56.173	0	0	1269.82	0	404.37	614.392	0	1250.5	0	635.055	0	676.147	1837.53	0	895.784	790.114	393.608	0	430.842	0	1.236	0	0	165.009	0	0	597.865	255.441	53.992	0	388.017	94.571
Rpl8	ENSMUSG00000003970	ENSMUST00000004072.9, ENSMUST00000229183.1, ENSMUST00000229591.1	3	3	0	ribosomal protein L8	15:76904078-76906314:1	498.306	141.819	643.439	187.661	794.855	0	1586.89	387.954	1.434	0	0	360.295	0	12.062	324.564	189.7	0	0	1083.83	1422.89	814.827	2.866	76.608	4.239	1.158	0	521.383	163.062	359.616	436.565	527.491	0	0	945.476	2.097	1201.63	586.115	505.503	991.253	3355.48	799.046	716.189
Anxa1	ENSMUSG00000024659	ENSMUST00000025561.7, ENSMUST00000163902.1, ENSMUST00000164587.1, ENSMUST00000165518.1, ENSMUST00000167668.7, ENSMUST00000168020.7, ENSMUST00000171423.8, ENSMUST00000235280.1, NM_010730	9	8	1	annexin A1	19:20373434-20390671:-1	0	257.42	0.743	828.414	1.509	666.665	6.027	1049.73	1.05	326.601	3.049	0	1556.99	0	2433.84	763.29	0	0	401.786	670	1798.82	794.891	0.686	3.302	584.316	0	1238.84	3448.27	0	633.234	1876.28	2.666	0	540.021	1.516	0.659	1599.55	0.962	15.731	1.892	445.258	0.472
Arhgdia	ENSMUSG00000025132	ENSMUST00000067936.5, ENSMUST00000106197.9, NM_001363425	3	2	1	Rho GDP dissociation inhibitor (GDI) alpha	11:120578099-120581247:-1	0	2.177	0.557	0.859	592.954	77.024	1.267	162.707	871.733	0	512.081	703.229	390.866	108.142	413.377	274.134	625.533	1062.09	303.153	440.056	896.167	0.454	0	14.159	650.89	325.553	351.276	300.652	373.334	655.064	340.644	0.596	963.729	627.16	56.385	0	395.693	484.751	1094.31	3736.24	157.966	250.646
Ms4a6d	ENSMUSG00000024679	ENSMUST00000025582.10, ENSMUST00000125291.2, ENSMUST00000135351.1, ENSMUST00000155669.7, NM_026835	5	4	1	membrane-spanning 4-domains, subfamily A, member 6D	19:11586606-11604804:-1	0	0	0	0.274	620.016	889.789	0	0	995.185	3.659	434.571	0	0	0	261.349	0	0	0	0	0.648	0	0	0	0.976	1.803	392.289	8.804	0	0	538.486	0	0	63.655	55.822	607.508	0	300.636	0	1472.34	0.584	202.843	185.316
Hnrnpa2b1	ENSMUSG00000004980	ENSMUST00000069949.12, ENSMUST00000090002.9, ENSMUST00000114459.7, ENSMUST00000203220.2, ENSMUST00000203253.1, ENSMUST00000203655.1, ENSMUST00000203954.2, ENSMUST00000204090.1, ENSMUST00000204158.2, ENSMUST00000204188.2, ENSMUST00000204885.1, ENSMUST00000204902.1, ENSMUST00000205204.1, NM_016806, XM_006506373, XM_006506374, XM_030255496, XM_030255497, XM_030255498, XM_030255499	20	13	7	heterogeneous nuclear ribonucleoprotein A2/B1	6:51461872-51469884:-1	5.251	0	1.812	243.192	6.143	30.301	0	354.462	1.287	13.062	425.203	0.268	0	74.578	400.234	339.604	1052.85	416.023	0	0	852.016	1.499	376.175	0	1.034	808.544	221.187	297.008	0	0	54.16	782.966	1.192	645.39	40.174	0	294.982	1041.45	94.854	3.766	244.274	517.587
Vim	ENSMUSG00000026728	ENSMUST00000028062.7, ENSMUST00000141365.2, ENSMUST00000148248.2, ENSMUST00000155605.1, ENSMUST00000191615.1, ENSMUST00000193675.1, NM_011701	7	6	1	vimentin	2:13574311-13582826:1	320.496	1198.23	1.593	428.053	427.068	360.481	1704.6	944.296	646.875	33.364	355.973	785.327	1489.11	303.484	231.626	4.179	212.571	480.928	195.48	185.515	138.7	362.996	2521.76	3.457	423.678	0	166.271	2057.91	609.218	919.825	29.427	945.144	795.672	140.79	2.559	833.898	1032.25	22.828	1743.58	16828.5	184.976	1152.34
Slc25a3	ENSMUSG00000061904	ENSMUST00000076694.12, ENSMUST00000163246.7, ENSMUST00000164505.1, ENSMUST00000167455.7, ENSMUST00000169339.7, ENSMUST00000170810.7, ENSMUST00000171960.1, ENSMUST00000172442.1, NM_133668	9	8	1	solute carrier family 25 (mitochondrial carrier, phosphate carrier), member 3	10:91116791-91124046:-1	4.964	550.977	0	1083.62	475.438	1.653	0.987	687.044	9.419	720.331	0	1204.98	1618.06	976.065	1154.97	1.565	1.761	30.141	430.508	0.697	0	0	1152.53	49.17	0.995	0	1707.58	314.722	0	722.986	936.04	0.923	263.29	416.127	3.006	2559.3	317.25	708.85	99.901	3723.68	444.816	989.946
Cltc	ENSMUSG00000047126	ENSMUST00000060766.15, ENSMUST00000103186.10, ENSMUST00000124385.1, ENSMUST00000133501.1, ENSMUST00000134999.1, ENSMUST00000141152.1, NM_001003908, XM_006533985	8	6	2	clathrin, heavy polypeptide (Hc)	11:86694614-86757463:-1	706.848	2.144	284.367	46.318	827.873	169.288	12.066	287.959	695.964	217.989	294.835	233.042	0.695	338.167	0	0	5.803	1078.67	1.484	6.011	158.427	0	804.992	0	1.32	481.766	152.764	134.106	1186.2	82.523	11.308	0	783.736	71.476	260.379	0.088	1.913	882.943	1429.28	0.357	0.11	265.283
Rpl10a	ENSMUSG00000037805	ENSMUST00000042334.15, ENSMUST00000128758.8, ENSMUST00000129935.7, ENSMUST00000141049.1, ENSMUST00000143443.2, ENSMUST00000150103.2, ENSMUST00000152665.2, ENSMUST00000232770.1, ENSMUST00000232867.1, ENSMUST00000232920.1, ENSMUST00000233014.1, ENSMUST00000233427.1, ENSMUST00000233842.1, ENSMUST00000233852.1, ENSMUST00000233895.1, ENSMUST00000233937.1	16	16	0	ribosomal protein L10A	17:28328471-28331033:1	9.283	1060.84	370.209	266.812	1112.96	774.099	1201.15	448.262	2.74	207.893	758.848	969.079	2479.65	966.317	400.857	218.938	1290.08	85.318	201.044	1139.76	731.74	214.87	653.913	2.629	478.509	734.293	586.874	581.697	729.498	0	290.261	1176.9	6.51	393.023	1554.06	533.845	652.116	120.771	303.496	0	141.62	709.702
Atp5h	ENSMUSG00000034566	ENSMUST00000043931.8, ENSMUST00000073791.9, ENSMUST00000106537.7, ENSMUST00000137563.7, ENSMUST00000137754.1, ENSMUST00000138779.1, ENSMUST00000141474.7, ENSMUST00000180072.7	8	8	0	ATP synthase, H+ transporting, mitochondrial F0 complex, subunit D	11:115415689-115419962:-1	0	229.102	4.09	348.804	117.823	107.067	231.705	172.047	271.285	221.003	135.287	0	245.84	189.796	103.954	426.548	2.115	0	0	960.47	122.607	70.868	0.799	0	0	0	453.829	413.932	238.259	0	115.831	0	123.659	276.37	1.681	2.526	387.787	0	117.23	0	0	0
Csf2ra	ENSMUSG00000059326	ENSMUST00000076046.6, ENSMUST00000235172.1, ENSMUST00000235483.1, ENSMUST00000235987.1, ENSMUST00000236872.1, ENSMUST00000237286.1, ENSMUST00000237386.1, ENSMUST00000237877.1	8	8	0	colony stimulating factor 2 receptor, alpha, low-affinity (granulocyte-macrophage)	19:61223957-61228429:-1	541.647	330.883	161.184	174.749	459.767	631.272	886.127	12.956	954.425	0	818.124	53.758	6.827	0	185.772	110.221	266.412	6.031	638.716	142.499	343.429	0	174.71	3.931	2.757	1.751	260.522	841.694	269.531	673.649	654.877	4.459	153.821	305.932	336.95	189.552	1.377	607.85	5.014	1.748	0.659	331.679
Rpl31	ENSMUSG00000073702	ENSMUST00000086535.11, ENSMUST00000178079.7, ENSMUST00000179954.7, ENSMUST00000191855.1, ENSMUST00000194746.5, ENSMUST00000195123.5, NM_053257	7	6	1	ribosomal protein L31	1:39367851-39371911:1	176.229	85.634	52.758	108.436	388.222	209.589	0	28.348	0	16.646	66.288	153.501	0	0	29.778	25.484	196.132	261.151	39.287	243.444	70.363	0	5.517	0	0	0	0	0	79.796	0	30.226	0	0	108.756	108.542	365.892	192.966	0	41.576	0	194.059	0
Fn1	ENSMUSG00000026193	ENSMUST00000055226.12, ENSMUST00000185408.6, ENSMUST00000186129.6, ENSMUST00000186575.1, ENSMUST00000186613.1, ENSMUST00000186736.1, ENSMUST00000186879.1, ENSMUST00000186940.6, ENSMUST00000186985.1, ENSMUST00000187627.1, ENSMUST00000187938.6, ENSMUST00000188092.1, ENSMUST00000188674.6, ENSMUST00000188894.6, ENSMUST00000189160.1, ENSMUST00000189821.6, ENSMUST00000190780.6, XM_006495697, XM_0064956…	25	17	8	fibronectin 1	1:71585519-71653280:-1	0	544.731	4.028	7123.7	5258.98	9211.18	2.346	0	1.807	5947.34	2.284	10945.5	2973.74	1.389	5844.58	8506.22	0	1.621	1809.56	4697.59	7628.91	4583.79	7.748	2.943	0.173	11.235	8268.4	4132.35	0.544	1190.24	6926.55	4.445	3.107	2881.15	0.632	4.379	2727.23	1.691	0.42	3.986	4026.94	3.607
Clic1/ENSMUSG00000007041	ENSMUSG00000007041	ENSMUST00000007257.9, ENSMUST00000172599.1	2	2	0	chloride intracellular channel 1	17:35049966-35058749:1	0	489.999	336.526	747.049	33.669	667.938	2.236	301.51	1481.62	111.22	259.192	189.117	1356.51	472.809	471.315	350.912	603.725	42.926	307.44	335.871	3.83	197.416	1504.14	5.662	612.281	16.885	450.894	51.414	551.231	729.702	201.104	1263.63	353.647	161.372	0	3.448	747.858	468.836	533.688	0	380.752	381.595
Coro1a	ENSMUSG00000030707	ENSMUST00000032949.13, ENSMUST00000106364.7, ENSMUST00000123511.7, ENSMUST00000126193.1, ENSMUST00000131415.7, ENSMUST00000133718.7, ENSMUST00000135087.7, ENSMUST00000140896.1, ENSMUST00000173108.7, ENSMUST00000173116.1, ENSMUST00000174579.1, ENSMUST00000205515.1, NM_001301374, NM_009898	14	12	2	coronin, actin binding protein 1A	7:126699774-126704220:-1	0	347.941	5.81	3.607	0	1.859	891.665	9.376	1086.4	0	2.105	0	0	793.196	56.516	0	0	0	1.692	1.346	0	0	0	1.321	1.148	872.501	1.116	883.891	196.325	222.252	0.566	2990.55	599.473	2.502	394.89	938.367	7.853	1.334	797.23	3944.46	3.876	1223.45
Uqcrh	ENSMUSG00000063882	ENSMUST00000050580.10, ENSMUST00000078676.5, ENSMUST00000127175.1, ENSMUST00000134760.1, ENSMUST00000142468.1, NM_025641	6	5	1	ubiquinol-cytochrome c reductase hinge protein	4:116066965-116075070:-1	0	206.204	172.011	57.688	422.87	0	0	0	0	71.33	41.143	0	614.529	0	390.335	174.205	55.84	147.312	72.817	409.173	134.762	351.908	10.325	6.358	231.957	0	25.551	17.843	78.819	694.021	62.005	0	85.343	54.598	159.329	241.173	43.019	156.489	4.709	0	270.571	0
Rpl21	ENSMUSG00000041453	ENSMUST00000035983.11, ENSMUST00000075453.8, ENSMUST00000099272.2, ENSMUST00000135345.1, ENSMUST00000151871.1, ENSMUST00000154768.1	6	6	0	ribosomal protein L21	5:146832890-146837032:1	321.915	490.847	62.966	111.261	271.76	389.675	0	96.246	105.453	167.806	37.109	169.037	0	74.736	135.208	124.113	85.784	200.522	119.425	435.074	338.438	291.611	360.523	0	114.442	112.783	224.853	105.371	30.089	0	132.161	2.769	39.663	254.796	482.53	191.937	198.175	287.32	197.302	0	233.014	211.127
Cd48	ENSMUSG00000015355	ENSMUST00000015499.13, ENSMUST00000068584.6, NM_001360767, XM_006496636, XM_006496637, XM_030244776	6	2	4	CD48 antigen	1:171681997-171704791:1	829.561	0	0	0	26.274	0	1.526	12.681	0	328.86	0	0	0	480.737	344.295	614.264	881.562	3.326	478.419	0	618.308	0	0	0	49.594	964.281	162.284	863.546	1475.21	1099.29	261.231	0	1928.32	255.036	849.424	0	486.867	254.333	510.44	4766.13	507.617	1672.23
Ost4	ENSMUSG00000038803	ENSMUST00000132034.4, ENSMUST00000132253.4, NM_024460, XM_006504071	4	2	2	oligosaccharyltransferase complex subunit 4 (non-catalytic)	5:30907145-30907807:-1	0	43.669	0	22.481	505.714	0	3.136	99.475	0	104.788	14.879	60.983	68.276	113.175	47.599	0.906	0	174.409	108.196	106.903	31.599	45.643	204.539	0	104.473	0	83.986	0	35.586	0	65.209	0	0	114.34	136.323	68.055	3.61	15.705	87.843	0	127.828	9.752
Cd38	ENSMUSG00000029084	ENSMUST00000030964.5, ENSMUST00000196600.1, NM_007646	3	2	1	CD38 antigen	5:43868809-43912374:1	0	0.289	0	397.116	0	1.314	0	0	0.836	0	452.188	0.267	0	0	0	0	0.267	2.352	130.116	162.689	1.037	784.801	0	0	1028.31	136.094	208.017	0	0	0	0	0	0	0.635	620.517	0.169	1.334	0	112.164	0	0	0
Tmem59	ENSMUSG00000028618	ENSMUST00000030361.10, ENSMUST00000106753.2, ENSMUST00000127652.1, ENSMUST00000128123.2, ENSMUST00000141013.7, ENSMUST00000154007.7, NM_029565	7	6	1	transmembrane protein 59	4:107178630-107200996:1	2342.11	487.519	1.587	171.861	285.022	347.185	973.999	367.794	0	297.931	484.258	0	0	696.215	23.507	469.884	0.728	600.538	1116.95	151.57	502.099	1436.23	0.819	0	0	3789.91	452.753	1291.03	88.207	0	685.142	0	0	538.362	0	948.98	859.556	1246.36	400.516	1.212	548.516	683.368
Ptpn6	ENSMUSG00000004266	ENSMUST00000004377.14, ENSMUST00000112484.9, ENSMUST00000171549.8, ENSMUST00000172613.1, ENSMUST00000172690.1, ENSMUST00000172770.1, ENSMUST00000173228.1, ENSMUST00000173315.7, ENSMUST00000173647.1, ENSMUST00000174265.1, ENSMUST00000174787.1, NM_001077705, XM_030255191	13	11	2	protein tyrosine phosphatase, non-receptor type 6	6:124720717-124733179:-1	1146.5	0.498	774.185	432.699	586.007	741.726	0.727	322.665	0.543	0	2.931	1665.19	1432.99	0	171.215	537.196	0	0	0	0.503	524.533	432.808	418.95	0	0	0	333.592	389.075	908.798	982.19	295.562	0	1188.79	373.279	528.571	0	292.613	626.481	0	3.496	357.989	901.241
Ifitm6	ENSMUSG00000059108	ENSMUST00000081924.4, ENSMUST00000209328.1, ENSMUST00000211330.1, NM_001033632	4	3	1	interferon induced transmembrane protein 6	7:141015812-141016892:-1	0	0	0	126.067	565.533	331.166	0	656.977	0	756.217	0	65.158	0	0	687.36	1885.73	1.681	0	150.06	337.355	177.956	345.626	0	0	0	0	933.727	204.789	0	0	127.363	0	0	232.321	61.395	1722.27	225.716	0	3.4	0	673.98	0
Atox1	ENSMUSG00000018585	ENSMUST00000108857.1, ENSMUST00000138412.1, NM_009720	3	2	1	antioxidant 1 copper chaperone	11:55446637-55461208:-1	321.253	311.847	206.096	64.017	0	60.36	57.133	0	503.534	42.288	74.202	0	400.334	0	112.745	8.503	0	0	0	115.184	167.324	118.345	180.783	9.416	37.843	72.916	23.091	64.619	40.567	0	6.867	0	0	58.486	158.973	536.405	60.566	12.438	2.642	0	31.983	205.488
Selenow	ENSMUSG00000041571	ENSMUST00000044355.9, NM_009156	2	1	1	selenoprotein W	7:15917208-15922371:-1	684.991	470.097	526.681	179.806	143.429	211.98	2.229	361.244	34.438	277.021	359.485	221.111	1199.91	84.345	0	215.724	533.412	0	24.842	232.056	0	0	1360.1	2414.89	381.927	249.355	301.708	137.342	0	0	152.039	192.852	139.456	139.11	354.245	570.09	264.774	292.225	81.181	0	159.259	333.495
Pfdn5	ENSMUSG00000001289	ENSMUST00000001335.6, ENSMUST00000062492.10, ENSMUST00000165671.7, ENSMUST00000165717.3, ENSMUST00000166658.7, ENSMUST00000168805.7, ENSMUST00000169637.7, ENSMUST00000170627.7, NM_027044	9	8	1	prefoldin 5	15:102326116-102331490:1	261.011	11.913	3.138	0	249.588	156.91	0	77.306	0	43.008	139.758	554.145	1.687	76.474	5.493	0	1.436	0	312.624	647.564	589.86	0	406.648	0	185.497	0	540.206	407.441	8.709	751.079	101.41	0	242.017	232.842	351.472	294.304	148.68	0	280.049	6.732	98.883	100.426
Tma7	ENSMUSG00000091537	ENSMUST00000167504.2, ENSMUST00000192442.1, ENSMUST00000192801.1, ENSMUST00000193868.1, NM_183250	5	4	1	translational machinery associated 7	9:109077988-109082381:-1	121.67	1.101	462.639	46.69	1.723	139.842	0	112.303	54.77	109.151	0	310.887	120.131	86.103	53.31	53.76	0	0	38.899	162.684	292.654	0	731.824	268.694	137.984	202.014	5.746	5.431	48.934	0	19.306	0	31.886	98.247	176.376	118.415	175.014	0	87.326	0	80.614	0
Rpl7a	ENSMUSG00000062647	ENSMUST00000102898.4, ENSMUST00000129673.7, ENSMUST00000136269.7, ENSMUST00000137376.7, ENSMUST00000143678.7, ENSMUST00000147143.1, ENSMUST00000149339.1, NM_013721, XM_017318923	9	7	2	ribosomal protein L7A	2:26910807-26913311:1	421.618	374.631	2.726	2.137	947.034	674.744	0	475.417	1158.48	12.372	3.028	4.624	1558.5	583.17	385.178	167.427	1378.71	8.666	380.713	801.22	405.051	6.747	1039.57	3.065	1081.05	394.378	1163.13	151.482	0	855.542	1025.01	0	13	369.464	416.294	100.654	287.823	0	481.459	925.762	575.714	1558.46
Lst1	ENSMUSG00000073412	ENSMUST00000097336.4	1	1	0	leukocyte specific transcript 1	17:35185095-35188439:-1	103.154	63.332	0	0	0	0	190.487	95.38	71.714	0	0	0	0	109.369	0	0	0	0	0	0	0	0	0	0	13.749	0	0	0	0	0	0	43.013	698.13	0	85.575	228.233	0	58.766	538.81	326.692	0	60.341
Rbx1	ENSMUSG00000022400	ENSMUST00000023036.6, ENSMUST00000229880.1, ENSMUST00000229991.1, ENSMUST00000230062.1, ENSMUST00000230219.1, ENSMUST00000231027.1, NM_019712	7	6	1	ring-box 1	15:81466316-81476369:1	0	32.091	122.492	0.305	17.099	62.611	1207.79	106.988	196.597	0	31.493	0	0	0	272.039	624.67	0	0	182.745	0.551	307.562	285.839	105.621	8.095	0	0.553	326.839	26.389	391.606	0	78.46	22.999	5.848	44.452	0	18.317	85.59	0	0.565	1181.72	64.587	9.875
Cd37	ENSMUSG00000030798	ENSMUST00000033063.14, ENSMUST00000098461.9, ENSMUST00000209677.1, ENSMUST00000209779.1, ENSMUST00000210000.1, ENSMUST00000210078.1, ENSMUST00000210226.1, ENSMUST00000210372.1, ENSMUST00000211373.1, NM_007645	10	9	1	CD37 antigen	7:45233637-45239309:-1	647.056	0	0	677.502	10.023	435.672	0	233.123	0	549.09	0	7.181	0	429.242	922.752	1026	0	6.843	0	230.586	830.602	467.551	0	3.436	1.89	0	260.029	967.916	0	0	1093	1387.54	1293.4	645.891	164.35	0	351.783	1.293	719.062	0	1292.12	3.462
Ube2n	ENSMUSG00000074781	ENSMUST00000099329.4, ENSMUST00000217757.1, ENSMUST00000219381.1, ENSMUST00000219741.1, ENSMUST00000220127.1, ENSMUST00000220428.1, NM_080560	7	6	1	ubiquitin-conjugating enzyme E2N	10:95515491-95543286:1	0	0.873	0	0	582.74	451.274	0	3031.46	0	708.91	0	1.578	1909.36	1564.61	557.583	399.659	1147.41	0	0	345.16	10.827	472.209	7.13	2.191	1.234	1.314	0	959.258	1078.57	1806.49	4.804	8.293	1547.67	257.05	0	0	349.79	2.266	157.317	5104.26	218.512	7.635
Cd302	ENSMUSG00000060703	ENSMUST00000028356.8, ENSMUST00000074606.10, NM_001290660	3	2	1	CD302 antigen	2:60251993-60284484:-1	0	0	0	202.444	0	355.101	0	1242.5	407.584	369.962	2.098	813.43	0	30.316	344.968	336.765	1.71	1459.13	651.216	0.773	489.701	1.711	0	0	1499.98	29.203	232.548	0.74	0	0	641.207	0	1152.54	95.019	54.676	0	191.746	0	502.681	1.47	0.653	0
Lilrb4a	ENSMUSG00000112148	ENSMUST00000078778.4, ENSMUST00000217705.1, ENSMUST00000218217.1, ENSMUST00000218340.1, ENSMUST00000218617.1, ENSMUST00000218753.1, ENSMUST00000219029.1, ENSMUST00000219175.1, ENSMUST00000219388.1, ENSMUST00000219848.1, ENSMUST00000220166.1, ENSMUST00000220182.1, ENSMUST00000220226.1, ENSMUST00000220402.1, XM_030244886	15	14	1	leukocyte immunoglobulin-like receptor, subfamily B, member 4A	10:51490902-51496613:1	682.04	890.765	143.45	380.586	1474.77	590.628	1933.61	248.946	990.506	114.253	3.218	3144.5	0	666.279	758.038	563.639	550.824	0	445.527	325.754	884.653	505.259	0	3403.46	0.778	2525.73	495.861	440.536	426.68	1083.62	664.487	2934.7	1381.34	272.131	296.392	0.556	153.967	601.489	1453.77	0	477.827	2.018
Atp5o	28080	ENSMUST00000023677.9, ENSMUST00000132049.1, ENSMUST00000139277.7, ENSMUST00000150642.7, ENSMUST00000154661.7, ENSMUST00000155452.7, ENSMUST00000159295.7, NM_138597	8	7	1	ATP synthase, H+ transporting, mitochondrial F1 complex, O subunit	16:91925223-91931630:-1	787.373	677.728	0	0	0	7.337	0	523.189	1.463	0	328.519	0	0	0	189.191	392.943	0	102.699	0	919.168	0	294.687	737.326	0	245.728	0	0	307.958	0	939.098	237.637	0	452.008	78.741	68.978	604.479	259.589	0	842.974	0	193.687	0
Tapbp/ENSMUSG00000024308	ENSMUSG00000024308	ENSMUST00000025161.9, ENSMUST00000172489.2, ENSMUST00000172619.7, ENSMUST00000172653.1, ENSMUST00000172888.1, ENSMUST00000234247.1, ENSMUST00000234273.1, ENSMUST00000234320.1, ENSMUST00000234582.1	9	9	0	TAP binding protein	17:33915899-33929292:1	547.91	278.934	660.832	510.035	186.974	860.475	65.698	198.7	0.382	335.302	321.209	43.199	0.598	1061.92	482.626	76.365	272.366	44.197	183.562	541.197	1247.55	427.451	258.581	2.975	343.58	2.284	983.164	686.007	382.557	618.071	584.762	0	498.956	604.434	9.977	0.49	403.574	376.092	99.623	0	605.109	123.017
Wdr1	ENSMUSG00000005103	ENSMUST00000005234.12, ENSMUST00000200909.1, ENSMUST00000201059.1, ENSMUST00000201150.3, ENSMUST00000201260.3, ENSMUST00000201330.1, ENSMUST00000201456.1, ENSMUST00000201538.1, ENSMUST00000202199.1, ENSMUST00000202496.1, ENSMUST00000202766.3, NM_011715, XM_006503863	13	11	2	WD repeat domain 1	5:38529760-38562922:-1	0	192.178	1011.3	152.229	161.593	281.605	792.124	4.696	1.309	526.432	8.522	3.547	0	599.184	300.615	6.773	356.757	0	800.245	285.64	425.182	33.845	0.612	1.248	0	686.332	0	491.655	904.075	167.373	17.159	2.516	568.361	291.969	8.999	28.064	379.878	1347.27	3.446	6.031	174.672	582.221
Pdia6	ENSMUSG00000020571	ENSMUST00000057288.5, ENSMUST00000159434.1, ENSMUST00000161853.1, ENSMUST00000162936.7, ENSMUST00000163000.1, NM_027959	6	5	1	protein disulfide isomerase associated 6	12:17266589-17284785:1	0	445.394	0	698.571	474.595	1553.18	1.012	336.184	893.263	241.715	0	1486.42	0	390.357	186.903	813.192	1400.52	0	0	588.265	911.926	367.895	0.952	1.389	1.235	310.895	255.092	0	0	0	731.874	1272.56	0.599	369.418	0	1.811	729.017	338.663	48.578	0	791.221	0
Zfp36l1	ENSMUSG00000021127	ENSMUST00000021552.2, ENSMUST00000165114.1, ENSMUST00000218835.1, ENSMUST00000219642.1, NM_007564	5	4	1	zinc finger protein 36, C3H type-like 1	12:80107760-80113013:-1	161.744	7.576	2.657	45.68	10.928	0	1.719	1.793	29.386	1.272	128.521	90.147	0	17.565	68.821	0.333	0	1.857	1.058	118.486	105.196	71.869	16.192	0	41.163	163.88	1.067	0	66.101	96.831	4.981	179.017	2.708	90.282	225.107	41.235	1.83	99.605	91.057	0	6.188	19.819
Rpl36al	ENSMUSG00000049751	ENSMUST00000054544.6, ENSMUST00000110619.1, ENSMUST00000110620.1, NM_025589	4	3	1	ribosomal protein L36A-like	12:69182734-69184067:-1	0	259.838	0	3.124	40.36	22.278	0	18.605	100.049	79.684	53.808	238.572	0	99.356	43.901	26.557	58.054	0	0	288.29	499.878	43.477	0	0	0	0	95.324	119.271	0	0	31.858	0	89.733	85.957	137.965	24.95	121.548	56.873	320.382	8.653	20.14	54.914
Pkm	ENSMUSG00000032294	ENSMUST00000034834.15, ENSMUST00000163694.3, ENSMUST00000213220.1, ENSMUST00000213930.1, ENSMUST00000214571.1, ENSMUST00000215623.1, ENSMUST00000215660.1, ENSMUST00000216620.1, ENSMUST00000216857.1, ENSMUST00000217038.1, ENSMUST00000217353.1, XM_006510855, XM_006510856, XM_011242673, XM_011242674	15	11	4	pyruvate kinase, muscle	9:59663108-59679372:1	319.377	5.718	1.086	623.075	996.14	47.762	712.664	0	0.639	414.292	3.159	4.294	1154.54	0	649.413	1155.92	1280.61	1.892	190.058	486.168	0	8.03	468.144	273.617	717.722	0.388	737.937	1134.64	439.242	574.969	372.33	854.069	6.624	36.068	1.77	0	519.996	603.968	0	0.653	793.742	0.477
Pirb	ENSMUSG00000058818	ENSMUST00000078451.6, ENSMUST00000129493.7, ENSMUST00000136238.7, ENSMUST00000137474.1, ENSMUST00000155131.7, NM_001357394, NM_011095, XM_006539634, XM_006539635, XM_030242216	10	5	5	paired Ig-like receptor B	7:3712532-3720371:-1	0	2.94	0.838	321.233	794.794	0	133.909	75.592	0.887	307.973	418.111	0	0	0	545.25	334.499	42.184	207.149	568.431	616.667	0.623	128.09	111.417	9.26	19.11	15.153	297.808	10.49	493.992	416.419	427.94	503.039	0	285.08	1.432	2.592	0	392.012	911.729	0	602.881	16.186
Cd79a	ENSMUSG00000003379	ENSMUST00000003469.7, NM_007655	2	1	1	CD79A antigen (immunoglobulin-associated alpha)	7:24897497-24901858:1	0	0	0	0	0	0	0	0	0	0	0	0	0	0	0	0	0	0	0	0	0	0	0	0	0	0	0	0	0	0	0	0	0	0	0	0	0	0	0	0	0	0
Tubb6	ENSMUSG00000001473	ENSMUST00000001513.7, ENSMUST00000236667.1, NM_026473	3	2	1	tubulin, beta 6 class V	18:67390731-67402749:1	0	0	1352.16	252.492	0.767	417.596	0	450.041	0	0	276.714	0.552	0	0	0	563.158	270.325	0	0	312.566	661.102	0	1.262	1.126	0	215.666	0	394.12	0	517.612	0	1447.08	14.242	75.219	0	0	484.176	1.235	460.038	0	4.256	810.788
Idh1	ENSMUSG00000025950	ENSMUST00000097709.10, ENSMUST00000149310.7, ENSMUST00000169032.7, ENSMUST00000186222.6, ENSMUST00000188109.6, ENSMUST00000188876.6, ENSMUST00000191459.1, NM_010497	8	7	1	isocitrate dehydrogenase 1 (NADP+), soluble	1:65158616-65179142:-1	1.345	157.105	0	0	0	262.59	0	15.293	0.786	300.323	0	0	0	11.2	853.603	1627.59	0	346.141	637.228	426.915	564.08	518.378	0	0	0.647	0.342	2014.4	479.149	394.235	480.766	673.635	1.012	0	1128.6	90.808	1.018	258.248	0.621	445.942	0	0.314	0.295
Cd5l	ENSMUSG00000015854	ENSMUST00000015998.7	1	1	0	CD5 antigen-like	3:87357881-87371073:1	0	0.406	0	637.318	1145.2	924.688	0	7063.3	0	700.038	0	1360.39	1435.64	0	1208.08	599.548	0.428	0	486.314	598.223	972.154	1024.56	0	0.657	0	0	1318.17	0.807	0	0	1072.58	0	0	1790.2	0	0	2831.61	0	0.432	0.381	2345.78	0.333
Creg1	ENSMUSG00000040713	ENSMUST00000040298.4, ENSMUST00000111432.9, ENSMUST00000140769.1, NM_011804	4	3	1	cellular repressor of E1A-stimulated genes 1	1:165763758-165775309:1	0	105.113	487.86	408.232	811.106	1590.94	0	174.923	2.034	339.762	1215.61	1241.61	0	0	271.968	1132.77	3.953	0	512.239	288.096	1381.42	258.012	0	0	1210.29	0	1177.15	148.427	381.994	128.992	377.032	1466.62	1.616	0	608.126	0.274	0	567.486	6.196	3372.37	1108.1	363.861
Rplp2	ENSMUSG00000025508	ENSMUST00000084434.10, ENSMUST00000106003.1, ENSMUST00000106004.7, ENSMUST00000134636.1, ENSMUST00000137307.1, ENSMUST00000140099.1, NM_001360657, NM_001360658, NM_026020	9	6	3	ribosomal protein, large P2	7:141447651-141451359:1	94.328	100.195	0	11.044	86.659	103.075	0	33.617	4.107	71.441	0	96.585	669.725	18.567	31.388	69.731	23.092	35.59	4.014	153.767	180.81	27.885	140.419	0	14.38	10.241	97.867	75.58	45.429	0	11.387	11.58	42.32	15.599	168.026	350.701	152.87	109.163	5.722	548.719	28.55	23.486
Npm1	ENSMUSG00000057113	ENSMUST00000075641.9, ENSMUST00000093201.12, ENSMUST00000101375.4, ENSMUST00000109354.9, ENSMUST00000141881.1, ENSMUST00000146759.1, NM_001252260, NM_008722	8	6	2	nucleophosmin 1	11:33154925-33163206:-1	0	1374.96	794.643	612.465	1629.44	219.497	2.031	1347.86	1.296	0	3.295	1959.16	0	211.088	1161.64	1135.48	1355.17	0	482.241	266.409	3.657	1615.92	473.733	4687.54	804.341	7.709	1162.13	0	311.497	1879.66	86.117	7.21	0	714.282	0.629	64.823	1254.54	1.33	0	4.659	699.458	1180.66
Nedd8	ENSMUSG00000010376	ENSMUST00000010520.9, ENSMUST00000163750.7, ENSMUST00000227157.1, ENSMUST00000227250.1, ENSMUST00000228414.1, NM_008683	6	5	1	neural precursor cell expressed, developmentally down-regulated gene 8	14:55662263-55671880:-1	363.44	4.012	463.977	317.488	111.869	220.059	0	0	162.459	259.948	19.119	6.472	648.634	2.909	42.349	50.788	268.15	155.936	292.476	209.522	402.093	0	0	2175.84	141.359	0	54.42	2.307	110.591	0	277.324	389.505	102.573	116.957	220.722	0	252.916	2.095	160.983	3.121	167.313	97.937
Emilin2	ENSMUSG00000024053	ENSMUST00000024849.10, ENSMUST00000232777.1, ENSMUST00000233057.1, ENSMUST00000233083.1, ENSMUST00000233148.1, ENSMUST00000233245.1, ENSMUST00000233343.1, ENSMUST00000233659.1, ENSMUST00000233677.1, ENSMUST00000233698.1, ENSMUST00000233728.1	11	11	0	elastin microfibril interfacer 2	17:71252172-71311978:-1	0	0.21	3.891	1105.15	298.863	1276.42	2.034	203.925	4.665	1196.62	312.806	2051.4	176.592	0.483	2307.18	1926.72	0	0	1228.73	1050.79	1499.5	1008.91	0.25	0.689	278.358	2.738	1529.06	4.186	0.569	0	2084.38	0	0	1325.76	1.099	28.273	696.826	0.173	82.333	0	1647.55	3.417
Atp1b3	ENSMUSG00000032412	ENSMUST00000034983.6, ENSMUST00000187341.1, ENSMUST00000190045.1, NM_001357212, NM_001357213, NM_007502, XM_011242658, XM_017313112, XM_030244030, XM_030244031	10	3	7	ATPase, Na+/K+ transporting, beta 3 polypeptide	9:96332662-96349908:-1	0	300.163	301.248	189.764	454.329	85.325	0	110.688	593.191	760.065	464.957	0	0	95.769	836.35	4.531	0	1037.08	2.604	827.202	0	290.126	495.331	0	0.381	0.417	426.773	249.732	0	149.527	283.604	343.919	0	945.687	0	345.66	1292.98	0	1428.44	0	426.483	0.358
Txnip	ENSMUSG00000038393	ENSMUST00000049093.7, ENSMUST00000074519.12, ENSMUST00000128221.1, ENSMUST00000144639.1, ENSMUST00000151832.1, ENSMUST00000196871.1, NM_001009935	7	6	1	thioredoxin interacting protein	3:96557957-96561857:1	420.359	64.861	8.393	102.678	1827.07	5.224	467.963	152.895	372.561	418.732	141.662	1664.22	3.748	4.896	2.406	202.452	0.32	3.873	7.35	0	670.538	306.496	0.359	0	372.955	0.289	175.663	299.973	370.615	649.323	0.21	0	749.069	147.934	1187.56	0.211	258.501	419.386	661.367	1.852	515.592	221.288
App	ENSMUSG00000022892	ENSMUST00000005406.11, ENSMUST00000226232.1, ENSMUST00000226801.1, ENSMUST00000227021.1, ENSMUST00000227654.1, ENSMUST00000227723.1, ENSMUST00000227737.1, ENSMUST00000227753.1, ENSMUST00000227990.1, ENSMUST00000228375.1, ENSMUST00000228509.1, NM_001198823, NM_001198824, NM_001198825, NM_007471, XM_006522873, XM_006522874	17	11	6	amyloid beta (A4) precursor protein	16:84985336-85173989:-1	0	851.151	184.337	647.908	1279.18	737.403	0	484.15	0.589	116.154	516.955	1616.47	0	0	558.122	576.134	0	13.694	857.419	186.601	258.1	612.459	1.331	1287.4	699.475	1071.42	319.16	11.733	219.258	0	434.367	1.156	3.74	519.027	608.563	421.565	340.711	0.451	0.631	1.488	74.613	10.192
Cox7a2l	ENSMUSG00000024248	ENSMUST00000025095.8, ENSMUST00000167741.8, ENSMUST00000234258.1, ENSMUST00000235085.1	4	4	0	cytochrome c oxidase subunit 7A2 like	17:83501918-83517330:-1	1771.77	135.356	798.048	571.358	1822.2	1006.73	2113.22	718.987	0	1974.55	516.59	0	0	0	239.272	1.084	1723.37	0	1160.25	1207.83	1109.39	2707.57	1077.46	38.835	601.666	953.633	1153.9	1329.64	516.677	965.137	626.639	1.28	2245.77	451.772	0.749	2870.4	180.19	729.426	1814.08	8632.5	1149.91	1244.77
Gnb1	ENSMUSG00000029064	ENSMUST00000030940.13, ENSMUST00000105616.9, ENSMUST00000165335.7, ENSMUST00000175688.1, ENSMUST00000175705.1, ENSMUST00000176308.1, ENSMUST00000176411.7, ENSMUST00000176637.1, ENSMUST00000177094.7	9	9	0	guanine nucleotide binding protein (G protein), beta 1	4:155491361-155559269:1	202.515	178.786	566.04	425.994	508.708	357.597	564.021	671.246	980.002	624.788	694.53	0	0	118.221	686.339	1297.6	401.951	4170.6	177.598	679.11	1014.94	889.057	720.405	0.465	597.546	5.656	757.919	532.684	479.759	0	219.449	0	1544.2	647.792	0	473.581	381.697	313.866	1230.59	0.272	408.512	704.388
Rpl24	ENSMUSG00000098274	ENSMUST00000023269.4, ENSMUST00000126419.1, ENSMUST00000128581.1, ENSMUST00000137811.7	4	4	0	ribosomal protein L24	16:55966275-55971435:1	0	346.832	74.239	3.372	182.912	197.514	177.726	94.594	87.149	91.422	0	596.762	0	0	51.433	38.391	82.314	66.677	34.903	169.837	84.341	426.505	0	21.318	6.099	150.489	84.471	237.582	31.643	0	169.907	4.586	83.739	71.659	379.672	0	57.901	0	157.193	0	317.556	0
Rps15a	ENSMUSG00000008683	ENSMUST00000106588.7, ENSMUST00000106590.4, ENSMUST00000128482.7, ENSMUST00000131374.7, ENSMUST00000131840.2, ENSMUST00000134270.1, ENSMUST00000172457.7, NM_170669	8	7	1	ribosomal protein S15A	7:118104374-118116147:-1	0.562	61.455	97.126	170.869	117.486	38.277	89.599	26.377	710.364	73.04	92.041	100.418	140.633	50.495	0	216.796	0.192	107.746	251.196	422.223	156.961	167.368	128.136	6.636	1.836	0.144	59.495	86.189	17.189	0	87.544	0	213.038	35.488	0	182.487	127.086	32.529	109.29	218.679	52.952	56.273
Lrpap1	ENSMUSG00000029103	ENSMUST00000030986.14, ENSMUST00000132754.1, ENSMUST00000147028.2, ENSMUST00000152028.1, ENSMUST00000153664.1, NM_013587	6	5	1	low density lipoprotein receptor-related protein associated protein 1	5:35091490-35105699:-1	5.933	1.6	834.804	1814.96	824.518	885.119	1385.86	194.36	1.736	1851.14	754.396	3.503	0	0	1530.12	551.427	1.684	0.855	637.318	433.635	1458.45	2027.31	5.732	2.594	0	2.956	402.173	5.496	0	542.846	1253.02	0	1466.99	653.593	6.345	1.086	280.451	1043.89	0.281	0	598.337	48.999
Psma3	ENSMUSG00000060073	ENSMUST00000071704.3, ENSMUST00000160027.7, ENSMUST00000160683.7, ENSMUST00000160864.7, ENSMUST00000161041.1, ENSMUST00000162626.7, ENSMUST00000162851.7, ENSMUST00000162898.1, ENSMUST00000163035.1, NM_011184, XM_017314996, XM_030246616, XM_030246617	13	9	4	proteasome (prosome, macropain) subunit, alpha type 3	12:70974662-70994508:1	112.846	688.786	9.972	310.826	0	0	521.45	453.341	3.873	0	686.475	0	0	587.17	330.704	1.437	568.499	1069.05	5.346	446.711	0	0	1543.63	0	5.879	11.26	157.98	1391.32	465.554	2336.95	270.143	2665.55	10.639	5.481	0	2640.13	533.622	2.155	2.096	0	649.093	0
S100a4	ENSMUSG00000001020	ENSMUST00000001046.6, ENSMUST00000142476.1, XM_006501177, XM_006501178	4	2	2	S100 calcium binding protein A4	3:90604661-90606045:1	0	82.725	3.52	0	12.9	0	0	33.543	0	0	0	0	0	0	103.007	0	0	0	0	116.508	0	2.93	0	0	0	0	135.022	205.186	89.867	0	0	0	0	38.214	0	0	66.806	0	0	0	0	0
Ywhah	ENSMUSG00000018965	ENSMUST00000019109.7, ENSMUST00000136667.1, ENSMUST00000138261.1, ENSMUST00000199651.1	4	4	0	tyrosine 3-monooxygenase/tryptophan 5-monooxygenase activation protein, eta polypeptide	5:33018816-33027966:1	0	477.208	0	168.604	0	734.814	0	666.2	1438.33	279.272	418.531	1114.48	0.931	0	0	1.756	0	0	0	246.875	399.358	411.263	877.218	4210.49	605.438	741.386	0	596.176	0	171.126	0	1211.53	0	294.892	0	329.525	472.771	2.475	4.357	0	150.152	10.098
Asah1/ENSMUSG00000031591	ENSMUSG00000031591	ENSMUST00000034000.14, ENSMUST00000110417.7, ENSMUST00000126561.7, ENSMUST00000131796.1, ENSMUST00000143057.1	5	5	0	N-acylsphingosine amidohydrolase 1	8:41340197-41374773:-1	4.095	0.577	1077.73	31.66	88.035	486.021	2126.93	0	4.218	567.452	214.279	1.607	1179.74	394.316	251.603	0	172.123	21.969	364.72	0	0	699.671	848.244	1.699	338.579	4.269	211.336	0	1311.37	511.823	242.764	384.507	0	0	0	0	136.922	1278.08	1041.05	0	320.383	258.923
Socs3	ENSMUSG00000053113	ENSMUST00000054002.3, ENSMUST00000123255.1, ENSMUST00000132295.1	3	3	0	suppressor of cytokine signaling 3	11:117966079-117970047:-1	1024.64	3.168	453.363	219.561	67.787	1348.1	360.238	0	10.956	173.18	772.735	1444.16	0	600.987	960.781	321.761	0.707	878.191	2143.37	621.956	944.692	456.849	540.962	8.788	2.738	4164.48	0.345	177.887	2278.25	0	1658.36	0	407.266	1760.57	7.949	0	0.595	923.493	0.708	0.314	2372.36	1.356
Sqstm1	ENSMUSG00000015837	ENSMUST00000015981.11, ENSMUST00000102774.10, ENSMUST00000131214.1, ENSMUST00000136936.1, ENSMUST00000143379.1, ENSMUST00000147846.1, ENSMUST00000154805.1, NM_001290769, NM_011018	9	7	2	sequestosome 1	11:50200152-50210820:-1	746.571	5.357	1471.43	797.284	1.206	1689.17	1930.38	592.71	100.601	806.259	481.582	0.869	0	1118.72	1.734	401.956	804.666	0	2.322	372.271	745.403	3.545	0.934	2.538	644.677	449.971	415.373	1077.91	2.122	328.068	771.104	63.669	2207.25	147.691	36.053	118.748	198.305	1211.42	43.092	2.615	616.568	400.975
Rgs10	ENSMUSG00000030844	ENSMUST00000033133.11, ENSMUST00000129120.1, ENSMUST00000129144.1, ENSMUST00000134144.1, ENSMUST00000145739.2, ENSMUST00000147840.1, NM_026418, XM_017312270, XM_030242942	9	6	3	regulator of G-protein signalling 10	7:128373625-128418172:-1	1752.56	1173.22	1785.82	56.853	0	274.425	1101.41	203.141	747.062	365.492	442.976	0	2.195	11.288	170.556	544.893	0	458.382	246.057	243.425	1384.12	1276.47	0	0	512.304	0	246.773	2.901	472.746	854.409	0	904.127	1637.1	116.468	1581.82	1.841	8.574	0	1239.41	0	358.007	931.885
Clic1/114584	114584	NM_033444	1	0	1	chloride intracellular channel 1	17:1368650-1377127:1	0	828.632	444.329	1052.78	52.046	983.881	0	353.611	2201.47	121.233	431.868	347.501	1540.07	585.646	653.368	398.336	903.979	0	503.95	540.848	0	218.704	2134.51	0	841.694	0	504.615	114.42	560.203	271.712	334.71	2263.77	493.314	233.617	0	0	1079.43	567.574	630.52	1.384	461.608	418.922
Tmsb10	ENSMUSG00000079523	ENSMUST00000114048.1, ENSMUST00000114049.1, ENSMUST00000114050.7, ENSMUST00000144337.1, NM_001039392, NM_025284	6	4	2	thymosin, beta 10	6:72957347-72958232:-1	44.623	158.823	44.164	14.807	0	0	92.733	0	73.794	0	0	18.526	26.145	0	21.501	21.779	0	0	12.291	0	9.636	0	0	0	2.089	6.568	7.476	0	0	0	4.422	0	12.357	5.844	0	215.133	23.496	90.542	37.947	218.055	0	19.404
Jpt1	ENSMUSG00000020737	ENSMUST00000021083.6, ENSMUST00000139980.7, ENSMUST00000142238.1, ENSMUST00000145104.7, ENSMUST00000155399.1	5	5	0	Jupiter microtubule associated homolog 1	11:115497353-115514387:-1	2.414	783.271	10.841	426.568	1.003	198.353	0.953	486.566	2174.8	329.507	428.279	1246.13	3.986	0	264.858	437.82	1743.62	5.761	1548.25	914.465	0	1305.14	0	2.879	107.71	0	300.238	70.502	940.786	219.626	213.026	442.601	1261.29	246.107	787.522	0.907	581.631	763.487	544.65	0	539.342	917.552
Ehd4	ENSMUSG00000027293	ENSMUST00000028755.7, ENSMUST00000148073.1, ENSMUST00000150240.7, ENSMUST00000152366.7, NM_133838	5	4	1	EH-domain containing 4	2:120089487-120137604:-1	262.978	287.03	16.771	0	0	0.525	415.288	87.594	1087.5	0.947	618.854	0	0	0	145.949	0	0	0	0	70.674	0	0.228	0	0.349	0	1803.23	2.773	282.733	352.191	351.855	0	0.295	618.789	0	2.533	0	0	19.915	0.46	0	0	595.316
Uqcrq	ENSMUSG00000044894	ENSMUST00000061326.4, ENSMUST00000109019.7, ENSMUST00000109021.3, ENSMUST00000156503.1	4	4	0	ubiquinol-cytochrome c reductase, complex III subunit VII	11:53427922-53430831:-1	0	0	0	21.26	0	20.654	0	3.534	365.75	55.241	0	0	0	11.031	0	186.6	0	16.692	4.985	123.654	0	55.686	212.338	0	191.097	0	45.068	0	7.888	0	72.633	0	0	130.846	3.689	0	83.152	10.251	0	0	194.825	71.94
Prdx5	ENSMUSG00000024953	ENSMUST00000025904.11, ENSMUST00000145300.1, ENSMUST00000149261.7, ENSMUST00000173091.1, ENSMUST00000238095.1	5	5	0	peroxiredoxin 5	19:6906697-6910106:-1	0	4.604	507.536	476.367	676.009	10.461	0	418.358	7.318	921.789	3.998	7.253	7.001	200.024	469.86	1403.91	3.622	14.904	223.671	536.933	780.75	772.493	6.206	9.048	496.495	13.596	800.412	179.63	436.83	1854.89	718.865	3.975	42.813	518.738	9.049	164.689	372.112	2.873	11.978	3861.89	1100.5	187.71
Clec4a3	ENSMUSG00000043832	ENSMUST00000088468.6, ENSMUST00000117173.7, ENSMUST00000204427.1	3	3	0	C-type lectin domain family 4, member a3	6:122952515-122969875:1	1266.38	741.115	423.06	0	6.18	0	0	461.362	0	0	1.078	1320.59	0	905.567	0.878	0	895.247	2190.77	0	0	0	0	6.398	0	0	25.912	312.619	326.345	10.599	240.785	10.036	1.039	0	229.637	0.603	205.861	358.742	0.644	749.521	0	217.345	388.794
Atp6v1g1	ENSMUSG00000039105	ENSMUST00000035301.6, NM_024173	2	1	1	ATPase, H+ transporting, lysosomal V1 subunit G1	4:63544765-63550701:1	3.176	1.697	0	179.283	1.318	2.062	2.487	57.103	0.921	1.819	1.182	117.668	0	298.215	0.959	310.131	54.977	0	5.463	411.494	0	772.713	0	0	0.739	13.894	230.68	692.527	210.031	0	272.62	1.154	654.368	484.629	0.668	23.28	139.527	1274.91	505.525	1604	138.557	145.235
Il10rb	ENSMUSG00000022969	ENSMUST00000023691.11, ENSMUST00000137612.1, ENSMUST00000144215.2, ENSMUST00000152729.7, ENSMUST00000156133.7	5	5	0	interleukin 10 receptor, beta	16:91406164-91425834:1	1001.98	33.719	471.781	944.659	609.95	0	0.676	152.551	266.697	0	1044.82	1.794	0	2.096	500.708	0	5.866	0	360.204	0.913	913.58	3.915	1080.35	0	1225.38	198.225	397.509	204.196	425.342	448.59	231.67	5.65	0	506.787	592.994	52.202	0	1091.55	5.85	0.43	428.86	104.659
Herpud1	ENSMUSG00000031770	ENSMUST00000034220.7, ENSMUST00000159450.1, ENSMUST00000160866.1, ENSMUST00000161085.7, ENSMUST00000161576.7, ENSMUST00000211982.1, NM_022331	7	6	1	homocysteine-inducible, endoplasmic reticulum stress-inducible, ubiquitin-like domain member 1	8:94386429-94395371:1	0	312.857	109.331	368.145	557.943	0.565	1408.13	2466.61	1.767	1.015	614.55	357.371	1292.83	139.271	0	513.022	0.49	875.941	0.976	0	0	0	1006.7	0	2148.15	0	84.332	1.622	513.611	0	0	2658.59	1408.83	1.983	59.617	2012.19	285.642	1.082	0	2.374	0	0
Gstp1/ENSMUSG00000060803	ENSMUSG00000060803	ENSMUST00000169613.3, ENSMUST00000235711.1, ENSMUST00000236211.1, ENSMUST00000236311.1, ENSMUST00000237239.1, ENSMUST00000237273.1, ENSMUST00000237773.1, ENSMUST00000237893.1, ENSMUST00000237982.1	9	9	0	glutathione S-transferase, pi 1	19:4035407-4037985:-1	0	0	0	0	5.417	125.329	27.85	872.759	0.713	46.538	0	151.217	7.619	0	69.451	0	0	0	276.47	0	0	0	0	0	0.58	0	0	115.03	0	298.319	0	0	0	1.546	0	1.219	71.5	0	3.968	0	84.834	247.691
Gstp1/ENSMUSG00000097830	ENSMUSG00000097830	ENSMUST00000180480.4, ENSMUST00000235396.1, ENSMUST00000235861.1, ENSMUST00000235875.1, ENSMUST00000236189.1, ENSMUST00000236288.1, ENSMUST00000236400.1, ENSMUST00000236796.1, ENSMUST00000237349.1	9	9	0	glutathione S-transferase, pi 1	CHR_MG153_PATCH:4035407-4037985:-1	0	0	0	0	5.417	125.329	27.85	872.759	0.713	46.538	0	151.217	7.619	0	69.451	0	0	0	276.47	0	0	0	0	0	0.58	0	0	115.03	0	298.319	0	0	0	1.546	0	1.219	71.5	0	3.968	0	84.834	247.691
Scpep1/ENSMUSG00000000278	ENSMUSG00000000278	ENSMUST00000000287.8	1	1	0	serine carboxypeptidase 1	11:88924020-88955465:-1	162.339	325.336	0	496.515	658.528	298.723	0	195.784	641.443	350.306	0	0	0	0	386.707	357.969	0	0	311.495	4.657	0	974.411	0	0	699.655	0.78	212.404	202.998	880.128	0	593.369	0	804.888	0	365.477	0	381.005	528.94	484.878	0.778	140.513	0
Marco	ENSMUSG00000026390	ENSMUST00000027639.7, ENSMUST00000186432.2	2	2	0	macrophage receptor with collagenous structure	1:120474538-120505024:-1	0	0	0	0.902	0	0	0	0	0	551.714	1.889	0	0	0	0	0	0.479	0	0	0.918	0	0.476	0	0	0	0	0	0	0	152.781	0.313	0	0	0	0	0.954	0	0	0	0	0	0
Gm39972	105244343	XM_017319389, XM_017319390, XM_030252308, XM_030252309, XM_030252310	5	0	5	predicted gene, 39972	2:156356816-156361822:-1	505.809	529.791	592.484	1726.37	247.17	0	134.741	0	0	9.277	218.337	0	3291.17	450.735	365.008	324.82	83.451	15.311	111.732	1057.58	475.924	0	1.485	0	15.571	1481.56	0	53.936	885.749	0	41.103	2.962	362.989	342.194	177.607	486.081	57.216	0	3.154	0.388	6.436	1.38
Nme2	ENSMUSG00000020857	ENSMUST00000021217.10, ENSMUST00000072566.4, NM_008705	3	2	1	NME/NM23 nucleoside diphosphate kinase 2	11:93949814-93955783:-1	134.422	396.826	0	234.595	1233.74	228.315	0	67.746	3.5	0	0	146	0	113.404	171.455	476.081	0	202.618	1.074	208.181	3.216	1.785	0	0	0	0	45.26	47.684	0	0	72.77	0	1.446	141.931	10.549	2.402	292.379	338.645	1.77	948.545	93.243	0
Nucb1	ENSMUSG00000030824	ENSMUST00000033096.15, ENSMUST00000209436.1, ENSMUST00000209509.1, ENSMUST00000210208.1, ENSMUST00000210394.1, ENSMUST00000210449.1, ENSMUST00000210675.1, ENSMUST00000211343.1, ENSMUST00000211682.1, ENSMUST00000211765.1, NM_001163662	11	10	1	nucleobindin 1	7:45492917-45510324:-1	727.826	0.776	0	1017.39	0	563.836	0	822.087	1239.41	615.661	7.45	15.309	0	0	958.968	572.934	540.836	0	911.721	0	981.969	455.834	80.832	4.19	684.123	921.589	342.707	0.157	291.487	129.052	142.076	0	2.66	204.33	12.403	0.113	705.636	1073.78	6.473	0	558.964	0
Cmtm7	ENSMUSG00000032436	ENSMUST00000035009.15, ENSMUST00000084867.8, ENSMUST00000214604.1, ENSMUST00000216760.1, ENSMUST00000217056.1	5	5	0	CKLF-like MARVEL transmembrane domain containing 7	9:114756836-114781856:-1	0	5.832	696.822	0	721.31	486.137	1092.86	0	5.965	634.949	4.797	0	0	0	0	0	25.035	0	0	296.897	641.65	0	0	0	722.465	946.271	1043.84	0	478.682	652.039	320.808	42.196	0	459.035	742.471	13.594	147.874	712.019	816.716	0	2.382	678.533
P2ry6	ENSMUSG00000048779	ENSMUST00000060174.5, ENSMUST00000208653.1, ENSMUST00000209196.1, NM_183168, XM_006507640, XM_011241739, XM_030242490	7	3	4	pyrimidinergic receptor P2Y, G-protein coupled, 6	7:100937634-100964366:-1	0	0	673.275	0	0	0	759.977	21.21	871.429	0	855.828	0	0	7.968	3.991	11.541	1439.41	426.699	1.367	0	0	0	865.407	0	589.386	335.067	0.452	0	38.712	0	0	0	348.555	0	35.291	9.806	0	589.016	496.98	0	0.376	621.254
Cmtm3	ENSMUSG00000031875	ENSMUST00000034343.4, ENSMUST00000211885.1, ENSMUST00000211996.1, ENSMUST00000212081.1, ENSMUST00000212139.1, ENSMUST00000212399.1, ENSMUST00000212734.1, ENSMUST00000212948.1, XM_030243740, XM_030243741, XM_030243742, XM_030243743, XM_030243744, XM_030243745	14	8	6	CKLF-like MARVEL transmembrane domain containing 3	8:104340594-104347672:1	0	501.449	493.133	479.94	878.452	413.687	0	312.044	515.586	482.814	0	0	0	0	147.15	1.49	1.384	0	0	21.769	0	0	936.659	0	501.514	0.529	414.4	728.582	812.884	423.179	609.946	1.802	799.295	259.794	0	0	0	337.749	0	1.179	238.326	1.04
Hacd4	ENSMUSG00000028497	ENSMUST00000030221.2, ENSMUST00000132493.7, ENSMUST00000151280.7, XM_006538189, XM_006538190, XM_006538191, XM_006538192, XM_006538193	8	3	5	3-hydroxyacyl-CoA dehydratase 4	4:88412930-88438926:-1	480.586	0	0.514	208.216	1178.88	769.018	1128.36	0	0	0	369.41	1042.52	0	252.789	412.582	0	0	1098.69	0	684.227	0	1.876	0	0	0.343	0	464.437	0	0	0	231.766	0	16.068	190.293	7.129	0	0	534.557	498.077	0	306.299	0
Snx6	ENSMUSG00000005656	ENSMUST00000005798.8, ENSMUST00000218066.1, ENSMUST00000218337.1, ENSMUST00000218934.1, ENSMUST00000219302.1, ENSMUST00000219722.1, ENSMUST00000219781.1, ENSMUST00000219865.1, NM_026998	9	8	1	sorting nexin 6	12:54746357-54795662:-1	0	26.085	0	408.466	69.517	0	0	0	17.766	24.587	738.176	3.933	135.671	239.692	284.709	0	1326.21	33.382	22.562	30.072	1037.81	15.344	1156.47	69.29	737.689	1418.32	41.384	18.323	11.675	0	467.541	0	478.463	36.048	67.883	37.714	144.255	1570.97	485.561	0	15.648	254.559
Ly6d	ENSMUSG00000034634	ENSMUST00000040404.7, NM_010742	2	1	1	lymphocyte antigen 6 complex, locus D	15:74762056-74763567:-1	0	0	0	0	0	0	0	0	0	0	0	0	0	0	0	0	0	0	0	0	0	0	0	0	0	0	0	0	0	0	0	0	0	0	0	0	0	0	0	0	0	0
Ewsr1	ENSMUSG00000009079	ENSMUST00000063232.6, ENSMUST00000073308.10, ENSMUST00000079949.12, ENSMUST00000093365.11, ENSMUST00000102930.9, ENSMUST00000130060.1, ENSMUST00000130118.1, ENSMUST00000139886.1, ENSMUST00000141002.7, ENSMUST00000144238.1, ENSMUST00000150168.7, ENSMUST00000151497.7, ENSMUST00000151847.1, NM_001283061, NM_001362612, NM_001362613, NM_001362615, NM_001362616, NM_001362617, NM_007968, XM_006514508, X…	24	13	11	Ewing sarcoma breakpoint region 1	11:5080078-5099096:-1	0	3.99	0	292.252	2.174	0	0	292.11	29.564	0	541.243	20.792	0	9.503	0	0.51	0	0	0	139.218	2.08	463.953	0	0	1.703	776.771	133.699	530.412	0	0	8.308	1296.62	10.448	638.028	0.516	1201.31	0	0.303	254.536	1.238	4.188	288.668
Mmp9	ENSMUSG00000017737	ENSMUST00000017881.2, ENSMUST00000134382.1, ENSMUST00000137626.1, ENSMUST00000144917.1, XM_006498861	5	4	1	matrix metallopeptidase 9	2:164948219-164955850:1	0	0	0	0	1.279	0	0	30.029	0	0	2140.3	0.481	0	0	0	0	0	28.51	0	0	0	0	0.614	0	0	0	0	3.265	0	0	0	0	0	0	0.647	0	0	0	1264.75	0	0	0
Ms4a7	ENSMUSG00000024672	ENSMUST00000025574.10, ENSMUST00000056035.8, ENSMUST00000067532.10, ENSMUST00000159269.1, ENSMUST00000162785.1	5	5	0	membrane-spanning 4-domains, subfamily A, member 7	19:11321039-11336146:-1	1122.34	19.601	493.621	0	0	0	3929.61	0	2219.42	0	1208.42	0	0	1008.89	0	0	1884.38	840.217	0	0	0	0	15.988	2256.8	0.579	2509.6	1.143	2.842	1277.57	1739.13	0	1795.23	1500.04	1.071	0	1.852	1.939	756.308	256.041	0	0	534.103
Necap2	ENSMUSG00000028923	ENSMUST00000030760.14, ENSMUST00000122933.1, ENSMUST00000130351.7, ENSMUST00000132704.1, ENSMUST00000132906.7, ENSMUST00000144813.1, ENSMUST00000145621.7, ENSMUST00000149178.7, ENSMUST00000150330.7, ENSMUST00000152915.7, ENSMUST00000153721.7	11	11	0	NECAP endocytosis associated 2	4:141066512-141078357:-1	11.117	84.87	0	350.671	402.152	331.878	317.557	289.42	0	335.225	270.442	0	0	0	0	366.978	857.438	5.137	982.447	1.655	321.79	0	0	3582.66	1.419	1199.8	0.479	294.36	272.681	155.286	249.299	2.212	0	3.71	0	1.31	0	0	892.4	0	147.416	833.181
Ap2s1	ENSMUSG00000008036	ENSMUST00000086112.7, ENSMUST00000141496.1, ENSMUST00000205590.1, ENSMUST00000205607.1, ENSMUST00000205673.1, NM_198613	6	5	1	adaptor-related protein complex 2, sigma 1 subunit	7:16738444-16749290:1	328.567	0	0	4.809	0	287.853	0	537.682	5.184	0	768.852	0	0	164.968	125.563	426.659	378.613	0	207.209	4.981	0	394.019	0	0	4.37	0	321.433	0	201.313	0	2.559	0	1.081	0	472.74	0	76.714	0	458.273	4.681	198.724	325.423
Psmb1	ENSMUSG00000014769	ENSMUST00000014913.10, ENSMUST00000231341.1, ENSMUST00000231696.1, ENSMUST00000232500.1, NM_011185	5	4	1	proteasome (prosome, macropain) subunit, beta type 1	17:15475721-15498276:-1	794.797	52.444	568.747	259.841	465.405	328.609	0	38.802	0	497.387	416.05	10.542	1062.18	3.721	256.988	620.335	6.923	0	279.824	524.292	0	346.468	1605.97	43.334	394.896	0	208.137	223.461	0	0	10.576	0	8.181	365.197	3.78	676.307	610.955	446.263	18.601	6.513	182.884	0
Rpsa	ENSMUSG00000032518	ENSMUST00000035105.6, ENSMUST00000215568.1, ENSMUST00000216813.1, ENSMUST00000217317.1, ENSMUST00000217352.1, ENSMUST00000217356.1, NM_011029	7	6	1	ribosomal protein SA	9:120127766-120132369:1	0	1186.86	4.379	697.251	1008.19	33.972	1.656	794.743	1085.7	437.841	36.123	555.737	0	429.406	230.402	79.882	1.195	788.299	1.182	5.683	729.716	354.931	11.469	3267.35	0	22.28	1369.51	1.121	0	387.876	593.132	4141.42	0.981	631.802	631.318	12.687	401.765	822.115	466.461	8.19	590.905	79.701
Pomp	ENSMUSG00000029649	ENSMUST00000031654.9, ENSMUST00000201120.1, ENSMUST00000201376.3, ENSMUST00000202222.1, ENSMUST00000202608.1, ENSMUST00000202621.1, NM_025624	7	6	1	proteasome maturation protein	5:147860628-147875784:1	246.878	0	0	140.634	171.103	0.778	0	599.75	0.625	158.925	184.286	0	0	14.418	0	226.922	603.117	0	0	56.603	0	0	2.372	0	1.858	0	222.658	0.217	3.172	0	381.953	6.26	22.646	292.201	196.998	0	230.239	0	206.811	1492.86	145.813	0
H2-DMb1/ENSMUSG00000079547	ENSMUSG00000079547	ENSMUST00000114232.3, ENSMUST00000173262.2, ENSMUST00000174765.1	3	3	0	histocompatibility 2, class II, locus Mb1	17:34153072-34160230:1	1519.1	1457.24	669.27	1.44	2.257	3.281	1720.79	243.462	853.937	0	3.641	2.925	0	1968.58	1.624	0	2882.5	18.648	0	1.474	0	1.526	3.071	78.744	129.879	0	0	1391.19	0	495.604	294.748	2297.43	3117.41	0	654.687	0	123.762	1.224	0	1.333	1.253	5683.26
Zfp972	ENSMUSG00000074529	ENSMUST00000081529.10, ENSMUST00000108934.8, ENSMUST00000108986.2	3	3	0	zinc finger protein 972	2:177903340-177925613:-1	400.243	1704.83	1670.38	2864.35	42.135	1766.47	0	14.561	228.449	207.178	364.984	0	0	650.667	3093.1	984.554	976.948	93.338	1357.86	388.009	469.416	2177.18	1545.31	150.313	88.99	0	173.249	522.013	1637.99	0	2305.09	36.645	2122.59	1803.26	526.081	348.981	15.73	110.75	760.259	280.01	2431.8	29.534
Rab3il1	ENSMUSG00000024663	ENSMUST00000113161.9, ENSMUST00000117641.7, ENSMUST00000121418.7, ENSMUST00000129882.1, ENSMUST00000131407.1, ENSMUST00000137637.7, ENSMUST00000144788.7, ENSMUST00000149967.8, ENSMUST00000238672.1, NM_144538, XM_006527411, XM_006527412, XM_006527414, XM_006527417, XM_011247385, XM_030251119, XM_030251120, XM_030251121, XM_030251122, XM_030251123, XM_030251124, XM_030251125	22	9	13	RAB3A interacting protein (rabin3)-like 1	19:10024915-10035461:1	660.472	0	20.281	0	0	0	0	0	0	0.911	1006.99	1.543	0	402.739	0	3.132	0	2793.23	0	0	0	0	0	3340.42	0	0	0	0	1076	144.114	0	0	0.727	0	1.003	0	0	0	292.187	0	0	0
Naca	ENSMUSG00000061315	ENSMUST00000073868.8, ENSMUST00000092048.12, NM_001282976	3	2	1	nascent polypeptide-associated complex alpha polypeptide	10:128035346-128048637:1	782.038	479.284	0	283.796	353.081	6.81	0	1030.01	0	520.808	2.582	1049.11	1530.74	455.551	2.748	228.45	0	1800.95	1.946	292.163	499.996	198.587	60.638	0	0	45.742	294.841	0	997.859	589.284	63.451	560.014	1516.61	112.586	2036.13	278.631	466.013	462.921	2.576	4.471	415.245	751.669
Slc3a2	ENSMUSG00000010095	ENSMUST00000010239.5, ENSMUST00000170157.7, ENSMUST00000205377.1, ENSMUST00000205463.1, ENSMUST00000205538.1, ENSMUST00000206560.1, ENSMUST00000206598.1, ENSMUST00000206797.1, ENSMUST00000206895.1, XM_006526733	10	9	1	solute carrier family 3 (activators of dibasic and neutral amino acid transport), member 2	19:8707567-8710295:-1	0	149.717	0	0	16.759	0	0	0	163.383	0	482.597	5.562	0	368.862	260.933	410.313	1.143	1463.81	389.006	0	551.451	7.034	1.289	31.394	658.039	986.894	0	0	126.599	697.198	0	0	1018.56	19.833	1.007	1.129	372.642	652.228	8.034	0.984	0.923	424.249
Igf1	ENSMUSG00000020053	ENSMUST00000062862.12, ENSMUST00000095360.10, ENSMUST00000105300.8, ENSMUST00000121161.7, ENSMUST00000121952.7, ENSMUST00000122100.2, ENSMUST00000122386.7, ENSMUST00000126490.7, NM_001111276, XM_006513257, XM_006513258, XM_006513261, XM_006513262, XM_006513264, XM_030244907, XM_030244908, XM_030244909, XM_030244910, XM_030244911, XM_030244912	20	8	12	insulin-like growth factor 1	10:87861111-87937047:1	38.906	0	0.143	64.933	0	188.118	836.665	7.625	1075.39	159.614	928.581	5.033	0	0.262	0	0	1.118	0	703.986	351.6	0	438.842	144.427	0	0	1594.99	114.563	0.108	48.858	0	214.456	1.558	356.155	0	1240.8	0	0	123.921	586.865	0	202.047	9.094
Sema4a	ENSMUSG00000028064	ENSMUST00000029700.11, ENSMUST00000107531.7, ENSMUST00000123753.7, ENSMUST00000125526.7, ENSMUST00000127436.7, ENSMUST00000135539.7, ENSMUST00000135732.7, ENSMUST00000141471.1, ENSMUST00000146921.1, ENSMUST00000147200.7, ENSMUST00000149145.1, ENSMUST00000156108.7, ENSMUST00000165898.7, ENSMUST00000166237.7, ENSMUST00000169222.7, ENSMUST00000184487.7, ENSMUST00000184876.7, ENSMUST00000184972.1, EN…	24	19	5	sema domain, immunoglobulin domain (Ig), transmembrane domain (TM) and short cytoplasmic domain, (semaphorin) 4A	3:88435962-88455761:-1	0	128.679	0	0	0	0	0.723	0	0.425	0	581.108	0	0	0	0	0	0	2.488	0	0	0	0	0	0	0	0	0	0	0	0	0	0	23.525	3.954	145.389	3.45	0	0	39.921	19.693	0	205.368
Bcap31	ENSMUSG00000002015	ENSMUST00000002091.5, NM_001313698, XM_006528048, XM_011247600	4	1	3	B cell receptor associated protein 31	X:73686178-73716204:-1	0	0	426.311	165.332	510.495	383.537	0	0	0	612.991	0	0	1626.19	333.101	243.56	0	406.654	0	0	0.791	0	484.796	0	2.511	0	0	282.926	454.213	376.452	0	516.163	0	0	397.56	1.277	1.083	337.13	0.648	0.826	1.501	227.128	773.786
Slc39a1	ENSMUSG00000052310	ENSMUST00000015467.8, NM_013901, XM_006501560	3	1	2	solute carrier family 39 (zinc transporter), member 1	3:90248192-90253612:1	27.725	54.575	152.438	32.345	40.026	64.452	313.124	104.493	0.744	62.26	84.996	46.359	0	315.862	12.212	11.698	35.801	27.27	53.13	155.819	128.277	185.08	68.751	0	119.02	125.79	90.371	63.737	72.721	0	19.871	0	116.892	50.636	34.168	43.489	49.598	231.418	14.697	73.707	30.643	56.652
Cox7a2	ENSMUSG00000032330	ENSMUST00000034881.7, ENSMUST00000215452.1, ENSMUST00000215933.1, NM_009945, XM_030244035	5	3	2	cytochrome c oxidase subunit 7A2	9:79755405-79771422:-1	0	26.643	0	19.973	8.856	14.022	376.646	161.922	3.253	259.958	7.921	5.194	123.62	7.092	78.833	98.907	35.898	0	0	0	63.545	42.754	170.585	13.756	0	0	15.794	0	26.534	0	13.558	4.697	4.577	103.758	0	59.088	116.133	5.482	0	67.846	34.582	0
Calr	ENSMUSG00000003814	ENSMUST00000003912.6, ENSMUST00000125998.1, ENSMUST00000128028.1, ENSMUST00000154774.1, NM_007591	5	4	1	calreticulin	8:84842088-84846931:-1	0	332.796	0	161.659	443.3	37.198	993.93	769.544	0	95.053	0	64.903	563.803	103.533	603.426	515.324	1.138	257.098	9.7	1.574	436.257	0	769.391	9.344	0	0.364	517.945	380.692	0	751.723	0.537	0	257.787	160.634	10.07	103.787	98.289	0	143.52	2.887	245.166	0
Hgsnat	ENSMUSG00000037260	ENSMUST00000037609.7, ENSMUST00000209420.1, ENSMUST00000210894.1, ENSMUST00000211550.1, NM_029884	5	4	1	heparan-alpha-glucosaminide N-acetyltransferase	8:25944459-25976744:-1	0	1.166	3.105	1281.28	488.712	0	0	341.778	1.328	470.874	0	1.777	0	2.341	0	286.561	0	4.845	232.99	702.92	1226.28	800.677	0	0	1192.16	0	1550.86	39.79	390.393	0	938.564	0	0	901.318	0.679	24.065	691.446	647.65	0	0	1285.59	199.525
Snrpb	ENSMUSG00000027404	ENSMUST00000103199.8, ENSMUST00000139225.7, ENSMUST00000147570.2, ENSMUST00000150835.1, NM_009225, XM_006499059	6	4	2	small nuclear ribonucleoprotein B	2:130171640-130179382:-1	0	0.812	676.914	0	0	881.261	2.459	0	232.933	326.276	405.846	0.922	0	0	279.064	804.599	0	0	1.581	253.127	0	0	56.378	0	0	857.482	270.818	0	0	0	0.577	0	1806.29	199.718	0.639	2.059	461.615	0	423.767	0	61.783	529.829
Psme2/ENSMUSG00000079197	ENSMUSG00000079197	ENSMUST00000111378.9, ENSMUST00000159282.7, ENSMUST00000159297.1, ENSMUST00000159687.1, ENSMUST00000159845.7, ENSMUST00000161027.7, ENSMUST00000161573.7, ENSMUST00000161807.7, ENSMUST00000162496.7, ENSMUST00000162700.7, NM_011190	11	10	1	proteasome (prosome, macropain) activator subunit 2 (PA28 beta)	14:55587440-55591021:-1	0	0	0	0	9.743	0	780.699	0	0	227.135	274.304	0	1229.8	489.921	0	253.735	0	9.147	276.217	494.273	334.899	0	6.899	0	0	2.616	127.548	240.644	0	0	173.604	740.255	0	244.198	0	0	652.231	2.427	31.193	0	133.705	257.53
Card19	ENSMUSG00000037960	ENSMUST00000048946.6, ENSMUST00000221443.1, ENSMUST00000222733.1, ENSMUST00000223159.1, ENSMUST00000223496.1, XM_006516955	6	5	1	caspase recruitment domain family, member 19	13:49202951-49216026:-1	0	0	0	333.095	523.372	0	0	0	0	0	563.7	0	0	0	118.35	0	0	72.224	0	0	0	592.976	0	0	1027.45	1025.53	4.001	431.918	0	0	876.225	0	825.313	528.413	1.31	0	49.684	0	396.053	2.545	0	0
Lgals9	ENSMUSG00000001123	ENSMUST00000073001.4, ENSMUST00000108268.9, ENSMUST00000108269.9, ENSMUST00000140073.1, NM_001159301	5	4	1	lectin, galactose binding, soluble 9	11:78962979-78984924:-1	350.293	0	669.901	680.822	0	0	0	98.295	2.41	0	0	0	0	1388.22	693.183	408.831	0	0	63.932	0	0	0	0	0	1363.51	947.548	854.255	0	0	1238.79	1027.31	0	0	545.707	21.948	1038.04	161.611	0	267.053	0	192.571	1415.9
Bst2	ENSMUSG00000046718	ENSMUST00000051672.8, ENSMUST00000212386.1	2	2	0	bone marrow stromal cell antigen 2	8:71534255-71537456:-1	304.226	441.837	0	0	0	629.95	2.019	0	0	138.066	0	636.681	0	0	0	0	0	0	0	0	0	0	0	0	214.7	0	150.566	1.357	0	0	307.394	1017.55	636.593	196.225	758.535	0	91.12	0	830.159	0	0	687.263
Tspan3	ENSMUSG00000032324	ENSMUST00000034876.9, ENSMUST00000214970.1, ENSMUST00000215906.1, ENSMUST00000216317.1, ENSMUST00000216320.1	5	5	0	tetraspanin 3	9:56131725-56165477:-1	0	0	0	179.95	0	0.612	8.462	0	0	3.272	0	0	0	2.925	278.886	0	0	0	0	0	0	1.342	2.982	0	0	6.477	1.371	247.838	36.277	168.237	0	1.544	0.691	0	4.818	0	0	426.443	0	0	0	0.312
Hint1	ENSMUSG00000020267	ENSMUST00000020504.5, ENSMUST00000117710.1	2	2	0	histidine triad nucleotide binding protein 1	11:54866383-54870501:1	66.996	0	0	32.315	2.959	230.284	0	12.12	0	0	0	0	0	0	0	60.417	72.131	301.501	0	251.343	0	343.135	0	1100.03	0	0	85.893	55.04	0	0	25.013	169.864	0	96.547	83.757	0	404.103	0	74.355	510.139	391.939	83.518
Atp5g1	ENSMUSG00000006057	ENSMUST00000090541.11, ENSMUST00000107684.1, ENSMUST00000107686.7, ENSMUST00000178611.7, NM_007506	5	4	1	ATP synthase, H+ transporting, mitochondrial F0 complex, subunit C1 (subunit 9)	11:96072983-96075635:-1	0	2.012	10.42	92.628	191.837	130.615	0	267.014	0	0.417	1.887	158.133	388.196	83.525	220.655	120.601	183.323	44.559	0.827	1.447	289.036	0.702	386.055	0	0	0	349.059	15.815	32.716	0	66.572	0	97.143	55.477	0.517	425.456	288.889	0	171.697	0	1.584	420.377
Cyfip1	ENSMUSG00000030447	ENSMUST00000032629.15, ENSMUST00000085255.10, ENSMUST00000163845.3, ENSMUST00000168271.8, ENSMUST00000173267.7, ENSMUST00000173384.1, ENSMUST00000173497.7, ENSMUST00000173783.7, ENSMUST00000174660.7, ENSMUST00000174793.1, ENSMUST00000205656.1, ENSMUST00000206862.1, XM_006540729	13	12	1	cytoplasmic FMR1 interacting protein 1	7:55896846-55930502:1	153.922	10.116	1006.6	73.761	29.606	541.903	0	0	3.17	64.274	29.429	9.778	0	378.497	180.943	37.139	0	45.461	152.893	0	1073.75	0	179.957	56.076	0	136.697	348.214	81.284	844.556	317.37	2.749	700.826	0.186	61.812	22.923	0	287.801	731.952	209.245	0	162.818	0
Srsf5	ENSMUSG00000021134	ENSMUST00000094693.10, ENSMUST00000110351.7, ENSMUST00000110352.9, ENSMUST00000110354.7, ENSMUST00000110356.2, ENSMUST00000125814.8, ENSMUST00000133783.7, ENSMUST00000138434.7, ENSMUST00000151036.1, ENSMUST00000151968.1, ENSMUST00000152662.1, ENSMUST00000153056.7, NM_001079694, NM_001347416, XM_006515630	15	12	3	serine/arginine-rich splicing factor 5	12:80945499-80950506:1	872.143	389.506	1146.04	344.717	0	799.511	0.911	804.15	17.959	474.894	1170.17	489.666	924.553	484.448	2.813	0	1.233	0	0	568.799	0	80.897	16.741	0	213.226	801.478	2.673	442.283	466.47	443.394	367.106	1964.22	0	23.598	670.453	206.866	78.512	490.908	58.742	1.276	336.025	2.305
Cope	ENSMUSG00000055681	ENSMUST00000066469.13, ENSMUST00000128003.7, ENSMUST00000128822.1, ENSMUST00000134822.7, ENSMUST00000140363.1, ENSMUST00000150968.7, ENSMUST00000167850.2, ENSMUST00000168018.1, NM_021538	9	8	1	coatomer protein complex, subunit epsilon	8:70302767-70313002:1	513.971	0	0	848.945	0	236.14	0	0	0	586.181	579.305	0	1740.45	844.136	338.386	444.173	855.298	0	392.492	666.33	224.965	139.361	4.132	143.095	0	0	301.573	302.477	487.007	477.684	270.286	5.277	0	882.226	0	0	812.824	783.959	1.122	143.767	208.9	1.078
Gm10974	ENSMUSG00000078677	ENSMUST00000107486.1	1	1	0	predicted gene 10974	7:66365905-66386309:1	0	107.586	0	0	27.76	0	156.509	0	0	0	0	0	0	3951.8	24.089	0	0	0	0	0	0	0	0	0	0	0	23.344	85.274	0	0	0	0	0	620.31	0	0	114.429	0	0	0	55.706	0
Lyz1	ENSMUSG00000069515	ENSMUST00000092162.6	1	1	0	lysozyme 1	10:117287797-117292868:-1	2.757	6.664	1.93	598.831	18.556	2256.93	0	0	0.8	1675.53	2.046	18.071	5.432	1.736	597.795	2025.76	8.597	47.238	15.815	441.653	601.833	19.015	2.631	0	5.175	0.696	950.624	53728.8	4.05	0	526.591	1.002	1.283	1017.57	2.924	0.511	122.971	1.85	10.141	2.084	864.462	1.209
mt-Nd3	ENSMUSG00000064360	ENSMUST00000082411.1	1	1	0	mitochondrially encoded NADH dehydrogenase 3	MT:9459-9806:1	122.574	44.212	0	0	34.664	0	0	33.087	0	0	0	0	0	0	18.832	88.748	46.185	0	5.733	79.11	0	5.848	0	0	0	0	11.514	0	0	0	0	0	75.235	0	0	0	9.381	104.615	62.937	0	28.55	8.825
Eif5a/276770	276770	NM_001166595, XM_030246050, XM_030246051	3	0	3	eukaryotic translation initiation factor 5A	11:21240-25158:-1	0	187.934	486.084	256.622	455.817	263.674	3.339	85.762	0	175.768	152.606	2.516	0	0	469.749	555.06	0	9.982	336.933	168.569	424.452	946.515	822.693	0	1119.09	0.607	78.604	326.712	6.423	373.752	271.574	5.556	583.11	172.467	134.966	357.003	841.527	95.41	282.565	0	509.535	582.882
Gm11808	ENSMUSG00000068240	ENSMUST00000089430.5	1	1	0	predicted gene 11808	4:3973092-3973595:-1	64.079	495.023	155.074	79.233	0	25.257	0	184.702	0	368.913	115.092	192.86	79.189	20.829	54.158	19.204	627.727	0	36.745	414.321	56.255	116.378	171.904	0	54.555	0	175.314	58.883	0	970.027	95.116	0	3.267	187.142	1.392	40.228	109.82	10.73	59.004	2.91	309.863	63.852
Icam2	ENSMUSG00000001029	ENSMUST00000001055.14, ENSMUST00000106809.2, ENSMUST00000106813.8, ENSMUST00000141146.1, ENSMUST00000173795.1, XM_011248761, XM_011248763, XM_030245595	8	5	3	intercellular adhesion molecule 2	11:106377656-106382781:-1	0	2.774	1.606	1190.78	520.469	2369.74	0	0	2.429	2773.37	3.427	1133.47	1390.19	0	2847.07	7268.89	1.307	0	0	1830.1	1105.67	1814.86	0	0	1364.2	8.752	1597.6	3.682	0	405.408	1514.75	0	4.209	3230.52	2.961	1377.66	1240.98	2.066	2.62	4.454	4249.14	2.003
Eef1b2	ENSMUSG00000025967	ENSMUST00000027108.12, ENSMUST00000126469.1, ENSMUST00000126795.2, ENSMUST00000129339.7, ENSMUST00000135877.7, ENSMUST00000142062.7, ENSMUST00000148553.1, ENSMUST00000174890.8, ENSMUST00000188524.1, NM_018796	10	9	1	eukaryotic translation elongation factor 1 beta 2	1:63176831-63180486:1	0	631.03	2587.43	829.626	7.148	540.679	0	1095.19	5.115	0	0	2531.07	0	622.267	2.268	0	4.736	1229.82	320.705	1578.53	765.831	598.303	0	0	887.931	937.196	1695.77	220.13	631.255	2340.68	1815.43	0	839.751	332.218	117.305	1753.04	1454.16	1.483	13.151	1.651	945.781	539.834
Alox5	ENSMUSG00000025701	ENSMUST00000026795.12, ENSMUST00000164547.7, ENSMUST00000167174.1, ENSMUST00000167447.7, ENSMUST00000167585.1, ENSMUST00000169625.1, ENSMUST00000170186.1, ENSMUST00000203722.2	8	8	0	arachidonate 5-lipoxygenase	6:116410077-116461178:-1	458.252	0	0	155.05	450.467	267.419	0	0	1.141	200.537	1081.86	0	2070.99	229.647	69.762	58.138	2.232	294.596	0	201.965	976.897	358.441	425.781	0	1.864	2.143	226.76	0	394.372	0	1.613	0	1642.58	318.201	175.255	0.724	681.943	0	1.119	0	323.076	554.944
Canx	ENSMUSG00000020368	ENSMUST00000020637.8, ENSMUST00000146979.1, ENSMUST00000153068.1, ENSMUST00000155801.1, ENSMUST00000179865.7, NM_001110500	6	5	1	calnexin	11:50293957-50325673:-1	120.956	142.646	339.961	138.738	353.724	1054.55	0	239.979	0	222.567	11.977	603.448	182.061	306.88	366.799	187.978	0.679	6.831	669.502	117.958	4.006	409.033	355.5	0.334	717.625	17.442	32.512	93.803	22.685	70.43	80.966	0	0.555	215.634	3.373	2.378	612.345	530.321	152.184	511.535	130.236	0.176
S100a1	ENSMUSG00000044080	ENSMUST00000060738.8, ENSMUST00000107340.1, NM_011309	3	2	1	S100 calcium binding protein A1	3:90511034-90514330:-1	0	145.541	2.074	374.807	493.685	642.445	0	12.404	628.117	313.038	11.175	64.942	2516.73	0	284.075	54.239	0	0	2.133	814.234	4.994	246.232	2.382	1120.55	217.073	3.698	165.81	155.482	4.376	609.619	96.169	0	0	119.227	235.214	0	631.562	25.161	0	1.867	241.649	0
Gusb	ENSMUSG00000025534	ENSMUST00000026613.13, ENSMUST00000111307.1, ENSMUST00000111308.7, ENSMUST00000122994.1, ENSMUST00000126676.1, ENSMUST00000201801.3, NM_001357026, NM_001357027, XM_011240853	9	6	3	glucuronidase, beta	5:129999600-130003049:-1	0	38.256	1264.3	596.54	590.347	531.256	0	407.972	792.978	329.665	109.762	1.589	2.882	330.99	1797.82	759.017	0	0	1932.59	605.728	2024.49	558.997	1103.72	61.817	10.837	439.21	644.724	0.726	1.132	365.962	0.511	0	1485.28	720.379	1.038	12.95	439.315	0	554.934	1488.6	193.398	6.936
Gm49909	ENSMUSG00000117098	ENSMUST00000233357.1, ENSMUST00000233417.1	2	2	0	predicted gene, 49909	17:70974119-71002208:-1	0	0	259.358	81.403	374.9	189.296	642.626	543.132	246.582	216.646	0	671.017	0	332.654	38.754	63.453	0	0	48.501	144.377	522.878	92.691	318.376	0	481.538	0	35.428	3.869	202.712	811.048	57.949	879.613	306.478	119.516	229.327	184.862	316.63	448.889	8.245	943.871	95.418	838.224
Vamp8/ENSMUSG00000050732	ENSMUSG00000050732	ENSMUST00000059983.9, ENSMUST00000142613.1	2	2	0	vesicle-associated membrane protein 8	6:72385223-72390703:-1	99.665	114.071	163.288	29.589	0	172.131	0	171.652	217.081	197.382	38.003	170.025	0	167.926	46.155	152.028	0	205.812	61.363	155.131	139.263	76.176	0	0.94	181.218	84.524	28.433	20.764	92.101	0	67.731	0	65.291	65.922	4.64	361.698	20.547	1.512	367.647	177.071	268.56	246.978
Vamp8/ENSMUSG00000103205	ENSMUSG00000103205	ENSMUST00000192980.1, ENSMUST00000195876.1	2	2	0	vesicle-associated membrane protein 8	CHR_MG184_PATCH:72385222-72390702:-1	99.665	114.071	163.288	29.589	0	172.131	0	171.652	217.081	197.382	38.003	170.025	0	167.926	46.155	152.028	0	205.812	61.363	155.131	139.263	76.176	0	0.94	181.218	84.524	28.433	20.764	92.101	0	67.731	0	65.291	65.922	4.64	361.698	20.547	1.512	367.647	177.071	268.56	246.978
Grcc10	ENSMUSG00000072772	ENSMUST00000004389.5, ENSMUST00000129823.1, ENSMUST00000137318.1, ENSMUST00000140423.1, NM_013535	5	4	1	gene rich cluster, C10 gene	6:124739183-124741069:-1	0	4.656	0	421.837	137.758	63.49	0	0	178.369	13.787	0	50.382	0	0	242.573	139.124	70.679	58.547	91.102	482.387	0	0	157.773	0	323.69	0	13.315	58.012	52.486	0	2.616	0	0	132.74	0	84.983	116.91	0	0	0	49.641	0
Hspa1a/193740	193740	NM_010479	1	0	1	heat shock protein 1A	17:1288470-1291249:-1	62.953	0.523	1.301	0	0	0.609	0	3.22	1.126	145.617	585.821	0	0	471.657	0	29.49	241.134	0	0	1.031	0	0	0	1.765	253.399	0	0.528	166.252	0	0	73.382	0	0.448	0	0	0	0	181.966	356.708	0	0.436	0
Rcn3	ENSMUSG00000019539	ENSMUST00000019683.10, ENSMUST00000209761.1, ENSMUST00000210355.1, ENSMUST00000210469.1, ENSMUST00000210527.1, ENSMUST00000210615.1, ENSMUST00000210734.1, ENSMUST00000211352.1, ENSMUST00000211760.1, NM_001355045, NM_026555	11	9	2	reticulocalbin 3, EF-hand calcium binding domain	7:45082916-45092322:-1	0	0	0	0	0	0	0	0	0	0	0	0	0	32.589	0	0	0	0	0	0	0	0	0	0	0	54.871	16.635	0	0	0	0	0	0	0	0	0	0	0	885.908	0	0	1.644
Eif3k	ENSMUSG00000053565	ENSMUST00000066070.6, ENSMUST00000207683.1, ENSMUST00000207762.1, ENSMUST00000208616.1, ENSMUST00000208707.1, ENSMUST00000208810.1	6	6	0	eukaryotic translation initiation factor 3, subunit K	7:28971372-28981864:-1	375.267	0	0	70.028	307.348	211.251	808.575	0	0	639.105	167.349	2.08	1009.22	0	385.243	135.465	0	0	0	0	441.541	324.292	776.11	3.016	7.129	3.148	309.094	215.832	418.977	0	792.954	693.267	0.414	468.93	1086.51	0	505.623	0	0	0	283.216	21.282
Eno1/13806	13806	NM_023119	1	0	1	enolase 1, alpha non-neuron	4:544191-555859:1	233.811	0	186.747	197.423	291.211	257.367	0	401.709	820.589	508.061	241.195	244.609	752.23	0	1372.07	1030.21	0	0	667.655	454.336	185.228	383.325	0	0	201.012	0.704	854.156	917.952	94.698	0	305.878	0	0	268.011	0	0	789.426	147.67	47.407	0	512.712	192.453
Fermt3	ENSMUSG00000024965	ENSMUST00000040772.8, ENSMUST00000236188.1, ENSMUST00000237888.1, ENSMUST00000237960.1, ENSMUST00000238171.1, NM_001362399	6	5	1	fermitin family member 3	19:6998958-7019469:-1	0	0	1.022	389.504	1195.84	954.825	851.177	486.246	2.861	865.908	442.925	1070.43	0	330.72	149.753	0	533.398	774.809	554.754	1.924	590.155	0.331	37.767	1.564	56.227	0.257	250.772	0.419	102.076	144.406	823.55	0	775.091	229.613	4.795	0	519.059	466.382	605.571	0	564.802	1222.28
P2rx4	ENSMUSG00000029470	ENSMUST00000031429.13, ENSMUST00000081554.12, ENSMUST00000132062.1, ENSMUST00000139631.7, ENSMUST00000139712.1, ENSMUST00000142664.2, ENSMUST00000152337.5, ENSMUST00000195963.1, ENSMUST00000198560.1	9	9	0	purinergic receptor P2X, ligand-gated ion channel 4	5:122707544-122729738:1	0	1181.9	1271.02	320.135	164.364	441.409	1049.36	0	700.836	315.161	261.633	8.235	0.819	677.92	12.497	314.504	905.751	0	420.193	0	834.615	0.429	159.873	136.991	1403.75	0	51.107	47.368	376.858	330.308	619.267	0	2.168	0	44.998	0	2.951	47.462	20.939	0	2.259	40.76
Evi2a	ENSMUSG00000078771	ENSMUST00000103236.3, ENSMUST00000133148.1, ENSMUST00000146611.1, ENSMUST00000154415.1, ENSMUST00000170799.7	5	5	0	ecotropic viral integration site 2a	11:79526560-79530609:-1	0	122.026	608.848	0	0.968	0.763	0	0	894.75	305.935	718.026	0	0	92.189	238.467	619.288	657.779	0	354.508	204.493	430.752	0.661	0	0	303.667	614.52	460.114	537.057	293.633	464.965	0.258	0	1.069	0	540.927	0.425	0	1810.78	962.896	0	175.134	1228.92
Slc29a1	ENSMUSG00000023942	ENSMUST00000051574.12, ENSMUST00000064889.12, ENSMUST00000097317.9, ENSMUST00000163492.7, ENSMUST00000163905.7, ENSMUST00000164217.7, ENSMUST00000164618.7, ENSMUST00000164769.7, ENSMUST00000166119.7, ENSMUST00000166633.7, ENSMUST00000167195.7, ENSMUST00000167332.7, ENSMUST00000167692.7, ENSMUST00000167748.1, ENSMUST00000167863.7, ENSMUST00000168274.1, ENSMUST00000169729.7, ENSMUST00000170113.7, E…	34	25	9	solute carrier family 29 (nucleoside transporters), member 1	17:45585200-45592393:-1	0	0.915	0	5.246	0	0	8.048	0	0	550.976	8.325	0	0	401.894	0	0	608.377	17.681	0	0	0	1.649	0.545	0	0	1031.3	0	23.705	0	0	0	0	295.412	69.488	0	0	163.994	2.333	0	0	173.556	82.334
Rbms1	ENSMUSG00000026970	ENSMUST00000028347.12, ENSMUST00000112509.1, ENSMUST00000123046.7, ENSMUST00000125485.1, ENSMUST00000128866.1, ENSMUST00000132529.7, ENSMUST00000151846.1, ENSMUST00000153555.1, ENSMUST00000164147.7, NM_001141931, NM_020296, XM_006499940, XM_006499942, XM_017319146, XM_030251907, XM_030251908, XM_030251909, XM_030251910	18	9	9	RNA binding motif, single stranded interacting protein 1	2:60751953-60881438:-1	0	0	679.437	548.523	612.459	241.258	0	0	16.408	627.11	478.079	57.618	0	221.623	0	0	0	0	7.082	1.863	7.53	1109.3	0.22	0	784.35	0	5.991	0.547	238.427	0	2.495	0	0	292.2	651.338	124.08	480.995	825.91	0.393	871.249	0	794.902
Sumo2	ENSMUSG00000020738	ENSMUST00000021084.9, ENSMUST00000050672.5, ENSMUST00000117589.7, ENSMUST00000118155.7, ENSMUST00000121185.7, ENSMUST00000140844.1, ENSMUST00000153892.1, NM_133354	8	7	1	small ubiquitin-like modifier 2	11:115523109-115536230:-1	899.55	0	476.778	185.996	400.501	678.037	916.316	0	1604.43	0	407.324	0	0	0	0	0	0	0	1.037	199.983	0	0	352.934	1.734	11.487	775.972	615.403	453.843	621.681	0	0	3.975	0	109.155	1832.48	0	1360.77	321.29	5.903	0	539.965	3.679
Abhd12	ENSMUSG00000032046	ENSMUST00000056149.14, ENSMUST00000129228.1, ENSMUST00000138608.7, ENSMUST00000141899.7, ENSMUST00000145826.1, ENSMUST00000155119.7, ENSMUST00000156641.7, NM_001356550, NM_024465, XM_006500365, XM_006500367	11	7	4	abhydrolase domain containing 12	2:150832515-150842570:-1	1217.1	4.771	0	950.541	11.758	0	152.402	460.623	193.616	422.039	1248.3	857.625	1718.53	0	0	29.889	930.401	0	18.651	1592.44	25.564	535.706	0	1014.88	0.599	1161.09	682.567	1.36	738.728	0	361.284	1.872	1437.51	0	16.276	1.015	215.838	0.57	0	268.719	683.441	1.199
Rpn2	ENSMUSG00000027642	ENSMUST00000029171.5, ENSMUST00000116380.8, ENSMUST00000123639.1, ENSMUST00000125311.1, ENSMUST00000126248.7, ENSMUST00000127252.7, ENSMUST00000141934.1, ENSMUST00000142463.7, ENSMUST00000149924.1, ENSMUST00000150349.7, ENSMUST00000156007.7, NM_001355164, NM_019642, XM_006499021, XM_030248864	15	11	4	ribophorin II	2:157282030-157326318:1	920.035	4.906	1211.6	805.826	927.372	416.655	0	225.861	0	693.312	0.626	34.255	1522.06	805.297	995.755	426.348	0	0	1207.35	883.252	1157.12	416.722	600.273	0	0	834.265	888.419	264.571	26.579	0	805.805	0	0	1956.64	0.287	0	764.911	5.124	609.101	0	864.837	76.927
Ddost	ENSMUSG00000028757	ENSMUST00000030538.4, NM_007838	2	1	1	dolichyl-di-phosphooligosaccharide-protein glycotransferase	4:138304738-138312619:1	0	500.62	1.027	1373.47	611.066	404.987	1.001	4.198	0.743	1382.52	463.866	0.769	0	717.39	2103.41	3089.21	0.717	0	0	754.833	430.172	540.373	3.354	1.109	565.985	0.647	2149.3	139.276	0	0	593.403	1238.37	0.698	1867.11	320.841	0	894.116	0	0	0.633	1341.49	760.269
Eef2	ENSMUSG00000034994	ENSMUST00000047864.10, ENSMUST00000219497.1, ENSMUST00000219943.1	3	3	0	eukaryotic translation elongation factor 2	10:81176631-81182498:1	200.983	299.348	354.82	183.902	1874.67	664.765	667.845	26.308	0	913.291	0	0.3	3.054	196.877	0	511.4	389.924	40.697	40.347	44.657	0	293.149	0	0	410.931	435.761	1185.5	118.445	114.78	181.896	355.103	0.37	1921.48	114.63	789.327	940.409	131.614	363.496	89.739	0.255	178.369	66.089
Cd300ld	ENSMUSG00000034641	ENSMUST00000045075.2, NM_145437	2	1	1	CD300 molecule like family member d	11:114982443-114989886:-1	0	0	364.834	0	0	415.135	717.035	190.829	0	187.286	113.645	96.555	0	212.957	304.701	859.253	66.425	0	0.312	0	517.887	775.245	62.9	0	688.891	78.119	444.064	0	0	93.578	132.607	0.797	22.44	0	467.073	557.695	287.937	0.248	223.233	0	0	0.484
Ptpn18	ENSMUSG00000026126	ENSMUST00000027302.13, ENSMUST00000185610.1, ENSMUST00000186252.1, ENSMUST00000188019.1, ENSMUST00000188884.2, ENSMUST00000188972.2, ENSMUST00000190122.1, XM_006495800, XM_017319374	9	7	2	protein tyrosine phosphatase, non-receptor type 18	1:34459753-34473784:1	14.804	162.671	0	56.564	2.251	30.112	0	3.448	8.599	2.453	78.164	127.813	0	10.089	0	13.728	85.303	121.016	221.412	72.454	0	58.657	334.97	0	0	460.124	1.812	3.901	0	0	142.571	0	0.396	92.692	41.089	899.741	14.393	1.198	50.752	0	24.871	0.203
Sdf2l1	ENSMUSG00000022769	ENSMUST00000023453.9	1	1	0	stromal cell-derived factor 2-like 1	16:17130138-17132383:-1	0	378.764	0	336.201	0	0	740.062	887.381	1.587	0	19.215	0	0	18.767	1194.05	0	0	0	326.156	397.268	2.686	0	0	177.561	0	0	0	253.541	395.922	0	257.248	0	0	297.719	0.825	715.618	840.058	0	0	3193.95	363.628	0.702
Gnpda1	ENSMUSG00000052102	ENSMUST00000063814.14, ENSMUST00000129062.1, ENSMUST00000139885.1, ENSMUST00000153291.1, ENSMUST00000235590.1, ENSMUST00000237313.1, ENSMUST00000237487.1, NM_011937	8	7	1	glucosamine-6-phosphate deaminase 1	18:38327537-38338993:-1	573.181	547.08	724.868	0	125.619	360.525	0	1036.52	0	269.889	864.167	0	0	1255.95	5.207	0	0.455	3035.04	0	297.97	2.413	0	1406.45	0.687	18.354	1648.88	82.108	0	0	0	87.124	0.585	1.033	158.741	0	0.301	146.53	569.089	0	0	197.033	418.181
Ms4a8a	ENSMUSG00000024730	ENSMUST00000025636.7, ENSMUST00000187859.1	2	2	0	membrane-spanning 4-domains, subfamily A, member 8A	19:11067471-11081102:-1	0	506.96	1.918	1.63	0	993.597	0	1975.68	0	0	0	1.794	1.532	0	1539.09	1004.24	10.649	0	0	634.072	609.953	0	0	0	0.75	0.805	836.49	750.434	0	0	1040.12	0	0	381.24	0	0	288.941	0.646	37.236	1349.44	496.919	0
Psma2	ENSMUSG00000015671	ENSMUST00000170836.3, ENSMUST00000221168.1, NM_008944	3	2	1	proteasome (prosome, macropain) subunit, alpha type 2	13:14613242-14625673:1	0	4.803	0	0	2.482	0	0	19.282	0	504.689	113.625	2.589	0	1.806	731.434	526.036	23.291	0	4.153	318.184	0	0.297	0	0	0.241	0	0	578.065	3.867	0	0	0	0	186.057	0.509	0	533.7	0	746.968	2.575	243.993	43.358
Pros1	ENSMUSG00000022912	ENSMUST00000023629.8, ENSMUST00000127502.1, ENSMUST00000155940.1, NM_011173, XM_011245843	5	3	2	protein S (alpha)	16:62890334-62929346:1	101.552	68.972	548.512	804.492	634.537	912.346	0.37	0	0.276	471.681	338.077	0.836	1283.92	0	1380.59	531.442	0	0	363.554	436.095	278.348	998	0	0	0	24.474	400.012	347.484	345.818	82.574	274.861	0	0.426	356.803	0	0	854.789	0	531.553	0	1048.25	0.402
Atp5c1	ENSMUSG00000025781	ENSMUST00000026887.13, ENSMUST00000114896.7, ENSMUST00000114897.8, ENSMUST00000130067.1, ENSMUST00000139810.7, ENSMUST00000145530.7, ENSMUST00000153554.7, XM_006497310	8	7	1	ATP synthase, H+ transporting, mitochondrial F1 complex, gamma polypeptide 1	2:10056030-10080510:-1	609.668	1685.86	0	247.22	2.965	1390.95	77.619	313.254	0	0	0	1.268	0	0	306.87	479.848	933.929	1196.94	0	274.897	0	484.566	1.627	0	767.949	0	300.18	1324.14	1013.41	0	653.447	0	0	1062.26	0	0	689.496	0	897.562	0.84	569.286	834.639
Pid1	ENSMUSG00000045658	ENSMUST00000168574.8, ENSMUST00000175948.1, ENSMUST00000175996.7, ENSMUST00000176559.7, ENSMUST00000176720.1, ENSMUST00000176822.1, ENSMUST00000177458.1, ENSMUST00000187992.1, XM_011238717, XM_011238718, XM_011238719, XM_017313045, XM_017313047	13	8	5	phosphotyrosine interaction domain containing 1	1:84036296-84191360:-1	0	1043.17	0	1.575	240.128	343.721	0	163.334	494.586	163.22	482.533	0.344	0	306.05	4.946	3.247	479.092	972.678	365.076	0.977	65.845	4.969	0	0	93.449	0	883.021	1050.32	972.221	398.15	317.994	0	0.267	265.43	671.876	0	262.971	580.747	1504.91	0.289	167.028	3.921
Sdhb	ENSMUSG00000009863	ENSMUST00000010007.8, ENSMUST00000125780.1, ENSMUST00000129181.7, NM_001355515, NM_023374	5	3	2	succinate dehydrogenase complex, subunit B, iron sulfur (Ip)	4:140961271-140979198:1	0	0	0	437.638	531.491	33.816	0	31.181	0	0	1158.1	0	2795.46	473.534	245.319	0	718.645	573.432	705.886	1.272	0	0	1186.13	0	452.78	715.001	0	491.613	364.69	0	729.715	0	875.066	0	0	641.425	149.421	1.035	0.898	0	569.521	352.915
Prdx2	ENSMUSG00000005161	ENSMUST00000005292.14, ENSMUST00000109733.7, ENSMUST00000109734.7, ENSMUST00000125893.7, ENSMUST00000127215.1, ENSMUST00000138748.6, ENSMUST00000143402.2, ENSMUST00000164807.1	8	8	0	peroxiredoxin 2	8:84969587-84974834:1	18.628	1005.09	6.971	28.08	22.329	1.666	0	22.169	11.294	314.279	442.578	1.127	0	468.313	1.135	725.318	14.895	1614.73	4.934	1.384	3.104	1122.27	150.358	0	1.045	758.442	204.521	2.367	412.885	768.739	278.762	3.284	0	184.327	0	1.385	315.045	1264.97	15.664	79.159	148.72	0
2002-09-01	18000	ENSMUST00000027495.14, ENSMUST00000112912.7, ENSMUST00000129211.7, ENSMUST00000131175.8, ENSMUST00000136182.7, ENSMUST00000142401.7, ENSMUST00000149532.7, ENSMUST00000150931.1, ENSMUST00000152476.1, ENSMUST00000152778.1, ENSMUST00000153826.7, ENSMUST00000157021.1, ENSMUST00000168776.7, ENSMUST00000172165.7, ENSMUST00000179353.7, ENSMUST00000188923.1, NM_010891, XM_030252110	18	16	2	septin 2	1:93479220-93509733:1	436.282	910.523	90.71	309.325	390.883	484.226	543.813	909.437	1.635	426.983	99.371	1.702	1193.83	310.553	486.687	460.368	256.731	104.928	449.55	565.914	95.349	55.269	20.357	0	1058.01	460.483	254.041	325.636	869.927	419.868	192.389	605.042	817.093	595.153	0.468	1.921	279.946	1277.66	329.028	0.238	329.774	437.358
Nfam1	ENSMUSG00000058099	ENSMUST00000023076.5, ENSMUST00000100377.11, ENSMUST00000109503.9, ENSMUST00000231165.1, ENSMUST00000231204.1, NM_001271411, XM_006521486	7	5	2	Nfat activating molecule with ITAM motif 1	15:83000420-83033369:-1	0.364	48.14	0	728.241	0.451	439.639	0	76.439	0.327	271.834	504.23	0.121	0	0	978.301	236.213	1114.25	0	711.434	287.745	4.613	333.747	310.29	0	17.625	4.077	30.416	287.3	0.274	0	331.556	0.307	326.398	342.202	0.156	16.36	358.316	724.411	87.372	0.446	781.776	153.743
Ywhae	ENSMUSG00000020849	ENSMUST00000067664.9, ENSMUST00000131398.1, ENSMUST00000134745.7, ENSMUST00000153038.7, ENSMUST00000155057.1, NM_009536	6	5	1	tyrosine 3-monooxygenase/tryptophan 5-monooxygenase activation protein, epsilon polypeptide	11:75732887-75765841:1	84.861	204.968	357.303	208.773	0.649	228.368	301.523	355.413	113.699	224.64	274.313	26.466	0	155.773	160.291	226.377	363.843	418.88	264.255	127.118	0	234.813	745.534	0	475.146	221.084	48.912	202.07	90.481	0	127.605	0	755.628	359.694	5.88	4.026	675.652	0	125.517	8.442	111.811	461.483
Rbm3	ENSMUSG00000031167	ENSMUST00000040010.9, ENSMUST00000115615.8, ENSMUST00000115616.7, ENSMUST00000115617.9, ENSMUST00000115619.7, ENSMUST00000115621.8, ENSMUST00000129947.8, ENSMUST00000141629.1, ENSMUST00000141925.7, ENSMUST00000145450.1, ENSMUST00000155599.1	11	11	0	RNA binding motif (RNP1, RRM) protein 3	X:8138975-8145880:-1	0	1486.12	704.197	22.575	698.4	2.02	911.279	2074.11	1614.86	707.09	0	1.111	2.947	38.384	225.728	236.594	257.32	11.083	413.069	177.705	23.558	109.562	1161.2	2.646	0.765	1454.22	1.852	1057.95	0.64	0	195.226	1916.46	497.563	1.564	890.813	674.945	1238.28	17.846	2066.98	0	791.539	638.57
Klf2	ENSMUSG00000055148	ENSMUST00000067912.7, NM_008452	2	1	1	Kruppel-like factor 2 (lung)	8:72319062-72321654:1	0	0	0	85.282	121.153	138.211	0	74.521	0	416.332	20.897	111.823	0	0	0	252.868	0	753.57	0.537	153.05	58.535	174.152	914.159	0	31.909	104.315	226.464	184.019	0	0	268.566	0	0	71.001	539.605	0	119.027	0	250.148	0	86.179	0
Rpl17	ENSMUSG00000062328	ENSMUST00000079716.5, ENSMUST00000237431.1, XM_006525996, XM_017317918, XM_017317919	5	2	3	ribosomal protein L17	18:75000558-75003278:1	168.496	376.559	247.57	284.444	1018.66	89.948	11.079	107.766	0	127.6	15.301	1032.87	26.396	358.523	2.905	116.823	0	0	2.602	244.71	482.107	158.085	0	0	111.119	4.106	86.549	119.474	460.272	0	190.748	0	407.274	40.835	73.747	225.584	239.601	31.366	156.985	0	217.59	467.732
Srsf2	ENSMUSG00000034120	ENSMUST00000092404.12, ENSMUST00000136914.7, ENSMUST00000138484.2, ENSMUST00000176834.7, ENSMUST00000177429.1, ENSMUST00000190993.6, XM_011248835, XM_030245724	8	6	2	serine/arginine-rich splicing factor 2	11:116849904-116853134:-1	337.663	1.02	1	399.249	405.662	255.964	0	449.628	839.618	16.492	796.846	0	0	91.137	368.615	0	0	1441.79	298.812	53.105	423.502	91.587	714.95	5.265	1827.9	7.06	428.911	230.821	0	0	0	1005.92	974.038	181.468	3	1227.98	274.581	0.417	1208.92	1476.29	194.267	1006.45
Hsp90aa1	ENSMUSG00000021270	ENSMUST00000021698.12, ENSMUST00000094361.10, ENSMUST00000124156.7, ENSMUST00000129005.1, ENSMUST00000134967.1, ENSMUST00000145255.1, ENSMUST00000149189.1, ENSMUST00000155242.7, NM_010480	9	8	1	heat shock protein 90, alpha (cytosolic), class A member 1	12:110691036-110696395:-1	0	41.839	0.752	0.394	9.185	0	0	132.465	0	347.64	0	582.71	739.299	0	0	0.45	0	0	364.038	0	0	3.045	0	0	0	0	281.209	1.63	0	514.703	199.78	0	0	393.174	49.582	0	345.532	0	75.637	161.199	14.827	83.838
Anxa3	ENSMUSG00000029484	ENSMUST00000031447.11, ENSMUST00000196126.1, ENSMUST00000197196.1, ENSMUST00000197339.4, ENSMUST00000198631.1, ENSMUST00000199330.4, ENSMUST00000199390.2, ENSMUST00000199656.4, ENSMUST00000200379.4	9	9	0	annexin A3	5:96793339-96845966:1	0	3.358	0	314.084	48.505	397.672	0	708.597	1.674	0	0	1134.84	3366.39	275.832	472.906	398.462	967.876	0	1065.97	535.329	1147.94	0	6.076	0	1352.84	0	507.657	0	1098.42	0	275.253	0	0	221.527	0	2.32	327.487	0	185.895	0	661.422	1864.51
Cops9	ENSMUSG00000073616	ENSMUST00000097642.3, ENSMUST00000112999.7, ENSMUST00000129730.1, ENSMUST00000148508.1, ENSMUST00000154129.7	5	5	0	COP9 signalosome subunit 9	1:92637145-92641985:-1	0	92.972	124.796	0	0	93.443	0	43.124	0	7.064	0	42.902	99.542	0	24.48	0	0	53.764	14.913	197.775	82.502	0	0	0	0	0	96.974	38.539	9.684	0	23.037	4.862	2.867	37.898	43.324	0	120.954	47.22	0	0	21.577	0
Plbd1	ENSMUSG00000030214	ENSMUST00000032336.6, ENSMUST00000133911.1, ENSMUST00000137139.1, NM_025806, XM_006506485	5	3	2	phospholipase B domain containing 1	6:136625206-136662303:-1	8.935	564.178	0	1.597	1.898	0	2.448	428.347	7.659	0	1.689	0	0	1755.56	0	6.867	14.394	1443.72	0.843	0	0	0	1.459	2.269	0	21.582	0	0	6.617	0	0.992	0	0	1.639	0.665	0.293	216.865	9.387	88.012	0.481	4.148	979.908
Dad1	ENSMUSG00000022174	ENSMUST00000022781.7, ENSMUST00000128231.1, NM_001113358	3	2	1	defender against cell death 1	14:54239661-54253929:-1	0	174.99	314.36	294.926	5.425	168.392	251.695	34.163	0	12.457	120.1	232.04	0	1.096	239.994	162.997	0	0	0	146.019	223.119	352.229	4.156	0	84.314	1.091	310.803	131.228	3.168	1686.81	49.741	0	0	156.285	118.548	0	242.119	230.774	117.723	0	0	0.947
Pla2g7	ENSMUSG00000023913	ENSMUST00000024706.11, ENSMUST00000163489.1, ENSMUST00000165706.7, ENSMUST00000167214.7, ENSMUST00000167418.7, ENSMUST00000169694.1, NM_013737, XM_006524367	8	6	2	phospholipase A2, group VII (platelet-activating factor acetylhydrolase, plasma)	17:43568660-43612202:1	1196.58	1136.99	539.043	665.11	842.912	12.84	0	0	0	1729.96	569.692	185.088	0	1524.23	856.146	0	710.469	6.51	1.683	1352.24	0	603.413	0	0	0	1506.88	1356.03	1227.42	635.387	1540.49	234.116	0	54.663	1.945	1226.06	0.611	1029.29	787.411	0	0	1014.31	317.577
Sec61g	ENSMUSG00000078974	ENSMUST00000109641.1, ENSMUST00000109642.7, ENSMUST00000109643.7, ENSMUST00000131439.1, ENSMUST00000138695.1, ENSMUST00000166950.7, ENSMUST00000178855.7, NM_001109972	8	7	1	SEC61, gamma subunit	11:16501638-16508484:-1	0	53.014	70.623	13.171	20.582	11.602	0	78.974	14.151	54.736	4.75	57.804	17.38	0	192.939	105.708	3.431	0	3.546	49.743	0	28.126	89.952	5.019	14.209	11.798	27.758	13.429	0	0	31.765	0	34.303	32.287	0	363.548	45.562	0	40.638	0	23.45	116.812
Morf4l1	ENSMUSG00000062270	ENSMUST00000085248.11, ENSMUST00000169860.7, ENSMUST00000185433.1, ENSMUST00000187771.7, ENSMUST00000188905.6, ENSMUST00000189089.1, ENSMUST00000189241.1, ENSMUST00000189420.1, ENSMUST00000190345.1, ENSMUST00000190377.6, ENSMUST00000191189.6, ENSMUST00000191353.1, NM_001039147, NM_024431	14	12	2	mortality factor 4 like 1	9:90091669-90114820:-1	0	569.1	933.481	215.761	460.394	429.978	1657.02	65.966	704.395	9.788	777.106	1244.23	1.054	4.814	253.319	350.107	7.288	20.712	65.393	276.702	1192.21	15.243	726.76	261.584	644.207	757.07	55.643	19.412	105.74	1740.77	39.959	41.406	4.559	40.95	2.962	0.19	7.202	124.975	209.816	0	355.571	97.243
P4hb	ENSMUSG00000025130	ENSMUST00000026122.10, ENSMUST00000166620.1, ENSMUST00000168360.1	3	3	0	prolyl 4-hydroxylase, beta polypeptide	11:120560298-120573253:-1	602.188	449.911	0	244.892	1086.71	0	459.941	81.101	0	339.903	316.321	559.576	0	260.325	737.567	1543.22	0	0	1.461	838.427	0	412.375	0	0	45.295	0.284	304.328	226.928	238.7	198.194	0.971	0	1.221	675.946	0.477	2.592	558.459	1.17	0	3.606	562.82	269.324
Selenbp1	ENSMUSG00000068874	ENSMUST00000090839.11, ENSMUST00000134202.1, ENSMUST00000139949.7, ENSMUST00000140757.7, ENSMUST00000145551.1, NM_009150	6	5	1	selenium binding protein 1	3:94933083-94944758:1	611.515	0	0	0	4.869	0.76	0	0	0	676.125	294.929	0	0	0	576.344	0	0	0	117.844	0	0	467.372	0.743	0	0	0	0	0	0	0	237.213	0	0	182.708	256.328	11.716	0	0	0	0	45.271	0
Txn2	ENSMUSG00000005354	ENSMUST00000005487.11, ENSMUST00000100486.5, ENSMUST00000109747.8, ENSMUST00000109748.8, ENSMUST00000173561.7, ENSMUST00000173631.7, ENSMUST00000174529.1, NM_019913	8	7	1	thioredoxin 2	15:77915051-77928994:-1	33.165	0.476	0.522	0	0	0	0	284.12	2.026	6.187	0.661	39.287	0	416.174	2.316	31.148	8.365	0	10.84	0.697	0	104.484	1382.18	0	0	30.406	230.635	310.403	0	0	0	20.2	0.706	279.752	6.973	0.335	548.396	0	14.097	0	2.896	224.415
Ctsl	ENSMUSG00000021477	ENSMUST00000021933.7, ENSMUST00000220617.1, ENSMUST00000220737.1, ENSMUST00000222462.1, ENSMUST00000222517.1, ENSMUST00000222971.1, ENSMUST00000223494.1	7	7	0	cathepsin L	13:64359337-64370890:-1	4.776	805.703	0.551	486.179	553.983	0	4.333	283.234	63.97	559.924	66.826	1003.84	0	0	216.77	0	0	891.404	750.682	192.503	0.394	0	0	0	1013.59	0.402	2.228	315.774	1.7	275.541	541.31	0	14.076	1.407	2445.97	233.52	0.703	0	315.233	0.801	5.931	655.681
Etfb	ENSMUSG00000004610	ENSMUST00000004729.4, ENSMUST00000143096.1, ENSMUST00000155468.1, ENSMUST00000205363.1, ENSMUST00000206196.1, ENSMUST00000206286.1, ENSMUST00000206411.1	7	7	0	electron transferring flavoprotein, beta polypeptide	7:43444083-43457800:1	0	0	3.227	0	3.69	703.608	0	50.134	841.924	0	0	0	685.259	328.733	3.729	611.447	2.63	0	338.859	313.934	457.266	389.066	1306.23	2.645	0	0	0	369.54	365.667	800.937	205.374	0	0	414.4	0	15.899	206.959	0	459.491	7417.9	302.007	4.535
Rap1a	ENSMUSG00000068798	ENSMUST00000090678.10, ENSMUST00000197094.4, ENSMUST00000198004.1, ENSMUST00000199969.4, XM_030252384, XM_030252385, XM_030252386	7	4	3	RAS-related protein 1a	3:105727261-105777453:-1	0	0	0	0	1027.58	0	0	196.476	313.377	5.936	0	0.718	4.365	0	0	0	0	0	1.483	0	0	0	0	0	0	0	302.938	362.197	42.533	218.991	768.464	0	783.086	0	62.166	1206.78	319.996	0	361.819	0	0	0
Mpp1	ENSMUSG00000031402	ENSMUST00000033775.8, ENSMUST00000114091.7, ENSMUST00000114092.7, ENSMUST00000127023.1, ENSMUST00000132501.7, ENSMUST00000132935.1, ENSMUST00000135285.1, ENSMUST00000153318.7, ENSMUST00000155742.1, ENSMUST00000156975.1	10	10	0	membrane protein, palmitoylated	X:75109733-75131016:-1	451.264	875.752	0.852	609.215	82.89	0.802	0	0	0	0	0	0	0	0	0	208.519	0	27.58	124.596	449.009	458.73	0.35	1823.17	0	0	671.121	249.146	0	0	0	247.155	0	0.287	466.476	608.118	0	186.099	0	1282.67	0	328.493	2.371
Sec61b	ENSMUSG00000053317	ENSMUST00000065678.5, ENSMUST00000125622.1, ENSMUST00000136685.1, ENSMUST00000137461.7, NM_024171	5	4	1	Sec61 beta subunit	4:47474661-47483233:1	129.031	0	97.689	7.663	0	91.132	387.243	60.765	283.94	120.632	41.282	121.316	474.486	0	33.536	192.723	0	778.296	0	7.875	90.779	0	0	0	0	6.767	165.805	0	0	880.144	76.275	0	0	116.753	386.762	88.816	224.532	0	0	20.806	322.412	0
Mdh2	ENSMUSG00000019179	ENSMUST00000019323.10, ENSMUST00000130795.1, ENSMUST00000138101.1, ENSMUST00000143747.1, ENSMUST00000196285.1, ENSMUST00000197909.1, ENSMUST00000200556.4, NM_008617	8	7	1	malate dehydrogenase 2, NAD (mitochondrial)	5:135778649-135790386:1	3.764	0	3.573	358.122	0	392.947	0	519.154	145.891	0	0	1.14	0	0.93	342.444	209.971	0.954	3027.62	2.844	2.933	334.35	0	1194.06	0	273.764	0.526	560.479	1.008	0	307.063	5.204	623.013	2.491	205.834	700.12	0	1016.87	686.404	0	2.559	0.784	0.82
Lamtor5	ENSMUSG00000087260	ENSMUST00000145735.5, ENSMUST00000199317.1	2	2	0	late endosomal/lysosomal adaptor, MAPK and MTOR activator 5	3:107278858-107284082:1	623.387	246.583	0	0	0	309.289	0	339.722	653.892	304.27	489.83	0	0	221.209	0	528.144	0	0	0	223.041	133.528	0	568.986	0	782.53	0	470.988	0	0	0	0.991	0	442.918	83.866	21.232	224.447	227.301	982.396	732.983	2166.53	529.59	0
Dynlrb1	ENSMUSG00000047459	ENSMUST00000054912.14, ENSMUST00000109682.8, ENSMUST00000135831.1, ENSMUST00000150602.1	4	4	0	dynein light chain roadblock-type 1	2:155236533-155250277:1	0	180.339	0	339.438	0	483.273	0	252.552	375.411	91.788	121.094	409.395	0	105.973	2.707	203.063	2.525	405.935	153.748	314.599	10.349	288.238	1118.04	0	0	189.691	0	0	0	729.435	78.777	0	0	239.17	0	1.149	190.258	1.414	120.469	4859.59	88.649	382.067
Psmb3	ENSMUSG00000069744	ENSMUST00000103147.4, ENSMUST00000129197.1, ENSMUST00000138265.1, NM_011971	4	3	1	proteasome (prosome, macropain) subunit, beta type 3	11:97703434-97713500:1	0	351.59	0	0	2.204	197.333	0	453.684	686.342	0	3.739	0	0	963.894	0.663	0	0	0	0	15.85	1.808	0	0	0	745.793	449.764	189.678	0	351.571	0	158.056	88.211	493.577	38.034	0	397.724	193.51	0	310.027	0	219.851	0
Atf3	ENSMUSG00000026628	ENSMUST00000027941.13, ENSMUST00000131854.1, ENSMUST00000195117.1, NM_007498	4	3	1	activating transcription factor 3	1:191170296-191183333:-1	951.506	906.264	1795.98	361.622	2377.58	22.31	1201.77	0	788.775	0	5.551	0.495	0	1532.92	430.619	3.339	2860.85	59.61	381.041	396.711	513.657	0.471	2546.89	2578.85	427.052	283.848	0.463	484.991	730.572	143.216	460.838	2114.45	0	202.962	314.146	0.926	0.79	857.501	0	2.591	1.92	0
Vmp1	ENSMUSG00000018171	ENSMUST00000018315.9, ENSMUST00000123590.7, ENSMUST00000127267.1, ENSMUST00000139040.1, ENSMUST00000143991.2, ENSMUST00000145846.1, ENSMUST00000150176.1, ENSMUST00000153971.1, NM_029478, XM_006534402	10	8	2	vacuole membrane protein 1	11:86584262-86671275:-1	3.345	41.081	0.384	218.921	0	1.749	0	1158.2	5020.91	0	406.237	0	0	368.436	298.846	1610.4	0	0	1.491	0.306	0	394.465	1152.26	0	982.005	1495.09	1.484	652.227	0	0	13.798	2199.55	782.096	708.76	0	0	348.577	1385.24	0	0	77.444	485.499
Ms4a6b	ENSMUSG00000024677	ENSMUST00000025580.9, ENSMUST00000159587.1, ENSMUST00000161157.7, ENSMUST00000161283.1, ENSMUST00000163078.7	5	5	0	membrane-spanning 4-domains, subfamily A, member 6B	19:11516512-11531256:1	44.441	0	0	0.517	0	0.634	0	0	0	0	742.231	0.566	0	1070.47	0	8.223	0	0	0.55	0	0	0	171.125	0	457.388	1444.49	0	0	1541.59	0	0	0	424.402	0	0	906.192	0	0	556.554	0	0.159	19.794
Fuca1	ENSMUSG00000028673	ENSMUST00000030434.4, ENSMUST00000142033.7, ENSMUST00000142111.1, ENSMUST00000146290.1, ENSMUST00000153592.1, NM_024243	6	5	1	fucosidase, alpha-L- 1, tissue	4:135920726-135940300:1	0	1113.85	1172.7	441.01	0	350.569	0	996.361	3.85	644.938	0.966	0	1.276	261.245	918.21	974.683	244.33	0	1441.5	309.724	494.309	0	1228.81	0	1259.59	1418.7	217.818	9.524	1332.48	0	223.065	0	1609.65	688.507	189.973	0	569.702	1.16	646.117	3.828	1.761	394.139
Fkbp2	ENSMUSG00000056629	ENSMUST00000070878.8, ENSMUST00000177752.8, ENSMUST00000237119.1, ENSMUST00000238181.1, NM_001166368, NM_001360286, NM_001360288	7	4	3	FK506 binding protein 2	19:6977737-6979392:-1	17.546	3.819	0	0	0	0	267.361	0	0	0	0	0	870.335	100.928	130.678	63.609	0.632	0	3.979	0	306.523	4.06	414.932	0	0	0	0	0	0	1132.34	66.471	0	41.938	131.382	17.696	0	321.635	0	130.216	571.347	143.484	9.138
Spcs2	ENSMUSG00000035227	ENSMUST00000036274.7, ENSMUST00000207063.1, ENSMUST00000207137.1, ENSMUST00000207406.1, ENSMUST00000207580.1, ENSMUST00000208465.1, ENSMUST00000208477.1, ENSMUST00000208562.1, ENSMUST00000208939.1, ENSMUST00000209032.1, NM_025668	11	10	1	signal peptidase complex subunit 2 homolog (S. cerevisiae)	7:99838903-99870340:-1	0	0	630.039	104.524	558.354	0	905.286	244.412	389.536	283.69	0	0	1465.36	147.099	4.769	586.45	0	0	362.188	243.638	441.742	0.612	1130.82	5.061	906.877	844.569	502.975	1.725	397.364	187.816	142.247	0	866.158	231.8	270.313	1.16	393.791	0	1.843	1994.29	311.937	0
Ube2i	ENSMUSG00000015120	ENSMUST00000049911.15, ENSMUST00000172462.1, ENSMUST00000172520.1, ENSMUST00000172569.1, ENSMUST00000172587.7, ENSMUST00000172618.7, ENSMUST00000172868.7, ENSMUST00000173084.7, ENSMUST00000173231.1, ENSMUST00000173621.7, ENSMUST00000173713.7, ENSMUST00000174001.7, ENSMUST00000174031.7, ENSMUST00000174216.7, NM_001177610	15	14	1	ubiquitin-conjugating enzyme E2I	17:25260511-25273431:-1	446.991	1.656	871.638	589.505	0	0	646.153	226.855	763.859	0	1.158	0	0	0	687.43	422.534	0	1647.17	630.725	0	1130.14	157.96	0	0	0	0	426.732	262.998	1026.61	1149.86	0	0	0.717	183.899	789.885	0	262.711	0	0	0	168.108	0.678
Igfbp4	ENSMUSG00000017493	ENSMUST00000017637.12, ENSMUST00000123946.1, ENSMUST00000130530.7, ENSMUST00000140772.1, ENSMUST00000177092.7, ENSMUST00000177105.1, NM_010517, XM_030245598, XM_030245599	9	6	3	insulin-like growth factor binding protein 4	11:99041244-99052655:1	0	0	0	219.751	10.967	6.495	16.525	0	0	0	1.294	0	0	1.653	266.035	39.099	0	4.426	92.735	0	0	6.396	0	80.16	32.23	10.701	343.814	4.571	10.965	577.891	0	0	4.507	5.961	1.388	0.682	0.813	54.526	670.296	0	503.038	326.394
Rgs1	ENSMUSG00000026358	ENSMUST00000167317.7, ENSMUST00000167812.1, ENSMUST00000169042.1, ENSMUST00000169409.2, ENSMUST00000170870.2, ENSMUST00000172388.7, ENSMUST00000185714.1, ENSMUST00000189061.6, ENSMUST00000189916.1, NM_015811	10	9	1	regulator of G-protein signaling 1	1:144244669-144249104:-1	2.543	2392.39	691.599	6257.25	1.07	462.215	10321.5	0	0	8.284	0	1854.3	1.229	7504.61	430.415	0	6644.48	2.147	2681.35	1192.01	5971.37	531.115	0	9.248	0.587	0	2.197	858.765	2928.38	3840.71	8136.53	428.947	0.582	2982.19	726.147	1245.02	159.742	3315.97	0.713	0.623	4522.39	643.098
Mrfap1	ENSMUSG00000055302	ENSMUST00000068795.3, NM_026242	2	1	1	Morf4 family associated protein 1	5:36794867-36796754:-1	0	1.752	0.746	119.668	52.118	248.757	639.979	468.698	765.737	734.854	0.819	11.729	0	0	0	0.67	0	26	0	332.537	5.471	0	885.778	0.925	836.626	1280.95	71.491	244.674	0	195.937	162.665	0.798	1.52	172.921	0.467	8.145	462.538	365.556	425.445	3087.28	191.697	1.898
Rpl27	ENSMUSG00000063316	ENSMUST00000077856.12, ENSMUST00000107249.7, ENSMUST00000127514.1, ENSMUST00000139939.1, ENSMUST00000152162.1	5	5	0	ribosomal protein L27	11:101442298-101445529:1	104.61	215.871	93.007	78.614	81.032	481.41	0	304.358	0	127.722	0	227.39	236.166	51.178	205.638	36.585	0	0	23.92	501.358	50.332	22.266	0	0	100.149	171.055	78.416	32.205	0	0	54.98	0	0	42.745	0	38.403	51.715	0	127.783	782.863	72.867	26.775
Spcs1	ENSMUSG00000021917	ENSMUST00000186131.6, ENSMUST00000226290.1, ENSMUST00000226374.1, ENSMUST00000226782.1, ENSMUST00000227838.1, ENSMUST00000228736.1, ENSMUST00000228767.1	7	7	0	signal peptidase complex subunit 1 homolog (S. cerevisiae)	14:30999826-31001672:-1	0	301.515	0	100.395	0	744.878	695.696	100.59	434.985	110.418	204.899	0	0	295.569	296.118	355.997	0	0	467.948	471.23	0	0	1258.51	0	0	0	382.903	1.627	220.086	0	319.476	0	406.446	324.47	0	0	282.161	0	242.076	0	0	206.497
Cmtm6	ENSMUSG00000032434	ENSMUST00000035007.9, ENSMUST00000217637.1, NM_026036, XM_006512242	4	2	2	CKLF-like MARVEL transmembrane domain containing 6	9:114731203-114749343:1	0.884	363.452	505.934	140.844	323.914	305.224	0	0	1352.18	0.522	37.062	919.827	0	0	0	611.46	537.039	2.286	575.566	0	0	0	0.851	1.149	0	28.892	202.043	247.357	376.759	463.786	0.332	0	0.416	399.971	0	0.835	1.704	834.57	0	0.223	0.206	0
Park7/ENSMUSG00000028964	ENSMUSG00000028964	ENSMUST00000030805.13, ENSMUST00000105673.7, ENSMUST00000105674.7, ENSMUST00000105675.7, ENSMUST00000105676.7, ENSMUST00000128075.7, ENSMUST00000132265.1, ENSMUST00000134751.7, ENSMUST00000146184.2, ENSMUST00000148626.1	10	10	0	Parkinson disease (autosomal recessive, early onset) 7	4:150897133-150914437:-1	442.161	404.175	3.909	393.202	410.793	0	0	721.592	0	280.356	0	6.631	0	0	0	236.215	3.254	0	320.522	173.224	9.22	0	1965.59	0	2.715	6.003	439.009	0	0	938.751	248.715	767.077	0	956.012	540.152	0	936.993	498.511	761.738	0	187.892	296.045
Tpp1	ENSMUSG00000030894	ENSMUST00000033184.5, ENSMUST00000210018.1, ENSMUST00000210066.1, ENSMUST00000210395.1, ENSMUST00000210730.1, ENSMUST00000210840.1, ENSMUST00000211204.1, ENSMUST00000211226.1, ENSMUST00000211560.1, ENSMUST00000211659.1, XM_011241668	11	10	1	tripeptidyl peptidase I	7:105747174-105752282:-1	82.609	7.337	0	562.596	0	0	0	329.183	0	0	0.622	0	0	0	284.32	1.529	864.842	0	0	0.229	467.501	0	439.677	0	1.362	2.772	231.515	309.32	370.384	0	0.146	1.977	1.24	0.183	261.677	0	37.402	0.375	1232.99	0	17.128	0
Coro1b/ENSMUSG00000024835	ENSMUSG00000024835	ENSMUST00000008893.8, ENSMUST00000123874.7, ENSMUST00000134194.7, ENSMUST00000135498.7, ENSMUST00000140419.7, ENSMUST00000142878.1, ENSMUST00000143613.1, ENSMUST00000148189.2, ENSMUST00000148733.1, ENSMUST00000235477.1, ENSMUST00000236023.1, ENSMUST00000236397.1, ENSMUST00000237125.1, ENSMUST00000237578.1	14	14	0	coronin, actin binding protein 1B	19:4148619-4154035:1	0	203.674	0	101.759	1.169	181.548	0	350.15	1.484	156.745	768.075	712.112	0	620.057	224.909	43.758	0	0	0.811	0	0	0	569.46	0	352.545	395.679	317.341	16.074	0	717.063	0.812	0	384.604	105.486	333.624	221.07	0	33.99	367.949	1.045	0	503.636
Coro1b/ENSMUSG00000097771	ENSMUSG00000097771	ENSMUST00000180560.7, ENSMUST00000180605.7, ENSMUST00000180620.6, ENSMUST00000180891.2, ENSMUST00000181219.3, ENSMUST00000181494.3, ENSMUST00000181608.7, ENSMUST00000181861.2, ENSMUST00000181909.2, ENSMUST00000235175.1, ENSMUST00000236389.1, ENSMUST00000236505.1, ENSMUST00000236852.1, ENSMUST00000236975.1	14	14	0	coronin, actin binding protein 1B	CHR_MG153_PATCH:4148618-4154034:1	0	203.674	0	101.759	1.169	181.548	0	350.15	1.484	156.745	768.075	712.112	0	620.057	224.909	43.758	0	0	0.811	0	0	0	569.46	0	352.545	395.679	317.341	16.074	0	717.063	0.812	0	384.604	105.486	333.624	221.07	0	33.99	367.949	1.045	0	503.636
Sec11c	ENSMUSG00000024516	ENSMUST00000025394.13, ENSMUST00000125552.8, ENSMUST00000126432.8, ENSMUST00000126651.2, ENSMUST00000139538.8, ENSMUST00000153193.2, ENSMUST00000155668.8, ENSMUST00000235411.1, ENSMUST00000235765.1, ENSMUST00000235959.1, ENSMUST00000236847.1, NM_025468	12	11	1	SEC11 homolog C, signal peptidase complex subunit	18:65801249-65817660:1	0	0	0	165.252	775.208	0	0	713.575	2.522	231.524	14.17	1.325	1117.48	0	126.355	664.197	4.439	1027.64	8.198	272.639	1451.16	329.397	0	0	711.419	0	518.317	0	0	0	505.775	1189.76	1240.85	354.124	521.923	1397.46	554.055	0	342.158	0	3.261	0
Sdc3/ENSMUSG00000025743	ENSMUSG00000025743	ENSMUST00000070478.3, ENSMUST00000140623.1, ENSMUST00000141297.7, ENSMUST00000146093.1, ENSMUST00000152591.7	5	5	0	syndecan 3	4:130792537-130826319:1	0	429.838	33.215	198.291	60.434	257.809	0.45	284.362	0.168	0.337	174.783	0	0	0.356	0	83.286	0	7.42	0	18.913	492.772	121.246	0	58.09	48.934	0.148	261.786	11.314	10.913	0	18.758	0	0	289.106	0.861	6.992	395.95	0	270.273	0.145	554.481	0
Ndufb10	ENSMUSG00000040048	ENSMUST00000045602.8, ENSMUST00000129451.1, ENSMUST00000135708.1, ENSMUST00000141324.7, ENSMUST00000144285.1, ENSMUST00000147648.1, NM_026684	7	6	1	NADH:ubiquinone oxidoreductase subunit B10	17:24722060-24724423:-1	0	0	0	2.681	12.555	0	0	0	0	224.581	676.726	0	0	6.354	142.62	0	0	309.762	0	296.366	336.984	419.438	3.102	0	197.695	2.469	76.433	522.847	0	0	53.141	440.414	197.338	0	170.078	0	342.904	0	317.766	2.471	118.616	321.236
BC028528	ENSMUSG00000038543	ENSMUST00000036360.12, ENSMUST00000090476.9, ENSMUST00000133611.1, ENSMUST00000145949.7, ENSMUST00000171519.1, XM_006501379, XM_006501380, XM_006501381, XM_030252583	9	5	4	cDNA sequence BC028528	3:95886761-95891987:-1	0	553.174	0	194.898	7.657	589.302	1223.26	0	0	2.001	2.427	0	0	342.832	393.972	0	556.088	11.152	0	1147.82	0	0	0	0	484.111	1.262	0	125.325	0	1646.8	0	951.898	0	1.094	0	551.455	189.553	2.568	521.674	3238.7	72.215	1984.23
Sh3bgrl	ENSMUSG00000031246	ENSMUST00000033598.8, ENSMUST00000126097.1, ENSMUST00000133614.7, NM_019989	4	3	1	SH3-binding domain glutamic acid-rich protein like	X:109095407-109162467:1	1.098	0	0	531.786	381.224	119.004	299.881	150.445	5.975	267.607	309.77	18.319	1068.32	62.572	377.489	94.473	567.271	0	811.258	295.35	140.24	0.307	567.504	0	112.803	616.896	122.832	211.412	136.287	0	189.844	1014.42	0.498	33.192	0.228	0	0	494.863	146.683	0.265	151.556	427.724
Atp6v1b2	ENSMUSG00000006273	ENSMUST00000006435.7, ENSMUST00000123290.1, ENSMUST00000125211.1, ENSMUST00000129797.1, ENSMUST00000153079.7, ENSMUST00000153680.1, NM_007509	7	6	1	ATPase, H+ transporting, lysosomal V1 subunit B2	8:69088736-69113718:1	0	920.696	1.249	279.645	444.2	284.039	0.426	0	0	67.842	0	0	1439.08	382.251	225.652	21.19	1.003	1309.49	323.441	39.455	0	0	0	0.465	0.253	1040.48	623.307	769.458	0	0	12.293	0.395	0.252	99.934	0.23	0	420.99	402.252	0.626	0	193.304	0
Actr2	ENSMUSG00000020152	ENSMUST00000000137.7, ENSMUST00000132022.1, ENSMUST00000134779.1, NM_001362899	4	3	1	ARP2 actin-related protein 2	11:20062304-20112951:-1	212.28	514.66	134.311	215.989	68.727	284.713	408.768	92.634	407.061	120.477	15.587	271.941	20.627	56.231	262.208	268.745	243.286	134.146	47.369	302.078	468.958	37.654	282.212	458.661	160.08	320.392	113.583	222.415	430.964	71.708	109.281	258.856	138.162	102.213	217.067	245.684	137.267	69.504	186.893	0.632	211.754	277.659
Rps20	ENSMUSG00000028234	ENSMUST00000103009.4, ENSMUST00000130128.1, ENSMUST00000138502.1, NM_026147	4	3	1	ribosomal protein S20	4:3831584-3835655:-1	0	93.268	107.122	56.813	40.723	64.524	83.052	31.075	93.787	96.755	29.042	267.665	0	23.829	17.679	2.512	43.282	0	3.546	127.132	0	51.116	10.204	13.551	5.294	4.559	91.915	30.658	111.831	140.217	81.836	0.294	92.73	25.134	0	655.094	61.608	76.774	263.2	4.686	49.116	0.181
Cfb/ENSMUSG00000090231	ENSMUSG00000090231	ENSMUST00000025229.10, ENSMUST00000128767.7, ENSMUST00000133127.1, ENSMUST00000141295.7, ENSMUST00000153400.7, ENSMUST00000154526.7, ENSMUST00000176203.8, ENSMUST00000176332.1	8	8	0	complement factor B	17:34856374-34862518:-1	0	1.119	0	0	1283.89	308.813	0	0	0	244.02	0	1.948	0	0	215.353	293.598	0	0	1700.34	0	77.163	0	0	0	0	0	241.518	0.678	0	0	1055.26	0	0	698.942	749.93	0	112.842	0	0	1.617	671.374	0
Arl6ip1	ENSMUSG00000030654	ENSMUST00000032888.9, ENSMUST00000203154.2, ENSMUST00000204005.2, ENSMUST00000205182.2, ENSMUST00000206491.1, ENSMUST00000206536.1, NM_019419	7	6	1	ADP-ribosylation factor-like 6 interacting protein 1	7:118118890-118129625:-1	0	0	0	0.397	4.642	265.309	0	128.965	0.858	201.837	0	2.427	0	124.982	629.241	157.167	603.181	0	0	0	725.183	93.388	94.063	0	0	360.736	187.049	258.426	0	252.996	78.458	0	3.77	324.039	793.568	839.35	114.424	0	486.453	0.365	115.516	0
Tmem256	ENSMUSG00000070394	ENSMUST00000094065.4, ENSMUST00000128281.1, ENSMUST00000133967.7, ENSMUST00000139085.1, ENSMUST00000156556.1, NM_026982	6	5	1	transmembrane protein 256	11:69838525-69839558:1	0	29.306	39.826	53.364	19.78	0	0	23.208	0	6.534	0	36.173	370.059	0	0	109.52	0	0	0	0	0	0	0	0	0	0	6.581	212.817	34.814	0	0	0	0	0	17.853	0	0	0	0	0	0	12.367
Adrb2	ENSMUSG00000045730	ENSMUST00000053640.4	1	1	0	adrenergic receptor, beta 2	18:62177816-62179959:-1	440.402	1.59	0	143.894	0	0	0	278.69	0.874	0	639.04	0.441	0	0	0	0	0	576.547	0.423	0	0	0	0	0.64	0	0	0	1.579	142.551	534.379	0.552	0	0	0.652	546.71	588.311	0	2097.19	0	0	83.177	0.328
Rab31	ENSMUSG00000056515	ENSMUST00000070673.8, ENSMUST00000233258.1	2	2	0	RAB31, member RAS oncogene family	17:65651729-65772752:-1	119.107	0.23	0	48.017	0	0	0	674.159	0	185.723	0	0	1052.58	276.06	0.261	280.63	571.843	1082.89	557.387	387.45	0	37.993	826.296	0.37	901.001	574.697	394.614	215.271	295.611	0	0.319	3.368	308.094	342.897	0.366	0	175.686	150.613	0.244	0.218	136.999	0
Rnf13	ENSMUSG00000036503	ENSMUST00000041826.13, ENSMUST00000197205.4, ENSMUST00000197783.1, ENSMUST00000197920.4, ENSMUST00000198214.4, ENSMUST00000198249.4, ENSMUST00000198510.4, ENSMUST00000198996.4, ENSMUST00000199041.1, ENSMUST00000200497.4, ENSMUST00000200600.4, NM_001357080, XM_030252608	13	11	2	ring finger protein 13	3:57736057-57826301:1	969.915	0.313	23.689	204.782	1112.09	15.748	0	1.914	2.16	712.643	617.814	1.559	1.613	310.456	0	2.166	752.034	0	335.251	0	14.12	37.642	8.466	0	822.07	1241.96	253.294	212.631	324.231	284.311	358.586	1146.65	4.729	188.287	0.497	0	0	601.711	245.224	0.585	346.039	440.304
Slfn2/ENSMUSG00000072620	ENSMUSG00000072620	ENSMUST00000038038.7	1	1	0	schlafen 2	11:83065112-83070678:1	0	0	655.057	429.866	435.677	0	0	548.806	0	0	384.743	0	1394.71	0	186.167	1705.3	0	1687.01	0	220.319	22.523	308.686	1045.02	0	274.328	1540.39	5.049	282.772	249.625	0	0	0	0.939	0.779	6.88	0.748	429.687	0	694.87	12.607	0	0
Ap2a2	ENSMUSG00000002957	ENSMUST00000003038.11, ENSMUST00000201261.1, ENSMUST00000201320.1, NM_001357068, NM_007459, XM_006536155	6	3	3	adaptor-related protein complex 2, alpha 2 subunit	7:141613865-141633011:1	696.084	18.318	11.462	2.181	96.081	0	0	200.73	59.122	17.801	1002.03	0	0	360.771	292.874	0.592	0	0	10.655	0	0	4.557	72.073	0	14.173	76.668	0	56.098	207.526	187.722	6.595	0.775	0.15	1.131	558.584	12.194	4.625	980.193	264.491	2.849	3.579	0.611
Ncf4	ENSMUSG00000071715	ENSMUST00000096357.11, ENSMUST00000126028.7, ENSMUST00000133618.2, ENSMUST00000146147.1, ENSMUST00000147303.8, ENSMUST00000148646.1, NM_008677, XM_006520565	8	6	2	neutrophil cytosolic factor 4	15:78244811-78262580:1	0	633.526	677.863	219.397	0	0	1801.02	0	0	0	0	0	1190.91	0	0	6.772	0	707.532	12.242	1.022	558.09	2.503	0	0	13.913	0	1.535	269.068	0	0	0	0	0	0	1375.35	3.191	453.252	0	37.39	0	0	634.059
Snrpd3	ENSMUSG00000020180	ENSMUST00000020397.10, ENSMUST00000191097.1, ENSMUST00000220229.1, NM_026095	4	3	1	small nuclear ribonucleoprotein D3	10:75518042-75535440:1	0	0	0	0	0	0	0	0	0	0	0.004	5.072	0	0	25.798	0	0	0	0	0	0	448.976	0	0	0	0	0	0.777	516.562	0	86.285	0.356	0.913	0	0	0	0	1.372	0	1194.36	1.646	0
Trex1	ENSMUSG00000049734	ENSMUST00000061973.4, ENSMUST00000112053.1, NM_011637	3	2	1	three prime repair exonuclease 1	9:109057932-109059251:-1	0	0	1.178	0	0	0	0	329.498	0	394.025	0	0	0	383.256	653.936	495.101	0	0	0.95	694.936	0	0.362	0	0	954.501	0	0	0	643.601	725.97	0	0	0	263.564	0	0	0	0	0	0	0	822.049
Fgd2	ENSMUSG00000024013	ENSMUST00000024810.7, ENSMUST00000123989.8, ENSMUST00000137644.2, ENSMUST00000138537.2, ENSMUST00000140918.2, ENSMUST00000144616.1, ENSMUST00000145124.2, ENSMUST00000146800.2, ENSMUST00000234163.1, ENSMUST00000234838.1, ENSMUST00000235007.1, ENSMUST00000235065.1, NM_001159538, NM_013710, XM_006524299, XM_011246472, XM_017317478, XM_030249817, XM_030249818	19	12	7	FYVE, RhoGEF and PH domain containing 2	17:29360918-29379535:1	1088.29	494.582	884.378	228.026	0	0	916.316	0	0	0	404.887	0.856	0	323.502	0	1.237	778.762	0	0	0	0	1.134	0	642.129	0	180.786	3.563	306.218	0	357.219	0.508	0	0	163.38	241.433	1.508	0	904.06	2.676	0	0	480.901
Sult1a1	ENSMUSG00000030711	ENSMUST00000106372.10, ENSMUST00000106373.8, ENSMUST00000155419.2, NM_133670, XM_017322084	5	3	2	sulfotransferase family 1A, phenol-preferring, member 1	7:126672865-126676418:-1	0	518.59	0	0	2.961	15.949	0	419.859	704.225	188.502	557.677	0	0	0	0	0	0	4.421	0	0	686.68	977.597	0	0	786.632	970.664	0	0	0	0	0	2.592	0	0	973.194	0.476	0	0	2.193	0	224.391	23.953
Snrpe	ENSMUSG00000090553	ENSMUST00000164096.1, ENSMUST00000164574.1, ENSMUST00000166291.7, ENSMUST00000166915.7, ENSMUST00000171264.1, ENSMUST00000172079.1, NM_009227	7	6	1	small nuclear ribonucleoprotein E	1:133603871-133610280:-1	0	256.933	0	256.697	0	0	317.727	68.956	0	116.196	0	72.839	202.07	0	269.072	158.084	0	0	0	0	371.494	0	482.789	7.838	0	0	26.946	131.917	540.218	0	13.902	0	0	74.508	433.755	0	579.441	0	60.191	0	39.507	0
Rps10	ENSMUSG00000052146	ENSMUST00000025052.13, ENSMUST00000114881.8, ENSMUST00000114882.8, ENSMUST00000145226.8, ENSMUST00000150763.1, ENSMUST00000152982.2, ENSMUST00000155071.8, ENSMUST00000178774.2	8	8	0	ribosomal protein S10	17:27630418-27636669:-1	0	20.173	457.538	185.953	0	478.852	8.757	0	299.609	163.903	135.401	178.737	13.527	99.014	70.98	541.704	0	386.18	3.088	441.261	276.079	3.116	0	0	261.192	2.675	231.359	20.224	0	0	2.032	36.336	9.396	41.079	504.553	61.524	374.763	0	3.095	0	126.925	347.1
Chd9	ENSMUSG00000056608	ENSMUST00000048665.7, ENSMUST00000109614.8, ENSMUST00000209203.1, ENSMUST00000209341.1, ENSMUST00000209423.1, ENSMUST00000209474.1, ENSMUST00000209531.1, ENSMUST00000209746.1, ENSMUST00000210887.1, ENSMUST00000210947.1, ENSMUST00000211034.1, ENSMUST00000211215.1, ENSMUST00000211403.1, ENSMUST00000211552.1, ENSMUST00000211795.1, NM_177224, XM_006530570, XM_006530572, XM_017312519, XM_017312520, XM…	22	15	7	chromodomain helicase DNA binding protein 9	8:90955368-91054461:1	2213.73	851	1365.74	332.847	74.112	3.094	2190.83	239.072	711.412	0	737.088	0	230.227	247.001	141.888	152.386	609.62	56.985	99.553	71.745	0	0	134.537	0.498	50.733	1183.87	193.556	309.333	273.558	469.852	4.135	180.342	1989.87	129.29	166	214.263	152.138	422.067	1.636	0	254.661	356.614
Pilrb1	ENSMUSG00000066684	ENSMUST00000110978.6, ENSMUST00000196195.1, ENSMUST00000197403.4, ENSMUST00000197914.4, ENSMUST00000198703.1, ENSMUST00000199387.1, XM_011240933, XM_011240934, XM_030254177, XM_030254178	10	6	4	paired immunoglobin-like type 2 receptor beta 1	5:137852147-137858049:-1	0	0	0	0	0	1.358	0	437.367	0.018	607.751	0	1710.6	2069.68	0	0	0	0	0	0	760.388	0	477.533	0	0	692.008	0	947.148	0	0	0	330.023	0	0	458.395	0	0	414.71	0	0	4.526	728.411	0
Atp5k	ENSMUSG00000050856	ENSMUST00000049628.15, ENSMUST00000118632.1, ENSMUST00000123184.1, NM_007507	4	3	1	ATP synthase, H+ transporting, mitochondrial F1F0 complex, subunit E	5:108433246-108434399:-1	0	591.183	32.073	0	0	79.277	0	29.366	0	30.487	0	21.309	50.23	0	0	42.96	18.213	0	13.016	5.005	0	20.696	45.748	0	12.745	0	25.55	9.645	0	0	0	0	50.046	3.954	71.498	8.152	21.213	32.235	5.075	0	14.972	11.732
Nrp1	ENSMUSG00000025810	ENSMUST00000026917.9, ENSMUST00000212746.1, ENSMUST00000212833.1, ENSMUST00000212933.1, NM_001358959, NM_001358960, XM_006530768	7	4	3	neuropilin 1	8:128359073-128505476:1	254.028	0	164.067	0	0.722	4.592	31.361	0	36.191	50.329	349.403	0	0	0.686	23.002	358.138	0	17.062	351.204	25.466	0	47.645	736.157	0	8.685	36.891	0	1.915	0.607	0	23.723	0	0	25.181	171.011	0	0	0	1.409	0	34.784	0
Ssr4	ENSMUSG00000002014	ENSMUST00000002090.2, ENSMUST00000129239.1, ENSMUST00000130738.7, ENSMUST00000136544.1, ENSMUST00000141721.1, ENSMUST00000142829.1, ENSMUST00000155552.7, ENSMUST00000166518.7, NM_001358212, NM_001358213	10	8	2	signal sequence receptor, delta	X:73787023-73790828:1	326.014	28.701	16.113	467.842	143.885	205.47	0	112.237	0	572.203	93.547	0.784	317.498	684.358	335.955	103.816	582.75	17.474	108.473	819.388	0	307.015	53.569	418.567	156.623	91.122	709.118	0	48.14	0	233.061	39.7	421.508	123.505	253.091	856.347	431.871	0	194.529	0	560.654	180.5
4933434E20Rik	ENSMUSG00000027942	ENSMUST00000029552.12, ENSMUST00000068798.12, ENSMUST00000159064.7, ENSMUST00000159202.7, ENSMUST00000160640.7, ENSMUST00000161874.2, ENSMUST00000161918.2, ENSMUST00000162114.7, ENSMUST00000162390.1, ENSMUST00000162595.1	10	10	0	RIKEN cDNA 4933434E20 gene	3:90051636-90063341:1	882.007	6.667	2.876	212.464	0	548.206	33.45	0	0	9.186	1107.64	25.483	0	0	317.088	0	0.918	10.349	0	315.141	6.068	0	1798.19	0	0	0	195.382	0.666	515.407	0	362.898	0	1.108	0	917.886	0	923.214	5.384	2.716	107.428	458.574	279.686
Pycard	ENSMUSG00000030793	ENSMUST00000033056.4, ENSMUST00000205594.1, NM_023258	3	2	1	PYD and CARD domain containing	7:127991373-127993867:-1	312.273	8.098	419.399	13.872	1226.92	1049.62	0	494.03	0	326.543	0	642.012	738.133	0	324.953	541.429	0	0	2.824	1177.33	1673.94	376.176	0	0	0	389.531	984.584	1147.83	244.204	0	332.716	0	0	919.347	449.043	1335.77	1509.32	0	0	2.446	850.578	4.634
Eif4ebp1	ENSMUSG00000031490	ENSMUST00000033880.6, ENSMUST00000210959.1, NM_007918	3	2	1	eukaryotic translation initiation factor 4E binding protein 1	8:27260327-27275656:1	0	1.3	0	141.913	0	417.318	2.944	247.782	0	181.136	1.418	0	0	158.333	125.426	700.446	377.892	0	357.517	243.958	5.515	727.807	0.796	0	743.811	614.661	0.396	0.293	49.513	0	2.901	990.492	535.096	285.24	914.199	44.641	117.043	343.376	95.097	0	166.008	0
Plaur	ENSMUSG00000046223	ENSMUST00000002284.10, ENSMUST00000205877.1, ENSMUST00000206514.1, ENSMUST00000206636.1, ENSMUST00000206693.1, ENSMUST00000206935.1	6	6	0	plasminogen activator, urokinase receptor	7:24462484-24475968:1	0	435.049	77.108	1156.87	533.962	757.095	542.779	0	0	1470.43	0.807	0	513.868	12.285	1191.77	1301.37	0	0	5.477	1410.87	376.658	1468.46	1.3	0.979	2487.26	0.575	1248.73	138.42	1.597	201.088	937.627	0.822	9.138	904.32	1.619	370.687	941.4	1.719	1.909	0.572	1011.33	1.904
Rab5if	ENSMUSG00000027637	ENSMUST00000029165.3, ENSMUST00000126767.1, ENSMUST00000152551.1, ENSMUST00000152942.1	4	4	0	RAB5 interacting factor	2:156863128-156873563:1	561.606	0.426	4.412	371.709	0	0	0	0	0	846.281	227.46	1.703	0	0	657.88	0	757.03	0	383.304	0	58.189	1138.87	256.856	0	0	0	12.42	361.587	0	1022.62	276.842	28.463	0	281.428	571.858	8.361	324.065	0	0	0.934	466.231	0
Prelid1	ENSMUSG00000021486	ENSMUST00000021942.7, ENSMUST00000224220.1, NM_025596	3	2	1	PRELI domain containing 1	13:55322055-55325272:1	1.638	0.774	2.38	487.735	0	0	1.129	0	176.157	427.295	0.895	1304.56	3.292	894.422	0	4.415	0	0	1.92	272.168	0	0	1349.94	0	0	1.448	343.836	1117.08	508.792	0	329.692	1.062	0	0	0	0	392.677	1678.2	3.262	0	498.794	151.462
Flna	ENSMUSG00000031328	ENSMUST00000033699.12, ENSMUST00000101454.8, ENSMUST00000114299.7, ENSMUST00000124950.1, ENSMUST00000127463.1, ENSMUST00000127924.7, ENSMUST00000130007.7, ENSMUST00000130203.1, ENSMUST00000133174.1, ENSMUST00000133288.1, ENSMUST00000133609.1, ENSMUST00000141528.1, ENSMUST00000144429.7, ENSMUST00000150554.1, ENSMUST00000156766.7, XM_017318433	16	15	1	filamin, alpha	X:74223461-74246457:-1	0	1.458	0	198.484	2.289	524.507	722.883	105.663	2824.65	719.219	472.533	242.826	2.605	118.029	599.131	28.649	0.131	0	1.532	0.126	43.793	0	0.148	0	0.156	0.086	1773.45	528.853	0	459.897	84.915	85.205	1.529	181.914	5.529	0	155.415	732.641	533.923	0	478.811	2.69
Ndufs7	ENSMUSG00000020153	ENSMUST00000020361.6, ENSMUST00000105364.7, ENSMUST00000152939.7, ENSMUST00000155336.1, ENSMUST00000155523.7, ENSMUST00000157063.1, NM_001364694, XM_006514270	8	6	2	NADH:ubiquinone oxidoreductase core subunit S7	10:80249449-80256794:1	0	0	0	0	0	0	5.645	186.501	0	0	0	0	0	0	306.355	0	8.084	0	10.018	0	0	0	0	0	1.159	0	187.835	143.565	486.623	759.059	307.263	0	2445.69	190.785	365.743	0	142.827	287.99	343.588	1.964	163.983	3.43
Mrps21	ENSMUSG00000054312	ENSMUST00000067298.4, ENSMUST00000072587.4, ENSMUST00000132515.1, ENSMUST00000142437.1	4	4	0	mitochondrial ribosomal protein S21	3:95862634-95871519:-1	0	0	0	0	0	0	0	74.81	39.741	0	0	71.974	5.415	0	0	122.386	0	0	0	177.553	0	0	0	0	0	3.665	56.207	16.269	101.023	0	84.87	0	0	0	36.409	0	0	0	0	0	76.799	0
Scamp2	ENSMUSG00000040188	ENSMUST00000045791.10, ENSMUST00000213662.1, ENSMUST00000215942.1, ENSMUST00000216667.1, ENSMUST00000216986.1, ENSMUST00000217200.1, NM_022813	7	6	1	secretory carrier membrane protein 2	9:57560944-57588798:1	0	625.759	0	148.096	0	63.968	205.773	0	0	223.849	367.888	561.953	0	0.835	428.717	362.336	0	3.341	0.375	178.096	0	362.764	813.336	0	0.315	0	1.101	113.692	0.976	980.941	0	0	516.235	127.7	1.361	1.502	162.845	0	0.379	0	0	211.905
Edf1	ENSMUSG00000015092	ENSMUST00000015236.3, ENSMUST00000134689.7, ENSMUST00000142288.1, ENSMUST00000144395.1, ENSMUST00000153008.7, XM_030251920	6	5	1	endothelial differentiation-related factor 1	2:25557847-25562084:1	182.921	182.818	0	0	163.501	0	0	72.926	0	268.451	0	0	0	0	303.183	0	272.618	0	0	0	0	0	0	0	63.191	4.91	269.589	65.626	486.796	0	281.603	0	0	78.475	694.799	0	220.763	0	86.729	0	173.445	778.589
Ccl12	ENSMUSG00000035352	ENSMUST00000000194.3, ENSMUST00000124916.1, NM_011331	3	2	1	chemokine (C-C motif) ligand 12	11:82101845-82103399:1	0	0	723.184	0	0	0	0	0	0	0	0	0	0	7.279	0	0	0	917.8	0	0	0	0	1743.1	0	0	2560.99	0	0	0	0	0	0	495.378	0	0	0	0	0	0	0	0	0
Pabpc1	ENSMUSG00000022283	ENSMUST00000001809.14, ENSMUST00000142357.1, ENSMUST00000146327.1, ENSMUST00000146577.7, ENSMUST00000147116.1, ENSMUST00000155116.1, ENSMUST00000156793.1, ENSMUST00000226496.1, ENSMUST00000226830.1, ENSMUST00000226867.1, XM_011245339	11	10	1	poly(A) binding protein, cytoplasmic 1	15:36595665-36609581:-1	0	13.84	1.831	28.617	1078.09	95.529	450.167	212.426	5.553	625.898	0.642	774.066	1.717	0	17.994	534.251	21.415	0	0	305.493	37.043	496.044	0.549	0	69.087	0.298	42.829	245.9	414.57	0	692.122	75.579	0	30.779	46.271	36.622	263.93	655.63	528.72	4.215	41.786	356.83
Myadm/ENSMUSG00000068566	ENSMUSG00000068566	ENSMUST00000096744.7, ENSMUST00000164553.6, ENSMUST00000203328.2, ENSMUST00000203566.2, ENSMUST00000204541.1	5	5	0	myeloid-associated differentiation marker	7:3289080-3300442:1	3.55	371.093	571.664	18.863	2.372	0	0.415	15.908	754.984	31.566	537.625	399.709	0	239.604	315.255	597.667	98.207	1075.9	398.1	2.277	414.095	1.814	0	0	1.222	0.423	393.536	276.667	13.884	0	210.477	0.383	0.73	1303.94	98.325	0	269.125	8.061	100.9	1.315	793.701	641.732
Gns	ENSMUSG00000034707	ENSMUST00000040344.6, ENSMUST00000217712.1, ENSMUST00000219216.1, ENSMUST00000219249.1, ENSMUST00000219505.1, ENSMUST00000219531.1, ENSMUST00000219580.1, ENSMUST00000219847.1, ENSMUST00000219851.1, ENSMUST00000220350.1	10	10	0	glucosamine (N-acetyl)-6-sulfatase	10:121365090-121397249:1	0	595.414	1.199	69.35	2.847	182.81	65.337	262.057	0.243	52.145	0	0.298	0	441.103	251.804	73.851	0.282	82.339	5.034	0	252.947	2.696	1002.77	0	0.234	3.604	102.68	245.605	508.01	85.874	184.771	3.251	346.194	327.164	108.034	0.375	86.318	189.051	199.438	0.25	138.888	279.231
AC149090.1	ENSMUSG00000095041	ENSMUST00000178343.1, ENSMUST00000179505.7	2	2	0	no description available	JH584304.1:52190-59690:-1	58.276	395.05	3.072	136.917	0.603	0	0	562.499	207.015	124.575	945.719	2.812	580.918	0	0	0	26.623	786.909	104.375	327.626	999.286	0	0	0.315	65.638	0	249.291	244.538	320.471	0	145.426	0.465	853.734	408.412	516.767	113	146.178	0	251.27	0	83.305	6.989
Mif	ENSMUSG00000033307	ENSMUST00000038169.7, ENSMUST00000218267.1	2	2	0	macrophage migration inhibitory factor (glycosylation-inhibiting factor)	10:75859353-75860240:-1	0	0	243.286	0	231.789	21.528	0	15.33	0	0	0	0	0	0	0	23.315	2.646	0	0	0	349.5	0	0	680.593	154.969	0	2.612	0	0	0	123.513	3.478	74.228	216.465	32.036	0	266.431	0	0	1277.22	148.541	0
Psmb8/16913	16913	NM_010724	1	0	1	proteasome (prosome, macropain) subunit, beta type 8 (large multifunctional peptidase 7)	17:510102-513306:1	0	625.199	0	0.003	0	315.568	0	344.117	0	0	0	746.995	0	635.092	258.084	0	0	0	257.308	0	0	0	1212.37	0	245.563	938.538	188.55	0	0	0	238.476	0	1.085	259.979	0	0	182.265	142.171	1426.77	0	0	243.6
Srrm2	ENSMUSG00000039218	ENSMUST00000088621.10, ENSMUST00000180975.2, ENSMUST00000186045.1, ENSMUST00000186259.1, ENSMUST00000186914.1, ENSMUST00000186961.6, ENSMUST00000189977.1, ENSMUST00000190293.1, ENSMUST00000190568.1, ENSMUST00000190686.6, ENSMUST00000191385.2, ENSMUST00000233636.1, NM_001368687, XM_006525077, XM_006525078, XM_017317708, XM_030250128	17	12	5	serine/arginine repetitive matrix 2	17:23821387-23824741:1	227.26	126.954	336.614	0.269	514.59	0	0	0	22.128	232.104	251.246	0	0	364.802	4.204	0.206	287.96	1035.09	175.947	0.416	346.044	2.089	0	859.919	10.455	0.086	10.261	87.658	307.809	0	207.947	0	0	42.848	13.423	415.731	46.01	238.61	10.654	0	8.827	472.551
Hmgn2	ENSMUSG00000003038	ENSMUST00000100472.9, ENSMUST00000102552.7, ENSMUST00000102553.10, ENSMUST00000105893.7, ENSMUST00000123234.7, ENSMUST00000125266.7, ENSMUST00000130809.7, ENSMUST00000136327.1, ENSMUST00000136859.1, ENSMUST00000137456.7, ENSMUST00000138458.7, ENSMUST00000145025.7, ENSMUST00000153622.7, NM_016957	14	13	1	high mobility group nucleosomal binding domain 2	4:133964739-133967991:-1	357.277	680.111	2.324	475.564	1.678	0	724.214	924.828	182.195	234.18	0	0.838	3.965	5.361	12.557	15.686	828.228	0	0	177.918	0	0.809	2569.89	0	3.191	622.01	239.711	0	1238.55	1106.74	92.822	0	0	533.418	500.013	378.755	929.996	528.307	0	3375.05	0	246.696
Aup1	ENSMUSG00000068328	ENSMUST00000092618.8, ENSMUST00000203123.1, ENSMUST00000203180.1, ENSMUST00000203331.2, ENSMUST00000203749.1, ENSMUST00000203915.2, ENSMUST00000204209.1, ENSMUST00000204343.2, ENSMUST00000204383.1, ENSMUST00000204385.1, ENSMUST00000204510.1, ENSMUST00000204719.2, ENSMUST00000204752.1, ENSMUST00000204761.2, ENSMUST00000204895.2, ENSMUST00000205042.1, ENSMUST00000205152.2, NM_007517	18	17	1	ancient ubiquitous protein 1	6:83054521-83057682:1	0	0	1401.77	415.499	2.337	463.495	46.306	379.838	1.634	313.369	1417.84	1242.98	0	391.243	274.579	0.884	0	0	400.37	280.622	0	0	0	0	0	0	713.937	276.794	4.09	509.504	2.058	0	0	133.424	1.193	0	120.096	696.627	0.231	0	32.053	0
Ppp1r15a	ENSMUSG00000040435	ENSMUST00000042105.10, ENSMUST00000167273.1, ENSMUST00000211212.1	3	3	0	protein phosphatase 1, regulatory subunit 15A	7:45522916-45526268:-1	487.636	0	0.896	451.966	504.259	216.253	0	267.093	1.141	0	376.379	1321.05	0	658.466	359.263	1417.05	0.368	0	329.905	1083.42	0	198.988	946.322	2233.45	0	21.529	0.366	297.497	0	0	286.084	0	0.307	0.289	949.476	0.497	147.429	0.293	0	0	65.577	0
Eef1g	ENSMUSG00000071644	ENSMUST00000052248.7, ENSMUST00000122932.7, ENSMUST00000127480.7, ENSMUST00000128626.1, ENSMUST00000135025.1, ENSMUST00000152076.7, NM_026007	7	6	1	eukaryotic translation elongation factor 1 gamma	19:8967041-8978180:1	524.727	68.251	1.829	218.481	2.452	380.672	0	148.513	2.278	312.609	479.001	955.139	0	0	0	880.693	0	1473.29	72.697	462.312	0	1139.31	1.688	0	629.821	0.712	788.764	517.285	8.646	245.297	1.039	1305.66	0	0.578	0	995.861	946.636	1072.9	0	1.467	507.792	415.079
Hist1h2ap	ENSMUSG00000094777	ENSMUST00000081342.6, NM_178185	2	1	1	histone cluster 1, H2ap	13:21833024-21833475:-1	0	0	0	0	6.911	33.519	0	0	0.001	0	0	19.656	0	0	0	0	0	0	0	89.061	27.334	0	0	0	0	0	0	0	0	0	0	28.542	0	12.18	0	0	680.178	0	0	0	0	0
Ndufs8	ENSMUSG00000059734	ENSMUST00000075092.7, ENSMUST00000235301.1, ENSMUST00000235847.1, ENSMUST00000236801.1, ENSMUST00000237341.1	5	5	0	NADH:ubiquinone oxidoreductase core subunit S8	19:3908863-3912774:-1	1394.82	8.486	0	0	0	0	489.816	135.008	820.854	0	505.196	0	0	613.55	0	0	256.903	0	0	203.299	0	4.76	774.906	0	384.707	0	0	200.212	0	0	0	0	0	116.113	0	0	223.954	0	196.466	0	180.607	0
Commd1	ENSMUSG00000051355	ENSMUST00000057843.11, ENSMUST00000071068.8, ENSMUST00000093270.5, ENSMUST00000159081.7, ENSMUST00000161944.1, ENSMUST00000162924.1, NM_144514, XM_017314316	8	6	2	COMM domain containing 1	11:22899741-22984539:-1	469.679	221.484	194.549	0.694	4.884	34.71	0	383.117	0	0	203.241	0	0	0	18.656	463.742	0.653	0	0	0	0	0	0	0	761.092	0	0	150.771	16.823	0	0	0	0	387.342	0	26.809	637.221	0.011	786.815	135.965	0	395.725
Rpl37	ENSMUSG00000041841	ENSMUST00000045356.8, ENSMUST00000226758.1, ENSMUST00000227111.1, ENSMUST00000227463.1, ENSMUST00000227635.1, ENSMUST00000227674.1	6	6	0	ribosomal protein L37	15:5116645-5119140:1	0	47.289	25.218	42.112	7.196	47.246	0	0	41.83	9.923	0	37.367	0	96.415	25.341	1.756	1.329	0	4.216	56.309	0	21.113	19.482	528.296	35.326	66.655	29.845	25.207	3.488	0	5.37	50.461	0	17.686	27.098	132.252	20.974	6.461	33.949	47.719	39.515	7.471
Ndufa11	ENSMUSG00000002379	ENSMUST00000002452.7, ENSMUST00000233233.1, ENSMUST00000233457.1, ENSMUST00000233832.1	4	4	0	NADH:ubiquinone oxidoreductase subunit A11	17:56717767-56722141:1	0	0	0	9.524	0	0	0	18.122	0	0	85.053	0	0	109.414	0	217.723	0	0	0	212.464	184.728	0	212.375	0	0	0	0	0	0	0	0	0	0	24.318	295	0	47.362	0	21.503	0	75.356	85.733
Saa3	ENSMUSG00000040026	ENSMUST00000006956.8, ENSMUST00000210913.1, ENSMUST00000211660.1, NM_011315	4	3	1	serum amyloid A 3	7:46711998-46715676:-1	14.32	55.037	20.931	1996.58	1576.32	160.315	24.98	13.152	51.548	3125.89	48.152	38.244	0	18.163	68.394	485.382	44.752	87.767	3059.45	33455.3	522.41	328.812	4.611	24.913	13.159	30.294	1991.18	79.026	13.412	0	1690.8	28.053	44.237	1036.93	76.438	150.805	3.407	46.227	23.285	2.42	2456.43	17.657
Eif3f	ENSMUSG00000031029	ENSMUST00000033342.6, ENSMUST00000147369.1, ENSMUST00000153596.1, NM_025344	4	3	1	eukaryotic translation initiation factor 3, subunit F	7:108934415-108941942:1	383.161	519.474	0	279.775	1188.27	850.539	2764.6	18.346	1.004	536.982	389.181	1.044	0	2.147	1.043	528.324	774.791	0	0	264.667	359.65	812.452	1302.8	0	0.292	0	263.608	796.523	2524.25	325.193	779.84	0	0	424.909	1940.96	0.233	0	0.28	1232.98	3157.74	619.388	0
Asah1/11886	11886	NM_019734, XM_017312527, XM_017312528, XM_017312530, XM_017312531, XM_017312532, XM_017312533, XM_017312534, XM_017312535, XM_017312536, XM_030243253, XM_030243254, XM_030243255, XM_030243256	14	0	14	N-acylsphingosine amidohydrolase 1	8:47582-80623:-1	0	0	858.802	27.842	0	294.559	912.646	0	0.58	750.257	257.987	0	883.701	338.403	292.201	0	0	0	466.113	2.184	0	465.129	610.602	0	379.707	0	139.599	0	1128.98	0	65.104	0	0	0	0	2.179	244.356	1031.28	289.409	0	371.906	146.478
Psenen	ENSMUSG00000036835	ENSMUST00000043898.7, ENSMUST00000207031.1, ENSMUST00000207747.1, ENSMUST00000207797.1, ENSMUST00000207972.1, ENSMUST00000208628.1, ENSMUST00000209110.1, NM_025498	8	7	1	presenilin enhancer gamma secretase subunit	7:30561865-30563204:-1	0	39.625	0	105.275	13.287	266.532	411.691	0	0	63.674	140.798	1051.15	0	0	0	0	0	0	0	186.86	0	239.121	395.538	0	195.596	0	0	6.98	118.319	2014.63	0	228.596	0	28.637	172.864	464.676	0	1.41	139.957	0	99.44	224.51
Sdha	ENSMUSG00000021577	ENSMUST00000022062.7, ENSMUST00000160400.1, ENSMUST00000160667.7, ENSMUST00000160900.1, ENSMUST00000161086.2, ENSMUST00000161434.1, ENSMUST00000161456.1, ENSMUST00000162137.1, ENSMUST00000221594.1, NM_023281	10	9	1	succinate dehydrogenase complex, subunit A, flavoprotein (Fp)	13:74322255-74350240:-1	1.022	396.013	0.354	0	1.791	0	758.293	0	25.898	0	496.213	0.468	0	332.745	271.569	345.718	0	29.818	786.061	299.319	0	983.382	0	0	80.891	0	8.308	328.003	521.15	0	33.797	751.849	0	0	0.655	0	232.066	650.633	1.198	0	0	0
Cndp2	ENSMUSG00000024644	ENSMUST00000025546.16, ENSMUST00000168419.2, ENSMUST00000235149.1, ENSMUST00000235534.1, ENSMUST00000236029.1, ENSMUST00000236125.1, ENSMUST00000236415.1, ENSMUST00000237533.1, ENSMUST00000237605.1	9	9	0	CNDP dipeptidase 2 (metallopeptidase M20 family)	18:84667465-84685702:-1	546.901	0.431	515.892	0.387	280.642	0	0.631	2.63	0	0.938	0	146.028	0	0	3.048	6.679	0	0	0	0	0	612.117	1.675	0	0	110.618	48.343	281.682	2.359	137.212	268.168	0.591	1.224	0.352	599.879	0	0	1.174	825.33	1.309	0	0
Gm49339	ENSMUSG00000062593	ENSMUST00000217706.1, ENSMUST00000218123.1, ENSMUST00000219696.1	3	3	0	predicted gene, 49339	10:51480612-51496613:1	68.526	1418.04	397.271	83.643	209.736	270.075	30.505	0	0	199.295	0	0	0	0	863.071	120.232	469.804	0	23.568	0	15.809	17.71	0	0	0	0	193.951	1302.14	7.813	0	11.392	305.159	0	244.522	0	0	5.236	13.608	0	2.41	168.905	0
Psmb10	ENSMUSG00000031897	ENSMUST00000034369.9, ENSMUST00000212044.1, ENSMUST00000212332.1, ENSMUST00000212595.1, ENSMUST00000212686.1, ENSMUST00000212876.1, ENSMUST00000212938.1, NM_013640	8	7	1	proteasome (prosome, macropain) subunit, beta type 10	8:105935728-105938392:-1	0	474.837	0.94	0	0	1.714	0	0	0	0	301.966	0	0	772.146	487.839	4.332	420.195	1428.4	455.763	782.685	0	0	3.011	0	0	0	0	277.085	0	0	0	0	2.202	125.667	0	0	132.917	653.151	0	0	0	433.737
Prxl2b	ENSMUSG00000029059	ENSMUST00000030935.9, ENSMUST00000123513.1, ENSMUST00000132281.1, NM_025582	4	3	1	peroxiredoxin like 2B	4:154896430-154899043:-1	0	0	0	182.404	0	0	879.16	318.004	0	245.481	219.033	0	902.61	0	0	340.537	0	0	841.032	242.541	0	0	0	2640.97	0	0	0	0	0	0	0.766	0	0	0	600.989	0	0	136.261	0	0	117.045	0
Samhd1	ENSMUSG00000027639	ENSMUST00000057725.9, ENSMUST00000088523.10, ENSMUST00000109549.2, ENSMUST00000123932.7, ENSMUST00000139149.1, ENSMUST00000139263.7, ENSMUST00000142508.1, ENSMUST00000149313.7, ENSMUST00000152866.1, ENSMUST00000160213.1, NM_001139520, NM_018851	12	10	2	SAM domain and HD domain, 1	2:157119561-157135096:-1	0	392.221	2.295	458.081	0	0	3.334	0	843.74	8.172	481.026	7.57	0	0	1.369	0	0.492	6.419	0.219	371.532	273.368	0	0	0	563.992	5.677	0.862	163.36	829.446	0	0	2.428	14.641	0.391	672.929	9.961	0	598.165	1299.07	573.213	2.709	521.943
Mrpl42	ENSMUSG00000062981	ENSMUST00000075829.2, ENSMUST00000217777.1, ENSMUST00000218893.1, ENSMUST00000218996.1, ENSMUST00000219019.1	5	5	0	mitochondrial ribosomal protein L42	10:95480805-95501940:-1	0	0	0	0.239	1070.11	578.755	1.519	226.538	0	47.415	2.478	874.865	0	0	1.643	0	0	0	5.798	302.117	0	0	0	0	0	0	333.806	0.236	0	1219.19	384.54	0	0	0	207.217	0	500.473	202.751	0	0	0	2.871
Pilrb2	ENSMUSG00000066682	ENSMUST00000164886.1, ENSMUST00000196162.4, ENSMUST00000197411.4, ENSMUST00000198024.4, ENSMUST00000199247.1, ENSMUST00000199773.1	6	6	0	paired immunoglobin-like type 2 receptor beta 2	5:137865827-137871815:-1	0	0	0	920.272	1.573	498.081	0	0	3.363	0	0	0	0	0	2164.41	0	0	0	0	484.426	294.69	674.291	0	0	1055.89	0	489.207	842.959	0	152.188	389.243	0	0	358.518	13.934	6.211	420.586	0	2440.78	0	0	0.875
Erp29	ENSMUSG00000029616	ENSMUST00000052590.7, ENSMUST00000111802.3, ENSMUST00000130451.1, ENSMUST00000153758.1, NM_026129	5	4	1	endoplasmic reticulum protein 29	5:121444753-121452474:-1	0	94.561	0.798	0	849.036	0	0	0	0	0	0.484	0	2.786	6.018	769.475	643.784	0	0.638	0.9	1.594	0	0.896	1.844	1.39	0	0	805.525	379.068	1750.74	0	107.106	0.201	5.465	0	0.12	6.928	288.128	969.184	14.529	69.216	296.081	0
Rab1b	ENSMUSG00000024870	ENSMUST00000025804.6, ENSMUST00000236149.1, ENSMUST00000237201.1, ENSMUST00000237438.1, NM_029576	5	4	1	RAB1B, member RAS oncogene family	19:5099207-5106996:-1	0	0	0	513.275	415.113	16.048	0	0	2.266	228.117	445.25	0	147.865	0	454.841	0	440.262	23.099	445.962	183.802	0	1.868	1277.82	0.738	0	0	277.571	392.564	1.222	0	49.278	0	572.521	639.445	0.359	1.413	140.698	0.749	0	331.935	3.843	673.347
Smim14	ENSMUSG00000037822	ENSMUST00000040532.11, ENSMUST00000121661.7, ENSMUST00000125954.2, ENSMUST00000135258.2, ENSMUST00000139122.7, ENSMUST00000144562.1, ENSMUST00000149167.1, ENSMUST00000198981.2, ENSMUST00000200111.2, NM_133697, XM_006504083, XM_006504084, XM_006504085, XM_006504086, XM_006504088, XM_030254782, XM_030254783	17	9	8	small integral membrane protein 14	5:65448755-65492835:-1	0	0.804	0	395.676	1.279	0	422.278	9.856	21.037	472.699	396.749	1.311	398.902	0.325	9.071	0	1178.79	874.103	0	0.981	519.649	0	0	0	1040.68	724.717	1.143	665.548	754.374	0	236.598	583.958	863.603	36.71	0	603.396	13.838	1500.65	54.19	0	0	221.943
Leprot	ENSMUSG00000035212	ENSMUST00000030254.14, ENSMUST00000106927.1, NM_175036, XM_030253422	4	2	2	leptin receptor overlapping transcript	4:101649851-101659364:1	0	0.49	692.401	0	0	382.079	479.416	379.767	0	144.623	1.267	0	0.896	219.046	0	0	1287.66	0	358.983	0	144.684	0	0	0	0	883.604	248.152	293.192	635.61	0	0	0	1.276	431.223	0	215.124	367.464	641.212	4.49	0	214.161	365.582
Lipa	ENSMUSG00000024781	ENSMUST00000049572.14, ENSMUST00000178114.1, ENSMUST00000236641.1, ENSMUST00000237497.1, ENSMUST00000237513.1, ENSMUST00000237617.1	6	6	0	lysosomal acid lipase A	19:34492318-34527474:-1	0	302.374	583.752	0.283	344.759	1.382	479.227	287.666	0	242.12	157.26	3.422	260.109	0	251.746	261.729	0.296	0	268.148	0	405.075	364.227	0	0	1.974	418.11	386.715	628.766	114.054	184.401	224.39	15.509	0	109.75	0	273.728	56.077	222.301	4.163	1160.73	31.642	0
Sft2d1	ENSMUSG00000073468	ENSMUST00000128087.1, ENSMUST00000130782.7, ENSMUST00000135627.7, ENSMUST00000135964.1, ENSMUST00000141213.1, ENSMUST00000145276.7, ENSMUST00000150728.7, ENSMUST00000153406.7, ENSMUST00000154553.1, NM_134114, XM_011246185	11	9	2	SFT2 domain containing 1	17:8311108-8327442:1	999.95	14.433	0	115.88	14.548	43.323	10.548	14.162	0	0	4.241	0	0	0	239.342	395.177	0	0	0	528.811	583.62	0	109.224	0	0	0	0	0	0	2733.62	0	1426.86	4.013	355.609	1070.25	947.535	0	0	3.241	2.117	99.828	1162.17
Clec4a1	ENSMUSG00000049037	ENSMUST00000060484.8	1	1	0	C-type lectin domain family 4, member a1	6:122921848-122934619:1	989.541	0	0	0	0	0	0.8	0	20.16	0	107.553	0	0	487.672	0	219.105	0	0	0	0	479.289	439.006	0	0	534.848	875.884	0.567	238.938	423.446	0	0	2.221	0	0.447	273.663	151.889	84.213	1.817	60.107	0	0	7.166
Ptprc	ENSMUSG00000026395	ENSMUST00000112036.4, ENSMUST00000182138.7, ENSMUST00000182283.7, ENSMUST00000182755.7, ENSMUST00000183229.2, ENSMUST00000183262.7, ENSMUST00000183301.7, ENSMUST00000185570.1, ENSMUST00000186628.1, ENSMUST00000187586.1, ENSMUST00000188596.2, ENSMUST00000193650.1, ENSMUST00000195533.5, NM_001111316, NM_011210, XM_006529258, XM_006529259, XM_006529260, XM_006529261	19	13	6	protein tyrosine phosphatase, receptor type, C	1:138063407-138175319:-1	317.242	0.334	349.303	0	5.326	0.288	0	23.416	5.303	98.549	204.974	0.258	0	317.112	6.746	0.618	499.661	0	285.009	181.962	216.413	115.35	0	0.526	0.292	0.48	39.253	444.587	358.011	0	214.083	864.847	69.986	114.882	3.315	860.001	1.938	0	164.964	0.216	218.571	6.225
Rpn1	ENSMUSG00000030062	ENSMUST00000032143.7, ENSMUST00000203813.1, ENSMUST00000204024.1, ENSMUST00000204164.1, ENSMUST00000204838.1	5	5	0	ribophorin I	6:88084482-88105304:1	0	0	2.146	344.59	61.396	0	2.036	8.587	0	204.265	0	0	21.485	0	682.262	753.612	0	0	472.52	212.912	432.553	435.054	1.48	0	0	0	541.23	0	346.628	0	216.644	0	0	610.928	0	0.952	434.363	0	1.471	0	100.847	351.368
Sumo3	ENSMUSG00000020265	ENSMUST00000020501.14, ENSMUST00000099538.5, ENSMUST00000124024.2, ENSMUST00000129492.7, ENSMUST00000137841.8, ENSMUST00000141228.8, ENSMUST00000173691.1, ENSMUST00000174295.1, NM_001301671	9	8	1	small ubiquitin-like modifier 3	10:77606598-77618331:1	0	0	891.642	397.113	0.69	0	0	417.848	0	0	0	0.331	0	0	121.137	2.022	914.289	0	454.029	0	275.43	0	0	0	0	1.279	396.482	0	0	0	662.483	0.608	0.386	0	0	863.774	833.865	0	192.673	0.418	385.568	421.725
Spg21	ENSMUSG00000032388	ENSMUST00000034955.7, ENSMUST00000213957.1, ENSMUST00000215170.1, ENSMUST00000216992.1, XM_030244409	5	4	1	SPG21, maspardin	9:65462701-65488470:1	575.409	656.173	0	341.894	0	333.427	0	272.222	5.781	137.979	0	0	0	39.294	0	36.435	0	0	421.72	0.313	3.474	200.471	1036.27	65.044	0	323.828	0	1.109	0	0	83.21	0	970.753	0	2.327	0	279.152	2.457	0	0	0	0
Rps12	ENSMUSG00000061983	ENSMUST00000073926.7, ENSMUST00000217883.1, ENSMUST00000218107.1, ENSMUST00000218142.1, ENSMUST00000218185.1, ENSMUST00000218221.1, ENSMUST00000219783.1, ENSMUST00000220070.1, ENSMUST00000220171.1, NM_011295, XM_030244962	11	9	2	ribosomal protein S12	10:23785900-23787383:-1	63.449	46.926	5.51	72.394	0	100.948	6.221	256.535	0	159.797	5.96	348.561	0	0	3.319	4.903	4.449	26.195	103.616	162.952	0	126.46	253.997	6.45	118.001	3.768	591.565	0	80.687	0	20.529	0	138.035	51.739	26.303	384.916	43.631	0	36.101	1823.9	112.767	71.754
Fam234a	ENSMUSG00000024187	ENSMUST00000114988.7, ENSMUST00000118487.7, ENSMUST00000141240.2, ENSMUST00000151293.1, ENSMUST00000153582.1, ENSMUST00000234175.1, ENSMUST00000234262.1, ENSMUST00000234554.1, ENSMUST00000234687.1, NM_001206335, XM_006523391, XM_011246237, XM_030249413, XM_030249415	14	9	5	family with sequence similarity 234, member A	17:26212699-26244242:-1	1.121	4.868	0	58.41	0	0	0	674.995	27.274	611.538	747.22	1092.79	0	0	0	131.343	0	0	176.13	0	226.077	0.32	0	0	298.113	0	0	28.796	337.849	0	0.716	0	0	9.612	1.838	0	0	174.879	3.863	0	334.597	0.418
Itm2c	ENSMUSG00000026223	ENSMUST00000027425.15, ENSMUST00000139837.1, ENSMUST00000185569.1, NM_022417	4	3	1	integral membrane protein 2C	1:85894510-85908698:1	0	0	0	20.978	441.395	517.269	0	0	1120.32	0	436.4	802.283	0	334.101	432.958	583.934	382.705	0	328.779	0	0	0	206.478	0	0	0.354	0	1.3	0	127.872	466.932	0.51	1869.98	0.611	0	0	117.192	0	0.396	0	143.257	0
Ccr1	ENSMUSG00000025804	ENSMUST00000026911.5, NM_009912	2	1	1	chemokine (C-C motif) receptor 1	9:123962126-123968692:-1	0	0.889	0.368	0	1.407	19.868	1.306	468.262	0.312	0.627	0	15.069	1669.88	0	723.418	465.95	0	0	201.321	520.455	0	299.758	1226.12	0	1461.38	0.27	0	55.08	0	451.276	596.631	0	0.764	695.677	0	0.601	377.465	760.001	0	0.262	206.119	369.68
Dusp6	ENSMUSG00000019960	ENSMUST00000020118.4, ENSMUST00000219988.1, ENSMUST00000220218.1, ENSMUST00000220291.1	4	4	0	dual specificity phosphatase 6	10:99263231-99267489:1	1453.96	0.36	0	181.589	1.128	592.746	573.978	355.431	452.264	0	2.517	0.403	0	0	749.446	0	0.762	3.453	1324.31	214.268	0	0	0	0.58	204.851	667.464	239.516	0	0	0	0	1068.63	1007.41	154.56	0.576	5.309	0	0	563.603	0.335	0	0
Eif4a2	ENSMUSG00000022884	ENSMUST00000023599.12, ENSMUST00000077605.11, ENSMUST00000115341.10, ENSMUST00000123413.7, ENSMUST00000125553.1, ENSMUST00000125969.1, ENSMUST00000130113.7, ENSMUST00000130483.7, ENSMUST00000130775.7, ENSMUST00000131871.7, ENSMUST00000134816.1, ENSMUST00000135020.1, ENSMUST00000140017.7, ENSMUST00000141392.7, ENSMUST00000142031.7, ENSMUST00000144493.1, ENSMUST00000147117.7, ENSMUST00000148085.7, …	28	25	3	eukaryotic translation initiation factor 4A2	16:23107763-23113947:1	483.755	228.828	672.16	176.461	2.736	320.657	0	0	3.33	233.598	0	0	0	509.556	366.497	981.17	659.572	0	376.401	2.634	0	466.137	830.868	0	562.543	800.896	556.871	786.869	149.731	772.997	290.131	0	0	536.39	0	0	335.511	2.401	0	0	1123.34	2.1
Marcksl1/ENSMUSG00000047945	ENSMUSG00000047945	ENSMUST00000062356.6	1	1	0	MARCKS-like 1	4:129513581-129515985:1	75.592	0	0.749	57.91	0	56.844	0	0	0	0	201.501	41.868	0	0	0.655	0	0	0	79.425	0	0	501.57	118.839	0	44.329	308.551	81.901	0	19.181	194.685	0	0	0	0	538.055	0	0	128.759	203.295	0	0	0
Sumo1	ENSMUSG00000026021	ENSMUST00000091374.8, ENSMUST00000123857.1, ENSMUST00000185265.1, ENSMUST00000191158.6	4	4	0	small ubiquitin-like modifier 1	1:59586558-59670834:-1	222.505	0	0	0	21.621	0	0	0	744.755	207.26	0	794.4	0	500.23	218.019	0	0	0	2.732	0	395.48	316.174	0	0	1041.95	4.803	195.082	409.533	325.958	0	158.76	0	2.135	99.943	0	704.496	120.329	1521.17	12.899	2.213	0	0
Eif4g2	ENSMUSG00000005610	ENSMUST00000159305.1, ENSMUST00000159465.1, ENSMUST00000160132.7, ENSMUST00000160552.1, ENSMUST00000160966.1, ENSMUST00000161051.7, ENSMUST00000161079.1, ENSMUST00000161158.1, ENSMUST00000161682.1, ENSMUST00000161736.1, ENSMUST00000161790.1, ENSMUST00000162394.1, ENSMUST00000162415.8, ENSMUST00000163014.1, NM_001040131, NM_013507	16	14	2	eukaryotic translation initiation factor 4, gamma 2	7:111067985-111083030:-1	69.655	390.471	40.619	119.333	0	37.058	386.164	470.923	123.914	4.911	91.187	0	410.785	11.274	228.982	357.49	94.635	0	78.975	57.829	0	245.907	0.276	0	368.931	0.622	119.875	181.562	101.473	75.746	0	0	118.898	370.978	464.22	0	110.116	0.37	175.036	0	97.955	75.748
Prcp	ENSMUSG00000061119	ENSMUST00000076052.7, ENSMUST00000207594.1, ENSMUST00000207992.1, ENSMUST00000208103.1, ENSMUST00000208686.1, NM_028243	6	5	1	prolylcarboxypeptidase (angiotensinase C)	7:92875253-92934581:1	1248.15	36.184	7.555	13.607	158.848	0.743	3.01	17.948	58.591	1.319	246.142	42.492	70.219	435.829	123.841	0	1188.56	11.96	4.019	0	0	283.827	896.023	30.296	5.875	720.1	1.73	688.944	11.481	0	301.354	0	22.059	196.191	102.26	11.057	186.701	0.317	106.225	0	19.866	725.116
Ubl5	ENSMUSG00000084786	ENSMUST00000129414.8, ENSMUST00000154429.8, ENSMUST00000160124.1, ENSMUST00000160682.7, ENSMUST00000160874.7, ENSMUST00000161486.7, ENSMUST00000161595.7, ENSMUST00000161834.1, ENSMUST00000161882.7, ENSMUST00000161887.7, ENSMUST00000162303.7, NM_001361025, NM_025401, XM_017313510	14	11	3	ubiquitin-like 5	9:20644884-20646790:1	21.531	24.57	0	35.92	0	6.927	62.458	0	274.072	28.788	18.35	59.288	0	0	48.615	55.305	0	45.773	0	89.526	323.742	0	75.366	0	23.363	262.631	31.596	105.165	5.508	0	24.849	2.758	0	0	50.761	23.243	45.199	0	9.582	1.723	38.435	0
Laptm5/16792	16792	NM_010686, XM_017320001	2	0	2	lysosomal-associated protein transmembrane 5	4:2271781-2295552:1	159.714	0	1027.13	895.642	461.232	369.494	439.036	0	85.327	944.982	327.99	0	0	129.062	1405.39	308.1	0	0	532.85	162.289	525.152	909.794	0	0	411.308	169.254	0	479.124	176.897	1478.31	433.628	52.176	0	1788.6	0	0	368.04	608.232	0	0	1148.82	529.984
Tmem258	ENSMUSG00000036372	ENSMUST00000040372.13, ENSMUST00000127878.1, ENSMUST00000153854.7, ENSMUST00000166412.1, NM_026919	5	4	1	transmembrane protein 258	19:10206033-10207824:1	67.345	10.678	0	10.64	0	118.043	30.774	0	0	21.552	0	178.028	0	259.901	0	47.562	0	0	6.775	317.923	95.235	20.882	100.392	0	0	0	11.177	42.13	0	0	81.283	0	40.027	117.762	190.477	2376.24	54.358	0	0	1227.38	65.293	42.314
Rin2	ENSMUSG00000001768	ENSMUST00000094480.10, ENSMUST00000110005.7, ENSMUST00000137180.2, ENSMUST00000142847.7, ENSMUST00000144278.1, ENSMUST00000144661.1, ENSMUST00000145874.1, ENSMUST00000147976.7, ENSMUST00000149269.1, ENSMUST00000150449.1, ENSMUST00000231581.1, XM_006500269, XM_030252123	13	11	2	Ras and Rab interactor 2	2:145786116-145887616:1	12.192	167.19	5.071	153.466	0.269	0.411	0	814.699	831.582	0.38	1806.46	1112.59	0	8.958	377.343	2.462	0	3.317	164.006	55.319	179.607	157.188	1.167	11.84	2072.33	0	46.275	239.13	306.908	0	0	10.873	2.107	0.704	0.55	0	78.548	466.76	1497.78	0	231.214	2.605
Ndufc1	ENSMUSG00000037152	ENSMUST00000038108.11, ENSMUST00000135602.2, ENSMUST00000145572.2, ENSMUST00000193279.1, NM_025523	5	4	1	NADH:ubiquinone oxidoreductase subunit C1	3:51405479-51408955:-1	0	4.712	16.188	123.51	4.888	16.936	106.949	0	82.658	0	1.466	16.957	240.504	0	144.188	0	0	0	5.847	460.416	0	22.904	89.772	17.288	1.135	0	7.105	0	0	0	39.575	105.563	0	38.75	0	0.681	90.77	125.459	0.855	0	19.69	30.511
Ube2v1	ENSMUSG00000078923	ENSMUST00000060645.12, ENSMUST00000109207.9, ENSMUST00000130284.1, ENSMUST00000140216.1, ENSMUST00000144628.1, ENSMUST00000144830.1, ENSMUST00000151365.7, NM_023230, XM_006500014	9	7	2	ubiquitin-conjugating enzyme E2 variant 1	2:167607846-167632020:-1	0	66.19	0	148.23	0	0	0	0	1.153	0	299.514	0	0	257.776	186.621	303.048	0.584	0	0	0	240.389	1.919	1.254	0.894	1585.34	686.299	0	642.064	424.042	187.818	0	0	0	451.919	0	1328.6	133.942	385.667	0	1.638	0	0
Lrrc25	ENSMUSG00000049988	ENSMUST00000052437.5, ENSMUST00000210609.1, NM_153074	3	2	1	leucine rich repeat containing 25	8:70616844-70620850:1	547.856	69.637	0	1.153	0	402.178	0	241.855	0.485	0	552.285	0.992	1418.15	118.427	0	0	0	0	0	10.573	0	0	0	0	1.016	6.84	47.391	0	0	391.208	2.311	0	0	0	0	0	0	663.582	26.302	0	2.001	431.297
Rack1/14694	14694	NM_008143	1	0	1	receptor for activated C kinase 1	11:240186-246277:-1	107.173	68.674	637.71	119.945	520.482	0	0	245.696	0	0	443.713	0	0	2.345	2.512	516.628	574.08	0	322.425	434.855	0	327.865	43.943	0	448.531	0	871.433	24.001	10.857	0	277.085	0	2.624	283.654	0	1848.62	729.04	195.486	3.698	1536.52	164.156	337.132
S100a6	ENSMUSG00000001025	ENSMUST00000001051.8, ENSMUST00000197189.1, ENSMUST00000198128.1, ENSMUST00000200289.1, NM_011313	5	4	1	S100 calcium binding protein A6 (calcyclin)	3:90612894-90614414:1	0	35.161	0	0	0	59.93	0	34.923	0	0	0	0	0	0	10.996	0	0	0	0	72.095	0	0	0	0	0	0	0	119.556	0	0	0	0	0	2.609	0	0	21.72	0	27.44	0	0	0
Ndufv3	ENSMUSG00000024038	ENSMUST00000046288.15, ENSMUST00000064798.15, ENSMUST00000185273.1, ENSMUST00000189436.2, ENSMUST00000191598.2, NM_001083891, NM_030087	7	5	2	NADH:ubiquinone oxidoreductase core subunit V3	17:31520115-31531326:1	0	48.733	4.591	74.712	0.801	95.413	0	51.729	7.09	27.499	11.365	0	0	109.71	66.034	118.616	2.994	0	81.096	161.445	42.237	38.214	8.548	0	0	30.527	6.935	5.281	8.515	0	580.033	82.328	0	0	0	776.343	112.858	0	0	277.756	1.682	46.347
Hexb	ENSMUSG00000021665	ENSMUST00000022169.9, ENSMUST00000222700.1	2	2	0	hexosaminidase B	13:97176331-97198357:-1	869.408	750.525	633.132	443.225	0	0.583	1594.63	251.763	1337.8	110.214	0	0	0	288.056	618.979	0	2835.32	0	866.387	186.726	0	0	1798.9	0.733	411.695	260.008	208.156	228.015	2666.13	531.518	160.614	0	0.408	317.182	0	0	272.615	593.01	1.703	0	584.276	1976.68
Clec7a	56644	NM_001309637	1	0	1	C-type lectin domain family 7, member a	6:129461591-129472785:-1	0	558.676	0	1.945	0	0	0	320.82	0	0	0	0	0	1310.03	2.241	0	0	0	0	0	0	0	0	2.953	619.26	0	455.367	0	235.626	0	0	4492.06	0	0	0	0	13.565	0	312.882	3299.6	178.521	0
Ndufb7	ENSMUSG00000033938	ENSMUST00000036996.5, ENSMUST00000127162.1, NM_025843	3	2	1	NADH:ubiquinone oxidoreductase subunit B7	8:83566758-83571623:1	0	48.822	292.861	31.833	6.266	37.746	0	52.14	267.132	4.377	0	0.387	0	38.135	115.326	57.391	0.188	0	0	431.806	778.663	0	181.997	0	51.835	0.168	53.924	10.511	0	0	127.861	0	0	103.035	0	73.452	95.016	0	6.63	0	0	0
Xbp1	ENSMUSG00000020484	ENSMUST00000063084.15, ENSMUST00000145588.1, ENSMUST00000149159.2, ENSMUST00000149623.7, ENSMUST00000239150.1, NM_001271730	6	5	1	X-box binding protein 1	11:5520641-5525993:1	0	1.435	0.523	1.433	1286.91	1319.35	0	0	0.445	2.419	765.571	0	1794.48	10.783	530.068	1182.28	523.408	0	303.996	416.109	32.685	629.02	354.729	1.771	0.356	2051.03	424.669	233.806	0	282.705	57.223	323.011	1108.47	390.739	0	1104.81	130.179	0.853	1.831	0.379	8.11	0.661
Plk2	ENSMUSG00000021701	ENSMUST00000022212.8, ENSMUST00000223756.1, ENSMUST00000224489.1, ENSMUST00000225156.1, ENSMUST00000225340.1	5	5	0	polo like kinase 2	13:110395046-110400844:1	0	0.295	0	0	2105.27	522.281	0	843.411	0	0	0	0.328	3.307	0	0	0	84.643	658.5	1592.76	1193.27	0.921	0.626	0	3202.06	0	0	62.407	1424.69	0	96.832	105.097	838.235	0	46.698	0	0	0	0	170.7	0	469.573	0
Tm9sf2	ENSMUSG00000025544	ENSMUST00000026624.10, ENSMUST00000170007.1, ENSMUST00000171318.1, NM_080556	4	3	1	transmembrane 9 superfamily member 2	14:122107082-122159603:1	0	0	22.405	197.462	0	0	0	369.099	0	0	204.363	0	0	0	0	31.846	0	0	0	226.479	420.251	357.302	0	0	0.517	0	0	0	0	0	0	0	0	709.681	585.607	777.984	137.39	666.689	0	0.559	40.885	259.295
Micos10	ENSMUSG00000050608	ENSMUST00000063040.11, ENSMUST00000123488.7, ENSMUST00000143971.1, ENSMUST00000154642.1	4	4	0	mitochondrial contact site and cristae organizing system subunit 10	4:139101814-139131113:-1	0	0	0	61.936	69.316	0	0	43.493	0	0	0	261.747	82.079	0	8.229	56.301	0	0	84.632	179.396	0	38.231	180.26	0	50.627	0	10.015	55.684	0	0	10.966	0	0	50.683	164.441	0	57.066	0	3.751	0	149.979	7.668
Degs1	ENSMUSG00000038633	ENSMUST00000035295.5, ENSMUST00000132551.1, ENSMUST00000133052.1, NM_001360783, NM_007853, XM_030246432	6	3	3	delta(4)-desaturase, sphingolipid 1	1:182275964-182282195:-1	0	200.786	0	1.372	428.257	353.145	0	0	0	0	1.943	374.38	0	0	249.497	740.729	0	0	764.015	227.715	6.294	0	0.497	2167.42	0.364	0	416.23	603.884	435.728	0	482.621	0	0	0	0	0.582	178.623	1302.31	969.029	6.218	253.605	0
Chmp2a	ENSMUSG00000033916	ENSMUST00000005711.5, ENSMUST00000209487.1, ENSMUST00000210587.1, ENSMUST00000211344.1, ENSMUST00000211369.1, ENSMUST00000211626.1, NM_001360731, NM_026885	8	6	2	charged multivesicular body protein 2A	7:13032006-13034777:-1	0	2.781	0	191.197	0	2.501	943.409	335.668	0	0	996.871	0	1348.79	0	320.616	933.05	0	1054.46	0	0	577.189	1150.68	2.08	4.135	0	709.808	194.149	0	0	0	467.032	0	57.818	302.716	600.1	2129.48	104.512	590.23	0	3602.79	369.893	363.832
Rpl10-ps3	ENSMUSG00000058443	ENSMUST00000076364.5	1	1	0	ribosomal protein L10, pseudogene 3	9:50344201-50344968:-1	791.099	997.282	399.521	1105.44	779.22	1240.72	221.686	266.635	230.39	593.449	276.787	1330.09	512.372	516.483	603.415	613.922	505.304	948.144	481.678	441.021	878.15	790.578	814.705	0	153.707	0	988.663	135.529	364.433	0	576.197	4.24	233.295	214.184	1353.74	892.257	1086.3	220.582	233.907	93.966	851.293	406.818
Rab1a	ENSMUSG00000020149	ENSMUST00000020358.11, ENSMUST00000109601.7, ENSMUST00000109602.7, ENSMUST00000132285.7, ENSMUST00000152728.1, ENSMUST00000163483.1	6	6	0	RAB1A, member RAS oncogene family	11:20201432-20226856:1	102.038	18.293	764.782	233.582	29.214	269.488	3.495	0	0	19.131	588.046	0	0	212.593	13.102	1.852	0.334	810.554	2.391	0.328	361.236	0.854	50.919	1.466	2.757	0	233.851	58.221	0	0	204.561	0	0	59.456	0.752	77.643	102.514	1.327	18.522	0	414.739	479.139
Ndufs5	ENSMUSG00000028648	ENSMUST00000030401.13, ENSMUST00000106206.7, ENSMUST00000106207.7, ENSMUST00000137312.1, NM_001030274	5	4	1	NADH:ubiquinone oxidoreductase core subunit S5	4:123712710-123718186:-1	0	0	0	39.928	202.937	158.049	218.51	32.726	0	22.842	3.711	0	0	0	0	37.184	0	0	0	0	0	0	144.944	0	0	5.647	36.42	88.612	44.224	0	0	8.738	2.957	62.588	2.082	0	161.845	0	0	33.355	36.905	225.667
Rpl29	ENSMUSG00000048758	ENSMUST00000059802.6, ENSMUST00000098994.6, ENSMUST00000150576.7, ENSMUST00000213448.1, ENSMUST00000214067.1, ENSMUST00000217081.1	6	6	0	ribosomal protein L29	9:106429454-106431568:1	251.158	303.014	0	0	433.806	186.613	0	0	243.352	0	5.85	218.4	823.837	77.083	144.395	107.348	2.607	0	0	4.283	62.427	461.371	0	0	379.01	0	57.75	0	190.296	0	84.178	0	3.564	116.049	0	574.126	490.851	113.028	172.776	0	22.918	895.201
Slamf9	ENSMUSG00000026548	ENSMUST00000027830.4, NM_029612, XM_017313038	3	1	2	SLAM family member 9	1:172475360-172478409:1	1289.04	1506.39	2.872	3.341	1.746	0	3048.81	425.786	1.224	0	3.142	0	1.224	452.315	2.523	2.571	1.175	0	0	1.374	0	3.553	4.013	1.785	1.181	2.131	3.489	1107.47	460.709	1460.11	0.77	1534.51	0.975	0.912	41.088	0	1.979	262.796	676.991	4.271	1.921	1254.8
Vps28	ENSMUSG00000115987	ENSMUST00000078803.4, ENSMUST00000229019.1, ENSMUST00000229052.1, ENSMUST00000229261.1, ENSMUST00000229545.1	5	5	0	vacuolar protein sorting 28	15:76622087-76626086:-1	611.544	301.233	0	0	1068.14	1.357	1.653	0	0	515.536	429.637	0	0	0	42.967	0	0	0	0	312.35	0	1459.09	0	0	0	1.041	0	275.856	0	0	0	0	0.966	173.069	0	198.053	479.714	0	0	0	387.656	0
Dstn	ENSMUSG00000015932	ENSMUST00000103172.3, NM_019771	2	1	1	destrin	2:143915331-143943324:1	0	280.543	0.583	342.52	0.715	3.51	0.661	2.772	694.173	242.774	4.31	1.004	0	0	566.405	358.69	0	1297.4	445.393	199.007	436.381	170.327	0.538	1.42	1.188	0.427	231.083	293.988	347.822	431.937	205.732	1.825	0.393	342.217	468.739	0	132.186	1183.24	26.79	7436.7	173.911	2.49
Smdt1	ENSMUSG00000022452	ENSMUST00000023086.14, ENSMUST00000159054.1, ENSMUST00000160994.7, ENSMUST00000161892.1, ENSMUST00000162705.1, ENSMUST00000230165.1, NM_026914	7	6	1	single-pass membrane protein with aspartate rich tail 1	15:82346046-82349062:1	118.973	100.095	108.361	0	0	97.604	0	0	0	185.055	42.508	413.478	583.741	71.593	21.505	0	0	0	0	153.564	0	0	0	9.878	0	0	319.254	110.384	0	0	44.034	78.594	0	62.474	150.603	0	20.137	83.845	79.57	621.731	298.816	44.683
Ppt1	ENSMUSG00000028657	ENSMUST00000030412.10, ENSMUST00000097902.4, ENSMUST00000120157.1, ENSMUST00000121870.7	4	4	0	palmitoyl-protein thioesterase 1	4:122836242-122859175:1	988.101	229.568	1160.93	306.933	0.529	688.432	1333.87	535.941	0	108.237	713.453	5.634	0.05	0	167.926	356.229	323.674	2.52	0	291.591	0	6.298	0	0	0	0	0.965	26.981	191.458	0	0.236	0	1304.26	370.792	0.537	3.379	189.865	25.025	0	0	2.364	913.703
Ndufb9	ENSMUSG00000022354	ENSMUST00000022980.4, ENSMUST00000228595.1, NM_001364808, NM_023172	4	2	2	NADH:ubiquinone oxidoreductase subunit B9	15:58933801-58939516:1	0	0	0	160.48	528.265	0	0	121.37	1204.01	634.408	0	0	0	436.187	0	151.671	0	0	0	0	0	0	0	0	190.507	4.426	327.004	94.892	132.706	0	0	2.286	65.252	120.718	254.563	373.934	96.296	0	0	9.162	257.001	195.828
Dnajc19	ENSMUSG00000027679	ENSMUST00000011029.11, ENSMUST00000108195.9, ENSMUST00000117223.3, ENSMUST00000120805.7, ENSMUST00000197111.1, NM_001026211, NM_026332	7	5	2	DnaJ heat shock protein family (Hsp40) member C19	3:34077350-34081354:-1	0	4.288	0	0	0	0	54.982	0	239.71	0	0	0	0	0	30.902	99.78	0	85.426	22.556	200.288	0	1.383	133.345	0	0.28	0	6.002	0	404.99	0	0	0.438	0	56.604	0	123.264	179.702	0.294	0	0	9.361	0
Churc1	ENSMUSG00000090258	ENSMUST00000041262.13, ENSMUST00000110399.2, ENSMUST00000126408.1, ENSMUST00000152917.1	4	4	0	churchill domain containing 1	12:76765538-76783180:1	0	7.148	2.793	103.639	5.557	3.425	350.741	0	42.658	0	204.948	19.264	4.783	24.238	2.303	107.415	145.237	5.039	0.318	0	0	0.833	0.881	2.44	0	21.108	126.942	0.153	1.463	0	0	93.162	7.581	69.046	0.151	31.318	230.267	1500.14	52.349	530.49	131.004	75.321
Napa	ENSMUSG00000006024	ENSMUST00000006181.6, ENSMUST00000124563.7, ENSMUST00000127637.7, ENSMUST00000132828.1, ENSMUST00000139507.2, ENSMUST00000140640.1, ENSMUST00000150208.7, NM_025898, XM_030241973, XM_030241974, XM_030241975	11	7	4	N-ethylmaleimide sensitive fusion protein attachment protein alpha	7:16098580-16117982:1	0	419.586	0.418	199.573	322.245	489.196	0	0	0	104.239	0	0	0	0	0	395.903	1.37	0	3.394	776.239	0	515.937	0	119.79	0	1.877	376.556	4.196	437.782	1210.99	0.796	0	0	158.702	2.216	0	6.15	0.969	771.971	0	671.609	435.422
Cd164	ENSMUSG00000019818	ENSMUST00000019962.14, ENSMUST00000186388.1, ENSMUST00000187279.6, ENSMUST00000189300.1, NM_016898	5	4	1	CD164 antigen	10:41519500-41531042:1	273.938	2.122	0.366	230.858	0	0.351	0.414	111.851	0	10.544	510.246	26.982	931.668	276.332	144.599	347.315	0.599	0	324.743	0.294	0	233.188	14.382	0.438	340.478	0.27	0.3	0	499.053	88.919	336.094	2.234	732.48	6.114	0	0.391	161.833	0.238	519.19	3073.76	301.599	161.002
Mrpl23	ENSMUSG00000037772	ENSMUST00000038675.6, ENSMUST00000137345.8, ENSMUST00000141098.1, ENSMUST00000145002.1, ENSMUST00000209576.1, ENSMUST00000210662.1, ENSMUST00000210803.1, NM_011288, XM_006508516, XM_006508517, XM_006508518	11	7	4	mitochondrial ribosomal protein L23	7:142534003-142540747:1	0	74.314	120.561	0.512	40.8	103.428	0	26.463	3.967	289.382	127.723	3.189	196.271	59.972	16.992	37.974	0	0	6.782	760.555	0	148.486	0.96	0	0	0	5.206	93.369	0	0	38.294	0	0	0	267.975	138.649	133.627	0	0	0	368.869	67.166
Nme1	ENSMUSG00000037601	ENSMUST00000021220.9, ENSMUST00000107844.2, ENSMUST00000135884.7, NM_008704, XM_030245646	5	3	2	NME/NM23 nucleoside diphosphate kinase 1	11:93958925-93968053:-1	2.773	362.211	0	54.308	306.694	0	819.148	14.986	0.271	0	0	1003.59	0.455	4.896	352.626	299.957	3.132	0	2.093	0	0	0.524	0	0.399	0	0	279.67	1.965	8.419	0	52.278	0	0	277.176	0	2483.56	261.323	607.775	8.934	0	0	0
Slirp	ENSMUSG00000021040	ENSMUST00000077462.7, ENSMUST00000160488.7, ENSMUST00000160880.1, ENSMUST00000161023.7, NM_026958	5	4	1	SRA stem-loop interacting RNA binding protein	12:87443896-87449924:1	0	80.688	0	0	0	0	0	0	38.349	12.284	0	0	0	0	10.714	13.367	0	0	0	152.184	244.993	0	0	0	0	0	7.38	0	0	0	59.992	0	0	19.003	31.489	0	31.487	0	0	0	48.804	358.305
Romo1	ENSMUSG00000067847	ENSMUST00000088610.10, ENSMUST00000109597.9, ENSMUST00000109598.3, ENSMUST00000119950.1, NM_001164216	5	4	1	reactive oxygen species modulator 1	2:156144233-156145794:1	57.046	47.023	0	20.452	72.549	93.691	0	30.748	0	0	136.499	161.739	0	0	37.509	16.205	0	0	159.753	0	28.007	0	77.929	0	26.735	0	14.718	12.295	13.909	0	35.576	0	0	8.671	0	0	26.129	42.215	0	129.885	30.936	36.871
Clptm1	ENSMUSG00000002981	ENSMUST00000055242.10, ENSMUST00000207704.1, ENSMUST00000208174.1, ENSMUST00000208215.1, ENSMUST00000208554.1, ENSMUST00000208594.1, ENSMUST00000208599.1, ENSMUST00000208846.1, ENSMUST00000208868.1, NM_019649, XM_030242812, XM_030242813	12	9	3	cleft lip and palate associated transmembrane protein 1	7:19633241-19664460:-1	0	0	0	88.89	0.782	0	0.371	0	0.55	337.864	2.173	0	0	0	0	428.895	0	0	821.056	232.079	0	0	0	0	696.084	1.425	0	319.965	0	170.771	0	0	0	0	51.007	0	455.452	0	238.986	0	0	1.268
Ndufv2	ENSMUSG00000024099	ENSMUST00000024909.14, ENSMUST00000138847.7, ENSMUST00000143987.8, ENSMUST00000147484.1, NM_028388	5	4	1	NADH:ubiquinone oxidoreductase core subunit V2	17:66078795-66101559:-1	547.417	40.189	0	0	0	0	0	862.642	0	298.806	0	1103.88	1525.28	408.319	0	926.705	968.43	0	2.926	0	0	339.631	0	0	0	9.825	291.763	259.086	424.744	858.548	249.592	0	0	196.355	0	0	135.065	0	488.512	0	0	0
Atraid	ENSMUSG00000013622	ENSMUST00000013766.12, ENSMUST00000200748.3, ENSMUST00000200800.1, ENSMUST00000200942.1, ENSMUST00000201136.1, ENSMUST00000201174.3, ENSMUST00000201773.3, ENSMUST00000201887.3, NM_027855	9	8	1	all-trans retinoic acid induced differentiation factor	5:31048640-31054633:1	531.674	1186.51	0	783.658	546.662	0	0	0	1000.32	646.377	1008.58	0	0	15.616	274.059	0	0	1237.85	457.231	2.32	0	953.111	0	4430.28	0	0	102.838	0	576.222	0	6.281	0	0	0	59.487	1.522	206.96	0	0	0	2.239	461.594
Tkt	ENSMUSG00000021957	ENSMUST00000022529.7, ENSMUST00000160189.1, ENSMUST00000160274.1, ENSMUST00000160406.1, ENSMUST00000162356.1, ENSMUST00000223633.1, ENSMUST00000223717.1, ENSMUST00000225039.1, ENSMUST00000225857.1	9	9	0	transketolase	14:30548359-30574720:1	0	0	0	258.762	2.069	468.221	1637.23	19.327	1066.18	317.837	3.516	0.743	0	0	0	681.909	0.483	0	3.339	28.388	0	2.801	0	1.093	39.234	0.633	0.691	1139.08	1.813	450.864	0	0	1030.66	185.148	0	345.797	370.859	2.644	0.704	0	415.146	348.982
Ndufa6	ENSMUSG00000022450	ENSMUST00000023085.6, ENSMUST00000229283.1, ENSMUST00000229427.1, ENSMUST00000229537.1, ENSMUST00000230494.1, ENSMUST00000230589.1, ENSMUST00000230676.1, NM_025987	8	7	1	NADH:ubiquinone oxidoreductase subunit A6	15:82350139-82354291:-1	0	0	0	49.173	0	0	6.308	0	17.547	0	10.201	0	0	0	0	63.861	0	0	22.512	134.624	205.751	56.972	10.813	0	129.22	200.374	36.692	189.115	93.513	0	0	117.53	0	15.236	13.333	66.588	72.213	0	0	4.193	0	123.707
Atp5j2	ENSMUSG00000038690	ENSMUST00000037056.8, ENSMUST00000161741.7, ENSMUST00000161845.1, ENSMUST00000162360.7, ENSMUST00000200584.1, NM_020582	6	5	1	ATP synthase, H+ transporting, mitochondrial F0 complex, subunit F2	5:145183706-145191592:-1	0	0	0	0	33.278	6.782	0	0	19.092	64.423	777.022	0	54.234	0	0	20.622	28.205	0	0	70.892	179.352	2.746	206.305	497.633	0	0	16.151	2.502	0	0	25.703	0	0	52.09	0	0	44.213	2.142	1616.46	0	30.879	14.167
Vapa	ENSMUSG00000024091	ENSMUST00000024897.9, ENSMUST00000232686.1, NM_001355402, NM_013933	4	2	2	vesicle-associated membrane protein, associated protein A	17:65580053-65613555:-1	464.378	352.483	666.98	436.703	0	671.78	192.671	427.249	0.271	290.802	409.733	0.275	40.419	102.304	787.332	19.094	888.993	0	109.691	14.086	1392.82	4.971	0	2.324	6.901	2.929	1.576	332.994	0	494.084	256.219	55.561	0	285.797	591.772	32.121	325.721	1.264	1224.85	0.228	617.264	146.179
Adipor1	ENSMUSG00000026457	ENSMUST00000027727.14, ENSMUST00000112237.1, ENSMUST00000148822.1, ENSMUST00000156433.1, NM_001306069	5	4	1	adiponectin receptor 1	1:134415664-134433351:1	1749.85	0.798	0	274.022	0	360.69	940.326	41.987	0	311.57	436.087	2.261	0	0	0	345.835	0.268	0	0.268	0.519	221.573	0	3.555	0	329.764	0	297.889	0	0	0	0	0	0.905	182.196	0.635	504.74	128.16	0	576.703	0	183.737	737.111
Rpl22l1	ENSMUSG00000039221	ENSMUST00000043867.10, ENSMUST00000191667.5, ENSMUST00000191691.1, ENSMUST00000193168.1, ENSMUST00000194092.1, ENSMUST00000194649.1, ENSMUST00000195519.5, ENSMUST00000195728.1, ENSMUST00000195827.5, NM_001347226, NM_026517	11	9	2	ribosomal protein L22 like 1	3:28805508-28807424:1	0	495.31	52.414	302.206	0	0	545.873	404.164	64.133	172.455	0	133.872	137.453	111.114	31.009	0	0	0	66.559	64.782	95.536	293.132	0	0	0.398	0	100.803	65.109	0	830.551	86.798	0	0	199.582	0	148.34	173.779	0	0	586.425	25.363	0
Ypel3	ENSMUSG00000042675	ENSMUST00000038614.11, ENSMUST00000106356.1, ENSMUST00000106357.7, ENSMUST00000106359.1, ENSMUST00000132643.1, ENSMUST00000143078.1, ENSMUST00000145762.7, ENSMUST00000150760.1, ENSMUST00000156891.2, ENSMUST00000170882.7, ENSMUST00000206143.1, NM_025347, XM_030242883, XM_030242884	14	11	3	yippee like 3	7:126776975-126780514:1	0	369.433	1.759	377.648	0	0	0	0	1.491	193.792	491.732	3.668	0	0	0	0	0	0	0	0	0	18.824	1284	0	0	0	0	292.418	41.937	416.743	311.757	0	0	0	627.494	0	7.268	0	0	0	0	392.062
Ssu72	ENSMUSG00000029038	ENSMUST00000030905.8, ENSMUST00000105595.1, ENSMUST00000140322.1, NM_026899	4	3	1	Ssu72 RNA polymerase II CTD phosphatase homolog (yeast)	4:155704815-155733879:1	10.893	659.14	189.837	0	0	226.052	0	0	0	0	1.739	1891.79	1679.83	0	0.66	1064.03	0	0	0	285.441	624.288	6.778	0	5.332	0	1.977	0	0	0	0	0	0	0	1.025	569.345	952.071	0	0.523	0	0.588	200.036	579.326
Clk1	ENSMUSG00000026034	ENSMUST00000034868.13, ENSMUST00000123580.7, ENSMUST00000129303.1, ENSMUST00000129577.7, ENSMUST00000131051.1, ENSMUST00000135380.1, ENSMUST00000139787.7, ENSMUST00000141570.7, ENSMUST00000147258.1, ENSMUST00000148330.7, ENSMUST00000151338.7, ENSMUST00000156931.7, ENSMUST00000186552.6	13	13	0	CDC-like kinase 1	1:58410189-58424066:-1	440.801	611.526	0	38.7	99.908	0	0.564	468.103	32.285	542.804	371.61	522.624	44.751	611.263	240.038	190.067	5.114	0	0.275	370.613	841.867	0.41	0	8.906	75.02	18.17	0	924.094	990.451	531.269	195.448	0	3524.56	203.444	614.683	278.478	185.803	0	850.947	0	191.038	263.568
Ociad1	ENSMUSG00000029152	ENSMUST00000031038.10, ENSMUST00000071081.12, ENSMUST00000166823.4, ENSMUST00000200935.3, ENSMUST00000201191.1, ENSMUST00000201505.1, ENSMUST00000201556.3, ENSMUST00000201739.1, ENSMUST00000202237.3, ENSMUST00000202250.3, NM_001159888, NM_001159889, NM_023429, XM_006504075, XM_017321082, XM_030254778, XM_030254779, XM_030254780	18	10	8	OCIA domain containing 1	5:73293028-73313945:1	152.288	0	0	98.711	10.604	0	1394.44	310.09	0	255.183	0	0	0	0	272.223	1.746	0	0	0	0	460.153	0	0	0	738.041	1.242	941.964	347.529	0	0	0	0	0	1.195	0	375.52	262.446	612.318	499.235	0	270.595	0
Ncoa4	ENSMUSG00000056234	ENSMUST00000111994.9, ENSMUST00000163336.7, ENSMUST00000164341.1, ENSMUST00000168034.7, ENSMUST00000168114.7, ENSMUST00000168334.7, ENSMUST00000168385.7, ENSMUST00000169722.7, ENSMUST00000226479.1, ENSMUST00000227112.1, ENSMUST00000227498.1, ENSMUST00000228143.1, ENSMUST00000228779.1, NM_001033988, XM_006519067, XM_006519068	16	13	3	nuclear receptor coactivator 4	14:32165792-32179253:1	0.893	0.874	0	31.854	0	270.456	179.11	0	0	2.157	0	0.182	0	0	0	0	0	0	0	0	0	0	1.132	0	0	0.227	0	0	550.986	0	0	2.396	0.35	179.944	0	0.93	1.469	0.382	0	0	66.195	169.274
Mrps18c	ENSMUSG00000016833	ENSMUST00000016977.14, ENSMUST00000112898.7, ENSMUST00000112901.1, ENSMUST00000140296.1, ENSMUST00000143477.1, ENSMUST00000198453.1, NM_026826	7	6	1	mitochondrial ribosomal protein S18C	5:100798759-100804467:1	0	0	0	0.719	16.181	211.387	0	124.04	291.65	65.594	188.409	553.719	0	64.32	0	36.42	0	0	0	0	0	96.714	0	0	6.987	0	244.222	0	0	0	0	1019.05	214.403	0	27.756	67.764	258.33	0	0	0	0	0
Psma1	ENSMUSG00000030751	ENSMUST00000033008.9, ENSMUST00000123801.1, ENSMUST00000135570.7, ENSMUST00000154909.1, ENSMUST00000210966.1, NM_011965	6	5	1	proteasome (prosome, macropain) subunit, alpha type 1	7:114264550-114276116:-1	646.994	1.556	1.753	644.197	13.391	3.389	0	6.433	0	0	20.232	1.743	0	399.611	980.704	0	0	0	1.459	0	0	0.834	644.656	0	1402.57	0	897.043	321.931	473.712	0	0	0	0	637.309	25.861	0.717	243.661	1.151	1.107	1.919	226.162	431.38
Cotl1	ENSMUSG00000031827	ENSMUST00000034285.13, ENSMUST00000168698.1, ENSMUST00000211873.1, ENSMUST00000212676.1	4	4	0	coactosin-like 1 (Dictyostelium)	8:119809222-119840544:-1	0	890.362	337.017	431.511	218.327	3.69	13.416	259.995	0	417.067	192.981	383.217	132.903	183.769	1535.07	629.87	1.422	0	364.121	650.145	251.13	714.411	1268.69	0	509.498	1.153	323.199	134.724	0	204.987	31.866	0	0	475.103	282.94	0	399.036	219.916	565.204	4333.23	1205.49	203.46
Tpm4	ENSMUSG00000031799	ENSMUST00000003575.10, ENSMUST00000123177.2, ENSMUST00000238492.1, ENSMUST00000238752.1, NM_001001491	5	4	1	tropomyosin 4	8:72135288-72153142:1	504.792	0.473	0.511	0.416	0	638.191	1637.66	301.582	0	347.143	437.064	0	0	2.126	1.707	286.582	717.299	0	246.044	223.116	0	410.031	0	0	0	0	537.47	1142.77	0	539.373	0	2316.92	1030.86	195.556	0.383	354.266	370.258	485.065	0.876	0.451	0	428.669
2610001J05Rik	ENSMUSG00000052419	ENSMUST00000139231.1, ENSMUST00000155856.1, ENSMUST00000185219.1, ENSMUST00000185361.1	4	4	0	RIKEN cDNA 2610001J05 gene	6:13867735-13871518:-1	0	254.833	0	0	0	807.943	907.059	0	1678.15	2.884	992.259	0	0	0	206.513	1.562	786.201	0	0	80.658	0	0	0	0	0.769	0	50.04	0	0	0	0	0	1.196	362.683	640.735	0.177	16.745	272.104	0	2.541	0	24.844
Pld3	ENSMUSG00000003363	ENSMUST00000117095.7, ENSMUST00000117611.7, ENSMUST00000127240.7, ENSMUST00000131106.7, ENSMUST00000142981.1, ENSMUST00000143903.1, ENSMUST00000150964.1, ENSMUST00000155287.1, XM_006539645, XM_011250456, XM_017322042	11	8	3	phospholipase D family, member 3	7:27532000-27553218:-1	598.053	227.61	1.879	1.164	0	302.03	0	0	3.444	0	490.507	0	0	0	253.272	425.352	649.858	9.695	1.525	3.229	0	0.384	0.436	6.807	0	1.477	303.097	144.518	0	122.831	285.227	3.504	1.662	0	913.557	0	149.711	2.662	526.075	1.085	183.072	0
Itgb1	ENSMUSG00000025809	ENSMUST00000090006.11, ENSMUST00000124826.1, ENSMUST00000135281.1, ENSMUST00000149116.1	4	4	0	integrin beta 1 (fibronectin receptor beta)	8:128685654-128733200:1	179.579	0.218	0	604.588	0.911	657.318	440.789	151.787	598.095	444.448	0.914	475.223	0.401	41.677	1144.07	1327.03	0	0	0	174.183	398.778	0.465	71.507	2.93	128.093	3.313	1423.02	244.603	0.605	0	668.853	520.011	3.022	568.708	238.339	670.14	639.623	0	18.47	0	338.277	86.067
Cox17	ENSMUSG00000046516	ENSMUST00000050273.8, ENSMUST00000120495.1, ENSMUST00000134709.1, ENSMUST00000144812.1, ENSMUST00000152868.1, ENSMUST00000156026.1, NM_001017429, XM_006521750	8	6	2	cytochrome c oxidase assembly protein 17, copper chaperone	16:38346999-38352763:1	106.192	0	0	10.459	0	0	0	0	0	0	0	0.506	0	0	11.93	4.014	0	75.301	0	135.703	0	18.456	0	6.399	0	0	14.547	0	217.24	0	0	0	20.821	5.656	51.202	0	0	0	29.571	167.956	0	4.194
Tmco1	ENSMUSG00000052428	ENSMUST00000097473.9, ENSMUST00000193101.1, ENSMUST00000193446.5, ENSMUST00000195015.5, NM_001039483	5	4	1	transmembrane and coiled-coil domains 1	1:167308670-167333978:1	660.004	0.21	1070.17	909.851	0	355.515	0	217.679	0	332.874	501.964	2.323	0	0	0	0	12.76	0	882.595	589.034	513.087	0	0	2.189	170.961	0	436.596	338.984	0	0	535.795	2513.42	0	253.309	0.914	98.405	762.737	0	1.223	0	0	0
Fis1	ENSMUSG00000019054	ENSMUST00000019198.6, ENSMUST00000111094.7, ENSMUST00000111097.7, ENSMUST00000138610.7, ENSMUST00000147557.7, ENSMUST00000152658.1	6	6	0	fission, mitochondrial 1	5:136953275-136966234:1	274.367	0	0	0	1646.22	316.16	0	141.691	1.462	75.277	0	574.072	2.525	0	151.904	462.107	0	0	330.036	297.483	399.305	601.907	883.57	0	0	0	0	395.6	0	620.375	0.936	0	0	545.593	761.69	0	280.87	1.96	438.317	0	0	0
Ergic3	ENSMUSG00000005881	ENSMUST00000006035.12, ENSMUST00000088650.10, ENSMUST00000130793.7, ENSMUST00000137545.1, ENSMUST00000142859.7, ENSMUST00000144707.1, ENSMUST00000149381.1, ENSMUST00000150970.7, ENSMUST00000152568.1, ENSMUST00000155370.1	10	10	0	ERGIC and golgi 3	2:156008045-156018279:1	0	501.326	0	920.672	599.801	440.389	6.747	0	1.501	0	295.095	0.761	1737.02	362.621	288.272	0	0	0	1650.53	535.953	2.093	5.795	1430.94	0	0	4.083	322.166	0	494.348	0	325.816	0	0	211.032	952.67	124.148	185.894	1256.22	24.535	3.325	247.372	0
Tppp3	ENSMUSG00000014846	ENSMUST00000014990.12, ENSMUST00000176419.1, ENSMUST00000177126.7, NM_026481	4	3	1	tubulin polymerization-promoting protein family member 3	8:105467492-105471266:-1	0	1.352	0	0	382.907	0	0	574.695	0	134.43	566.234	664.157	1186.29	339.224	0	649.409	0	0	0	0	16.059	0	5.494	321.837	0	0	0	3505.97	0	0	0	4.735	0	0	8.254	0	146.806	0	0	1.508	0	405.932
M6pr	ENSMUSG00000007458	ENSMUST00000007602.14, ENSMUST00000112610.1, ENSMUST00000123093.1	3	3	0	mannose-6-phosphate receptor, cation dependent	6:122308720-122317680:1	469.968	403.749	0.836	92.029	0.505	0	0.952	1.988	755.277	11.092	363.749	1.434	0	313.377	355.875	532.157	200.195	0	320.202	1.33	412.871	11.687	1235.97	2805.3	0.284	0.62	230.86	0.783	275.07	102.721	173.773	268.084	0.567	111.403	349.204	503.743	624.644	469.083	341.928	3110.99	98.664	563.049
Tmed9	ENSMUSG00000058569	ENSMUST00000109905.4, ENSMUST00000224634.1, ENSMUST00000224741.1, ENSMUST00000225723.1, ENSMUST00000225888.1	5	5	0	transmembrane p24 trafficking protein 9	13:55573732-55597697:1	394.566	0	1.837	130.606	0	0	0	261.276	0	0	316.122	0	14.07	171.224	0	328.03	13.229	0	0	177.506	0	0	0	0	483.411	1.071	1.344	0	0	0	0	0	283.196	159.932	0	0.306	129.166	0	0.688	0	143.257	299.682
Vsir	ENSMUSG00000020101	ENSMUST00000020301.13, ENSMUST00000105459.1, ENSMUST00000105460.7, ENSMUST00000164027.1, ENSMUST00000169139.1, ENSMUST00000169621.1, ENSMUST00000170507.7	7	7	0	V-set immunoregulatory receptor	10:60346851-60372684:1	1005.02	122.607	2.421	196.571	27.582	928.409	904.198	150.268	357.775	295.884	2.39	225.466	259.963	0.73	122.49	0	3.19	1.515	180.317	0	0	476.992	0	159.258	95.589	0	52.476	642.252	503.782	52.163	95.717	550.983	114.459	970.926	0.125	0	789.333	908.069	0.166	0.66	280.304	262.281
Med28	ENSMUSG00000015804	ENSMUST00000015948.13, ENSMUST00000118833.2, ENSMUST00000119579.2, ENSMUST00000139586.2, ENSMUST00000156481.7	5	5	0	mediator complex subunit 28	5:45520229-45529276:1	7.101	542.055	0	1.894	293.878	228.132	0	573.296	0	0	924.948	0	0	218.711	458.06	2.178	0	429.072	0	214.028	785.039	284.584	3.274	0	721.488	209.926	0	261.716	260.834	0	64.87	0	0	160.05	365.646	543.407	232.843	400.474	667.361	0	324.097	0
Gnb2	ENSMUSG00000029713	ENSMUST00000031726.14, ENSMUST00000111020.7, ENSMUST00000111023.7, ENSMUST00000111027.7, ENSMUST00000125868.1, ENSMUST00000132525.7, ENSMUST00000140139.1, ENSMUST00000142252.7, ENSMUST00000143495.7, ENSMUST00000144667.1, ENSMUST00000145238.1, ENSMUST00000150063.8, ENSMUST00000167225.1, ENSMUST00000168746.7, ENSMUST00000170293.7, NM_010312	16	15	1	guanine nucleotide binding protein (G protein), beta 2	5:137528127-137533306:-1	35.583	526.472	4.862	17.323	0	434.136	3.019	120.71	0	39.991	0	1.88	1905.51	0	17.94	30.206	0	1433.41	0	9.364	31.023	40.339	1.993	3625.84	0	1.564	216.482	24.202	73.456	0	282.177	25.385	1.782	18.144	0	27.338	77.053	0	68.663	1.666	21.568	30.068
Apobec3/ENSMUSG00000009585	ENSMUSG00000009585	ENSMUST00000023054.13, ENSMUST00000109620.9, ENSMUST00000165537.7, ENSMUST00000175714.7, ENSMUST00000175752.7, ENSMUST00000175801.1, ENSMUST00000175827.1, ENSMUST00000175849.2, ENSMUST00000176325.7, ENSMUST00000176644.1, ENSMUST00000176823.7, ENSMUST00000176868.7, ENSMUST00000176904.1, ENSMUST00000177006.7, ENSMUST00000177098.7, ENSMUST00000177350.7, ENSMUST00000177483.7, ENSMUST00000230135.1, EN…	20	20	0	apolipoprotein B mRNA editing enzyme, catalytic polypeptide 3	15:79891659-79915906:1	448.677	28.499	97.96	30.608	0	12.461	16.611	3.187	7.993	29.789	197.928	11.842	8.97	166.285	81.198	34.986	2.645	10.452	14.427	0	0	5.123	4.073	0.829	0	199.554	2.308	6.509	269.836	0	21.094	1.582	59.629	11.627	63.166	126.066	94.851	0	18.968	0	44.955	6.605
Apobec1	ENSMUSG00000040613	ENSMUST00000112585.7, ENSMUST00000112586.7, ENSMUST00000112587.10, ENSMUST00000143356.1, ENSMUST00000147760.7, ENSMUST00000203197.2, ENSMUST00000203204.2, ENSMUST00000203309.2, ENSMUST00000204035.1, XM_011241159	10	9	1	apolipoprotein B mRNA editing enzyme, catalytic polypeptide 1	6:122577796-122602245:-1	541.044	1085.66	150.981	406.194	0	0	0	186.452	879.658	160.745	416.051	0	1811.32	428.923	0.908	440.104	0	1415.44	172.16	0	0	127.779	411.801	1299.38	1258.57	0	0	492.661	516.907	124.941	254.763	0.54	0.344	71.212	4.073	0.287	0	958.625	0	0	47.452	294.841
Cdkn1a	ENSMUSG00000023067	ENSMUST00000023829.7, ENSMUST00000119901.8, ENSMUST00000122348.2, ENSMUST00000232979.1, ENSMUST00000233296.1	5	5	0	cyclin-dependent kinase inhibitor 1A (P21)	17:29090976-29100727:1	1366.13	822.919	1.262	800.788	1.698	165.001	1.618	494.494	223.272	0	112.993	0	850.171	1566.69	114.326	959.867	695.381	345.126	212.993	459.101	0	82.818	438.394	0	0.806	2.785	0.406	1190.72	925.08	391.12	630.564	604.822	1441.4	532.71	0.872	1.545	457.664	1229.37	0	0.813	63.297	0.782
Gabarap/56486	56486	NM_019749	1	0	1	gamma-aminobutyric acid receptor associated protein	11:95860-99437:1	142.022	96.484	140.87	71.053	106.204	52.269	4.729	0	114.742	37.558	4.181	0	0	222.716	90.228	3.325	125.503	175.881	60.067	103.1	298.8	61.993	0	0	300.031	177.41	50.05	245.88	116.897	0	0	215.212	0	134.32	102.223	0.889	46.521	160.994	219.405	1092.81	101.464	51.443
Tecr	ENSMUSG00000031708	ENSMUST00000019382.16, ENSMUST00000163837.1, ENSMUST00000165740.8, ENSMUST00000211972.1, ENSMUST00000212005.1, ENSMUST00000212136.1, ENSMUST00000212187.1, ENSMUST00000212285.1, ENSMUST00000212418.1, ENSMUST00000212575.1, ENSMUST00000212630.1, ENSMUST00000212652.1, ENSMUST00000212703.1, ENSMUST00000212990.1, ENSMUST00000238861.1, ENSMUST00000238997.1	16	16	0	trans-2,3-enoyl-CoA reductase	8:83571698-83607971:-1	0	0	260.715	476.511	5.334	0	922.545	468.665	0	273.448	0	0	0	0	56.461	934.58	808.004	1416.1	1.84	325.266	1027.49	0	0	4378.76	1.549	0	560.177	3.514	0	823.161	580.307	0	8.55	0	5.036	951.613	555.653	0	0	11.49	110.362	0
Rbm7	ENSMUSG00000042396	ENSMUST00000170000.3, ENSMUST00000213276.1, ENSMUST00000213525.1, ENSMUST00000214923.1, NM_001326355, NM_001326356	6	4	2	RNA binding motif protein 7	9:48488697-48495330:-1	0	0	642.976	5.165	0	6.452	0	0	0	0	0	0	0	448.187	490.108	1.417	0	111.548	424.048	0	0	306.353	0.573	0	0	0	0	0	846.26	607.263	0.668	0	0	218.136	0	0	401.678	3.582	316.915	0	0	0
Idh3g	ENSMUSG00000002010	ENSMUST00000052761.8, ENSMUST00000129070.7, ENSMUST00000129367.7, ENSMUST00000130119.1, ENSMUST00000140944.7, ENSMUST00000142707.7, ENSMUST00000145341.1, ENSMUST00000148419.7, ENSMUST00000156299.7, NM_001356356, XM_017318392	11	9	2	isocitrate dehydrogenase 3 (NAD+), gamma	X:73778963-73786640:-1	0	640.896	977.878	243.879	4.702	0	0	0	0	0	677.065	1.235	0	1071.54	0	0.761	1138.85	0	532.692	689.377	630.067	0	0	0	3.772	0	0	1.107	167.336	0	966.163	6323.8	0	772.109	823.291	1.866	636.108	0	2.054	0	221.235	0.92
Rps21	ENSMUSG00000039001	ENSMUST00000059080.6, ENSMUST00000125301.7, ENSMUST00000145043.1, ENSMUST00000148629.1, NM_001355516, NM_001355517, NM_001355518, NM_001355520, NM_001355521, NM_025587	10	4	6	ribosomal protein S21	2:180257449-180258444:1	0	43.689	0	19.668	27.514	16.327	210.15	0	0	0	13.832	0	0	10.053	4.979	80.296	0	0	10.269	62.588	13.021	21.061	0	0	0	26.993	45.545	38.599	0	0	35.617	326.173	0	3.532	3.212	56.775	16.774	68.346	0	0	3.764	0
Ceacam1	ENSMUSG00000074272	ENSMUST00000098666.8, ENSMUST00000098668.2, ENSMUST00000098669.7, ENSMUST00000205308.1, ENSMUST00000206171.1, ENSMUST00000206483.1, ENSMUST00000206583.1, ENSMUST00000206676.1, ENSMUST00000206687.1, ENSMUST00000206717.1, ENSMUST00000206981.1, XM_030242604	12	11	1	carcinoembryonic antigen-related cell adhesion molecule 1	7:25463873-25477647:-1	0	0	0	185.624	368.113	403.139	0	225.337	1.915	0	0	36.171	0	0	229.205	2.809	0	0	0	926.767	0	184.503	0	0	4.684	0	335.745	0	0	0	68.732	1.633	0	345.466	0	4.966	64.238	443.2	0	0	291.246	0
Srp14	ENSMUSG00000009549	ENSMUST00000009693.14, ENSMUST00000110862.1, ENSMUST00000138189.1, ENSMUST00000149615.7, NM_009273	5	4	1	signal recognition particle 14	2:118475843-118479696:-1	359.15	2.742	0	131.159	0	281.987	0	0	3.125	0	361.004	0	0	253.42	356.208	0	2.45	0	0	241.265	0	0	0	0	1.979	420.049	0	551.377	0	0	3.117	8.154	0	0	0	0	127.288	1.136	973.479	2.064	114.521	0
Rab14	ENSMUSG00000026878	ENSMUST00000028238.14, ENSMUST00000113025.1, ENSMUST00000126224.1, ENSMUST00000137709.1, ENSMUST00000142015.1, ENSMUST00000148543.1, ENSMUST00000155359.2, ENSMUST00000155483.7, ENSMUST00000201694.1, ENSMUST00000201896.1, ENSMUST00000202602.3, ENSMUST00000230657.1, ENSMUST00000230751.1	13	13	0	RAB14, member RAS oncogene family	2:35180205-35201120:-1	227.903	568.977	554.718	0.482	8.256	124.538	6.191	247.511	1.548	16.525	8.416	271.617	0.483	0	360.842	7.24	0	0	1.969	685.769	505.672	432.391	0.561	0	641.254	0	0	347.146	10.71	85.589	2.957	6.575	3.615	145.152	21.656	0.137	0	437.164	544.513	0.245	385.395	1.986
Mgst1	ENSMUSG00000008540	ENSMUST00000008684.10, ENSMUST00000118091.7, ENSMUST00000120230.7, ENSMUST00000120302.7, ENSMUST00000120939.7, ENSMUST00000125810.1, ENSMUST00000140932.1, ENSMUST00000204628.2, NM_001347489, NM_001361309, NM_019946	11	8	3	microsomal glutathione S-transferase 1	6:138141587-138156755:1	0	1.521	0	2003.46	751.961	533.177	0	0	0	1224.41	8.57	0	5.24	493.259	307.251	1980.82	0	0	1367.06	1949	0	1676.66	0	9.959	0	0	1376.91	0	0	0	1105.61	1.578	0	374.679	1.192	1.547	394.966	0	0	2.868	847.826	0
Tep1	ENSMUSG00000006281	ENSMUST00000006444.8, ENSMUST00000226222.1, ENSMUST00000226430.1, ENSMUST00000226789.1, ENSMUST00000227193.1, ENSMUST00000227228.1, ENSMUST00000227526.1, ENSMUST00000228562.1, NM_009351, XM_030247719	10	8	2	telomerase associated protein 1	14:50841070-50870579:-1	0	799.484	0	315.076	160.444	0	35.696	9.505	0	995.598	2.215	1987.54	0.25	554.531	743.976	916.151	0	1756.2	0	391.073	0	842.785	0	0	0	0	0.185	1184.79	0	2046.27	323.081	0	0	737.744	1239.09	0	378.588	1.767	1858.9	0	377.026	0
Btf3	ENSMUSG00000021660	ENSMUST00000022163.14, ENSMUST00000133461.1, ENSMUST00000133826.1, ENSMUST00000134542.1, ENSMUST00000152704.7, NM_145455	6	5	1	basic transcription factor 3	13:98309897-98316967:-1	43.348	394.258	0	195.324	0	137.511	742.323	236.366	9.331	772.774	10.069	0	44.79	0	150.645	2.749	399.153	0	0	468.58	55.31	0	45.377	3.556	1025.89	0	236.583	764.796	0	0	382.535	0	0	139.904	457.788	671.59	484.849	0	49.805	0	168.976	222.487
Ypel5	ENSMUSG00000039770	ENSMUST00000045174.6, ENSMUST00000233210.1, ENSMUST00000233221.1, ENSMUST00000233662.1, ENSMUST00000233886.1, NM_001357368, NM_001357370, NM_001357371, NM_027166, XM_006524538, XM_006524539, XM_030249885	12	5	7	yippee like 5	17:72838048-72850444:1	0	0.514	616.455	11.759	0.555	0	0	0	972.69	156.276	12.353	0.783	0	0	502.874	351.698	0.374	0	561.83	1170.35	373.781	0	7.989	543.745	320.985	0	445.349	0	73.923	0	0	0	95.067	7.867	1.397	62.613	341.36	388.622	335.214	0	140.428	0
Cd300a	ENSMUSG00000034652	ENSMUST00000045151.5, ENSMUST00000106582.8, ENSMUST00000153245.1, NM_001347654, NM_170758, XM_030245891	6	3	3	CD300A molecule	11:114890041-114901946:1	3.578	533.638	1696.79	0	352.643	719.038	1214.33	0	1.08	610.692	588.366	1180.73	0	0.964	0	0.193	2.11	0	0.744	0	1265.25	0	1803.53	0	901.136	2.258	544.047	0.767	0.487	0	343.465	9.2	694.655	136.869	7.645	4.124	194.541	0.788	733.825	0.92	618.718	1.617
Slc6a6	ENSMUSG00000030096	ENSMUST00000032185.8, ENSMUST00000205443.1, ENSMUST00000205477.1, ENSMUST00000205480.1, ENSMUST00000205663.1, ENSMUST00000205764.1, ENSMUST00000205828.1, ENSMUST00000206451.1, ENSMUST00000206545.1, ENSMUST00000206835.1, ENSMUST00000206988.1, NM_009320, XM_006505870, XM_030255304	14	11	3	solute carrier family 6 (neurotransmitter transporter, taurine), member 6	6:91709524-91759063:1	563.952	8.374	0.316	5.662	531	1.045	229.855	73.778	196.456	18.402	0.339	0	3.856	430.703	23.14	0.281	0.261	6.288	249.568	0.251	119.411	0	0	1.588	0.969	0.531	0.645	0.243	4.715	0	69.604	0.338	0.107	0.101	0.098	0	0	266.393	49.485	0.231	188.867	6.545
Gm21188	ENSMUSG00000095609	ENSMUST00000178618.1, ENSMUST00000224147.1, ENSMUST00000224713.1, ENSMUST00000225638.1	4	4	0	predicted gene, 21188	13:120034605-120052194:-1	141.663	206.618	0.627	0	1151.51	315.5	0	0	0.667	7.786	16.366	0	0	2.191	2.485	392.091	0	264.867	0	0	0	253.296	2.161	0	73.704	1.581	0.557	369.207	0	0	0	8.181	0	190.792	6.129	394.924	167.239	0	1272.02	0	150.291	0.434
Swi5	ENSMUSG00000044627	ENSMUST00000050410.10, ENSMUST00000113395.7, ENSMUST00000113397.8, ENSMUST00000113400.2, ENSMUST00000127131.2, ENSMUST00000140406.7, ENSMUST00000183946.7	7	7	0	SWI5 recombination repair homolog (yeast)	2:32278816-32288075:-1	0	305.277	1.861	0	2.621	0	0	2.506	0	150.933	0	0	0	0	297.019	0.233	0	0	55.756	274.235	0	0	0	4.022	0	0.975	2.395	111.141	139.096	0	116.493	620.893	0	47.877	2.362	0	104.773	261.992	1.537	0	121.261	266.282
Idh2	ENSMUSG00000030541	ENSMUST00000107384.9, ENSMUST00000125542.2, ENSMUST00000134070.1, ENSMUST00000134328.7, ENSMUST00000139178.7, ENSMUST00000156761.1, ENSMUST00000206714.1, NM_173011, XM_006540911	9	7	2	isocitrate dehydrogenase 2 (NADP+), mitochondrial	7:80096616-80118608:-1	0	0	816.812	0.902	6.945	5.495	0	320.792	251.644	0	537.328	1.665	0	0	0	455.139	0	466.04	430.174	0	0	100.925	0	2.427	0	0	109.465	0	464.984	0	0	0	1231.13	1.614	0	0	167.265	0	0	0.467	0	400.434
Cct5	ENSMUSG00000022234	ENSMUST00000022842.15, ENSMUST00000159121.1, ENSMUST00000159449.1, ENSMUST00000160174.1, ENSMUST00000161266.1	5	5	0	chaperonin containing Tcp1, subunit 5 (epsilon)	15:31590800-31601804:-1	0	0	0.618	0	777.965	0	903.838	0	1.525	264.006	0	820.229	0	0	553.797	0	0	1460.35	0	350.723	3.886	0	0	0	0	0	264.534	1162.97	97.955	0	166.032	0.654	0	95.835	687.864	1152.64	0	0	0	0.452	0	43.285
Osbpl9	ENSMUSG00000028559	ENSMUST00000030288.13, ENSMUST00000084366.12, ENSMUST00000126288.7, ENSMUST00000139248.7, ENSMUST00000139412.1, ENSMUST00000147457.1, ENSMUST00000152167.7, ENSMUST00000153714.7, ENSMUST00000155434.1, ENSMUST00000159198.1, ENSMUST00000159545.7, ENSMUST00000159758.1, ENSMUST00000160271.7, ENSMUST00000160774.7, ENSMUST00000160895.1, ENSMUST00000161363.1, ENSMUST00000161602.7, ENSMUST00000162787.8, E…	33	19	14	oxysterol binding protein-like 9	4:109061650-109109707:-1	1.96	0	0	1.577	4.102	0	0	51.532	104.544	20.941	0	1295.51	0	0	842.304	452.83	29.527	0	334.092	0	0	14.565	22.52	0	6.445	0	249.625	310.277	263.074	0	7.498	0	85.028	6.479	254.079	0	5.831	1.762	0	0.596	419.449	1.239
Nptn	ENSMUSG00000032336	ENSMUST00000085651.11, ENSMUST00000114121.10, ENSMUST00000175945.6, ENSMUST00000176126.1, ENSMUST00000176250.1, ENSMUST00000176557.7, ENSMUST00000176896.7, ENSMUST00000176916.7, ENSMUST00000177020.1, ENSMUST00000177021.1, ENSMUST00000177064.7, ENSMUST00000177292.7, ENSMUST00000177380.7, NM_001357751, XM_006510882, XM_006510883, XM_006510886	17	13	4	neuroplastin	9:58582262-58652879:1	272.92	42.877	0	0.422	365.971	429.181	0	698.961	1075.64	0	0	0	0	1.06	3.302	0	0	2.846	0	0	0	0	13.155	0	0	0	286.584	593.515	0	0	327.315	0	173.342	190.047	117.729	1628.69	299.782	301.698	2.359	2.533	0	0.52
Ilk	ENSMUSG00000030890	ENSMUST00000033182.9, ENSMUST00000127298.3, ENSMUST00000130565.7, ENSMUST00000136687.8, ENSMUST00000145123.7, ENSMUST00000148971.1, ENSMUST00000149695.7, ENSMUST00000151108.1, ENSMUST00000152508.7, ENSMUST00000153557.1, ENSMUST00000154626.7, ENSMUST00000163389.8	12	12	0	integrin linked kinase	7:105736592-105742925:1	935.689	1.661	153.047	0	0	336.888	852.824	825.655	236.373	30.606	471.806	0	0	0	740.791	0	1.344	1266.91	872.772	253.683	0	437.322	0	0	0	1.467	1.979	620.69	396.133	0	0	0	0	821.1	880.696	0	0	287.377	645.175	0	757.038	363.915
Eloc	ENSMUSG00000079658	ENSMUST00000115352.9, ENSMUST00000185393.6, ENSMUST00000185771.6, ENSMUST00000186541.1, ENSMUST00000186701.1, ENSMUST00000186948.6, ENSMUST00000187910.6, ENSMUST00000188641.6, ENSMUST00000188987.6, ENSMUST00000190986.1, ENSMUST00000191535.1, NM_026456, XM_006495558, XM_006495559, XM_006495563, XM_011238403, XM_017322272, XM_030242571, XM_030242577, XM_030242579	20	11	9	elongin C	1:16642765-16656865:-1	0	1.633	0	18.806	0	0	0	31.238	0	14.687	358.239	0	9.339	0	20.148	358.645	4.326	33.43	319.304	0	0	0	93.308	1859.94	8.447	0	6.05	252.812	344.832	0	0	0	0	649.87	0	168.952	364.254	31.846	260.697	5.239	254.051	11.192
Erh	ENSMUSG00000021131	ENSMUST00000021559.13, ENSMUST00000166931.1, ENSMUST00000218336.1, ENSMUST00000218364.1, ENSMUST00000218740.1, NM_007951, XM_011243995	7	5	2	ERH mRNA splicing and mitosis factor	12:80634028-80643665:-1	0	6.64	0	1.604	0	0	0	421.42	317.055	114.184	0	0	0	283.919	120.854	182.179	6.97	0	8.468	173.016	0	0	0	0	5.775	0	176.418	236.446	0	252.014	131.033	0	305.45	12.17	14.876	637.576	472.576	0	258.191	12.019	0	516.847
Dctn5	ENSMUSG00000030868	ENSMUST00000033156.4, ENSMUST00000123602.1, ENSMUST00000176193.1, ENSMUST00000176295.1	4	4	0	dynactin 5	7:122133041-122149044:1	0	27.239	3.99	240.117	0	4.908	509.229	0	1.674	328.41	1213.23	0	126.139	130.021	216.068	487.549	0	0	318.046	256.297	130.929	0	0.667	0	145.59	846.502	0.589	0.557	1009.41	971.376	0	1249.38	0.488	255.834	2.422	0	187.442	0	0	0	672.255	0
Rnh1	ENSMUSG00000038650	ENSMUST00000106033.4, ENSMUST00000167493.8, ENSMUST00000209378.1, ENSMUST00000210314.1, ENSMUST00000210979.1, NM_001172100, NM_001172101, NM_145135	8	5	3	ribonuclease/angiogenin inhibitor 1	7:141160326-141168686:-1	0	0	1.695	255.595	0	16.674	0	4.966	0	197.926	0.731	0	0	204.951	293.143	0	1.697	0	1.386	1.084	0	511.892	0.788	1.939	814.297	0	342.976	728.294	4.343	0	317.552	0	0	0.434	431.473	0	0	760.332	0	0.496	156.982	0.538
Gnas	ENSMUSG00000027523	ENSMUST00000080493.11, ENSMUST00000087871.10, ENSMUST00000087876.10, ENSMUST00000087877.10, ENSMUST00000109083.1, ENSMUST00000109084.7, ENSMUST00000109085.7, ENSMUST00000109087.7, ENSMUST00000109088.7, ENSMUST00000109095.7, ENSMUST00000109096.8, ENSMUST00000124935.7, ENSMUST00000129534.1, ENSMUST00000130761.7, ENSMUST00000130940.7, ENSMUST00000131125.7, ENSMUST00000133356.7, ENSMUST00000148640.7,…	36	28	8	GNAS (guanine nucleotide binding protein, alpha stimulating) complex locus	2:174330006-174346744:1	356.049	38.506	0	284.084	0	274.452	1.567	186.005	0	220.371	1.348	1.085	1998.49	0	345.88	211.222	1.125	0	2.83	174.03	0	618.287	1851.03	0	0.164	1047.79	136.452	2.071	0	0	697.195	0	956.531	162.211	507.518	403.391	363.802	377.971	845.139	0	276.059	0.786
Cd84	ENSMUSG00000038147	ENSMUST00000042302.6, ENSMUST00000128189.1, ENSMUST00000135386.1, ENSMUST00000136479.7, ENSMUST00000155802.7, NM_001252472, XM_011238747, XM_030244793	8	5	3	CD84 antigen	1:171871775-171889081:1	7.803	978.418	0	85.951	536.854	15.441	0	119.828	969.363	417.827	1.921	289.233	0	569.911	265.985	468.199	0.6	0	27.153	226.255	0	145.029	0	52.619	968.854	2.978	103.655	1481.73	8.321	0	484.188	15.56	94.45	161.557	1.543	20.155	48.135	618.827	0	1.063	555.329	1766
Atp2b1	ENSMUSG00000019943	ENSMUST00000020107.7, ENSMUST00000218312.1, ENSMUST00000218419.1, ENSMUST00000218695.1, ENSMUST00000218948.1, ENSMUST00000219090.1, ENSMUST00000219557.1, ENSMUST00000219624.1, ENSMUST00000220104.1, ENSMUST00000220124.1, ENSMUST00000220358.1, NM_001359509, XM_011243549	13	11	2	ATPase, Ca++ transporting, plasma membrane 1	10:98940440-99025587:1	0	27.861	1216.61	5.529	457.19	753.254	47.004	404.154	0.229	221.579	1.004	0.124	49.679	10.809	392.377	426.233	1301.31	107.456	668.23	288.886	1.759	201.496	806.367	6.805	481.499	843.371	218.577	741.945	365.205	1013.46	659.762	2430.17	21.204	0.924	212.473	1887.56	119.706	964.559	517.44	0.336	72.295	650.934
Tmem9b	ENSMUSG00000031021	ENSMUST00000033333.12, ENSMUST00000118571.1, ENSMUST00000128043.1, NM_020050	4	3	1	TMEM9 domain family, member B	7:109735836-109752263:-1	0	921.481	13.887	4.009	597.007	305.356	7.832	381.861	6.504	218.67	0.713	5.849	0.929	0	565.443	552.236	16.851	1179.56	2.099	10.993	0	2.122	6.283	11.255	642.605	543.307	675.505	153.031	110.519	600.41	5.578	1236.36	13.742	792.367	23.381	0	376.13	668.933	614.323	5.352	13.892	8.593
Rbis	ENSMUSG00000078784	ENSMUST00000108365.3, ENSMUST00000185384.6, ENSMUST00000185423.1, ENSMUST00000186870.6, ENSMUST00000190064.1, NM_001099674, XM_017319707	7	5	2	ribosomal biogenesis factor	3:14606289-14611221:-1	0	33.375	0	0	65.504	0	10.929	0	0	86.759	0	110.613	0	64.534	95.026	29.182	1515.88	0	83.654	0	0	0	0	0	0	6.643	3.779	264.357	0	2147.26	25.972	1450.78	0	195.733	0	0	43.39	0	15.066	0	0	0
[truncated: 23,345 more rows]
[truncated: 23 more columns]
